# Supplementary material for: Proteomic characteristics reveal the signatures and the risks of T1 colorectal cancer metastasis to lymph nodes
Source: eLife. 2023 May 9;12:e82959. doi: 10.7554/eLife.82959 (PMC10234629; doi:10.7554/eLife.82959)
Supplement: Figure 1—source data 2. [file elife-82959-fig1-data2.zip]

Archive with 4 entries (3 files):
- Figure1-source data2/
- __MACOSX/._Figure1-source data2
- Figure1-source data2/Figure1-source data2.xlsx
- __MACOSX/Figure1-source data2/._Figure1-source data2.xlsx
