# Supplementary material for: Proteomic characteristics reveal the signatures and the risks of T1 colorectal cancer metastasis to lymph nodes
Source: eLife. 2023 May 9;12:e82959. doi: 10.7554/eLife.82959 (PMC10234629; doi:10.7554/eLife.82959)
Supplement: Figure 1—source data 2. [file elife-82959-fig1-data2.zip › Figure1-source data2/Figure1-source data2.xlsx]

## Sheet: Sheet1
Figure1-source data2: All identified proteins
Symbol	Exp062466	Exp062467	Exp062468	Exp062469	Exp062470	Exp062471	Exp062474	Exp062475	Exp062476	Exp062477	Exp062479	Exp062480	Exp062481	Exp062482	Exp062483	Exp062484	Exp062485	Exp062486	Exp062487	Exp062488	Exp062489	Exp062492	Exp062494	Exp062495	Exp062496	Exp062497	Exp062498	Exp062499	Exp062500	Exp062501	Exp062502	Exp062503	Exp062504	Exp062505	Exp062506	Exp062507	Exp062508	Exp062509	Exp062510	Exp062511	Exp062512	Exp062513	Exp062514	Exp062515	Exp062516	Exp062517	Exp062518	Exp062519	Exp062520
A1BG	2.2031	0.3264	1.3282	0.6448		0.95	0.1807	0.8313	1.0523	0.9999	0.8728	0.8252	1.0607	1.086	1.2875	1.5934	2.0983	5.1663	0.5577	1.2388	0.6566	1.2158	1.0072	0.1356	0.0317	1.2016		1.004	0.3011	2.8283	9.4654	0.907	0.1799	2.8026	5.0263	0.9543	2.6285	1.3081	0.769	2.7558	2.2194	0.4531	2.9155	2.1594	0.747	0.3316	1.1557	2.2538	3.2599
A1CF	0.0482	0.1092	0.136	0		0.0487		0.0371	0.0489		0.0591	0.0353	0.1236	0.2004	0.0437	0.0551	0.0683	0.0739	0.1086		0.0456	0.0525	0.0408		0.0911	0.5493			1.1651	0.3008				0.791	0.0188					0.1087	0.1503	0.1228	0.0216	0.2291	0.0551	1.7689	0.1272	0.0325
A2M	8.2351	3.5777	1.1269	4.0891	13.1797	2.6023	6.5013	3.1301	3.4782	4.7209	3.9448	1.6485	2.9884	3.9359	8.3355	4.8275	1.331	6.1721	3.577	7.2	3.4017	2.7927	2.4659	6.8174	4.8888	2.7943	1.4123	6.2994	1.6525	3.441	7.6419	2.4205	3.8559	3.2819	11.0042	1.6562	2.8558	6.6643	5.5196	5.0667	1.9373	1.9537	5.1734	3.6595	3.5958	12.0464	2.7009	1.9875	3.6237
A2ML1																																															0.0286
A3GALT2
A4GALT														0.1431
A4GNT					0.1365
AAAS	3.2481	1.3846	0.4237	0.0584	0.2113	0.0416	0.1125	0.3125	0.7698	0.0303	0.2184	2.256	0.3906	0.4189	0.1025	0.24	0.1423	2.5941	2.3128		1.0479	0	0.3848	0.1054	0.0518		0.1954		0.402	0.1287	0.355	0.2779	0.7218	0.2806	0.0699	0.081		1.4905	0.0634	0.0857	1.0925	0.0936	0.3989	1.1117	1.8143	0.1964	0.7249	0.7961	0.3036
AACS	0.5916	0.1664	0.0969	0.1062	0.4187	0.1369	0.0904	0.3022	0.2351	0.5446	0.3555		0.3574	0.4488	0.1022	0.0932	0.2477	0.1331		0.0477	0.235		0.1279	0.1444	0.0618	0.0501	0.5594		0.2552	0.3469		0.0548	0.3738	0.2276	0.1318	0.1732	0.0424	0.1219	0.1741	0.8231	0.3285	0.121	0.1102	0.8071	0.2037	0.0448	0.1246	0.4276	0.3032
AADAC					2.5188
AADACL4	0
AADAT																													0.1006
AAED1																																			0.1649
AAGAB		0.1544	0.3178	0.1863		0.3211	0.1913	0.399	0.2912	0.775	0.5327		0.484	0.5062		0.5334	0.2512		0.2544					0.3812	0.329		0.2703	0.25	1.2065	0.5638	0.4208	1.0546	0.5418	0.6735	0.4697	1.3198		0.7793	0.3044		0.9218		1.0503	1.834		1.999	0.5391
AAK1			0.0162		0.0507	0.0893		0		0.1045	0		0.0982	0.0216										0.1397		0.0637	0.0635			0.0972	0.0412		0	0.0237	0	0.0479	0.0274		0.1768						0.0161
AAMDC				4.204				0	0.2431		5.8398	0.9813		0.106		6.1476					0.3103		1.2401					0.2523	2.5233		0.2732	0.4011	2.1056	1.4784		0.2537	0.1869	0.17	0.635		3.0653		7.5256				1.7101	1.709
AAMP			0.8771			0.4428		0.4231	0.5567	0.0377	0.0847		0.0526	0.5999			0.0317	0	0.3747	0.2841			0.0995	0.0621		0.0437			0.0478	0.1257	0.4974		0.6702		0.3587	0.2124	0.2678	0.795		1.043	0.4224	0.048	0.3632	0.7708	0.0626	0.1708	1.7234		0.0779
AANAT
AAR2			0.0395	0.6321		0		0.0495	0.7629		0.1105				0	0		0	0.0243	0.056	0	0					0.3207	0.1091					0.4564			0.0254					0.1364			0.1382	0.167	0.0616	0.1005		0
AARS	1.4692	2.0145	1.4154	0.775	3.6105	2.3599	1.1969	1.6912	1.7996	2.1816	2.9737	0.4433	2.2678	2.5309	1.5849	1.107	0.3331	1.015	1.2803	0.5679	0.7663	0.5004	0.4821	0.741	1.9955	0.4876	1.2846	1.1696	1.3199	0.8122	1.289	0.5891	1.2268	2.0372	1.4783	1.8265	0.5018	0.2746	1.7583	1.0224	3.3238	0.7986	1.9821	1.0494	1.2835	1.6944	1.3018	0.891	0.6453
AARS2	0.2521	0.4959	0.5474	0.0569	0.245	0.8123	0.984	0.2016	0.0745	0.3792	0.592	0.3072	0.1666	0.3692	0.3518	0.2064	0.1763	0.2447	0.0299	0.2078	1.6253		0.2788	0.2036	0.0231	0.0253	0.4048	0.3485	0.3359	0.0212	0.3776	0	1.0698	1.4616	0.5539	0.0332	0.0371	0.337	0.0131	0.0331	0.9808	0.1915	0.3511	0.2983	0.5533	0.1475	0.0319	0.0653	0
AARSD1	0.0063	0.0544	0.4285			0.1044		0.1084	0.0311	0.0342	0.2959	0.0814	0.1244	0.0904	0.069	0.2662	0.1128	0.0564	0.0378	0.0236	0.0428	0.0425		0.0142	0	0	0.2863	0.1766	0.1005	0.3891	0				0.0261	0		0	0.0335	0.1602	0	0.0143	0	0.0174	0.0471		0	0.0224
AASDHPPT	0	0.0626	0.2909	0.1375	0.2754	0.4582	0	0	0.4474	1.4365	0.2085	0.2234	0.1003	2.9162	3.0998	0.3808	0.1443	0.1848	0.1774	0.0739	0.2721	0.1331				0.0738			0.3142	0.5744	0.1892	0.1206	0.4462	0.4383	0.1008	0.3574	0.0211	0.259		0.2621	0.3304	0.1801	0.3229	0.8302	0.5707		0.1503	0.1724	0.4805
AASS		0.1762												0														0.1344
AATF			0.2717	0.0618				0.704		1.0441	0.6906	0.125	0.1183	0.1991	0.1866				0.0596		0	0.2817	0.1311	0.4041	0.4411		0.5262	0.128			0.1341	0.1463	1.3176	0	0.0387	0.1312		0			0.4646	0.1817	0.1948	1.2719	0.4244		0.2689		0.0666
ABAT	0.3533	6.4494	0.2155	0.1719	0.0973	1.4283	1.1509	0	0.0824	0.0119	0.5322	0.1886	0.8957		0.6262	0.1584	0.1714	1.3435	1.1387	1.1832	0.701	0.9611	0.7328	0.2533	0.4241	0.2138		1.1684	1.3949	0.2453	0.125	0.1157	0.1824	0.2038	0.5025	0.4469	0.0184	0		0.3684	3.1179	0.234	0.5126	0.2584	0.278	1.2708	1.298	0.368	0.0437
ABCA1
ABCA12													0.01																							0.0116
ABCA13																			0.0011									0.0078														0.1373						0.0053
ABCA2																		0.0412																										0.0059
ABCA3					0.1982			0.3725		0.0147											0.1878				0.1921								0.0077	1.7484				0.3867			0.4781
ABCA4									0.0112
ABCA6
ABCA7
ABCA8																						0
ABCA9
ABCB1	0.2979			0				0.1738				0.1139	0.4793	0.4208		0.0843			0.0922		0								0			0.0157	0.0138	0	0	0.1617	0.039			0.0117	1.4685		0.0451		0.13	0.1189	0.0118	0.0039
ABCB10		0.2483	0.3705	0.0598		0.742	0.1166	0.0224	0.03	0.5451	0.8364	0.0167	0.0157	0.0823	0.0148	0.7075	0.0783	0.3781	0.0263	0.0557	0.0261	0.1571	0.0565	0.2214	0.0723	0.0915		0.0236	0.2841	0.048	0.1368	0.0635	0.0804	0.0696	4.3882	0.1451	0.0202		0.0652	0.0155	0.1161		0.0893	0.162	0.1101	0	0.027	0.014	0.1922
ABCB11					0							0.1253	0.0283																												0.1828					0.0513
ABCB4								3.5009						3.1808		11.8775																									0.1413				0.0566
ABCB6				0.0139	0	0.0248								0.0162														0													0.0187					0.0236		0.1272
ABCB7	0.0958	6.1982	47.458	5.5733	0.0462	2.0744	2.265	6.4202	2.9147	0.0403	19.7809	14.7968	4.1364	0.0424	0.0578	12.8801	0	0.1278	5.3115	0.0273	0.2108		0	0.8394	0.0317		0.3801	0.1805	0.0568				1.0042					0.0547			0.3607	0.2725	0.9658	0.5383	0.0192	0.119	0.2416	0.2225	0.2455
ABCB8		0.189		0.019		0.0096		0.0399	0.0164	0	0.1491	0.0179	0	0.022	0.0141	0.0345	0.0019	0.0156	0.0117	0.0099		0.0709	0.0412			0.0192	0.0123		0.0353	0.0131	0.0252	0	0.4853	0.0354		0.0208	0.0052	0.3473		0.036	0.1003		0.0286	0.0976	0.0194	0.1408	0.0289	0.015	0.0368
ABCB9
ABCC1	0.1725	0.1343	0.1137	0.213	0.052	0.0975	0.1086	0.0764	0.1811		0.0752	0.0594	0.2757	0.1523	0.0314	0.1323	0.0183	0.1494	0.0446	0.134	0.3605	0.081		0.1219	0.0959		0.0415	0.0121	0.174	0.0097	0.0395	0.0426	0.044	0.0518	0.0209	0.118	0.0127	0.0644	0.0276	0.0414	0.0536	0.0142	0.0711	0.1684	0.0112	0.1425	0.3225	0.1112	0.0309
ABCC10	0.0188			0.0175			0.2038						0.0611																0				0.0069
ABCC11
ABCC12																									0.4344
ABCC2
ABCC3	0.6336	0.7214	0.9234	0.1021	0.5564	0.8621	0.3205	0.9997	0.5657	0.6405	0.3676	0.5221	0.1889	0.3838	0.3036	0.2471	0.3163	0.2402	0.3229	0.0225	0.2625		0.1866	0.1061		0.0277		0.5456	1.2083		0	0.3519	0.1502	1.0816	0.0162			0.3786	0.0117	0.4262	0.2135	0.0368	0.1291	0.2349	0	0.4795	0.713	0.2128	0.0413
ABCC4				0.0051	0.0336	0.0099		0.0068	0.181	0	0.0137		0.046	0.0632		0.0704		0.0069						0.2705				0.0371		0.0573			0.0432	0.0563	0.009	0.0497							0.0443	0.0709			0.0625	0.0123
ABCC5
ABCC8														0.0515
ABCC9														0.0522
ABCD1					0.0488																0.1145			0.2513	0.1025					0.4557	0.0698		0.1668		0.0419		0.2171		0.1535	0.0474	0.0727		0.1839		0.0277
ABCD2																																													0.0257
ABCD3	1.1415	0.6504	0.838	0.4862	1.0117	0.623	2.0336	0.9531	0.2492	1.2602	0.7404	0.0495	0.9081	0.6604	0.5442	0.3564	0.8058	0.7673	0.29	0.5463	0.1933	0.1353	0.4936	0.3487	0.8028	0.1553	0.5982	0	0.7426	0.3617	0.3444	0.1858	0.2319	1.2821	0.6545	0.2135	0.0345	0.3875	0.1765	0.5174	1.1627	0	0.5112	0.6054	0.3494	0.0604	0.3901	0.2122	0.1531
ABCD4								0.0397		1.9567			0.0188	0.0455	0	0.022	0.0669	0.282			0.4911										0.0289	0.232	0.0422								0	0.0143	0					0.1921
ABCE1	1.743	0.9821	0.9878	0.5692	0.9236	1.6361	0.8994	1.3502	0.6816	1.0007	1.8193	0.6399	0.7844	1.4868	1.7392	1.6081	0.6194	0.2543	2.3321	0.8834	1.1718	0.493	0.893	0.0425	0.9347	0.6576	1.4564	0.3935	1.9323	3.8044	0.6913	0.6261	0.3426	2.1719	0.8712	0.6631	0.0917	0.4616	1.4672	1.6187	3.2226	3.023	2.0992	1.7059	1.2986	0.4607	0.9524	1.1788	1.0267
ABCF1	1.0422	0.2453	2.6179	0.8022	1.5676	1.8847	0.4468	0.6803	2.1702	0.7988	0.5833	0.9674	2.0315	1.9959	1.4086	0.2937	2.4264	0.333	1.2223	0.3828	1.2772	0.5508	0.8809	0.5125	0.249	3.0445	0.5919	0.8542	0.8194	0.6405	0.7458	2.086	2.7948	4.1937	1.9497	1.6243	0.2308	2.4686	0.9421	1.7258	2.4741	0.7202	4.2437	4.4334	2.0727	1.354	1.0262	1.0166	1.5995
ABCF2	0.7496	1.071	0.7813	0.2394	0.1501	0.4995	0.3391	0.5188	1.1647	0.3217	0.2646	0.0551	2.1206	0.7711	0.6149	0.4994	0.3194		0.31	0.5447	1.9185	0.0662	0.2047	2.4353	0.5001	1.3166	0.7617		1.0259	0.791	1.4464	1.4461	4.7807	2.5756	1.8428	1.4467	0.3262	0.3175	0.266	0.4371	2.9783	0.3089	4.8999	1.4034	0.5683	2.2532	0.1641	0.0883	0.2209
ABCF3	0.1373	0.4973	0.2743	0.1619	1.8922	0.3197	0.83	0.2149	0.2688	0.2055	0.2414	0.1537	0.6235	1.8061	0.4044	0.196	0.2621	0.0452	0.1809	0.5755	0.3695	0.0342	0.0523	0.8741	0.5088	0.3157	1.4225	0.612	0.9548	1.2814	0.2655	0.1179	0.2511	1.0385	0.8865	0.804	0.6931	0.0745	1.8206	1.6139	1.1038	1.0099	0.3786	2.1702	0.283	0.5475	0.1707	0.1121	0.5488
ABCG1
ABCG2							0.0399
ABCG4
ABCG8
ABHD10	1.9847	7.0282	6.3175	0.7302	2.3611	1.9807	2.7937	2.0491	1.0355	3.6915	4.3056	6.0459	5.6511	6.7931	3.1246	8.8065	0.9985	14.9665	3.8413	2.0115	5.2096	11.0458	8.247	11.3787	2.1266	1.4834	3.251	26.7868	18.9771	2.4772	2.127	1.9001	1.1912	6.1996	1.5454	1.3385	1.0926	1.1778	1.6465	4.176	4.1998	22.9437	8.96	4.8603	1.6521	7.8221	5.1407	14.479	13.6475
ABHD11	4.5225	15.7053	11.4472	5.8972	5.4607	14.4219	8.0823	6.8463	2.659	22.1258	22.7834	11.0536	7.0706	10.0641	8.3847	4.1153	7.252	4.7005	8.3001	3.4027	8.6603	9.7912	6.1497	8.5981	13.037	4.7549	20.7029	9.3746	16.2106	3.4173	4.3467	7.675	3.9065	23.4639	9.3566	1.9783	4.9189	15.6793	7.1963	13.5904	3.1277	2.0985	24.809	23.8007	6.9607	8.6466	3.1332	4.4068	3.0151
ABHD12	0.2051	0.8593	0.5641	1.7878	0.2333	0.7417	0.2626	0.2692	0.3715	0.4288	0.4071	0.2272	0.2788	1.0222	0.4981	0.4561	0.0566	0.2741	0.4499	0.5805	2.187	0.4912	0.1301	1.8694	0.7868	0.2505	0.9834	1.6015	0.6456	0.248	0.1715	0.5411	0.5684	0.1424	0.2752	1.2067	0.0201	0.1396	0.352	0.0779	1.4986	0.7736	0.4737	1.657	1.588	0.7262	1.1468	2.1711	0.6164
ABHD12B
ABHD13					0.0406											2.2576																								0
ABHD14B	5.5679	11.7751	15.2694	3.1242	3.3297	16.8965	13.16	15.3865	2.7601	6.8068	22.8018	32.1985	8.6681	7.4503	11.1462	20.3479	10.1967	16.0406	8.8329	16.2059	13.5833	21.1307	6.5773	3.3444	6.5626	9.476	11.466	6.1226	16.8866	9.3276	8.9451	9.1423	7.5448	49.8421	12.7786	3.9171	4.1756	10.6213	7.0955	33.9149	8.1754	3.0934	22.0493	19.4025	15.549	8.9667	11.1626	25.8044	18.0098
ABHD16A	0.8371	0.8693	0.3851	0.1408	0.3935	0.2281	1.1603	1.266	0.476	2.0211	1.2371	0.1511	2.0483	0.4272	0.3119	0.1366	0.3558	0.017	0.3093	0.3628	0.0394	0	0.7956	0.2614	0.4037		0.1125		1.066	0.7022	0.2416	0	0	0.1785	0.1706		0.17	0.2803	0.2653	0.0625	0.151		0.1819	0.2109	0.6118		0.3568		0.1007
ABHD17A										0.0966
ABHD17B															0.4342
ABHD17C	0.1245									0.0987								0.2371												0.5541				0.3991									0.6409
ABHD2
ABHD4														0.09
ABHD5	0.0306					0.0536	0.0318	0.0214	0.4321	0.1665				0.031		0.0783			0.1214														0.0537		0.0628									0.0209		0.1215
ABHD6					0.0986								3.6084	6.7745	3.0189					0.1099	0.1794		0.0659		0.0859				0.1213		0.067	0.0961				0.0797					0.0723		0.1013	0.0784	0.0723		0.1152
ABHD8
ABI1	0.6572	0.4154	2.4141	0.2043	0.8195	0.9108	0.6497	0.7869	0.292	1.9988	1.8252	1.731	0.5266	1.2086	0.7265	1.0492	0.2086		0.347	0.1554	0.6396	0.2593	0.3493	0.0431	0	1.5384	0.748	0.4633	0.5188	0.6862	1.0449	0.239	0.8878	2.0824	0.9007	0.0292	0.1777	1.8416	1.1227	1.2993	0.4008	0.1836	2.2364	0	0.3759	0.2633	0.3176	0.099	0.2731
ABI2	0.1317		0.0674					0.085	0.0909			0.1212				0.0832			0.0346									0.0646								0.0291				0		0.0841
ABI3	14.0911		0.5928	0.8018	0.1936	3.1777		1.9883			1.65			2.4787	0		7.3829			0.1146	0			0.5356		0.1103	15.4151				0.2953		0.1422	0.1215		8.3083	4.5687		0.5457	0.0882	0.0787		0.0886	0.0966	1.2778	11.3647		0	0.0639
ABI3BP					0.0469	0.0702		0		0.0221	0.0525		0.025	0.0212								0.0287						0.0306			0							0					0		0.0172			0.2306
ABL1			0.1598										0.0029											0.0147					0.354				0.0293													0.025
ABL2			0.208										0.0038											0.0191					0.4608																	0.0325
ABLIM1	0.1767		0.0921		0.7748	0.3857	0.4164	0.8577	0	0.4921	2.7411	0.1907	0.1307	0.3549	0.5541	0.1132	0.4154	0.0547	0.0439	0.5174	0.3843	0.4071	0.41			0.4473	0.347		1.3292	0.3547	0.0358	0.9089	0.431	4.6315	4.9904	0.1909	0.1386	2.3729	0.0721	1.1272	0.0821	0.0892	0.5953	0.4837	0.2065		0.2357	0.2274	0.3407
ABLIM2
ABLIM3																		0.1686																														0.0542
ABO	0.0233	0.2466		0		0.2847			2.501	0							1.8648	0											0		1.2475			0.0505														1.284
ABR		0.0183	0.1064		0.0261	0.1348		1.2043	0.022	0.2357	2.7269		0.028	0.1452	0.0304		0.0292	0.0425	0.2164		0.1147	0.0224	0.2758	0.1819	0.1698			0.0095	0.1805	0.8665		0.009	2.1891	2.8967	0.0972	0.098	0.1896	0.0675	1.4484	2.1529	0.5911	0.0819	0.9324	0.0214	0.0303	0.4098	0.0132	0.0246	0.064
ABRA
ABRACL										0.4267
ABT1													0.037		0.0244						0.6849		0.0421		0.1789					0.6497			0.1885						0.317			1.8071		1.2467	0.0819	0.0606	0.1297
ABTB1
ABTB2
ACAA1	2.4886	2.22	9.5903	0.9948	1.8366	2.0766	2.3171	7.672	1.1758	6.7973	2.8656	30.6243	4.027	2.4741	1.388	1.1508	3.4778	0.9534	1.5425	2.0225	2.3057	0.8854	1.2605	5.3544	2.2901	2.0436	2.0312	2.7242	1.8026	1.2977	1.4666	1.3262	3.3103	7.9818	1.1607	1.7173	4.3079	2.8018	1.0589	13.5397	15.9921	3.0528	3.6111	3.1935	0.9017	1.2719	0.8805	1.2808	0.1407
ACAA2	50.751	27.7995	15.7181	4.5079	8.9883	14.4598	65.6748	18.3441	6.1559	22.6019	23.3918	13.4201	7.5225	20.7361	17.5433	10.1185	14.7409	8.516	4.7282	5.8196	20.0682	7.157	6.2692	21.8258	7.6822	7.3796	13.6965	10.1253	89.4615	8.9936	5.2229	17.8952	7.0299	25.0896	8.4538	8.923	11.7	15.3984	10.4157	20.0496	20.5902	5.6201	12.1465	9.8499	20.5151	6.2695	5.394	7.651	15.1915
ACACA		0.1954	0.1741	0.0785	0.1727	0.0384	0.029	0.0905	0.0733	0.0794	0.1222	0.2337	0.2409	0.2063	0.2394	0.5861	0.0298	0.2221	0.0596	0.0505	0.0908	0.0379		0.0666	0.0154	0.2192	0.4984	0.054	0.0254	0.2406	0.071	0.1045	0.3869	0.3303	1.2275	0.1186		0.1659	0.3373	0.0886	0.184	0.2352	0.9021	0.4258	0.0305	0.2135	0.1642	0.136	0.5685
ACACB		0.077	0.105		0.1373				0.0126			0.0288	0.0041		0.0641	0.0619		0.0115						0.0227	0.015		0.0325			0.1001		0.0107	0.0834	0.1477	0.0156	0.0398		0.0348	0.0234	0.0129	0.0021	0.0175	0.2147	0.209		0	0.0069	0.0669
ACAD10		0.4575	0.5368	0.2145	0	0.1362	0.0208	0.2582	0.1113	0.2969	1.6824	0.0778	0.9803	0.3911	0.2966	0.0595	0.0176	0.0981	0.0753	0.1284	0.062	0.2059	0.2777	0.1226		0.0599	0.2383	0.187	0.1186	0.03	0.0662		0.4682	0.9503	0.0202	0.0377	0.0384			0.0946	0.1623	0.1616	0.0587	1.1013	0.2807	0.2236	0.029	0.0403	0.0241
ACAD11																																							0.0665
ACAD8	0.0723	0.3515	1.4044	0.2006	0.2533	0.3943	0.1068	0.8354	0.2091	0.3859	0.865	0.7848	0.3803	0.4454	0.4833	0.1563	0.5724	0.5148	0.3229	0.4915			0.1489	0.4601	0.2207		0.3609	0.23	0.086	0.0693	0.4571	0.075	0.584	0.6469	0.2721	0.3963	0.1435	0.5103	0.156	0.8557	0.1731		0.6871	0.437	0.3899		0.0725	0.3798	0.1233
ACAD9	2.787	5.6879	1.3554	0.3829		1.1184	7.4308	0.6751	0.3077	0.2939	1.663	0.4432	6.3011	7.1703	1.9756	1.6177	0.4651	0.7217	1.833	0.5759	0.7595	0.8034	1.7238	0.6859	0.7782	0.7475	1.987	1.6521	2.2217	1.5634	0.8007	0.5891	0.8044	1.6746	0.2483	0.2694	0.0129	0.5015	1.3816	0.5526	2.3936	1.7586	1.4747	0.8504	0.9188	1.4678	1.2793	1.4933	0.4391
ACADL												0.3723			0.1293	0.2881
ACADM	4.9258	2.0016	2.8018	0.5	5.1588	3.5588	7.2912	2.6881	2.8171	1.8694	6.6439	2.0824	1.3423	4.032	2.1636	1.9261	2.5067	0.3113	0.3629	1.0535	0.9032	3.0645	0.5688	0.1852	1.9906	0.1549	1.558	4.7233	1.2294	0.7494	0.4469	0.3592	0.5201	3.7743	1.5153	0.999	1.2621	1.1146	4.8397	5.3579		0.1951	1.9661	5.2146	1.0642	0.5086	1.0321	2.0516	1.1756
ACADS	13.0763	7.2467	6.4892	2.6785	1.1494	3.0159	6.3507	9.6484	3.3208	15.1747	19.635	4.8012	1.1468	4.421	2.8807	3.3179	4.5112	7.5607	3.6007	9.7665	4.682	5.2012	2.9737	1.5096	1.1714	3.7233	1.458	5.6757	6.5806	2.1376	2.9297	2.4571	2.3199	13.0598	4.036	0.1137	1.7554	1.5815	4.6089	11.8594	4.1959	3.2884	7.2731	3.2337	2.6001	3.9094	1.2269	5.3378	2.2108
ACADSB	2.4732	4.8189	1.8094	1.0788	5.1591	2.3269	3.3148	0.6726	0.4601	0.963	2.8024	0.5535	0.7921	1.0308	0.5871	1.787	0.1406	1.1894	0.784	2.0196	0.5126	2.4474	0.6238	0.76		0.4468	0.1758	0.426	2.69	4.9269	0.7735	0.0903	0.1628	4.2124	2.575	1.2686	0.1398	0.101	1.0296	2.7831	0.1654	0.0959	3.0045	4.9863	1.6376	0.1385	2.2349	2.5649	3.7549
ACADVL	8.4945	45.7822	24.4713	10.6613	50.9729	23.951	12.533	23.0361	11.2957	24.4688	30.1834	5.5681	7.5863	14.3206	12.6146	11.6882	10.2094	11.6326	7.1405	11.6458	6.3785	9.2306	7.9797	41.6623	18.407	10.9186	6.8794	9.2508	23.9338	1.6375	7.0581	5.8661	4.3082	25.0688	11.1699	4.5205	7.7587	13.2971	17.0169	13.7526	19.3118	1.4074	12.4421	16.666	9.8968	6.6912	3.8181	8.5803	5.6198
ACAN													0.0058									0.4388			0.0263						0.0056		0.0159									0.0589	0.0236
ACAP1			0.017																					0.1289															0.1603
ACAP2			0.1312	0.2338	0.5694	0.2174		0.0445	0.0642		0.0491			0.0378		0.118	0.0629		0					0.1048	0	0.0167	0.0396	0.0979			0.0829				0.1012	0.0554			0.0239	0.0351	0.0762	0.0296	0			0.241	0.1709		0.0232
ACAP3
ACAT1	2.7839	17.4456	13.047	4.13	7.2905	9.3871	4.0156	3.3794	5.2966	10.9572	8.3608	7.9636	7.5435	10.8094	14.6933	12.115	3.1209	6.7374	6.2792	8.1068	13.9359	5.0651	5.3427	21.9919	17.1269	6.5248	23.9224	13.9178	8.9939	36.3362	8.8616	4.1621	20.1751	7.014	14.0697	13.2691	2.863	14.5385	17.1586	40.7873	7.7265	9.7777	22.2245	12.9128	10.1947	13.9696	11.9649	10.1866	5.203
ACAT2	0.3948	2.1024	1.2457	0.1758	1.7315	0.615	0.4628	1.8169	0.7121	0.9583	1.0154	1.4695	2.2366	1.6591	0.644	3.7107	1.3137	1.427	0.6272	0.3391	1.025	2.8088	1.9823	0.9114	3.4705	0.3985	10.943	0.8577	1.6277	2.3899	1.5421	0.3209	3.4076	0.4388	0.3871	0.5288	0.3116	1.0678	0.6044	1.2027	6.4045	1.1437	3.5666	9.1226	4.631	0	1.0816	1.4985	1.0424
ACBD3	0.7674	0.1242	0.9711	1.3247	4.9001	3.4536	0.2609	1.1399	0.8342	2.1267	1.7564	0.3361	0.6088	2.0425	0.216	0.3141	4.003	0.2452	1.2074	0.9466	0.0905		0.1861	0.0591	0.0667	0.1055	1.3165	0.1769	0.1703	0.417	0.381	0.4673	0.5987	1.5113	0.3544	0.2622	1.6748	10.6741	0.3348	0.7513	1.5517	0.1753	1.0601	1.3465	0.5196	0.164	0.2029	0.6699	0.2611
ACBD5	0.067	0.3435	0.084				1.6478	0.412	0.9228	0.473	0.1343	1.5023	0.1311	0.7461		0.2403	0.7216		0.0934			0.0675		0.0934			0.0747		0.2447	1.3444				0.1145	0.8051	0.9023	0.1429	0.7588	0.1939	1.4182	2.6897	0.1125	3.0021		0.2711	0.186	1.017		0.4542
ACBD6			0.0319								0.0183	0.1645	0.0518						0.1451											0.0563		0														0.0653
ACCS
ACCSL																			0.0465
ACE													0.9051	0.7899										0.0394							0								0.0828	0.3819		0.0363		0.3004
ACE2				0.1781									0.0116					0.1031									0.1378			2.8715			0.6687									0.4401			0.1591		0
ACHE			0.0495	0.028		0.0154		0.0221	0.0271	0.0323			0.0186	0.0544	0.0441														0.0516		0.0215									0.0293	0.4593
ACIN1	0.4433	1.1695	0.8269	0.3447	0.7347	1.4691	0.3654	1.4491	0.8227	1.1556	2.2471	1.6977	0.7632	1.0981	1.17	1.125	0.4737	0.4118	1.0516	0.9511	0.9567	1.2547	1.1271	1.8528	1.0851	0.6685	1.0165	3.534	0.9873	0.8104	0.928	0.7241	1.1907	1.222	0.6929	1.1914	0.3052	0.9948	0.5013	0.6365	0.9898	1.8991	2.0917	1.1323	0.8176	4.5054	1.2424	0.9883	1.8509
ACLY	2.04	6.6769	2.6809	4.6231	3.6772	4.7656	3.7639	9.104	5.0822	5.6963	13.3984	1.6792	6.2765	11.7644	6.594	7.0021	2.2871	5.2965	3.4577	6.514	3.4659	4.0779	2.301	12.1523	10.5394	6.6221	7.6693	6.6589	5.301	5.7586	3.8881	2.1702	7.5386	6.8197	12.3125	5.2195	0.5437	9.7865	7.1119	7.7657	5.5413	8.4105	4.0375	7.2217	4.9449	4.6534	3.8495	8.4357	2.9018
ACN9
ACO1	4.118	4.7769	4.7509	1.8749	3.5635	4.6241	5.6681	5.1393	5.517	7.1093	8.232	3.5552	4.6576	5.3724	3.0346	3.919	4.2253	2.3931	2.3689	5.3215	6.0687	3.993	3.2292	2.0018	2.823	3.8696	1.8343	2.9385	7.6476	4.8036	2.9303	8.9621	3.97	10.5035	2.1688	5.1731	2.2652	3.2523	4.5555	5.2398	4.3018	2.1779	9.1901	6.454	5.0492	6.2188	2.0809	3.8787	3.0692
ACO2	9.5974	28.347	16.9121	4.406	14.7869	9.2693	8.1202	9.5811	6.0446	8.3765	18.5299	8.5111	7.151	12.708	8.4115	8.2071	6.8168	5.2767	4.882	10.0468	13.8088	10.2374	2.572	11.7003	13.7039	3.3555	7.7523	37.4035	17.0179	8.4294	4.8409	3.465	6.056	17.4035	6.5609	2.9116	4.8137	5.8672	7.2609	14.9614	12.5431	6.2723	13.9328	4.9338	3.8639	11.0571	12.06	9.6701	5.6415
ACOT1	0.8568	0.967	1.3769	0.2559		0.2696	0.7026	0.3458	0.4074	0.8605	1.1065	0.4828	0.453	0.5246	0.8103	0.5183	0.3542	2.313	0.3473	0.2796	0.2019	0.721	0.3006	0.0145		0.2549	0.3935	0.8566	3.3362	0.4629	0.1848	0.1794	0.1561	0.5006	0.2697	0.2072	0.4622	0.0261	0.1618	0.7046	2.3593	1.4511	0.9166	0.4392	0.3322	0.3813	0.4299	0.4746	0.5988
ACOT11	0.5267	0.7508	0.1264	0.0339		0	0	0.3505	0.5129	0.3604	2.6789	0.2798	0.3905	1.51	0.156	0.5159	0.2641	1.1324	0.2632	0.1717			0.5178				0.4629	0.0267	0.6187	0.2634	0.0296	0	0.0128	1.1688				5.8966	6.3279	12.3229	1.9279		0.0543	4.4551	0.0622	0.1834	0.2089	0.1108	0.1902
ACOT12
ACOT13		1.3958	20.2277	1.479	3.8837	3.3729	1.7443	3.8381	1.1613	3.5307	11.6013	4.2582	4.1224	5.0944	6.9846	6.5708	7.4884	3.1816	4.6283	0.404	3.6664	7.7978	5.2113	3.6009	8.5571	0.6887	21.6594	5.3513	14.0899	20.2468	0.6727	4.6062	0.7931	0.8868	7.715	0.6275	2.5724	3.7462	2.5745	0.9417	4.0654	1.1717	4.6509	12.4048	12.0198	0.463	5.6337	8.2282	7.938
ACOT2	0.714	0.8058	1.1474	0.2132		0.2247	0.5855	0.2882	0.3395	0.7171	0.9221	0.4024	0.3775	0.4371	0.6752	0.4319	0.2952	1.9275	0.2894	0.233	0.1682	0.6008	0.2505	0.012		0.2124	0.3279	0.7138	1.4756	0.3858	0.154	0.1495	0.1301	0.4172	0.2248	0.1727	0.3852	0.0218	0.1348	0.5872	1.3594	1.2093	0.7638	0.366	0.2768	0.3178	0.3582	0.3955	0.499
ACOT7	2.2648	14.5626	6.0014	5.5859	1.6587	9.75	13.216	9.0767	7.4859	2.2557	20.8043	9.2304	19.1614	13.7876	1.8305	13.1415	7.3983	8.3902	3.4043	2.992	4.4463	1.3088	2.9549	18.4001	10.3928	3.8212	11.7744	0.8852	1.615	13.3483	4.9829	2.2874	10.0678	15.171	19.6753	6.4762	2.6844	13.2399	15.8052	11.5244	4.8998	6.8285	17.6042	22.4552	3.3781	5.8504	5.0425	2.9049	2.3353
ACOT8	1.0696	0.7537	0.216	0.4089		0	0.6519	3.0084	0.5032	0.2277	0	0.8752	1.2965	0.1314	0.8888	1.3221	0.1549		1.6961		0.6905	0	0.2391		0.3578	0.2219	2.3545	0.2756	0.1338	0.111	0.2118		0.2906		0	0.3566	1.9893	0.1085	4.3077	0.2877	2.1008		0.048	0.3467	1.8895	2.4745	1.3013
ACOT9	0.7821	0.8169	1.6886	1.9127	1.8216	1.1406	1.8955	1.3173	0.735	1.6997	1.5127	0.8032	3.1607	1.4064	1.6409	1.9753	0.6445	4.2382	3.4496	0.3184	1.5898	0.8057	0.8312	0.625	0.2807	0.2685	5.2114	2.6251	1.4062	2.7025	0.351	0.0612	4.1451	0.8655	0.4266	0.7589	0.7916	2.8183	0.9157	0.5992	0.5256	1.1457	1.1978	2.7745	1.6093	1.1152	1.9423	1.842	2.5546
ACOX1	2.289	3.537	1.2268	1.2895	0.5672	2.8255	0.8535	1.599	1.7179	0.9689	1.8774	0.6175	2.4755	2.6976	0.8481	3.0444	0.2857	0.9396	1.3595	0.3586	0.221	1.6568	1.7902	0.6648	0.1716	0.3448		0.5234	3.8518	0.3701	0.4052	0.3875	0.926	2.2824	0.9222	0.1836	0.0785	1.171	0.177	0.6964	0.9359	0.6244	0.3758	0.3642	2.8189	5.0662	1.6165	1.1441	0.6287
ACOX2		0.0797				0					0.0286	0	0.554				0.2076						0.0849	0.0292						0.3927				0.4631	0.5304	0				0.1761			0.1172	0.2102		0	0.2748	0.063
ACOX3	0	0.3175		0.2316	0.1601	0.0916	0.1922	0.0799	0.3477	0.227	0.089		0.0763	0.0402	0.0413	0.2738	0.038		0.1126			0.1153	0.3218			0.2542	0.1679	0.0657					0.1917	0.3351	0.0835				0.0696	0.0773	0.4475				0.4861	1.0621	0.1174	0.1592
ACOXL
ACP1	9.1207	6.1436	13.7764	4.2196	7.4723	5.8836	2.5746	11.7804	3.6109	10.0476	10.3531	12.932	10.3611	10.5248	8.3051	12.2323	10.4707	5.3743	6.0456	5.9418	8.9344	6.0643	9.578	7.5233	10.085	4.5746	13.3943	7.5005	5.4623	21.3307	5.5285	7.7897	9.5045	12.3927	8.8816	7.0861	3.6583	27.9966	10.0548	26.4956	19.4948	5.8606	8.797	12.2076	9.7238	6.0568	9.9489	9.6825	11.3516
ACP2	0.1592	0.233	0.4885	0.2664	0.8786	0.6219	0.3124	0.75	0.4891	0.0493	0.6058	0.1127	0.5848	1.0673	0.1789		0.4453	0.1489	0.0325	0.2713		0.1304	0.4386					0.3299	1.0034	1.0903	0.9973		0.2088	1.2799	0.3444	1.1878	0.0796	0.1003	0.075	0.6048	0.1246	0.4413	0.2307	1.2042	0.0785	0	0.1625	0.1079	0.4139
ACP5	0.1888	0.0356	0.0266	0.1265	0.3666	0.2284	0.2998		0.8002	0.1543			0.3564	0.337	0.1993	0.1271	0.0527		0.0397	0.1408			0.0483	0.3319	0.2575	0.2448	0.2574	0.0535			0.547		0.4421		0.4186	0.7191			0.3715	0.0372	0.239			0.1076	0.1581	0.4093	0.0956
ACP6		0.113	0.1444			0.0235	0.025	0		0.1409	0.2102		0.2698	0.0464		0.0553		0.1195					0.2347				0.5192	0.0279	0.0733		0.3393									0.162									0.5222
ACPL2						0.1342		0
ACPP	0.0778		0.108	0.0179		0.0683		2.0501	0.093	5.5827	0.1156	0.1319		0.1512		0.0327		1.8388	1.7278		3.956		2.7447			1.1342			2.8479		0.082	0.388		0.1786	0.0796			0.0413			0.1106							0.0298
ACSBG1
ACSBG2
ACSF2		1.5274	0.6365	0.4791	0.145	0.3544	0.4887	0.1189	0.0364	0.8256	0.8408	0.5052	0.5214	0.6212	0.6205	1.0822	0.209	0.0388	0.7582	0.4466	0	1.0303	0.2513		0.0262			1.0754	0.8301	0.0493	0.1664		0.046	1.2658	0.1	0.3912			0.025	0.1989	0.4625	0.1264	0.7779	1.3832	0.7893	0.5274	0.334	0.234	0.1325
ACSF3	0.33	1.7299	1.6863	0.3805	0.2458	0.5399	0.7356	0.4345	0.4085	2.6136	2.2978	0.3471	1.1479	1.4297	0.9071	0.4048	0.0719	0.253	1.5713	0.3249	1.1617	1.0784	0.3078	1.0947	1.874	0.9866	0.5764	1.2161	0.9545	0.2814	0.36	0.3059	0.5509	0.2202	0.1926	0.0846	0.1516	0	0.381	0.0733	1.2849	0.3907	0.7843	0.9684	0.4295	2.1508	1.1704	0.9424	0.5387
ACSL1	1.463	0.2983	0.5965	0.166	1.5002	1.5739	0.884	0.5918		4.2514	0.2001	0.5801	2.348	0.4011	0.3217	1.8022	0.2106	0.3999	0.0916	0.2276	0.334	0.0331	0.2315	0.9989	0.5099	0.6758	4.3794	0	0.3979	1.5855	0.4288	0.0196	1.6776	0.7898	0.5643	0.2541	0.18	0.2181	1.8879	0.2993	0.3627	0.378	0.1493	2.322	0.0862	0.0867	0.1798	0.2682	0.468
ACSL3	0.3257	0.4452	0.4796	0.2291	0.7738	0.3803	1.0779	0.6156	0.5462	0.3862	0.3925	0.3146	0.5382	1.2917	0.2053	0.42	0.0919	0.471	0.3825	0.8596	1.9073	0.7404	0.4633	1.5915	0.9112	0.3921	2.3366	3.2096	1.1294	1.1462	0.7494	2.323	2.2214	0.8372	1.5998	1.227	0.1167	3.3078	1.0999	0.3801	1.1896	1.2563	2.2135	2.1528	1.6309	1.8579	1.477	3.1654	0.0886
ACSL4	0.3376	0.6009	0.1669	0.276	0.1998	0.0746	0.1804	0.4324	0.1881	0.1976	0.3228	0.4473	0.4417	0.9108	0.303	0.3923	0.0577	0.4321	0.3984	0.6237	1.0715	0.7815		0.8002	0.4969	0.4346	1.151	3.2112	0.8695	0.708	0.6256	0.9757	1.3468	0.5496	1.374	1.0448	0.0572	2.8101	0.9364	0.1145	5.6081	0.8747	2.1563	1.203	1.0413	1.5529	1.5453	2.7067	0.0164
ACSL5	5.731	5.3498	7.5112	2.834	0.3779	2.8982	8.6688	3.1904	1.006	7.3631	8.3788	4.0652	4.3187	4.9045	4.2853	5.9951	2.5359	3.554	5.1269	2.0794	2.6371	4.8777	1.5871	3.4896	1.2187	1.411	3.3113	6.9549	2.4125	9.0886	1.5711	1.6503	2.2518	4.6566	0.6213	0.3057	0.2069	1.4991	0.0867	2.404	6.5502	1.3143	3.4112	2.5468	2.3821	2.9056	5.148	3.3855	3.6559
ACSL6	0.2906	0.2419	0.1045				0.1513	0.2737	0.0566	0.0294		0.138		0.1131	0.1183	0.6425	0.2685	0.2787	0.3706	0.0913	0.2995	0.2387	0.144	0.0585	0.0275		0.3405	0.1472	0.0751	1.7206	0.0286	0.1568	0.0762	0.1118	0.0497	0.0315	0.0492	0.1609	0.0363	0.3218	0.2357		0.1161		0.2577	0.1743	0.2432	0.2537	0.596
ACSM3	1.5494	0.4096	0.6861		0.0825	0.126	1.2349	0.4424	1.1378	1.0843	0.7741	0.037	0.1276	0.5854	0.2337	0.0166	1.118	0.1001	1.1139	1.1677	0.8962	0.7752	0.0269	0.4397	0.0554	0.5615		0.0551	1.9101	0.0944		0.274		0.6079	0.0178				0.1302	0.434	1.4673		0.0331	0.1127	0.1419	0.831	0.019	0.0263	0.0709
ACSM4																	0.1128																								0.1029
ACSM5
ACSS1	0.8855	3.0616	2.4477	1.6191	0.7464	0.9514	1.1807	0.4044	0.8328	2.6891	1.5623	1.2614	1.4278	1.9752	1.8331	0.2653	0.212	0.1023	0.9826	0.4133	2.3646	1.0277	0.1806	1.0544	0	0	2.1159	0.8289	0.617	0.1599	0.6235	0.1584	3.1087	0.2544	0.2828	0.36	0.2914	1.1501	0.0416	0.5091	4.4463	0.3253	1.3862	2.8884	0.7993	4.8011	1.0894	0.7506	0.303
ACSS2	0.7725	0.703	0.4639	0.6837	0.2309	0.5849	0.1422	0.7935	3.7889	0.5332	0.4098	0.2103	1.9025	2.8834	0.2484	1.3074	0.1929	1.6384	0.1738	0.3258	1.4354	0.4706	0.6125	0.6877	0.2656	0.26	0.7256	0.5624	0.3214	0.206	0.437	0.3407	1.3186	0.2045	0.2883	0.2653	0.0586	0.156	2.0467	0.5318	1.5445	0.2095	0.4537	0.4992	0.0222	1.1652	1.1833	1.1541	0.0164
ACSS3											1.6004		0.0182		0																	0.1274			0.0145														6.1816
ACTA1	345.372	308.035	399.062	240.882	623.651	526.193	216.832	414.086	358.125	413.991	584.882	265.476	368.259	461.817	293.551	257.32	164.246	185.329	202.012	535.843	314.15	323.824	246.816	1081.37	881.737	521.437	448.099	343.171	616.954	421.111	511.358	465.926	632.026	477.047	581.004	615.477	3403.07	702.408	517.2	464.613	496.498	264.82	718.988	502.238	263.876	267.523	245.742	630.438	449.839
ACTA2	334.296	292.255	385.235	236.177	629.937	528.109	215.287	411.094	319.623	427.008	588.352	250.187	366.745	446.618	297.711	244.32	157.271	168.098	188.505	531.658	317.184	306.876	222.909	1085.27	892.109	514.63	452.24	345.009	567.908	382.459	498.091	461.2	626.542	477	578.36	605.183	3847.58	713.295	525.87	447.923	494.44	264.18	706.556	496.925	250.313	274.207	233.155	622.581	417.593
ACTB	912.346	628.869	1443.48	949.242	1913.55	1895.35	767.93	1288.17	594.521	1667.08	2413.14	858.727	1381.78	1758.42	596.646	990.751	623.649	610.045	589.531	1086.42	810.07	1172.6	877.321	3260.02	2734.56	1479.92	2502.72	1426.89	1229.48	1832.91	2190.13	1501.45	1556.59	1994.24	2195.11	1911.59	3017.95	2150.79	2440.56	1553.87	1262.9	1364.95	2227.33	1335.21	808.746	1507.43	771.143	1415.39	1289.45
ACTBL2	133.048	113.215	156.292	96.8145	311.063	267.233	137.225	247.641	74.5454	180.681	277.201	109.666	230.998	266.579	104.246	82.4866	114.616	62.6544	86.4357	243.855	100.569	59.6748	74.6837	696.654	520.253	280.682	304.353	57.4161	117.614	249.581	266.94	125.945	262.144	298.82	320.211	333.661	1077.27	346.272	319.048	218.204	238.828	22.6596	316.914	295.78	96.7669	158.976	57.813	135.366	90.4989
ACTC1	346.282	312.005	401.062	243.115	632.339	532.233	218.395	420.02	359.627	429.676	590.027	278.3	372.05	464.463	300.64	262.133	165.02	185.781	203.644	541.801	317.921	325.218	248.342	1085.27	892.109	527.658	452.24	344.997	617.584	421.915	513.771	470.936	636.897	482.858	583.459	617.489	3688.69	713.626	525.87	470.434	499.366	265.128	725.513	503.809	265.181	274.31	246.099	633.755	450.181
ACTG1	912.346	628.869	1443.48	949.242	1913.55	1895.35	767.93	1288.17	594.521	1667.08	2413.14	858.727	1381.78	1758.42	596.646	990.751	623.649	610.045	589.531	1086.42	810.07	1172.6	877.321	3260.02	2734.56	1479.92	2502.72	1426.89	1229.48	1832.91	2190.13	1501.45	1556.59	1994.24	2195.11	1911.59	3017.95	2150.79	2440.56	1553.87	1262.9	1364.95	2227.33	1335.21	808.746	1507.43	771.143	1415.39	1289.45
ACTG2	352.227	307.193	403.981	247.584	667.129	561.867	230.145	437.242	329.456	452.133	625.197	268.328	392.199	475.029	312.76	259.027	169.008	178.812	200.971	561.93	334.681	328.259	237.52	1156.71	956.745	543.72	487.518	357.874	583.635	407.497	526.999	482.635	658.34	506.49	616.087	642.593	4154.36	763.373	563.875	475.617	523.978	276.164	744.101	528.396	262.337	294.001	246.936	661.765	438.807
ACTL6A	3.8882	3.753	11.9173	3.2354	2.9053	15.0103	5.5569	12.6601	2.4564	8.2642	8.8369	6.7355	9.7517	7.0752	3.5927	6.5797	1.1251	1.3048	3.3418	0.9405	2.8482	0.958	0.0847	3.3669	2.5029	2.7561	1.4294	1.3691	3.1764	4.0775	1.7871	1.388	3.6208	3.6357	2.9254	2.2666	1.2589	2.1035	1.4428	2.5156	6.0389	2.6224	4.2516	4.5758	3.9383	2.0507	1.9043	4.1659	3.9174
ACTL6B			10.3536	1.4531	1.7411	5.5194	1.7235	5.2294			4.84		4.6001	2.4006	0.042	0.0682	0.2216			0.4272	0.4987			1.5418	2.1132		1.0106			0.3605	0.1964		0.0736	0.3967	0.3222	0.2956	0.1354	0.4176	1.1567	0.2004	0.2228		0.8635	0.4263	0.0986		0.0578	0.0334	0.0526
ACTL8														0.0782																											0.7009
ACTN1	66.9658	76.3314	85.1357	52.0522	30.7168	96.2074	74.0908	80.653	47.9167	68.455	98.715	76.3304	57.956	100.693	76.6394	109.725	19.7551	99.1993	64.0489	61.6182	54.9013	90.2274	81.1882	37.9398	38.395	60.6347	18.0082	58.0582	65.8369	55.8595	35.8448	54.4201	66.7169	72.4166	30.5705	60.8404	67.2412	45.1466	23.0222	34.4379	89.5338	54.2588	88.1946	47.3687	43.29	42.2504	42.9074	86.3546	46.3897
ACTN2	8.9667	10.909	5.9452	3.0352	9.7853	5.7643	10.7434	7.8319	5.7439	2.384	5.3298	4.2196	4.9425	12.953	7.7427	13.022	8.1013	7.3245	7.0801	10.9542	3.888	6.0242	5.6138	8.4753	8.5744	5.5352	2.8516	7.2289	7.6585	11.5017	7.2878	5.9846	12.4823	8.682	9.2899	11.5171	8.9829	9.7751	4.988	12.1147	15.7646	4.3297	15.5031	7.9172	4.2147	5.425	6.4203	9.4196	4.3462
ACTN3	3.6456	3.0268	1.8899	0.8039	2.3381	2.2775	2.9375	1.8525	1.6872	0.4211	0.893	0.7346	1.3529	3.7783	1.5675	1.4241	1.8218	0.8201	1.108	3.503	1.1332	1.0458	0.628	6.9711	7.5843	1.021	1.4369	0.532	1.5076	1.6563	1.422	1.5312	3.8398	1.8569	1.5578	1.974	2.212	2.8281	3.1349	3.0817	6.2522	0.6913	5.0159	1.3934	1.2951	0.5295	0.2021	0.664	0.9775
ACTN4	88.3609	91.9352	93.4437	50.5894	58.0384	106.032	95.3528	96.9524	57.8022	69.9879	111.297	79.9672	65.3757	110.792	73.9518	115.037	30.0045	88.2784	59.1743	69.1787	72.2899	78.0871	70.2487	62.6306	47.8926	62.3923	30.7205	75.5999	72.0643	63.0565	40.0556	61.4744	82.9936	106.394	36.9725	51.7991	31.8738	65.001	30.0248	50.6807	85.1423	49.426	108.323	56.5228	47.8608	63.406	51.6851	73.1627	32.4066
ACTR10	0.822	0.4492	1.4602		0.3825	0.1694		0.736	0		2.2591		0.2206	0.037		0.0395		0.097		0.746	0	0.1455			0.0743	0.2451	0.0712	0.3504	0.9081	0.0778	0.3365		0.1052	0	0.1964			0.0436	0		0.0166	0.3294	0.3675	0.1797	0.1107	0		0.126	0.1297
ACTR1A	3.9284	7.1945	10.2392	4.2218	4.3778	10.4673	3.8799	4.9491	6.5036	11.7184	14.3727	2.8345	4.5957	8.7892	6.6802	6.1607	2.1789	10.8539	4.9913	4.8519	11.4071	5.1198	6.6757	6.1781	7.7389	9.3154	2.6267	18.7121	5.2486	2.4634	6.3282	7.1366	15.6717	4.2184	10.2781	8.0777	2.0591	2.8704	7.1871	3.4278	15.2388	12.1896	10.019	4.5751	5.577	21.5091	6.9496	16.1082	17.4585
ACTR1B	0.1523	0.1768	0.6252		0.5691	0.4717		0.3291	0.1565	1.2416	0.8859	0.1769	0.2293	0.5457	0.197	0.061	0.5599	0.3374	0.1137	0	0.6049	0.0799	0.0244	0.2918	0.4825	0	0.5359	1.8796	0.5355			1.1202	0.0377	0.1268	0.681	0.2862	0.0424		0.2773	27.1955	0.3996	0.6152		0.2471	0.1046	0.9229	0.0547	0.3818	0.1679
ACTR2	16.7269	8.5925	18.0291	9.4861	37.6868	15.3343	13.7258	23.4463	13.715	20.945	22.6296	11.4783	26.5669	45.4205	7.5533	7.6426	16.3437	4.4461	6.6405	13.4877	8.6179	4.6065	6.1152	6.0002	25.2735	11.5465	21.7658	3.6167	12.3649	43.6822	16.7986	10.9367	8.7047	28.8649	19.7095	18.5218	10.2581	28.8137	30.9005	24.4658	20.7175	3.2424	12.1119	19.9735	11.8402	5.3435	7.0327	12.4457	11.0672
ACTR3	27.6543	15.1923	15.3825	7.8323	64.4611	22.7899	10.641	19.5348	16.5947	20.397	44.7985	17.4285	27.7091	34.5465	15.5697	29.3023	11.2483	30.4496	16.7984	12.2969	14.044	18.3387	23.5852	24.7941	21.4639	11.4519	24.92	22.602	17.7757	25.0691	28.5737	7.363	11.7966	16.1524	34.479	25.5885	39.9857	40.7735	29.2388	51.29	32.1975	34.5753	45.5351	37.4054	35.1077	27.6108	14.8096	37.9351	25.4967
ACTR3B	0.9995	1.0726	0.5567	1.0394	1.2569	1.6822	0.2088	1.3749	0.7174	1.5177	0.7944		0.6442	0.6593	0.8465	0.7029	0.5476	0.5758	0.7347	0.7298	0.3931	0.2309	0.4391	0.28	0.4806	0.4944	2.0056	0.4452	1.5732	0.5918	0.6178	0.1781	0.2202	0.3831	0.7742		0.6921	2.0019	2.6	0.7851	0.1663	0.6495	0.2672	1.4395	0.3493	0.6645	0.4451	0.505	0.1763
ACTR3C	1.4833	0.3429	0	1.1009	2.3298	2.9564	0.3871	1.4744		0.8412	0.8592		0.372	0	0.2354	0.4885	0.7314			0.5265	0.0746		0.8139			0.9165	2.0264		2.9161	1.0971	0	0.3301		0	0.3467		0.7577	2.8207	4.8195	1.4554	0.3083		0	1.3743	0	0.0378	0.0086		0.3267
ACTR5							0.0345			0.0903				0.0386							0				0.3668		0.0325						0.0302					0.3054
ACTR6														0.0834							0.2976																								0.1614
ACTR8
ACTRT1
ACTRT3
ACVR1																		0.0668
ACVR1B																																						0.0318			0.0331
ACVR1C																																						0.0348
ACVR2B
ACVRL1						0.1438								0.0573				0.0794																						0									0.1223
ACY1	2.6656	0.4362	2.9702	0.3271		1.9307	2.0792	3.6024	0.489	4.3723	6.3838	3.4218	1.1901	0.6466	0.1262	2.2186	2.1174	3.9476	1.2154	1.3881	1.9567	0.6551	1.3831	0.7995	0.8	0.2168	2.9331	1.5346	4.486	2.8731	0	1.7519	2.8593	1.1769	1.9756	2.3139	0.5217	0.9945	0.4374	0.8783	0.2041	3.2966	2.0896	2.2796	0.8037	1.4855	0.101	0.4256	0.9591
ACY3
ACYP1		0.1154	2.548			0.5455		0.6024	1.1697	0.2175	2.2438	1.1272		0.4288	0	0	0.6566			0.4805						0.8589			1.0679	1.0023	1.0815		0.8489	1.1163	2.6459			0.9652	0.2398	0.683	0.8682		1.7754	1.794	0.2914
ACYP2			0.1457					0.6295			0.3156						0		0.1462									0.2361		0.7522								0.2995	0.3666	0.2884					0.2071
ADA		0.1153	0.0363	0.0347	0.8047	1.0485		0.0499	0.0974	0.0515	0.136		1.9668	0.2922	0.0649	0.0317				0.2429	0.214			0.0737	0.2049	0.6124			0.698		0.1178		0.3991		0.2694	0.267			0.1403	0.2532		0.2034	0.2308	0.3758	0.0789	0.3593			0.0335
ADAM10	0.4707	0.6838	0.4328	0.2459	0.2789	0.3172	0.1838	0.3596	0.9295	0.0758	0.9182	0.4602	0.2283	0.1881	0.9797	1.1855	0.3991	1.3045	0.8637	0.3653	0.6582	1.0156	0.1319	0.3857	0.0556	0.5165	0.4545	0.1288	1.6599	0.3604	0.0654	0.5846	0.2817	0.5394	0.4237	0.2855	0.1841	0.4328	0.3539	0.4199	0.41	0.3459	0.1962	0.0428	0.2488	0.4835	0.3429	0.218	0.7106
ADAM12																							0.5536
ADAM15		0.02									0.1786		0.1616	0.1898	0.1151								0.0695																			0
ADAM17	0				0.0314	0.0742	0.0665	0.0482		0.0812	0		0.0305	0.0961		0.0541																				0.0302			0.0477				0.0258	0.0179
ADAM2
ADAM23
ADAM28					0.0432
ADAM32
ADAM8														0
ADAM9																																	0.1249	0.0221													0.0245
ADAMDEC1									0.1457				0.0912	0.217	0.1121	0								0.1494	0.2506									0.1381					0.1443	0.0778
ADAMTS10
ADAMTS14
ADAMTS17
ADAMTS20	0.0261							0.0111					0.0196	0.0288	0.0991					0.0293		0.0788									0.1413				0.0595		0.0169		0.0257	0.0591						0	0.0386	0.0848
ADAMTS3
ADAMTS4
ADAMTS5																0.0437
ADAMTS8
ADAMTS9																			0.0107																						0.0278
ADAMTSL1					0																																0.051
ADAMTSL3			0.0659																														0				0.0237
ADAMTSL4
ADAP1				0.0199	0	0.0323		0.1167	0.0502	0.0545			0.0645	0.3283	0.063			0.0097	0.1689							0.4129	0.0792		0.2025						0.1639	0.0494					0.0679			0.1491		0.5502		0.0722
ADAP2				0.0209	0	0.0339		0.0654	0.0527				0.0429		0.0229			0.0102	0.0249							0.265										0.0519					0.0713			0.0657
ADAR	0.2061	2.6643	0.7152	1.0042	1.1326	0.7548	1.304	1.016	1.8357	0.9941	0.8939	1.47	2.2094	2.2315	1.0194	1.0742	0.2824	0.8024	1.5736	0.243	1.0641	0.3347	0.327	2.309	0.3367	0.6651	1.4032	0.2048	1.6665	2.0026	0.4679	0.8354	2.3324	1.5413	2.7681	1.976	0.3584	0.7594	1.1658	1.8011	0.4978	0.0356	0.8783	1.3379	0.8148	0.6201	0.9045	0.6736	1.0052
ADARB1												1.1603					0.039													0																		0.1844
ADAT1
ADAT2
ADC
ADCK1	0.1074									0.068			0.2614								0.0439												0
ADCK3	0.5995	4.5405	7.1172	0.0825	1.8601	0.1322	1.9038	0.6534	0.1459	5.6764	1.3376	2.054	0.9514	0.1438	1.1575	1.6444	0.9245	0.0267	0.9493	0.3097	1.0755	0.7626	0.8305	0.3455	1.4599		4.1285	3.8575	1.839		0.1993	0.5413	0.3596	0.532	0.9969	0.2012	0.0653	0.867	0.2147	0.7142	0.4664	0.6245	1.0528	1.2715	0.9605	0.4686	1.8122	0.7484	0.2204
ADCK4		0.1481	0.0774	0.0331		0.0833	0.0685	0.0733	0.0675	0.0301	0.1344	0.063	0.0943	0.0774	0.1371				0.0781	0.1131	0.3843	0.0625	0.0974	0.1444	0.1287	0.1454		0.11	0.2105		0.1742	0.2477	0.2466	0.2274	0.0625	0.0848				0.0628	0.3034		0.1778	0.1261	0.0884	0.4914	0.0858
ADCK5	0.0193	0.0685	0.0509	0.0208			0.0546			0.0212				0.0317			0.0054			0.0353				0.0633	0.0448	0.0326		0.0185	0.0881	0			0.007	0.0468							0.1565		0.1426	0	0.0558	0.0677
ADCY2
ADCY3
ADCY5																																															0.0741
ADCY6														0.0195	0.0138														0.027					0.0333
ADCY7
ADCY8
ADCY9
ADD1	2.4406	2.6759	2.0757	2.705	1.6188	2.3836	1.4606	2.8894	1.7686	1.4222	2.2084	1.8952	1.8842	2.3547	2.3553	2.5428	0.7605	2.5671	3.424	1.4736	1.7536	1.7961	0.8433	1.1297	1.094	1.0032	2.7749	0.6567	1.9159	0.702	0.6421	0.5278	1.0479	2.7025	1.8379	1.2226	0.6522	0.7752	1.0333	2.4427	2.5006	0.7659	1.6192	1.1494	0.9451	1.3799	1.0197	1.6834	2.3231
ADD2	0.3118			0.0691			0.1118		0.1672				0.0857		0.3155	0.1796		0.1415	0.1417					0.0601		0.0414		0.0807					0.0423		0.0869	0.0555			0.0436			0.026
ADD3	1.5006	1.8168	2.9481	0.3027	3.2081	1.0441	1.3657	0.7551	1.0671	0.9601	1.4295	1.8958	0.8899	1.4628	2.6492	1.1865	0.8957	1.2588	0.5898	1.8228	1.1509	0.5364	1.7216	3.5066	2.2945	1.9889	1.4824	1.268	2.7153	2.7271	0.3249	1.0075	1.0678	6.5155	0.9274	3.2559	1.2412	1.4795	1.4258	1.6537	2.4804	0.7839	7.7393	4.0786	1.5391	5.454	1.6095	1.7363	0.9223
ADGB
ADH1A	1.1683	1.9451	0.0929	0.0556	6.7793	2.9473	0.513	2.9242	0.8572	3.9729	0.6831	0.9323	1.831	3.918	3.1037	2.5217	5.2084	1.7059	0.6246	10.122	0.5005	3.7044	1.2312	0.1046	1.7908	0.4241	0.1119	3.1511	1.217	0.0644	1.8763	0.3044	1.0085	1.2589	6.1824	0.3263	2.701	0.0294	4.8957	21.992	0.0202	0.8525	0.3506	0.2113	3.1617	0.7751	0.0609	15.7282	1.6493
ADH1B	0.6632	2.7004	0.0568	0.5354	5.142	3.7575	0.2131	5.2114	1.9956	2.5747	1.1601	1.0081	1.4994	3.7902	3.3204	2.8525	1.4507	1.7927	0.8228	10.504	2.1313	6.423	1.4598	0.9011	3.0297	0.7612	0.0186	3.8309	0.8164		2.2683	0.3639	0.9581	1.1539	5.7689	0.6301	4.0368	0.0279	4.051	21.3749	0	0.9256	0.3984	0.2018	5.3122	0.7363	0.0579	18.4688	1.4042
ADH1C	1.9038	3.4052	0.1812	0.0927	24.7066	18.0728	1.7094	9.7134	2.6468	15.3493	1.8658	0.7927	6.2542	15.8695	2.6899	4.4302	4.4385	2.5182	0.6151	9.8913	2.1404	4.9538	0.8065	0.0946	4.4831	0.4536	0.8115	2.2232	2.48	0.1602	1.6562	0.5908	0.6415	1.3497	6.6261	0.4857	2.935	0.0266	6.2733	25.1929	0.0943	0.8104	0.3486	0.8125	2.9825	0.7013	0.9463	12.8526	2.3067
ADH4
ADH5	4.2307	4.6322	3.4029	1.4915	5.0034	3.7128	2.1273	1.9002	3.9366	3.7588	4.9831	4.6531	3.138	4.4569	4.5353	3.4293	3.386	2.3633	1.76	2.6622	0.6818	7.0709	1.8592	3.6067	3.4364	1.5736	4.6466	5.2353	4.1406	2.8346	1.7158	1.8352	0.7696	3.3502	3.4679	1.7534	4.4553	2.01	4.8737	4.6547	1.9123	1.4528	7.2971	3.0052	2.0713	2.8388	1.5284	3.717	7.3271
ADH6		0.062							0.083																			0.1104	0.5458
ADH7
ADHFE1																																									0.1093
ADI1			0.7093	0.0456	0.1348						0.2834	0.3499	0.1142	0.2767		0.2301	0.6327	0.1794	0.1305					0.2352			1.5983		0.0365	0.9172	0.3339			0.2592		0.1446	0.1325	0.5384		2.9471	0.5291	2.039		0.5183		1.6704	1.4395	0.3165
ADIPOQ
ADIPOR1
ADIPOR2
ADIRF			0	0.9773	0.7853	0		0.7289			1.2112		0	0.557	0.5417	0	0.6483	0.4885		0.589	0.4728			1.08	1.5055			7.5321	2.6894	1.8527	2.6924		4.3815	2.0254	0.2709		1.3615		0.5942			0.8451	0.9368	2.1102		1.5654	4.0008	1.4067	0.7824
ADK	0.2437	3.9708	3.4269	0.144	1.0982	0.6475	0	1.0835	2.7378	0.0909	0.6402	0.3814	0.1783	5.3272	0.5695	6.9889	0.1808	6.5193	1.0316	0.6189	3.7124	1.0655	3.8493	2.2424	0.6345	0.8273			1.6454	0.8133	0.7409	5.7806	1.5897	4.3087	1.8465	0.26	0.5858	0.138	1.0353	0.2326	3.9331	0.831	0.5326	1.3941	5.6189	2.1689	2.589	7.083	0.3735
ADM
ADM5																					0
ADNP				0		0.0728	0.0091		0.0205	0.0605	0.0271	0.0394	0.0997	0.1828	0.0777	0.0219		0.1552	0.0658					0.088	0.2103	0.0406		0.0326	0.0594				0.3478		0.0812	0.1256				0.162		0.2039	0.0091	0.0239	0.1856	0	0.1432
ADNP2
ADO						0.2344			0.3308	0.2191			0.1246						1.3883	1.6445							0.3983			0.3949				0.5162	0.1106	1.0847	0	0.0951				0.486				0.4054			0.4953
ADORA3
ADPGK	0.2247	0.6503	0.7336	0.0446	0.1488	0.9733	0.1505	0.4192	0.1832	0.13	0.5759		0.4038	1.6341	0.9564	0.2392	0.1885	0.5123	0.3582	0.3155		0.1921	0.4271			0.4627		0.4102	0.6837	0.06	0.1101	0.0516	0.4631	0.2385	0.3822	0.7292	0.0474	0.1393		0.59	0.0948	0.2891	0.0876		0.6165		0.1648	0.3392	0.3559
ADPRH	0.0697				0	0.1132				0.038	0.0453		0	0.2544										0				0.4195					0		0.2722		0		0.2256			0.2232				1.5965
ADPRHL1																						0.4241				0.0654			0.5417										0.2119
ADPRHL2	0.2876	0.3909	0.6198	0.2128	0.8875	4.7382	0.1382	4.5036	0.5325	6.3844	5.6988	0.2135	3.0935	4.3537	0.2589	0.08	0.9689	0.0821		0.2424	0.2593	0.4275	0.2325	0.5297	0.5034	0.2583	1.0725	0.2778	0.6257	0.1197	0.1655		0.5807	0.3025	0.3722	0.3947	0.3269	1.3045	0.7734	0.5818	0.144	0.3666	0.257	0.7373	0.5295	4.0375	0.3361	0.7328	0.2347
ADRBK1	0	2.8941	0.7547	0.0905	0.4757	0.9934	0.2697	0.6534	0	0.0609	0.837	0.0279	0.3693	0.4064	0.0307	1.3784	0.4429	0.7363	1.3509	0.0269	0.0585		0.3593	0.0619	0.6751		0.726	1.2605	0.0252	0.2622	0.0854	0.054	1.0741	0.8847	2.7829	0.2855	0.2269	0.402	2.5849	0.298	0.2811	0.0638	0.4214	0.8062	0.5171		0.0265	0.0906	0.1351
ADRBK2			0.7056	0.03	0.3798	0.5005	0.071	0.4727	0	0.0609	0.0766		0.1771	0.1011		0.0169	0.0542	0.0498	0.0358				0.0141		0.0501		0.2723				0.0854	0.0265	0.0923	0.139	0.2019	0.0825	0.0325	0.108	0.128	0.084	0.1557		0.1333	0.1128				0.0121
ADRM1	0.6365	0.5419	1.7317	1.0089	0.9737	0.7954	1.3218	0.7901	0.681	0.3359	1.381	0.5345	1.7232	2.6	0.8232	0.1696	1.7891	0.1972	0.3171		0.381		0.2762	0.0841	0.3523	0.7902	0.342	0	1.5348	1.0939	1.0223	0.2322	0.3931	1.1762	1.0709	0.793	0.3535	1.4089	0	0.9812	0.9997		0.2559	0.2184	0.7075		0.2194	0.1303	0.0729
ADSL	0.7857	1.7742	1.6008	0.7323	1.2575	1.588	0.6226	1.2267	2.2407	0.8019	1.6558	0.0917	1.7721	1.7034	1.0456	1.7472	1.6108	0.2376	0.3959	2.6411	0.628	2.0791	0	0.7318	0.6357	0.9265	20.4905	0.3439	0.9332	12.23	1.4684	0.3153	2.0626	0.9868	1.783	1.6837	0.695	0.6415	1.1066	0.814	1.2915	0.6038	0.8348	1.5534	0.4317	0.6769	0.9047	1.0381	0.9442
ADSS	1.7913	1.5013	5.5859	0.1358	3.0659	4.8361	1.6302	1.9801	1.0382	1.8792	5.0379	17.2326	1.6265	5.037	1.6928	9.1764	1.8668	9.158	1.0474	2.2277	2.3001	0.7018	1.5973	7.4373	3.4633	2.1263	6.3962	0.9769	4.4236	0.3887	0.686	4.8269	3.3539	6.145	2.4622	4.2713	0.8458	3.2205	4.1269	1.6781	2.5146	4.5671	2.7969	5.1915	0.6351	1.8577	1.1404	1.2759	2.1756
ADSSL1											0																															0.2933							0.071
AEBP1	0.125	0.1902	0.0655	0.1539	0.713	0.6204	0.1084	0.3779	0.3341	0.2722	0.4528	0.0207	0.1408	0.3483	0.1315	0.3869		0.2276	0.1091	0.4044	0.2015	0.1256	0.1593	1.7814	1.5243	0.4237	0.4144	0.7238	0.3224	0.7903	0.3573	1.2375	0.4644		0.9422	0.895	0.4521	0.2873	1.5788	0.0756	1.5768	0.4605	1.2594	0.7459	0.1101	0.1343	0.36	0.5675	0.328
AES						0.5875			0.6975																									0.35	0.1563	0.079	0.2052		0.2192				0.2944
AFAP1								0.0191		0.0268	0.0376		0.0631																								0.0213					0.0339
AFAP1L1	0.0087
AFAP1L2														0														0.0203	0					0						0.0948
AFF1
AFF3																																														0.1216
AFF4			0.0087					0.0096																0.6344	0		0.0114			0.5599				0.449	0.1888	0.1633			0.0137		0.1145		0.5563	0.1137					0.0845
AFG3L2	0.8132	2.6259	2.25	0.7204	0.6839	1.0792	2.1743	1.9134	1.2213	4.1318	4.6105	1.0858	1.2044	4.5932	2.7415	1.797	0.395	1.9565	1.0747	1.8327	0.3353		0.3015	0.0503	0.2941	0	0.4935	0.1159	2.8134	0.7967	0.2548	0.2658	0.2237	2.9078	1.1213	1.0792	0.5632	1.3722	1.4168	1.1321	1.8425	0.3751	1.0949	0.9641	0.8957	0.627	0.7398	0.7955	1.5179
AFM	0.6437			0.2145		0.9994		0.0192	0.0724				0.7077			0.8258	0.0365	0.2295	0.0075			0.0824		1.08	0.8579		0.0533			0.2615	0.0515		0.0189	0.0385	0.9495		0.7152	0.0415	0.0266	0.1406			0.0686		0.032	0.8603		0.0637	0.0353
AFMID								0.2898		0
AFP									2.014
AFTPH		0.01	0.0266		0.038	0.0437	0.1524	0.1004	0.0147	0.0413	0.0342	0.0191		0			0.0146							2.0013	0.0266	0.0278	0.0109		0.0832	0.0501		0.038	0.0281		0.0215				0						0.0158				0.0056
AGA	0.2656	1.6591	0.9629	1.1291	0.2856	0.64	0.2741	0.7443	0.6399	0.7576	0.8756		0.9149	1.1518	0.6938		0.4685	0.2261	0.1258	1.4964	0.8587		0.1975	0.6918	0.325	0.8016	0.9691		1.0392	2.8057	0.7788	1.1313	1.2225	1.0239	0.6709	0.3882	0.2232	0.7243	0.5455	0.629	0.768		0.9503	0.6986	0.3119		0.0796	0.2867	0.3744
AGAP1							0					0.0883		0.8704				0.0544												0.0152			0.0192		0											0.0361
AGAP2					0	0.2359																												0.1058							0.1188			0.1264
AGAP3		0.0356						0			8.5433	0.1109					0.0191							0									0			0		0.0297			0	0.0594				0	0
AGBL1
AGBL3
AGFG1	0.1695	0.5369	0.3496		0.8429	0.09	0.3554	0.1194	0	0.2258	0.4181	0.5541	0.2995	0.5193	0.1881		0.2547	0.9872	0.2352		0	0.1818		0.26	0.2323	0.237	0.1006	0.0645	0.4017	0.8314	0	0.2685	0	0.9284	0.4619	0.5065	0	0.6956	0.1216	0.1188	1.9442	0.3504	0.3093	0.8938	0.124	0	2.535	0.1418	1.9062
AGFG2	0.111	0.1596	0.2892			0.0962	0.0489	0.4056		0.065	0.7203		0.2288		0.331	0.6529	0.0756		0.3741	0.0539	0.1633		0.7693						1.1067	0.4018		0.302		0.293	0.148					0.1979	0.1055		0.2959	0.0822	0.0772	0.1553	0.016	0.3777
AGK	0.6683	0.3401	0.9431	0.0457	0.5306	0.4488	0.1655	0.3619		0.4601	1.4651	0.6007	0.5764	0.1061	0.2459	0.1605	0.7447		0.5551	1.7463	0.3317	0.2534	0.4361	0.2453	0.7502	0	0.5457	0.2195	0.5324	0.0668		0.0317	0.4885	0.9137	0.3096	0.527	0.0561	0.14		0.2443	0.4773	0.4841	0.9516		4.3321	0.245	0.0784	0.1266	0.1427
AGL	0.5152	0.4346	0.9643	0.5565	0.9373	0.4913	0.2271	0.9755	0.1215	0.1722	0.3109	0.6841	0.3334	0.4939	0.5185	3.1579	0.6103	5.1395	4.0232	0.3288	0.1214	0.5137	0.824	0.0189	0.005	0.4221	0.1002	0.2195	1.0383	0.0821	0.6077	1.1031	0.0348	0.6435	0.2355	0.0712	0.2081	0.2543	0.4262	0.3786	0.8564	0.8966	0.791	0.9806	1.0771	0.5295	0.2675	0.3913	0.9534
AGMAT	0.5218	1.579	0.8836	0.7422		0.769	1.3193	0.3303	0.0427	3.5022	2.0685	0.7343	1.4011	0.6418	1.018	2.1014	0.5868	0.3249	0.2298	1.1558	0.0742	0.3359	0.0707	1.1625	1.5238	0.2384	1.5754	0.4217	0.8462	0.7761	0.4169		0.5236	2.4543	0.6856	0.3305	0.2876	1.6546	0.4136	2.0278	2.0288	1.3033	1.3777	1.3005	0.4811	2.2624	0.7471	0.2635
AGMO
AGO1	0.2922	0.1104	0.0825	0.0281	0.6509	0.066	0.4261	0.0627	0.1154	0.3913	0.6183	0.478	0.6352	0.5049	0.0219	0.504	0.5413	0.3922	0.2739	0.0822	0.03	4.3835	0.2621	3.2508	1.9204	0.042	1.7431	0	0.1259	0.0431	0.727	0.0246	1.1772	0.7905	0.6708	1.194	0.2375	0.5253	0.5169	0.0112	0.062	0.1789	0.9493	0.8201	0.3132		0.0522	0.6919	0.297
AGO2	0.049	0.3455	1.0711	0.2124	0.5927	0.3532	0.1418	0.0881	0.2343	0.3594	0.9596	0.3812	0.2771	3.3848	0.278	0.1413	0.1503	0.169	0.2168	0.0429	0.0758	0.3472	0.249	0.7051	1.2448	0.2519	0.0149	0.2283	0.3207	0.8179	0.3642	0.3193	1.9342	1.3178	0.7047	0.9937	0.1426	0.1792	0.2476	0.2218	0.5245	0.373	1.5796	0.3316	0.3037	0.281	0.3315	0.1404	0.2215
AGO3	0.0258	0.2652	0.0747		0.4682	0.0236		0.0468	0.0984	0.3545	0.6717	0.3592	0.0223	0.2479	0.1522	0.0804		0.0151	0.0817	0.0264		0.0299	0.0616			0.0264		0.0196	0.1456	0.0245	0.4469	0.0285	0.636		0.6273	0.0197	0.4459		0.1902	0.013	0.0207	0.0953	0.1052	0.1304	0.04		0.0604	0.1016	0.0193
AGO4	0.0223	0.0209	0.0164		0.015	0.0204		0.0266	0.0851	0.0856	0.0303	0.28	0.0193	0.023	0.0219	0.0159		0.013	0.0173	0.0228		0.0259	0.0532			0.0228			0.1259		0.0211	0.0246	0.0202		0.5425	0.0171	0.0149			0.0112	0.0179		0.137	0.0524			0.0522	0.0651	0.0167
AGPAT1	0.0455	0.2527	0.1659	0.0845	0	0.2591	0.0598	0.0711	0	0.0964	0.6911	1.0407	0.1564	0.101	0.0541		0.0606	0	0.1111	0.3115	0.1296	0.1784	0.147	0.0908	0.3631	0.07	0.2625	0.7429	0.4042	0.2255	0.2313	0.4167	0.2601	0.2582		0.294	0.0939	0.106	0.2273	0.089	0.7699	0.1	0.2576	0.1665	0.1673	0.4982	0.0768	0.1399	0.1
AGPAT2		0.5024	0.688				0.2767	0.2403	0.366	0.0988		0.2158	0	0.2734	0.1626	0.2109	0.1148	0.9762	0.1533		0.4302		0.4324				0.6684	0.1717		1.222		0.6594	0.853	0.6315				0.4065	0.5624			0.163		0.3532	0.5027	0.0891
AGPAT3		0.075	0.0536	0.0372	0.5286		0.1592	0.0448			0.3248	0.0415	0.1387	0.0813	0.0457		0.0323							0.1406	1.8452				0.416				0.1295	0.2612		0.0744	0.0205				0.4371		0.7053		0.4418			15.591	0.0732
AGPAT4
AGPAT5	0.2931	1.7663	1.3793	0.3909	0.7886	0.2543	0.3787	0.7215		0.5314	1.2861	0.1696	0.7119	0.8498	0.2513	0.736	0.3312	0.403	0.3445	0.867	0.82	0.4953			0.3636			2.3354	2.0634	0.5311	0.7823	1.0726		1.419	0.1511	0.4305				0.191		1.8833	1.4772	0.7642	0.4797		1.2488	0.0435	1.1588
AGPAT6				0.0445											0	0.0623																															0
AGPAT9															0.3875																										0.2824
AGPS	1.1409	0.4958	0.7919	0.8203	0.8672	1.6794	0.7857	1.0638	0.4638	0.8596	0.5612	1.9058	3.927	1.5152	0.5151	0.5982	0.1766	0.7031	0.2166	0.3211	0.5066	0.1158	0.2041	1.1651	0.8049	0.4897	0.4101	0.4204	1.1491	0.7906	0.9356		0.7241	1.5855	1.2808	0.4528	0.3805	1.3581	0.278	1.2873	1.2636	0.264	0.7208	1.1592	0.4824	1.4962	0.4784	0.3545	0.2935
AGR2	236.303	410.014	560.964	80.4149	1512.76	766.729	350.471	1220.39	710.49	722.469	550.354	382.627	510.82	1425.8	297.554	280.096	45.4619	272.097	130.059	383.546	340.107	53.5015	144.673	71.5178	117.915	526.458	83.69	183.011	1046.81	130.022	87.432	837.118	66.4916	4609.72	79.0662	61.7147	4.3115	1080.89	95.2158	147.337	493.403	141.412	404.879	65.8612	53.3814	276.412	45.9911	571.467	87.6371
AGR3	123.922	229.086	134.963	31.6071	951.793	320.865	143.004	421.502	367.647	245.889	186.17	187.231	282.951	486.465	107.062	54.8562	11.7244	78.5693	17.5239	176.516	167.795	8.6948	21.9694	25.898	56.5159	312.65	28.0676	5.5144	569.874	68.665	36.3078	473.152	29.7401	2213	35.3514	18.4645	1.5581	534.727	21.1075	67.5496	168.157	4.7371	186.862	24.4373	15.5907	88.773	6.2577	130.563	26.204
AGRN	0.5999	0.2545	0.0902	0.0746	0.9911	0.2923	0.0611	0.1906	0.241	0.6202	0.1976	0.2217	0.3312	0.3335	0.2387	0.173	0.0813	0.3019	0.0607	0.2007	0.0106	0.0956	0.0832	0.0389	0.5643	0.1177	0.1573	0.0591	0.1326	0.0526	0.1858	0.0663	0.2826	0.4097	0.6482	0.3513	0.2273	0.3911	0.5005	0.4866	0.5963	0.3016	0.4364	0.8251	0.0962		0.0326	0.2494	0.023
AGT	0.8888	0.1421	1.0763	1.093	0.7384	2.4871	0.5305	0.9441	0.2981	0.5012	0.3058	0.7575	1.6394	0.1353	0.5964	0.15	0.2956	4.8232	0.1548	0.6085	0.6896	0.1332	0.7221	3.6671	2.101	0.9449	2.5186	0.5128	3.9736	1.7147	2.2319	0.7344	1.2265	1.8214	1.8554	1.0714	1.0331	0.7492	2.3	0.5867	1.1427	0.4218	1.4873	0.6068	0.8496	0.0799	0.2948	0.4259	0.593
AGTPBP1		0	0.0027										0	0		0.0106		0.0359											0.1219
AGTRAP	0	0.1858	2.1948	1.7766		0.7803				1.7157	2.1422	0.094	0.4015			0.1237																	0.0851		0.865	0.0735			0.4442			0.1788				0
AGXT
AHCTF1	0.0068	0.0051	0.0183	0.1004	0.0662	0.0567		0.0102		0.2819	0.0767		0.0304	0.0206	0.0194	0.0761	0.0065		0.0228		0.0317		0.0341	0.0593	0.048	0.0183	0.1293	0.2045	0.0793	0.0102	0.0112		0.0739	0.0525	0.0267	0.0236		0.0072	0.0065		0.1221	0.0287	0.0088	0.0528	0.0337	0.0672	0.0514		0.0093
AHCY	15.0468	27.8563	10.0289	11.4331	14.1503	8.7544	26.4981	11.392	11.7108	8.8094	14.3255	12.0989	20.7189	24.623	28.3652	28.3103	21.7588	22.2679	24.4218	16.721	15.5971	26.6276	15.6104	94.666	96.0393	8.4636	82.5572	19.857	17.5886	56.473	15.8972	17.0943	27.9564	22.7906	28.0668	16.8074	11.657	20.5291	17.4102	25.5332	23.9549	22.4628	31.852	76.0954	27.7958	22.3185	67.0944	25.6674	19.8248
AHCYL1	3.2527	0.9748	2.4098	0.8468	0.0131	1.0847	0.9986	1.0139	1.2634	0.6418	0.9067	0.6704	0.92	1.318	1.5045	2.2946	0.158	0.6871	1.4992	1.6746	0.3831	0.3001	1.3329	0.2922	0.0707	0.9666	0.4385	1.3254	1.955	15.4182	0.8486	1.419	11.3349	0.5454	0.6508	14.9451	0.6615	0.3956	0.2775	26.1512	20.2858	0.7797	24.7014	0.6082	0.4136	1.2385	0.893	0.8805	0.2947
AHCYL2	1.7617	0.9787	2.3015	0.9689	0.6502	1.5895	1.341	1.5325	1.5762	1.6495	1.8288	0.8072	0.7061	2.2945	0.734	3.2024	0.2269	0.8854	2.3247	1.6743	1.6599	0.8495	1.2572	0.2653	0.3509	1.8272	0.9415	1.2834	4.2515	1.2366	1.7019	2.2644	2.0492	2.6312	0.8306	0.5528	0.1868	0.6639	0.331	0.9289	2.0348	4.678	1.3256	1.0166	0.3755	2.0091	2.0833	4.8691	0.7974
AHDC1															0.0123
AHI1
AHNAK	3.4087	1.5845	2.8945	2.3461	14.026	4.2298	2.3624	3.3164	2.7319	4.9111	3.9861	2.8371	3.0752	8.8415	4.0112	3.3879	1.5996	2.0737	3.1721	2.543	1.6217	1.7863	1.264	8.4745	4.3233	3.2198	2.6111	7.1321	5.3499	1.3063	2.6117	3.556	6.3331	6.0246	4.2763	4.0017	2.9289	6.4008	9.1087	3.8701	2.287	6.3116	7.2551	3.9397	3.0928	7.4648	0.9196	7.0744	3.3753
AHNAK2	0.0131							0.0244						0.1793										0.0157		0.0992				0.0152	0.0036		0.0462		0.1448		0.0355		0.0833			0.0083				0.0275		0.045
AHR			0.0432								0.0749		0.0099																					0.047		0.214										0.1658
AHRR
AHSA1	2.0783	3.6101	9.0287	2.6181	0.6051	16.4304	1.9181	9.4072	2.63	4.0273	17.4295	3.3598	1.4732	2.6724	1.8824	6.6415	1.3093	3.4285	1.1231	9.762	1.6102	1.7931	6.938	2.4333	1.4709	3.0746	2.0753	17.9239	3.5641	6.4987	13.5408	3.7295	12.5079	4.5149	4.2754	13.2159	0.8096	4.7191	0.5753	1.8588	15.5911	2.6779	15.6904	13.7615	7.8101	5.4893	10.0027	14.7657	13.8301
AHSG	0.3986	1.7729	1.3087	3.8225	0.1889	2.2952	1.731	1.8828	4.9846	0.5103	0.8974	1.4103	1.9568	1.7199	2.8718	3.0534	0.2201	3.9344	2.2232	2.3832	1.2059	1.6687	0.2749	0.3549	0.2506	1.432	0.4084	1.1519	1.5491	0.8362	4.3062	1.4513	1.523	1.0271	4.5815	2.5055	1.308	0.5551	0.5698	1.1193	0.6999	0.7885	2.2834	1.0118	0.7191	0.8531	1.5732	2.4524	1.8495
AHSP	0.9301		0.6068			0.3491											0.5345																		0.9641	0.9216	0.3548		0.3105				0.4954				0.3658
AIDA	2.1705	2.0153	2.2916	1.0662		1.7927	1.5161	2.7049	1.2397	0.3166	5.1604	2.5508	1.8456	1.9062	1.1422	2.3716	0.3405		1.1268	1.5759	3.2848	1.0576	1.6533	7.8904	3.3121	0.8002	1.5282	2.394	2.1963	0.6711	1.0021	1.8753	3.1587	1.4505	1.0489	1.2449	0.3289	0.7996	1.5634	0.5847	0.7661	1.1521	1.6498	1.1376	1.2098	5.8219	0.3502	1.0957	0.1498
AIF1	1.0496	0.2772	1.8353	0.9016	0	1.7358	0.5943	1.9496	1.6363	2.5515	2.8226	0.7653	1.2724	1.8914	0	1.6999	0.397	0.7794	1.744	1.7543	2.3748	1.8658	1.1157	1.1179	0.5855	2.5532	0.7199	2.7907	1.4723		2.2678	1.5974	2.2766	1.1298	1.7494	3.0831	0.9215	1.577	2.4311	0.7581	1.6515	0.9366	0.7962	1.6184	2.3246	3.6007	0.7111	1.7329	0.9439
AIF1L																															0.1216								0.0604			0
AIFM1	6.4574	20.413	11.358	8.8913	8.046	8.5395	14.9456	4.2704	15.6715	17.6319	15.8508	49.1957	8.1765	13.3889	11.6053	5.7137	3.3821	5.6521	6.555	91.226	16.6782	23.4484	45.3397	18.3755	31.6362	7.9659	12.0616	7.1831	48.2142	9.2701	3.7228	34.0567	40.83	7.8992	10.9886	41.2772	1.5656	19.3962	6.4108	5.4699	18.2769	5.3329	18.8342	11.6238	11.4081	34.9036	59.1521	6.0944	4.93
AIFM2			0.0178																									0.069							0.3215							0				1.0857		0.0973
AIFM3
AIM1	0.015	0.1038	0.1898	0.4005	0.0594	0.301		0.4296	0.281	0.0778	1.009	0.0552	0.2409	0.2931	0.6156	0.1655	0.0173	0.0857	0.02	0.0431	0.0285	0.0663	0.0145	0.0978	0.117	0.0357	0.018	0.1247	0.1903	0.1188	0.0275	0.0286	0.1459	0.1831	0.0137	0.0751		0.0714	0.0384	0.0797	0.3465	0.0761	0.1267	0.2099	0.099	0.0398	0.0732	0.003	0.0182
AIM1L																																	0.0272
AIMP1	1.7818	3.6058	8.5937	2.4455	2.6167	4.864	1.5122	3.0724	3.4005	3.8346	7.4484	7.9421	2.9171	6.4685	2.3584	3.7029	1.013	1.1061	2.2387	2.0633	3.7087	0.3135	0.8027	4.0897	4.9184	2.3987	4.7171	0.4184	5.7342	2.8128	2.2511	2.9819	3.6793	6.133	2.7592	2.2088	0.5579	4.5748	2.6071	1.7816	6.4916	1.2832	5.4004	2.5962	1.5533	2.8397	1.2812	1.0433	0.8577
AIMP2	0.6055	1.5244	1.0209	0.7099	0.3265	0.3633	0.1969	0.7857	0.6685	0.6943	0.7143	1.1894	0.6765	0.8617	0.9246	0.5336	0.1521	0.1312	0.9139	0.8783	0.9195	0	0.4301	0.2925	0.3306	0		0.1347	1.5927	0.6685	0.4252	0.3887	1.0033	0.542	0.0589	1.8627	0.0322	0.2897	0.3459	0.1725	0.5707	0.3339	0.8703	0.5456	0.8165	0.8441	0.3111	0.1284	0.0974
AIP	0	0.9787	1.0978	0.4791	0.8545	0.8874	0.3362	0.054	0.9518	0.1305	0.8728	0.6909	0.4877	0.1821	0.7025	0.6034	0.5219	0.2827	0.4719	0.6651	1.096	0.3052		3.219	2.1458	0.9073	1.5395	0.2444	1.3628	0.5562	0.9923	1.1109	0.991	1.0689	1.1534	1.0363	0	0.0413	0	0.6154	1.6446		0.924	1.2223	0.9005	1.5153	0.7214	0.0732	0
AJUBA
AK1	4.0876	2.1266	1.2361	2.783	22.2589	10.4697	3.9367	22.257	4.979	22.1518	30.0273	3.8781	6.8702	5.495	2.8794	7.2525	2.4704	9.0331	3.7328	0.4582	8.0817	4.9758	5.8485	0.5277	4.7849	0.8613	3.884	1.8907	10.1193	54.1812	3.0435	0.7369	1.4398	17.0977	9.1379	0.7434	8.473	8.1841	5.8741	8.2337	2.9323	0.6554	3.5814	7.9876	2.0334	0.9983	1.6398	2.4124	3.537
AK2	13.0026	38.3971	41.0062	12.5572	1.8879	9.5917	16.769	14.0266	11.35	28.735	40.4846	11.4961	10.2907	15.2867	17.7465	12.202	9.0812	7.2079	7.9459	15.9924	18.2102	9.8291	13.032	10.7786	6.7833	9.9868	5.6932	10.1174	101.564	5.7249	8.0134	16.2263	20.5315	25.1075	8.8746	4.2895	1.3459	7.5334	4.0473	8.6934	20.5212	21.9128	34.713	13.8514	23.6434	24.0817	17.0719	18.8319	11.5189
AK3	2.8481	17.7789	20.0615	4.9443	2.8375	3.615	1.2673	6.8919	2.8165	11.3309	9.706	12.4574	8.7771	7.588	3.9979	12.5101	4.1175	3.6998	2.8252	4.3093	6.5382	7.1119	2.7964	2.8143	4.35	2.4994	6.0408	9.4872	9.6108	3.0121	2.0762	4.7616	3.6393	4.0574	4.2354	2.0463	4.6307	5.5279	2.8312	7.7781	5.387	3.5312	10.579	6.9537	16.8902	4.0536	2.7475	4.7428	3.0756
AK4	0.4175	2.1066	5.8798	0.9631		0.046		0.8138		0.4556	0.0257	2.3898	0.3861	0.8121	2.6655	1.2307	0.8048	1.5206	1.5214		0.2473	2.3763	4.0221	0.1618	0.0239		2.0184	2.4199	2.0829	0.8483	0.3117		0.8805		0.5875	0.4606	0.472		0.158	1.4415	0.8978	1.7523	1.9649	1.8461	0.8601	0.3256	2.3965	1.8152	0.1946
AK5	0.2035				2.1143	0.2409	0.2158	4.9841		3.807	6.1014		0.3118	0.1612			0.4441	0.281	0.1144		0.5327	0.1619			0.4281		0.2284	0.0552	0.3044	6.213		0.0269		1.712	1.0986		1.2585	0.585	0.2775	0.7022	0.4532			1.2057			0.0764	0.3512	0.5297
AK7																																							0.0267
AK9					2.3073	0										0							0.0404											0.0272					0.0732					0.0535		0.0272
AKAP1	0.3059									0.1269	0.0813																0.0536	2.5569		0.4055			0.0204					0.1948			0.0674				0.0685	0.1256	0.4031
AKAP10
AKAP11
AKAP12		0.0101	0	0	0.1546	0.0246		0.0202		0.2171			0	0				0.0172						0.0143	0.0097			0.0641			0.0141					0	0.3868		0.016	0	0	0.0622	0	0.0114		0.0639		0.0166
AKAP13	0.0352		0.003		0.0604	0.1263		0.0798		0.0035	0.0147	0.006	0.0137	0.0173	0.0074	0.0059	0.0473	0.0087	0.0095			0.0314				0.1374		0.0426	0.0509	0.1407			0.112	0.017	0.0542	0.0089		0.0312	0.4003	0.0336	0.0063	0	0.0103	0.0139	0.0154		0.0032	0.0681	0.018
AKAP17A							3.5325		0.1831	0.0256	0.0243		0.2896	0.0378	1.281			0.0202												0.0455					0.2149	0.1168		0.2421	0.0847					0.8736		0.3741	0.1999
AKAP2			0.2259		0.2023	0.5665			0.2023	0.0663	0.728			0.0136		0.193					0.0381	0.0248					0.3711	0.1613		0.3868	0.0128		0		0.2272	0.7337	0.0472		0.1136		0.0902	0.0836	0.3733	0.024	0	0.0515		0.3091	0.0286
AKAP4
AKAP5			0.191							0	0.1242																							0
AKAP6																	0.0428
AKAP7			0														0.2546	0.0596
AKAP8					0									0.0896		0.0616	0	0.0437	0.0833				0.119										0.5539			0.4635				0					0.2595	0.2119	0.2367
AKAP8L			0.4745					0.0424		0.0149	0.1119		0.0281											0.1172						0			0.3324	0.2426							0.0772		0.1223	0.0199	0.2276		0.2496	0.0338
AKAP9		0.0132	0.0074	0.0005	0.0443	0.0014	0.0048		0.0046	0.0033	0.0925		0.0252	0.1143	0.0104						0.0028				0.0064		0.007							0.7225	0.0316			0.0184	0.0027	0.0249		0.0806				0.1689		0.0125	0.0007
AKIP1
AKIRIN2
AKNA																												0.0053
AKNAD1																														0
AKR1A1	9.1441	15.2406	17.4056	4.9581	15.9584	17.5906	16.5534	15.0037	10.298	13.9351	26.5787	7.0124	13.8951	15.8316	8.3741	7.1648	6.5232	6.8159	5.8737	9.5843	7.6813	6.2605	5.2619	47.0539	19.3647	9.3567	11.1803	9.0918	15.8891	8.5706	18.0301	7.1753	12.4995	13.9573	10.7882	10.427	7.1486	17.7139	17.4184	16.9741	18.1522	3.6045	13.1011	7.1499	5.7554	15.732	2.7401	10.5398	5.1891
AKR1B1	2.0528	3.5979	10.858	2.9088	6.7328	8.6826	14.8657	4.3998	6.7012	4.9447	5.1019	0.8591	10.8343	6.5388	4.6544	2.4312	7.0413	3.8038	1.4431	4.4299	2.5261	2.381	2.0259	26.8527	14.3719	6.2072	4.0026	6.7825	5.0227	6.6486	10.1611	4.1401	3.8993	6.5051	24.7234	4.7825	2.623	1.8118	3.9908	4.2962	6.3939	2.5189	5.1152	10.1084	2.6247	2.7101	2.2537	2.6455	2.7823
AKR1B10	2.0364	0.7252	0.2684	0.1085	39.2106	4.5703	0.9113	1.2034		1.501	0.7717	0.3049	0.2961	1.4594	1.0339	2.1043	3.0489			0.4193					0.1227	0.3201	0.7641		23.6453	6.8095	0.9338	1.2861		5.9	5.1631		0.1434		2.9499	5.9963	3.1898	0.0767	1.6713	0.2844		3.6559	0.4607	0.7957	4.9866
AKR1B15	0.285	0.1679	0.1258	0.0895	4.2025	0.646	0.3256	0.1983	0.1107	0.0847	0.2199	0.2622	0.208	0.232	0.2386	0.623	0.6023	0.134	0.1803	0.4119				0.0875	0.0865	0.5203	0.2237	0.4383	14.7704	6.0787	0.3551	0.5869	0.1647	0.2463	0.2817	0.3923	0.1247	0.0595	0.8268	1.7613	0.2094	0.3847	0.224	0.107		0.4167	0.0598	1.0672	0.28
AKR1C1	1.2064	4.2069	2.3614	7.4942	3.5602	1.7461	2.4072	1.1291	1.1969	3.5613	0.9721	7.7356	1.1056	2.0415	0.85	0.76	0.8913	0.0699	0.756	0.7236	0.8587	0.6584	0.0455	0.3587	0.3047	0.6797	0.0318	1.5975	1.9386	0.8213	0.2749	0.6382	0.5433	0.6809	0.5856	0.5347	0.7597	5.7108	0.64	1.1068	2.9762	0.9374	0.5714	1.1056	0.4632	1.1118	0.1579	0.826	0.7464
AKR1C2	0.435	0.5336	0.5132	0.0508	1.423	0.49	0.0995	0.3145	0.1509	0.6082	0.4268	0.3112	0.0964	0.4158	0.1717	0.2238	0.2654	0.0737	0.2055	0.1819	0.2895	0.1116	0.048	0.0194	0.0195	0.0588	0.0335	0.0871	0.4332	0	0.0369	0.1038	0.0481	0.1044	0.1039	0.0748	0.1147	1.4851	0.072	0.2886	0.592	0.0722	0.0816	0.3006	0.483	0.0318	0.1817	0.5006	0.7586
AKR1C3	2.35	9.4612	3.6704	8.3546	4.4351	5.1881	4.2526	5.918	4.1642	11.1186	3.4329	9.6295	3.1868	7.1103	1.8463	1.4964	2.3258	0.3331	1.7263	1.4679	3.4736	1.3152	0.2772	0.4485	0.3801	1.4479	0.0302	3.5243	9.9171	3.7713	0.3371	2.3165	1.0351	4.053	1.6278	0.8915	1.804	10.4999	0.701	3.9217	9.8039	2.5172	2.3961	2.1431	1.0708	2.3272	0.5639	1.1821	1.172
AKR1C4	1.1121	2.5259	1.1352	0.3255	1.9607	0.9899	2.2721	0.7304	0.8731	0.5144	0.5003	0.7417	1.0171	1.2561	0.7424	0.7232	0.8192	0.0699	0.7107	0.4632	0.6479	0.6584	0.0455	0.3587	0.3047	0.3866	0.0318	1.3681	1.3181	0.7493	0.1736	0.5496	0.4541	0.519	0.5479	0.4551	0.7429	4.825	0.64	1.0145	2.2718	0.9158	0.5714	0.8863	0.4632	1.0543	0.1392	0.4011	0.7077
AKR1D1							0
AKR1E2	0.453	3.2756	1.3456	0.5847		1.039	0.8113	0.6088	1.6589	0.5116	1.1539	1.8753	0.9951	1.0743	2.0745	2.4947	0.4313	2.4369	1.4147	1.44	1.6877	1.8284	2.0952	0.6582	0.3462	0.7085	0.5946	2.0997	3.149	0.4413	1.6015	1.4452	1.4441	1.1575	2.5377	1.1883	0.5255	0.8223	2.0842	1.1405	3.1791	2.2865	3.547	1.1716	1.6428	3.2559	2.7832	3.4186	2.2414
AKR7A2	4.8353	7.8638	9.9238	2.8654	10.2312	8.7445	6.6115	5.9203	3.1465	9.4925	10.368	8.6977	8.0771	9.1851	7.3834	1.3876	5.1388	3.2386	1.9108	4.1795	3.6245	1.2167	2.2843	6.833	7.4285	4.1484	3.977	0.4404	4.7712	4.1379	4.8996	2.9183	5.6035	10.631	5.419	3.5011	5.3737	5.3889	4.7126	9.9494	16.7262	0.9148	8.963	7.2975	3.6019	0.7444	2.1995	4.5296	1.8527
AKR7A3	6.6402	11.9298	19.3137	2.5764	5.1169	15.5713	6.1469	8.9449	7.6743	14.6652	10.6099	1.4961	2.6738	8.2856	14.5987	11.2432	2.2159	1.875	0.5025	3.4715	4.4399	1.2607	1.6403	0.5722	0.5634	1.097	0.804	3.1677	6.3265	0.3372	2.5945	0.9841	2.2468	8.3489	1.2871	0.2099	0.2043	1.9854	2.1076	3.8563	11.8366	0.9496	8.1664	1.3043	0.8834	3.8251	2.5795	5.5301	0.1762
AKT1	0.0541		0.1251	0.1729	1.2159	0.8621	0.142	0.512		0.0744	0.1819	0.4654	0.1966	0.484	0.2324	0.5845	0.0434	0.1699	0.2431	0.1369		0.3313	0.5795	0.2264	0.1105					0.1255	0.3534	0.2613	0.2686	0.3111	0.4427	0.3252	0.0621				0.3193		0.2062	0.2365	0.2116		0.1844	2.9355	0.1271
AKT1S1	0.0624		0.938			0.274	0.1011	0.4786	0.2558		0.4832	0.4976	0.6602	0.279	0.3747		0.2484	0.0779	2.559	0.5226	0.6917			0.6362	0.4391	0.8088	0.3685		0.8931	0.4813	0.3388	0.4653	1.5357	0.6251	0.273	0.3251				0.6761	0.7924		1.1629	2.2577	0.4733	1.7396	0.7552
AKT2			1.5581	0.2255	0.0603	5.0714		0.0193		0.1834	0.0145			0.63	2.8686	0.2308							0.1466												0.0417								0.1036	0.0552	0.1214		0.0465	0.2035	0.6305
AKT3
AKTIP	0.0259	0.0321	0.0511													0							0.0262																		0.0695
ALAD	2.7998	4.875	5.2167	10.6729	1.9425	6.4641	5.4079	3.6465	2.8638	2.8948	2.2417	3.5622	10.4371	3.8166	4.3438	2.3454	4.5361	3.2796	4.8063	3.9361	2.5275	2.2901	3.8019	1.9706	4.993	7.0289	2.8003	1.7065	4.7172	3.4823	5.0835	5.6854	3.5872	7.9158	2.6366	2.6599	3.5175	5.1294	4.8974	5.0816	4.915	1.4561	5.1667	3.0416	1.2464	4.3139	3.5419	3.4237	4.3878
ALAS1
ALB	1205.04	301.575	538.737	347.816	1428.22	759.238	436.687	747.183	628.855	361.492	387.159	397.298	1269.04	514.415	634.322	1134.03	270.793	1094.45	777.618	342.307	565.122	729.65	552.737	1372.98	1583.03	331.786	618.963	1548.43	396.912	966.327	1227.12	631.601	479.587	576.143	2417.53	588.977	1040.03	608.821	1866.77	1477.65	471.074	763.915	868.957	444.256	762.51	1545.31	410.965	1777.46	889.542
ALCAM	3.4735	0.2946	9.6488		3.5419		0.0799	4.2015		0.1753	0.3458	0.0587		2.6318	0.0486	0.0379	2.995		0.0801	0.1138	0.8276	0.0891			2.3185		1.274	0.2363	0.0664			0.0851		8.0357	2.9693		0.1322		1.0891	4.6571	0.0221	0.0615	0.0746	0.0456		0.0412	0.0429	0.0538	0.0759
ALDH16A1	0.8617	0.3854	0.8512	1.6507	1.4251	3.2614	2.7849	1.4857	2.1857	1.5891	1.5551	1.8464	1.617	1.8914	2.3181	1.6925	0.4453	1.1909	0.6867	0.3903	1.3644	0.9024	1.2834	1.7072	1.3616	2.1616	1.2233	1.2238	2.5167	0.3072	0.9242	1.5315	1.2498	2.3446	0.8737	0.9031	0	0.4365	0.4583	1.863	0.7439	1.1196	1.7468	0.2439	0.2878	5.1679	0.375	0.8295	0.4772
ALDH18A1	11.1017	11.0194	13.1126	12.4065	14.7189	6.3127	20.3821	2.7179	5.966	28.9155	12.775	48.462	6.8157	46.7982	3.8871	13.8529	3.4156	13.74	14.3251	6.1968	4.355	1.31	4.1743	15.3377	13.7315	4.3671	22.5912	8.162	12.5614	7.4966	6.3431	4.9238	6.6686	13.4727	9.0643	5.6191	1.9112	47.4652	9.0313	6.3053	15.0865	10.333	10.3878	10.3865	5.4975	21.3363	10.316	4.7553	2.9902
ALDH1A1	15.6538	18.6087	4.4743	20.6986	37.438	13.9709	16.5863	15.8383	26.41	30.9803	14.907	5.574	6.7009	5.6999	11.767	6.4403	6.2476	31.6032	6.407	17.73	4.064	4.9951	3.2857	6.8992	3.762	2.8779	1.3694	4.6588	14.0914	3.1485	6.7711	8.5064	4.0399	71.8658	10.158	9.5449	22.9677	20.8285	7.5493	20.215	5.9258	4.1722	10.6438	3.5975	2.7131	58.3883	0.1607	3.987	9.6115
ALDH1A2	0.0547	2.0078	0.1104	0.1596	0.126	0.1135	0.4353	0.3112	0.2321	0.7551	0.8822	0.353	0.1283	0.1404	1.1751	0.1383	0.1182	0.6112	0.4383	0.7586	1.0122	1.4252	0.5318	0.3366	0.1786	0.076	0.3982	3.2037	1.5162	0.0803	0.4145	0.5233	0.2411	1.4699	0.2954	0.2963	0.2469	2.7621	0.0784	0.6185	0.2734	0.4254	0.6153	0.472	0.3491	2.2312	0.2509	0.6503	0.5298
ALDH1A3	0.0486	1.2662	0.2184	0.1222	2.3368	0.6251	0.2988	0.082	1.4773	0.2059	0.8479	0.5339	0.7673	0.1246	1.3605	2.4393	0.0338	2.8756	0.6176	0.4137	0.3845	4.4088	0.5045	0.2215	0.1395	0.031	0.1019	2.406	0.4295	0.1792	0.1119	0.2872	0.0727	0.4582	0.2063	0.4809	1.17	1.1122		0.2279	0.5401	0.2757	1.4143	0.2971	0.2457	2.5657		0.4618	0.5091
ALDH1B1	3.268	53.1734	12.4699	9.5811	3.0846	11.3402	4.9458	8.6248	4.9376	67.3828	32.261	29.8089	10.6975	5.4588	54.9717	15.4695	5.2411	7.7952	9.8816	21.4485	19.4184	95.5023	11.7194	19.0568	7.5898	10.5734	6.7355	89.0762	85.2241	16.1993	6.3062	16.5723	25.9982	19.7374	4.729	1.9463	10.9762	2.9024	1.5748	12.7833	3.9755	2.6564	70.099	11.4663	10.5906	17.7101	10.2675	6.0707	10.4325
ALDH1L1	0.8564	0.0086	1.1028		0.0588	0.7691	0.1791	2.3156	0.0065	0.0301	0.0794		0.0263	0.1077	0.0099	0.0543	0.0284	0.4593	0.3245	0.2293				0.0257	0.0508	0.0142			3.7324		0.2645	0.3904	0.0026	2.9655	0.0962		0.0152	0.0381	0.1445	0.1615	0.0047		0.0441	0.0276		0.1185		0.0125	0.0348
ALDH1L2	0.1057	0.0348	0.0599	0.0339	0.0968	0.104	0.2178	0.446	0.0064	0.0817	0.2686		0.0543	0.122	0.0098	0.016	0.0282	0.063	0.1013	0.0132				0.0255	0.0503	0.0632		0.0568	0.134		0.0392		0.0469	0.2086	0.1405	0.0606	0.0151	0.0378	0.2442	0.0882	0.0047		0.0088	0.0274	0.0309			0.1183	0.0345
ALDH2	30.9567	81.368	10.7945	24.4786	32.8341	38.4637	42.9365	48.331	14.3059	78.1592	81.4961	28.7177	42.5153	27.7571	83.8112	47.6607	7.8177	40.148	15.0541	19.7591	74.5247	23.0939	23.8633	90.3103	11.9591	36.4445	13.7784	112.454	88.7234	26.9141	9.2852	13.3299	32.7911	59.0045	9.6859	5.1104	9.2256	19.6914	6.1497	43.6889	39.1939	19.5295	31.521	28.6465	28.6028	91.678	28.7665	57.9448	30.9498
ALDH3A1	0.2252	0.2876			13.0363	0.0119	0.1001	0.0737	0.0173	0.1327	2.7832		0	0.0138			0.2794		0.2107	0.8102	0.0621	0.1043	0.0899			0	0.0413	1.0326	0.9099	0.2866		0.7174		0			0.0335	0.1402	0.0276	0.5233		3.273	1.3939	0.2191		0.0093		0.0578
ALDH3A2	6.1383	2.2203	3.6283	0.2874	4.7326	5.6093	3.6667	3.4499	2.5316	5.7228	8.8263	1.9401	1.9537	3.1557	0.5991	3.7933	6.1243	3.7777	2.5955	1.4049	1.2348	9.9167	3.2774	9.1818	3.3501	2.8898	3.0846	3.1067	6.5126	1.998	1.8709	5.5071	1.5022	5.7941	3.2696	2.0905	0.8125	2.1983	0.8236	9.7575	0.9214	18.9542	0.6682	2.7645	4.7945	0.5297	1.2645	2.0456	1.6402
ALDH3B1	0.099	0.0823			0.4107	0.0127	0.0963	0.0786	0.0185	0.0349			0	0.0539		0.0213			0.1172	0.2488	0.0663	0.1113	0.0959	0.3736		0	0.276	0.0366	0.0899	0.3058	0.1154	0.0544	0.1488				0.0625	0.2405	0.154	0.3133					0.0176	0.0099		0.0617
ALDH3B2	0.106	0.0882			0.2402	0.0136	0.0455	0.0842	0.0198	0.0373			0	0.0577		0.0228			0.1256	0.0332	0.071	0.1192	0.1027			0	0.1453	0.0392	0.0963	0.3275		0.0582					0.0669	0.1602	0.165	0.3355					0.0189	0.0106		0.0661
ALDH4A1	1.0941	3.6744	1.6776	0.7421	0.5628	0.4673	3.3792	0.6502	0.0241	3.1982	1.5794	0.4627	3.3979	0.2231	1.7488	1.8703	0.8844	1.3536	0.3617	0.5042	0.0849		0.073	0.771	5.1439		0.1909	0.177	0		0.038		0.9828	0.3019	0.5711	0.2049	0.0946	0.1043	0.0632	0.149	5.2697	0.1138	0.9298	2.649	0.0948	0.8254	0.4373	0.1299
ALDH5A1	0.1998	3.2496	2.6014	1.0931	0.6846	0.7257	0.3345	0.2843	0.1231	0.7733	1.5701	1.1958	0.9637	0.4902	1.4724	1.372	0.5482	0.976	0.8121	0.3594	0.3774	1.9983	0.6779	1.1243	3.7488	0.1232	0.3539	4.3051	1.7089	0.6267	0.4999		1.326	2.3062	0.1733	0.2444	0.168	0.1255	3.734	0.6296	1.7822	0.7481	1.0216	1.5893	1.6705	0.8143	1.7593	1.0617	0.364
ALDH6A1	9.4791	33.0248	8.3428	1.8547	4.1301	2.6433	3.993	3.278	6.3871	4.9418	5.7496	3.8255	3.1305	5.2149	9.7905	7.4136	1.4479	1.3904	2.4003	3.2169	5.0755	2.2848	1.0452	3.7225	3.7521	1.209	1.8831	4.2286	8.0867	1.6764	0.9017	2.6215	1.3612	6.2573	2.4473	0.6488	1.4095	1.9038	0.9842	5.749	3.4738	0.9732	3.6585	1.5687	1.7489	0.6669	1.1158	2.8015	1.0947
ALDH7A1	2.5307	18.0342	20.5485	6.6413	5.7421	13.5973	8.6312	10.8082	11.1471	23.0682	27.1631	12.3913	16.8494	22.8502	11.8704	11.0728	12.2463	6.3268	4.5212	8.0611	7.4559	4.1362	3.1182	6.5995	4.1303	4.6177	12.3737	4.3684	34.7417	9.2759	4.0813	6.1293	6.1005	11.3088	4.6902	10.7167	6.7586	13.7635	7.4829	3.9638	5.0429	4.071	24.0164	8.456	3.963	4.6952	4.5645	4.9394	9.8962
ALDH8A1
ALDH9A1	4.0137	10.7758	6.9178	2.3488	3.2612	5.5804	4.2558	4.4995	9.8183	9.8088	7.6416	10.9268	4.6084	4.9951	5.6437	6.183	4.6404	9.3062	2.3595	3.9159	8.2868	5.5664	5.152	6.0773	3.6243	5.112	3.7444	8.1483	17.4023	5.5982	3.7234	7.1532	6.0162	5.4605	5.485	2.3749	3.7957	4.6474	4.7783	10.6523	8.8646	1.8873	5.3156	6.4158	4.8131	19.0957	6.5422	12.4095	5.9727
ALDOA	112.593	82.5089	206.647	41.4009	45.1478	67.332	55.5493	115.92	143.748	74.5053	88.5352	198.549	64.723	178.133	74.6669	94.0808	75.06	43.0847	105.996	45.6067	151.779	56.2132	94.852	33.215	40.1313	140.834	39.0185	47.0618	125.06	145.002	48.9547	222.898	137.335	51.8175	78.1091	55.9594	64.2987	55.7464	53.3602	61.1016	227.817	78.2181	68.1964	73.8907	112.033	193.784	101.504	128.017	74.9467
ALDOB		3.0862			0.513	1.1498	2.6154	0.6501	1.692	0.9634	0.3153		7.3294	9.928	0.7522	0.2051	2.9119		0.2717	1.2412	1.147		0.291		0.327	0	1.1617		0.7709	1.4368		0.1738	0.1184	0.6376				5.0339		1.3172	0.1905		0.367			13.1051	2.0306		0.4048
ALDOC	5.114	5.1495	8.1031	2.3928	7.6072	5.1665	1.6206	8.4345	5.1337	1.7904	10.8837	5.5949	2.4194	4.9505	4.3959	5.4229	4.2376	2.4806	2.7826	3.28	3.4643	2.2704	1.0194	6.7277	14.2675	3.5119	10.2127	7.2672	4.1267	9.5645	2.6627	7.3731	12.0088	3.9578	9.0749	3.0782	4.2235	9.0205	12.8835	6.1711	14.2924	6.9192	4.0808	5.6643	3.4524	3.5944	2.1498	0.9822	2.0596
ALG1	0.4066	0.1866	2.2733	2.0358		2.4387	0.3802	0.6471	2.4254	1.126	0.2579	0.0962	0.3105	0.1532	3.8903	3.7899	0.1042	0.2755	3.5124	0.147	0.5535	0.2781	0.6083		0.1179	0.1198	1.9409	0.4283	0.098	0.646	0.2951	0.2153	0.6741	0	0.7227	0.0649		0	0.034	0.1316	0.1433	0.2532	0.1638	0.2071	0.226	0.1625	0	0.0591	0.4074
ALG10								0.0149						0.0264										0.2305	0.2488														0.1028							0.0486
ALG10B								0.0149						0.0264																																0.0486
ALG11	0.0267	0.0886	0.1602		0.2944	0.1266	0.0455	0.1269			0.1562	0.0438	0.3771	0.2483						0.1421	0.1465		0.1014	0.6083			0.4958		0.5751				0.215	0.8077		0.1166			0.2337	0.3107	0			0	0.2543				0.0632
ALG12
ALG13			0.28						0.6357				0.2598		0.9668	1.0588	0.4493		0.0574				0.3125							0.4643										0.5272					1.4557
ALG14																											5.4918		0.6692	1.4544									2.4963		0.5744			1.2294			0.669	1.3503
ALG2	0.2867	0.7124	0.3683	0.2357	7.4898	0.9319	0.4516	0.8236	0.6004	0.7083	0.4215	0.4052	5.9773	1.1821	1.0602	0.1265	0.1432	0.4307	0.4094	7.0996	7.0677	1.3971	4.8717	5.1497	1.0024	6.2369		0.7701	3.6882	6.9186	2.0399	10.0174	1.9116	2.1733	0.4465	3.8236	0.4918	0.2256	0.7301	1.6386	2.1424	0.0739	1.9865	4.7113	1.903	11.3403	0.5204	4.2469	0.6869
ALG3	0.1543	0.012	0.0846	0.1348	0.8235	0.2193	0.7889	0.1669					0.28		0.013		0.1011			0.4533	0.2544		0	0.4107	0.391	0.3833	0.263		0.4658	0.4359	0.2592	0.2834	0.272	0.3872	0.26	0.2536	0.0362	0.1142	0.1635	0.1883	0.424		0.324	0.3388	0.1335		0.0179	0.0217	0.039
ALG5	0.7226	0.9017	0.9523	1.3382	4.9199	1.2549	0.033	0.4657	0.6117	4.1808	1.7668	0.1322	1.2504	1.7914	1.6287	0.3264	0.3329	0.1244	0.9775	2.4881	0.4173	0.5297	0.3704	1.4189	3.2251	2.6741	1.133	0.5327	0.4611	0	0.5995		1.2474	0.1803	0.8962	0.9058	0	0.191	1.6666	1.2702	0.2843	5.4424	0.1636		0.2897	0.3607	0.5956	0.3126	1.5017
ALG6	0.1287	0.1293		0.0565	0.2745		0.0899	0.055						0.2837				0.0744					0.1953				0.1586						0.1005		0.17							1.0221	0.0892	0.0403	0.2582		0.6528
ALG8																			2.5438		0.0607
ALG9					0.2419					0.0791
ALKBH2
ALKBH3																					0.0294
ALKBH4
ALKBH5						0.1431	0.0958				0.1678			0.2964			0.2739								0.0592		0.6424	0.1148							0	0.288		0.471					0.2399	0.4388	0.0561	0.0737
ALKBH6							0.0979																																		0.44
ALKBH7			0.0618											0.0337				0.0576														1.3156		0.0279						0.3524
ALKBH8																																																0.0133
ALLC
ALMS1																	0.0037										0.0117
ALOX12
ALOX12B
ALOX15	0.6575	1.7766		0.0538	0.9599	1.7407		1.944	0.448	0	1.9292		0.4895	0.0171	1.4087	3.8147	0.0162	1.0012	0.6353	1.0783		4.8597	0.0217	0.2483	0.2186	0.8762	1.6017	5.4608			0.6471	0.5212	0.3223	0.2881	0.5895	1.1642	0.2604	0	3.0964	0.8648	0.582	0.9257		0.4628	1.5838	2.5072	0	0.5953	0.2199
ALOX15B
ALOX5	0.0526	0.0811	0.6818	0.074	0.4151	4.8485	0.2387	0.5338	0.3122	0.3712	1.0402		1.3533	0.3096	0.0717	0.2399	0.0242	0.2589	0.1494	0.1045	0.4112	0.4455	0.4302	0.1535	0.5099	0.2703	0.0809	0.0609	9.483	0.2517	0.159	0.0848	0.5002	0.6591	0.1481	0.1455	0.2258	0.2349		0.0811		0.252	0.171	0.0916	0.0119	0.4246	0.0337	0.696	0.9335
ALOX5AP			0.3761		0	4.4635	0.8578	1.4465	1.9395	0.468	0.8652	0	2.4877	4.6717	2.8015	12.7723	1.682		2.3559	0.8306	1.5063	2.7632	12.4847	0.8963	1.5576	3.3038	3.637	2.1474	0.6591	1.0918	2.7706	2.2086	3.0449		4.4673	5.433	3.1036	2.2098	3.1409	2.4123	0	0	3.9785	3.5071	1.8102		2.4037	12.7049	7.2847
ALOXE3
ALPI	0																																							1.008
ALPK1
ALPK3
ALPL		0.0382			0.07	0.3097		0.0271							0.027					0.1366																				0.0707
ALPP	0																																							0
ALPPL2	0																																							0
ALS2
ALS2CL
ALS2CR11
ALYREF	3.5049	9.125	3.3955	2.2244	2.685	7.0815	1.3127	6.639	9.5594	4.2835	8.2172	7.5569	4.078	7.4336	4.7898	8.8663	2.1848	3.4692	4.6733	7.0675	6.9878	5.09	3.7859	12.9466	5.975	6.2872	6.9799	15.458	17.9006	6.2734	5.9889	12.1904	11.0377	10.8468	7.9357	7.3373	2.3399	6.0266	6.254	2.8396	5.4113	11.8116	6.714	8.0401	6.1104	12.1805	4.8446	8.2321	6.7687
AMACR	1.5179	1.0286	0.3208	1.2976		0.1756	1.499	1.3961		0.9767	1.9921	0.6401	6.7656	0.9611	1.6694	0.6433	0.8623	0.2987	1.4444		0.4355	0.1788	0.4213	2.105	4.0393		5.1758	0.3613	0.6953	0.8441			0.1517	0.6428	0.3212	1.239				0.2659	0.9834	0.4271	1.5858	3.8682	2.1222	0.1044	0.166	0.0835	0.5405
AMBP	2.82	0.3765	0.0597	1.3265	0.7188	4.0927		3.4119	2.2154	3.1429	4.8828	2.8274	0.5928	0.1022	1.108	1.7737	0.3215	0.7664	0.5044	0.1754	0.4853	0.5623		0.3949	0.8987	0.2931	2.6765	0.905		1.7341	0.3997	0.3206	0.2991	0.5652	1.4332	1.2337	2.8777	2.373	0.9918	4.8089	0.8479	1.1007	1.2981		0.0487	1.6638	0.3731	0.3985
AMBRA1																																	3.1993								3.6302
AMD1																																														1.4725
AMDHD2	0.1437	0.1439	0.3825	0.9484		0.5007		0.0908	0.7006	0.0494	0		0.7503	0.1001	0.6789		0.0389		0.3576		0.1521			0.4502	0.4423	0.1195	0.6924			0.3578	0.2086		0.224	0.2221	0.4068	0.1938	0.2167	0.0974	0.3939	0.3019	1.0311		0.5053	0.1375	0.1009	0.3537
AMER2
AMER3
AMFR						0.0131																													0.1092	0.0066					0.0257
AMH
AMHR2
AMICA1
AMIGO2
AMMECR1																													0.0207
AMMECR1L	0.1703																												0.0156
AMOT																																				0.1243
AMOTL1																																									0.0256
AMOTL2																		0.0055																							0.0337
AMPD1						0.1091
AMPD2	0.7145	0.0263	0.5037	0.0657	0.2804	0.7389	0.3963	0.3258	0.2373		1.1196	1.9144	0.3836	0.6809	0.8344	0.1041	0.6013	0.8397	0.5543	0.0535	0.0386	0.062	0.1998	0.1329	0.4619		0.7249	0.2682	0.566	1.9089	0.1109	0.0202	0.0377	0.094	0.4095	0.0558	0.2185	0.0914	0.6419	0.3912	0.6829	0.1223	0.1894	0.0603	0.0292	0.3917	0.1156	0.5279	0.0527
AMPD3	1.3061	0.02			0.3103	2.772	0.081	1.7142	0.0159	1.1887	0.9881	0	0.0203	0.3707	0.0336	0.0337	0.0484	0.031	0.0481	0	0.0506	0	0.0301	0.0593	0.0358	0			0.0363	0.0187	0	0	0	0.0509	0.0853	0.0134	0.0597	0.0563	0.0535	0.0486	0.0459		0	0	0.0903		0.0108	0	0.0258
AMPH			0.0184																												0.0063																		0.0122
AMT			1.457				0.0711				1.5558	0.8399	0.6196	0.275	0.5789						1.6709								3.0758					4.6707					0.0565				1.782	1.1458	0.1113
AMY1A														0.1043																		0.2725		0.1829		0.0205	0.0913			1.3783	0.5023					0.0433			0.014
AMY1B														0.1043																		0.2725		0.1829		0.0205	0.0913			1.3783	0.5023					0.0433			0.014
AMY1C														0.1043																		0.2725		0.1829		0.0205	0.0913			1.3783	0.5023					0.0433			0.014
AMY2A														0.3233																		4.2936		1.2384			0.7877			4.9539	5.671			0.0549		2.2886			0.1354
AMY2B														0.1605																		0.4418		0.3154			0.1123			1.6016	0.8456					0.0433			0.014
AMZ2																											0.063							0.0418
ANAPC1	0	0.0106	0.0047	0	0	1.3317		0.1005	0.0043		0.0118		0.0289	0.0517	0		0	0	0	0.0693	0.0758	0.0195	0.0182	0.0395	0.0232	0	0.046	0.0058	0.0907	0.0304	0.0255	0	0.0503	0.0593	0	0.015		0		0	0.0224	0.0337	0	0.0181	0.0101	0.0084	0.0142	0.0076	0.0077
ANAPC13	0.1054	0.3966	0.8526					0.4633				3.928	0.2374			0.6088	0.5239												0.5362	1.0142			0.4544	1.8296	0			0.9153		0.4164	1.4791	0	0.9899	2.6718			0.2838
ANAPC16														6.6368																								0.4392											0
ANAPC2											0.0463			0.0635			0.0181			0.028	0.0414				0.043		0.4028		0.0304			0.0218	0.0293	0.0354							0.0308		0
ANAPC4		0.0097	0.1492	0								0	0.0242	0.032	0.0247	0.0288	0.0155			0.0212	0.2309				0.0518				0.0837		0.0292		0.0545			0.1761				0.0175	0.1019		0.0169	0.0813	0.0129		0.0169
ANAPC5		0.064		0.0066				0.0136		0.0108				0.0141	0.0352	0.0188	0.0071			0.0646							0.1048	0.3765	0.1076	0.0188				0.0104								0		0		0.0957	0	0	0.0223
ANAPC7	0		0.0423			0	0.3029	0.2654					0.3575	0.1055		0.0704		0.0538	0.0673					0.3793						0.0712			0.1652	0		0.1837	0.0113	0		0			0.0322		0.1205
ANGEL1
ANGEL2
ANGPT1
ANGPT2
ANGPT4
ANGPTL1														0
ANGPTL2					0.3884									0.0448																						0.2591	0.1885
ANGPTL7
ANK1	0.1718	0.0779	0.0109	0.538	0.031		0.1155	0.1639	0.0673	0.0868		0.1266	0.1692	0.0133	0.2941	0.0518	0.1517	0.5972	0.3558	0.1689	0.0686	0.5627	0.0119	0.115	0.0269	0.5087	0.0684	0.0035	0		0.2932	0.0234	0.0183		0.0615	0.1264	0.1511	0.0783	0.4101	0.0152	0.0203	0.0057	0.0137		0.1085	0.0195	0.1906	0.0093	0.0328
ANK2	0.0031	0.1524	0.1	0.0025		0.0842	0.0742	0.1304	0.0717	0.0853	0.1359	0.0218	0.0834	0.1205	0.0404	0.0326	0.0115	0.0338	0.0439	0.0285	0.0382	0.0601	0.0174	0.0491	0.0111	0.0041	0.0065	0.0079	0.0463	0.0778	0.074	0.0223	0.0447	0.2015	0.0855	0.0288	0.2251	0.0462	0.0047	0.0156	0.0521	0.0043	0.0845	0.1125	0.0247	0.1015	0.0171	0.0117	0.0483
ANK3	0.0686	0.1484	0.1111	0.0027	0.0129	0.1198	0.0763	0.0596	0.0673	0.0929	0.0661	0.0306	0.1383	0.141	0.0357	0.009	0.0812	0.0165	0.0617	0.0657	0.0511	0.1734	0.1025	0.2696	0.0157	0.0624	0.1212	0.1945	0.0835		0.138	0.0731	0.0505	0.2923	0.3602	0.2163	0.047		0.0594	0.0833	0.0721	0.0045	0.1612	0.0985	0.0373	0.4309	0.2277	0.0365	0.0528
ANKFY1	0.0175	0.178	0.0142	0.0257	0.2847	3.6992	0.1017	1.852	0.0677	1.6281	0.5721		0.093	4.2711	0.1446	0.5409	0.2078	0.5481	0.4485	0.0427	0.0147			1.6297	0.6039		0.0811	0.2867	0.4109	0.0261	0.7837	0.3542	0.1478	0.7396	0.2798	1.385	0.3757	0.7033	2.6201	0.35	0.6117	0.56	1.4075	0.2604	0.3059	0.2253	0.1085	0.641	0.0566
ANKH
ANKHD1	0.3644	0.2834	0.0761	0.0017	0.0398	0.0107		0.4509	0.0842	0.8102	1.3124	0.047	0.2681	0.2402	0.0429	0.0027	0.017	0.0034	0.0033	0.2163	0.3353	0.0132	0.1222	0.2302	0.154	0.0377	0.1821	0.2831	0.1511	0.1166	0.0612	0.2045	0.1186	0.0836	0.0834	0.032	0.0028	0.1522	0.069	0.0581	0.0831	0.0566	0.2096	0.099	0.1008	0.2465	0.085	0.0016	0.002
ANKHD1-EIF4EBP3	0.1305	0.1205	0.0342	0.0016	0.0383	0.0103		0.1665	0.0308	0.2934	0.4631	0.0295	0.1062	0.1073	0.0342	0.0026	0.0059	0.0033	0.0032	0.0894	0.1554	0.0127	0.0422	0.1366	0.0809	0.0363	0.0905	0.1274	0.0751	0.0502	0.0312	0.0943	0.0715	0.0805	0.0477	0.0308	0.0027	0.0879	0.0433	0.0264	0.0536	0.033	0.0957	0.049	0.0432	0.2083	0.0416	0.0016	0.002
ANKIB1																																	0.2189													0
ANKK1						0							0.0154						0.0196		0.0329	0.0125					0.0065	0.0273					0.0324	0.0233		0.0166	0				0.0511		0.0817	0.0191				0.0393
ANKLE1																	0															0
ANKLE2					0.0277																																					0.0447
ANKMY2			0					0.02													0.0344								0.2029												0.183					0.0557
ANKRD1																																									4.1019
ANKRD10
ANKRD11																																				0.0145					0.006
ANKRD12								0.0237
ANKRD13A		0.0871	0.1124	0.0247	0	0.2069	0.0403	0.0465	0.0996	0.0234	0.0425	0.0468	0.0813	0.0802	0.0791	0.0329	0.0199		0.0791	0.0563	0.0419	0.0239	0.1772	0		0.0961		0.0895	0.1315	0.057	0.0495	0.0555	0.0983	0.232	0.1279	0.0819			0.2333	0.0389	0.0937		0.1274	0.0265	0.0621	0.6734	0
ANKRD13C						0.2035
ANKRD13D		0.0789	0.0441	0.0224	0	0.1054	0.0365	0.0422	0.0903		0.0385	0.0424	0.0736	0.0727	0.0511	0.0298	0.018		0.0576	0.051	0.038	0.0216	0.0609			0.0871			0.0604	0.0516	0.0449	0.0503	0.0891	0.0594	0.1159	0.0356				0.0353	0.0849		0.0663	0.024	0.0563
ANKRD16
ANKRD17	0.5977	0.1225	0.0184		0.0122	0.0148	0.0036	0.1628	0.031	0.2913	0.4627	0.0268	0.0901	0.0824	0.0214		0.0312			0.1192	0.1663	0.0128	0.0424	0.0924	0.0507	0.0365	0.543	0.1293	0.0759	0.0391	0.0171	0.0784	0.0918	0.104	0.3159	0.0421	0.0101	0.056	0.4375	0.0495	0.0644	0.0423	0.0942	0.0411	0.0567	0.254	0.0499	0.0082
ANKRD18A			0.0268							0.1339	0.0891	0.0298
ANKRD18B												0.0298
ANKRD22	0.8487	1.912	1.9581	0.7263	0.6063	0.9847	2.0517	3.0206	2.154	0.5858	2.5368	1.6959	2.9434	2.7899	3.3611	3.5418	1.0991	2.3938	1.5926	6.2587	3.1818	0.361	2.6796	0.7033	0.2826	6.3818	0.0333	0.8025	3.3311	3.0381	3.8414	4.3538	1.621	5.1389	1.038	0.9238		0.4824	0.1051	0.7777	1.5167	0.9317	2.1239	2.0656	3.6842	1.8364	4.19	0.878	3.1334
ANKRD24
ANKRD26															0.0894																									0.0025	0.049
ANKRD27		0.0265	0.0033	0.0094		0.0103							0.0268	0.0193	0.0372									0.0693							0.0246		0.0412	0.0461		0.0239					0.0283		0.0078
ANKRD28	0.0324	0.0214	0.0627	0.0476		0.2161	0.5655	0.295	0	0.1977	0.0671	0.0318	0.5722	0.3127	0.0314		0.0346	0.0791	0		0.134						0.0261	0.0586	0.0471	0.1688	0.1008		0.1805	0.0704	0.2392	0.0804		0.0625		0.051	0	0.0199	0.1249	0.1146		0.0615	0.0426		0.0235
ANKRD30A		0.0239					0.0114		0.1321	0.0116																		0.0363							0.2011			0.0306	0.0353					0.0214	0.0253
ANKRD30B		0.0215					0.0103		0.1189	0.0104																		0.0327							0.181			0.0275	0.0318					0.0192	0.0228
ANKRD32																			0.1158
ANKRD34B
ANKRD35
ANKRD36
ANKRD36B
ANKRD36C
ANKRD39
ANKRD40
ANKRD44	0.025	0.0195	0	0.0339	0.8495	0.6307		0.0991			0.2187		0.0333	0.0292		0.0307	0.0283		0.0131		0.0165	0.0251		0.22		0.0345	0.1399	0.2883		0.3346	0.0273	0.2679	0.0466	0.0442	0.3195	0.0455	0.0307		0.3739	0.0475	0.0279	0.033		0.0284		0.1242	0.0303	0.0387	0.0436
ANKRD49
ANKRD50																																																0.7584
ANKRD52							0.0838																																							0.1195
ANKRD54
ANKRD55
ANKRD61
ANKRD65
ANKS1A		0.0063	0.0406	0.0357	0.0775			0.1077		0	0.0285	0.0487	0.1307	0.0496	0.0162	0.0111	0.0069		0	0.017	0.0128			0.0573	0.0514	0.0129		0.0541	0.1529		0.0564	0.0407	0.042	0.2871	0.0114	0.103				0.0846	0.0231	0.2636	0.1192		0.0927	0	0.0617	0.0316	0.0147
ANKS1B								0.5831										0.0452									0.6946																0.0496				0.574
ANKS4B			0.2338	0.034		0.0344		0.1114		0.1512	0.2285	0.1198		0.4634	0.1622			9.263	6.3598	0.2121			0.1774						0.2936					0.1429				0.0408					0.3891	0.0656		0.1258	0.5456	0.3008	0.245
ANKS6					0.0082
ANKZF1			0.0242	0		0		0.0378			1.1966		0.057					0.0448						0.7421	0.3993				0.0197		0.0702			0.09		0.0799				0.0279				0.1427		0.788			0.0348
ANLN	0													0.0263																			0.0165					0.0341						0
ANO1																																																0.2095
ANO10	0.1225		0.0926	0.0631	0.4859	0		0.1247		0.104				0.1111	0.0516	0.0837		0.0534	0.0421	0.2935	0.2756		0.0693	0.2586			0.1178		0.3263				0.2451	0.3677	0.1611		0.0688	0.1441	0.3493		1.4049	0.0782		0.1965	0.0615		0.0814	0.1652	0.0575
ANO5
ANO6	0.0253		0.1328	0.0188	0.2338	0.0212			0.0454		0.1236	0.0199	0.0445		0.0504	0.1061		0.0609				0.0164						0.1153	0.2071			0.0393	0.0344		0.1029	0.0455				0.0343	0.0419	0.0994	0.1415	0.0481	0.2749	0.7456			0.0075
ANO7																			0.082
ANO8												0.0026														0.0362
ANO9		0.0378						0.2052									0																									0						0.0449
ANP32A	2.821	4.1568	28.7717	4.5022	10.5173	7.4924	1.5943	8.9994	4.7216	2.6873	7.0698	6.5769	6.4577	9.3677	6.4678	2.8941	4.4264	2.9062	2.8869	6.7853	2.2666	7.765	6.6138	15.9325	10.5941	4.8428	10.6439	20.0481	7.1635	9.0812	7.4173	4.7165	19.2483	13.6121	11.0754	11.4651	2.9646	12.7108	10.9032	8.4449	7.877	28.3675	11.2577	12.4842	9.3064	21.8043	7.2379	4.938	4.1583
ANP32B	34.5146	47.3535	36.6503	8.5511	13.3995	16.2672	11.5402	26.1547	29.254	14.7629	24.5473	48.9923	21.7111	41.8753	23.2189	45.4585	21.8095	3.5257	52.3038	4.3559	38.0927	3.1398	12.4145	33.1392	7.6451	12.7361	12.9983	6.4112	27.2134	88.2244	17.1137	6.8382	33.1147	47.262	68.4778	12.3088	9.078	32.1679	20.5201	23.0055	82.7248	4.3756	24.398	33.1894	32.7724	8.4564	1.291	17.7187	6.2395
ANP32C	2.6918	2.3368	20.881	1.1024	5.3884	2.3822	1.0496	3.1795	2.1964	1.3449	3.8642	4.2893	1.4323	2.1568	3.1595	3.2157	1.9678	2.1142	2.0969	1.6664	2.5185	6.3187	1.5701	1.8675	2.2851	2.0273	4.0203	17.3204	4.0547	4.2526	1.3614	1.9126	3.7435	3.7621	2.1137	4.1126	0.8059	3.0928	3.1372	2.5958	1.9535	31.2904	2.417	2.6291	0.0524	14.3032	1.9795	2.9587	3.7728
ANP32D	0.5277		0.2915	0				0.2217		0.1113	0.0672	0.2177				0.0895	0.6236	0.0624	0.079			0.2197						0.2745		0.21					0.0267		0.035	0.1775	0.0269	0.038	0.0668				0.6953	0.072	0.0463		0.1758
ANP32E	22.3575	1.004	19.7055	1.4716	6.3679	26.8123	10.9478	38.4059	4.1379	4.7199	13.7872	3.6555	25.6275	36.2683	10.0468	2.1909	8.3368	1.4841	0.9996	15.1343	2.4669	14.6707	3.5101	19.0633	6.9814	16.8003	9.753	2.7301	34.4298	20.7851	20.7284	0.7318	10.9804	10.1048	2.2818	23.1815	1.683	20.8498	2.8972	21.4834	10.3038	1.7866	3.7193	7.5881	5.0388	3.9816	0.4077	2.2583	4.4148
ANPEP	0.3826	0.0748	0.2278	1.6783	0.4644	6.3924	2.0586	0.9534	3.1491	0.1027	3.7313	0	0.683	4.7475	0.6084	0.4147	0.1311	1.039	0.3318	0.754	0.0357		0.1551	1.0836	0.0587	0.8278	0.478		0.2474	0.2081	0.3286	0.3673	0.5182	0.2228	1.3791	2.5583	0.1967	0.2189	0.9611	14.2523	0.7046	0.2883	0.3162	0.1717	0.417	5.2158	0.1291	0.011	0.348
ANTXR1														0.1198										0.153	0.1443								0.0437			0.079			0.039		0		0.1261
ANTXR2			0.0071			0.0207		0.0562			0.0146			0.1065	0.0102		0		0			0.2521		0.136	0.1283			0.0324	0.1025	0.029			0.0389			0.0702	0		0.1749	0	0	0.0529	0.1245		0.0251
ANXA1	54.9246	57.1123	14.0164	16.045	63.9588	37.149	7.2359	80.8314	43.6819	46.4877	73.6823	4.8693	33.8142	52.3134	29.8184	84.5612	9.4272	13.374	45.5192	42.1262	24.184	35.5697	55.0014	52.3784	41.0663	33.2581	18.4567	106.804	26.2916	5.2985	20.0787	22.0613	41.3416	16.4829	35.3234	31.3903	18.9466	38.9115	55.7969	23.3369	8.2342	14.4768	22.6363	14.1736	34.6063	66.2204	8.8143	32.0286	16.392
ANXA10					82.2332			0.48																					0.5803									0.1782
ANXA11	15.0717	6.9363	14.4912	14.3829	16.646	30.4471	6.4647	34.6685	13.6627	7.7603	27.6148	10.3123	27.2987	41.6884	12.8739	15.1654	8.5766	20.0247	30.0655	10.3325	11.076	10.7181	12.0149	26.2888	9.1788	5.5246	17.1354	4.2761	20.1923	13.7599	5.5753	11.4801	13.9056	12.1442	8.398	8.0543	6.7789	6.4469	10.9321	14.2469	10.6354	4.5186	13.8693	10.7528	18.4034	10.3954	7.1502	16.4969	12.0904
ANXA13	1.3575	1.8844	1.6226	0.1494		0.2888	0.9949	0.2715	1.9843	35.0506	1.3161	2.7572	4.274	4.9182	10.833	0.4635		0.4095	0.2524			0.0449	0.7433		1.4664				1.8131		0.1601			2.7712		0.0787		0.793			0.9165		0.6349	0.5058		0.4582		0.6001	0.0523
ANXA2	144.874	119.939	324.305	111.017	208.462	232.266	134.833	322.687	119.326	161.821	262.806	171.281	190.485	469.742	165.041	181.308	118.265	155.179	133.45	120.301	123.954	155.545	111.146	177.24	224.867	136.547	71.3516	116.999	593.844	213.1	119.22	230.419	301.624	271.125	103.524	160.874	54.6948	237.796	136.112	171.344	291.238	209.37	321.222	149.95	161.014	195.086	132.981	230.714	150.261
ANXA2R
ANXA3	7.8549	38.9756	38.4988	9.2244	16.3876	3.0628	15.368	15.9117	17.3264	20.3283	28.918	32.3732	12.3661	20.5388	8.0455	23.8468	7.8143	18.17	17.0883	8.8929	17.2202	12.4131	14.1841	15.7298	9.6972	14.1189	9.2537	24.1203	23.3518	12.3421	7.154	13.775	19.7663	16.3088	11.6158	5.3103	6.5885	20.1015	7.6417	4.5543	18.4996	1.3006	23.1318	9.2888	12.2445	6.3152	4.5333	15.93	19.7771
ANXA4	82.9491	39.1369	71.6745	40.637	69.9329	40.3445	21.5848	73.284	30.5079	64.1952	80.6441	45.6142	45.2373	52.0853	35.2202	53.5671	21.0451	38.0322	23.8983	29.6799	71.942	36.1374	40.1134	39.8793	22.1962	42.9811	27.8589	26.1424	124.298	77.5381	17.2783	33.508	57.0303	61.497	9.4455	12.5532	9.3731	28.6579	13.2522	21.0614	150.694	59.5052	44.9239	31.6397	44.6826	31.9812	46.2347	52.1928	42.8317
ANXA5	144.545	34.6226	36.3692	26.4017	137.426	55.6243	32.0052	59.6249	47.4365	41.7776	48.0037	47.3227	122.528	76.0124	65.4156	107.379	30.3303	112.776	71.1872	38.9808	64.8954	72.1459	55.4508	88.6201	153.095	43.9591	44.5443	56.7566	29.2396	83.7256	70.2989	44.922	67.1067	48.0138	84.4032	81.6845	52.5986	40.5803	164.189	50.5646	61.1481	23.9022	56.1112	101.201	63.9273	48.5574	22.8565	76.36	58.516
ANXA6	16.1174	40.8035	14.0774	18.4701	49.795	45.1487	12.0602	19.307	23.3662	26.603	26.5291	17.4086	41.3458	35.8048	37.3871	26.0616	5.7213	15.0797	32.1071	35.4511	13.075	33.348	14.0382	33.3428	18.4622	40.385	6.9634	19.8355	13.0627	12.7122	30.0367	11.6625	14.7558	15.5211	24.027	39.4797	21.6197	10.0494	24.0464	20.5657	28.1747	10.6435	33.2933	20.3703	22.3067	17.4811	13.4085	29.7312	18.403
ANXA7	4.9199	10.5194	7.6698	2.1203	4.7109	6.8567	3.0515	6.1836	4.7594	3.9277	8.9501	7.5441	3.703	5.2508	4.0003	9.1586	3.2286	1.9907	2.5864	3.6212	4.4578	4.004	7.0273	4.3845	5.3817	4.6643	9.7094	10.1759	4.8772	6.7796	2.7375	3.1419	4.1684	3.1081	7.1529	2.9054	5.6773	11.2604	7.2413	8.557	2.4484	1.4684	0.5479	4.6099	3.1081	10.3727	4.1657	6.9872	3.7552
ANXA8
ANXA8L1
ANXA8L2
ANXA9
AOAH
AOC1	0.4886	0.6359	1.0555	0.3568	0.2869	1.013	0.1902	1.0696	0.3655	0.5322	1.5261	0.098	0.5002	1.6505	0.1768	0.7878	0.5532	0.3212	0.1423	0.2423	0.5559	0.3603	0.1962		0.0645	0.198	0.5899		1.7149	0.0375	0.0481	0	0.3057	0.9851	0.0867	0.3634	0.6413	0.8863	0.1643	2.4599	0.0335	0.1331	0.4405	0.2094	0.0189	0.1744	0.0549	0.9058	0.065
AOC2	0.2379	0.438	0.2067	0.2875	0.0491	0.5237	0.1084	0.3162	0.281	0.3855	0.4378	0.4844	0.3426	0.3982	0.2644	0.5965	0.0338	0.3288	0.3193	1.1963	0.7024	0.167		0.0607	0.3761	0.1416	0.1431	0.3426	0.0869			0.183		1.0414	0.7911	0.8523	1.6143	0.0819	0.4986	0.3235	0.2795	0.2589	1.2349		0.2416	0.161		2.2702
AOC3	8.316	1.3046	0.6154	1.0618	10.4184	2.7711	0.4003	5.0455	1.0511	2.3857	2.1734	3.4433	4.399	4.3243	5.0772	12.917	1.1142	1.3308	1.1363	2.3519	4.5769	1.2523	1.8851	1.4059	7.8193	3.9614	0.8127	5.9093	48.4864	0.3831	11.3646	0.7571	0.581	21.4006	3.4078	2.2494	48.7996	1.0686	1.2551	5.0095	0.475	6.5211	7.7704	0.1119	2.5444	2.9714	2.5086	15.0482	0.5311
AOX1																																										0			0.0455
AP1AR
AP1B1	2.8776	7.0902	2.1181	2.2296	3.5247	3.7269	3.0228	6.0111	3.6872	0.7758	2.9309	1.3545	3.2469	9.1063	4.7948	3.4612	1.885	3.2344	4.2763	3.0129	3.4452	2.8989	2.0156	4.1832	3.8091	2.0458	1.6971	6.3552	10.0015	4.3176	3.3048	2.0951	3.521	4.3862	4.6148	3.0459	1.1583	2.0445	2.2856	3.3808	6.1397	4.326	2.7773	3.0177	2.2041	7.8502	2.665	3.1447	2.3132
AP1G1	2.2152	0.6178	0.7726	0.5548	2.1823	1.9838	1.1808	1.6933	0.6294	0.6304	1.5081	0.1603	1.9827	3.2048	1.0503	1.1979	1.3534	3.4389	1.93	0.4185	1.7045	1.4808	0.7042	1.3209	1.3617	1.5878	0.4255	0.6903	2.175	1.6068	0.3469	1.125	0.6012	2.6281	1.1394	0.5647	0.2013	0.6811	0.6225	1.7518	1.1921	0.1028	1.0695	1.9228	0.5385	0.7641	0.678	0.6577	1.7756
AP1G2	0.1226		0.5518	0.5664	0.4993	4.6025	2.2487	4.2887	0.4208	1.204	0.8194	0.1118	3.4937	0.575	0	0.0753	0.2838	0.1869	0.0232	0.0529	0.1056	0.0391	0.0131	1.1844	0.1751	0.2363	0.0269	0.225	0.2166	1.8333	0.2711	0.2029	0.3673	0.8773	2.045	0.1449	0.062	0.7941	0.5255	0.1731	0		0.5738	0.6495	0.0418	0.2748		0.0822	0.6933
AP1M1	0.5978	0.4979	0.3964	0.8772	2.1525	0.6345	1.0406	0.2209	0.4065	0.2477	0.4959	0.0847	1.3633	1.2633	0.1432	6.0754	1.5783	0.5033	0	0	0.6774	0.4006	0.1614	1.4553	0.8022	1.0683	1.0958	0.8357	1.4991	0.8653	1.1323	0.4168	1.15	4.0351	4.1409	2.6494	0.0988	0.2636	0.8141	0.1019	1.7393	5.3001	1.2747	1.0362	0.7696	1.0115	0.0986	0.3434	6.5925
AP1M2	2.2142	0.7116	2.321	0.4753	2.394	0.7893	3.6792	1.6307	0.8696	1.3433	0.8255	0.2556	2.8539	3.3374	0.3797	2.7182	5.5267	2.8307	0.4757	0.4814	3.0175	0.3493	0.538		0.4435	0.3448	6.7882	2.368	3.5913	6.8798	1.8325	0.2961	0.6147	4.9565	1.7385	1.3586	1.5336	7.6281	5.0882	4.3898	3.3106	0.6657	3.3652	2.772	1.9189	1.2984	0.4877	4.2377	3.2303
AP1S1	2.7046	2.0142	0.1924		1.9097	0.1963	3.2602	3.4913	4.485	2.2602	1.5179	0	3.4457	5.0039	0.0652	2.4493	0.792	0.0629		2.5928	0.8396			3.0997	0.1717	1.5234	3.8779	0.4295	0.9608	1.2041	0.2404	0.5599	0.4384	2.3514	1.0509	0.0869		1.3449	0.8349	1.6934	1.3691	0.4096	1.5475	1.7758	0.6696	0.1938	1.275	1.7783	2.1442
AP1S2						0.119																0.2246								0.7464	0.071				0.3138		17.0619		0.6181	0							0.0868	0.3232
AP1S3
AP2A1	1.2349	1.062	1.7133	1.0794	1.8641	2.6036	3.4538	1.9394	1.252	2.1005	1.8987	1.2091	1.5928	3.1088	1.6953	1.0477	1.0263	1.3422	4.0841	5.6072	2.4102	1.5307	4.2539	7.1054	4.0069	1.5477	4.7532	2.5827	7.7047	2.3709	1.5736	6.0391	3.3185	1.7505	2.5111	4.426	0.3692	0.7371	0.6479	1.6328	2.9327	4.7685	3.1285	3.5503	0.9582	5.0004	1.7909	3.5115	0.3929
AP2A2	0.548	1.6243	1.9918	0.7434	1.9792	2.8462	0.6698	2.8002	1.1763	1.4055	2.8571	1.3198	1.5963	1.2948	1.0733	0.7517	1.4514	1.2016	0.8968	1.0212	1.3266	1.5932	1.2149	0.9443	0.575	1.197	0.8703	1.187	1.8028	3.9849	1.3788	1.2767	1.55	1.9564	1.442	1.2772	0.452	1.1792	1.584	1.779	2.2996	0.5745	2.3396	3.2262	1.6569	3.6141	0.9195	1.8991	0.6606
AP2B1	1.4355	5.121	2.0228	1.2294	3.5025	3.8426	1.8512	5.08	2.5409	1.202	3.4521	2.1675	5.2611	8.2101	3.37	3.3934	2.3029	2.8116	2.0827	2.7151	2.7726	3.8109	2.1588	1.4976	2.1199	2.08	1.2695	5.2635	3.3637	2.4846	1.9027	2.2824	2.5556	3.6805	2.536	2.0571	0.6074	1.8322	2.7294	3.2359	2.242	3.966	3.6164	2.7446	2.2819	4.922	2.0592	3.8818	1.8063
AP2M1	1.3624	6.582	2.4484	2.7892	1.8566	5.6358	2.1882	6.9981	1.891	3.7571	4.6298	1.2744	3.8531	6.1821	4.5886	6.1001	5.2498	1.8628	3.647	5.5949	7.2142	3.2977	5.3564	5.7094	3.213	4.0582	1.114	6.5877	5.6145	4.2301	4.7916	4.9063	8.7535	11.1909	1.1647	4.8212	0.9475	1.1873	4.5912	2.163	5.3703	7.7321	6.9715	4.0602	5.3753	5.4556	3.3593	9.7417	3.3661
AP2S1	0.6896	2.5446	1.0103	0.8418	2.9362	1.7317	0.4089	1.4721	2.4687	0.5786	1.5706		2.6575	7.3095	3.1626	1.9944	0.9643	4.0641	2.5437	6.631	1.1232	23.2298	17.8496		1.201	3.5356		2.11	13.7185	5.1915	5.4261	5.9016	1.5103	6.3271	1.2452	6.9771	0.8472	1.2903	1.224	1.4617	2.7774	38.6323	6.7323	6.4541	4.5823	4.6111	15.6769	23.5767	1.4285
AP3B1	0.4068	0.4023	1.1994	0.1044	1.5136	0.5803	0.2587	1.589	0.385	0.4478	1.1248	0.4896	1.4761	1.3049	1.6962	1.1289	0.4787	2.0298	0.2793	0.1573	0.1343	0.219	0.6479	2.703	1.5034	0.4253	0.8338	1.5996	1.3887	0.8311	1.0422	0.5151	0.2101	2.4225	1.689	0.3132	0.2779	0.203	0.5409	0.9559	0.7632	1.0657	0.9253	1.0254	0.1405	0.3688	0.4775	0.4624	0.9887
AP3B2		0.0055	0.5645	0.0362		0.7414		0.0174	0		0.0349	0.0166	0.0292	0.0359	0	0.0225	0.0121	0.0166			0.0145	0.0184	0.0164			0		0.8582	0.0311	0.0473	0.0068	0.0624		0	0		0	0		0.0231	0.0113	0.6386	0		0.0106	0	0.008	0.0098	0.0074
AP3D1	0.6943	0.7348	1.2371	0.543	1.0927	1.4087	2.3057	3.7449	1.2072	0.0616	2.0675	0.1586	2.6972	3.2247	1.0326	2.5212	0.3729	0.5269	0.1143	0.2338	0.4257	0.1795	0.4536	1.3001	0.9525	1.266	0.8824	0.8517	0.3054	0.7365	0.5261	1.3614	0.6626	1.3485	0.7379	0.4301	0.2073	0.2869	0.7145	0.3742	0.4926	0.7497	0.7352	0.8872	0.8054	1.4935	0.3039	0.3791	0.6844
AP3M1	0.7829	0.6609	0.1604	0.2478	2.0461	0.3568	0.0606	0.8456	0.9202	0.0708	0.5546	0.3197	0.7769	1.0934	0.1892	0.5682	0.5715	1.2016	0.7379	1.8637	1.1323	0.4908	0.7728	6.7984	0.9889	0.4727	1.9695	1.3426	0.7549	2.1179	1.0847	1.5134	1.5907	2.0874	1.873	0.9076	0.3724	0.7237	3.0875	0.3341	1.4237	1.4049	0.4107	0.6603	0.4946	0.9131	0.5115	0.6581	0.2291
AP3M2		0.033	0.0308	0.0118	0.2394	0.0078	0.0407	0.1518	0.0508			0.0252			0.0312	0.0625	0.1547	0.104	0.0751		0.0313	0.1181	0.0463	0			0.0951			0.2774		0.0299	0.0219		0.0172	0.0151	0.0273		0.0974	0.0729		0.0461		0.0967	0.0884	0.0991	0.0355	0.042	0.0867
AP3S1			0.4786	0.1906	0.0981	0.6543	0.3824	0.3319		1.3118	1.922		0.9051	0.44		0.4765	3.1379	0.2443	0.3193	0.3443	3.1791	1.3679	0.5668	3.0232	6.249	0.2697	1.278	2.7813	0.2019	12.1938	0.5907	0	1.4258	0.5209	2.6914	0.9035	0.8827	1.014	3.7884	1.9581	0.1147		0.9892	3.8021	2.3467		1.4314	1.778	6.8733
AP3S2	0.0519						0.9329						0.1587	0.1799										0.6514	0.1788		0.2578								0.0989
AP4B1		0.0074						0.0184							0.0079				0.0104							0.023															0.0079						0
AP4E1																													0.0593
AP4M1																		0.1858										0.1385							0.0631											0.155
AP4S1		0.2323	0.1805	0.1019	0	0.171	0.2099	0.1862	0.3384	0.2013	0.2146	0.2078	0.2172	0.2723	0.2711	0.0854	0.0459		0.095		0.3427		0.1033	0.1521		0.3277			0.4908	0.0811	0.0404		0.1846	0.1467	0	0.0819	0	0	0.0557	0.0328			0.1357		0.2409
AP5B1				0				0					0			0	0.0085						0.008						0		0			0	0	0			0.1805	0	0			0	0.0108				0.026
AP5M1			0.0095			0.0209							0.0566	0.0222																0.035														0.0197			0.4256	0.2393
AP5S1						0.0861		0.4665					0.0877	0.0634							0.4035			0.2939	0.2692			0.5103				0.587
AP5Z1				0	0				0.1346				0.2356												0.3162		0.0318						0.0117		0.0332	0.0105			0.0163		0.0128		0.007
APAF1														0.0309														0.083	0.0101													0.033	0.0389			0.0237	0.0452
APBA1
APBA2							0.0901
APBA3
APBB1
APBB1IP			0.0341	0.0637	0.1265	0.9236		0.2463	0.0721	0.0466	0.3268		0.048	0.0523		0.1777					0.0605	0.0829	0.2068	0.2102	0.2521	0.0745	0.1579	0.2765			0.2146	0.0684	0.0668		0.0659	0.1472	0.0354		0.3019						0.2637	0.2079			0.3391
APBB2							0						0.0227																	0		0			0.0561						0.044
APC									0.0134																					0.0311
APC2					0.0764			0.0079									0
APCDD1
APCS	1.2501	2.8193		2.6457	3.6847	8.3032	5.5335	5.5983	1.7371	13.4308	1.8274	1.5697	8.8388	0.4128	3.5926	5.8964	1.3175	2.1936	2.8373	1.7112	2.429		2.7743	1.5045	2.3057	4.2328	2.3525	0.6935	0.1822	3.6318	6.8518	1.9464	0.9499	1.879	4.2432	2.213	50.0415	6.5687	0.9931	10.2351	5.6622	1.373	7.4826	6.4406	3.7906	0.9975	0.7487	55.2908
APEH	5.0938	5.6058	5.3669	1.7679	3.7957	5.0154	1.6895	3.8761	2.7145	3.7476	8.4356	1.9115	5.5916	3.3672	2.5427	3.7828	3.8647	2.5206	0.7785	3.7396	4.9711	1.6343	2.8751	2.6184	1.9301	2.3858	3.5197	1.6162	5.3966	7.6512	3.4801	3.1571	3.0972	5.8377	5.5678	3.8545	2.9296	4.3922	3.3846	5.1286	3.4756	1.2511	7.1092	6.3611	2.2408	2.1485	2.4893	1.9442	1.9248
APEX1	6.7903	8.079	9.9152	1.4225	3.0183	4.61	8.1557	5.1739	3.5586	5.361	5.7064	5.6639	1.9207	2.3741	2.9345	9.3629	9.8803	1.4242	6.2285	11.846	3.8445	14.7388	2.4148	3.2991	2.3518	32.0624	5.2383	17.5151	5.8982	8.1197	5.9093	9.7662	13.3108	7.1098	4.4618	9.4501	9.5887	6.1988	4.7751	5.3908	13.254	6.9766	12.3126	9.9349	7.9352	6.5566	4.4917	1.2604	5.8759
APH1A					0.9317
API5	3.1642	6.2739	5.168	2.4413	3.959	4.5154	0.7186	5.7692	6.3637	3.3962	8.3804	6.7738	8.0949	3.9236	6.4011	15.3656	1.6617	9.6976	8.376	2.4515	2.1062	1.1161	1.8229	7.4939	5.4116	2.0396	3.1591	2.8795	7.4475	3.7673	5.674	3.5662	5.8167	8.2529	2.2674	3.818	0.7806	4.3249	4.0286	2.1529	6.9628	1.5835	9.7805	7.597	4.2369	2.4766	5.408	6.2403	0.8699
APIP	0.4013	0.5792	0.9823	0.568	1.5595	0.8742	1.0017	0.9725	1.9521	0.8801	1.6599	0.6154	0.9378	1.1173	0.5828	0.8535	2.4343	0.548	0.3206		1.2553	0.3507	0.3829			0.3411		0.1016	1.8574	1.6569	0.3139	0.4948	0.2376	0.5209		0.0805	0.4319	2.2395			1.4601	0.7283	1.6978	0.6468	0.3376	0.2104	0.198	0.148	0.3331
APITD1
APITD1-CORT
APLP1
APLP2																			0.3855							0.1021
APMAP	5.0967	4.5879	4.5514	3.607	4.2194	3.5273	6.7407	4.7284	3.04	3.0015	3.3678	2.1761	3.6518	5.9405	2.432	3.5457	1.5519	4.9042	4.3711	4.7671	5.1635	4.8013	5.2383	12.8453	1.7439	4.5974	8.8116	14.5759	5.3079	3.6486	1.2973	5.0733	7.1083	4.5933	4.7811	7.9984	2.8812	16.5405	5.6951	7.7277	14.8209	1.7379	6.3421	13.1574	6.5658	8.4931	14.7331	10.2934	8.6997
APOA1	94.8893	46.186	70.1348	41.9094	109.372	97.4294	63.7834	79.5273	104.673	68.0068	35.2038	47.0222	100.789	68.8799	116.11	76.2483	26.0906	155.558	63.1788	63.8636	109.723	44.5226	53.4037	83.5736	146.012	102.493	26.0511	106.591	44.9664	76.8432	135.513	49.645	123.873	54.7793	132.784	67.5739	61.8584	25.7073	174.07	52.2403	133.089	43.0325	94.0163	51.0628	59.257	41.1981	42.7754	46.2372	45.3944
APOA1BP	0.7259	6.5892	5.7879	2.1422	1.3916	5.1162	1.5471	2.639	5.7364	5.6217	6.8149	3.5216	3.9506	7.6611	2.922	0.9991	1.386	3.5677	0.8496	4.5304	12.274	1.9953	0.647	1.6999	1.7622	2.4173	2.7301	5.8587	8.7269	3.7047	4.2134	9.6176	5.2634	6.9799	2.6085	5.9611	0.8091	4.9346	1.2868	1.9175	4.2654	1.6706	8.1882	2.2537	1.5684	4.3358	2.4721	5.8686	1.3779
APOA2	4.0379	1.8629	0.6291	5.4649	0.7383	1.7383	0.3361	0.5019	0.4673	7.0599	0.9435	1.5634	8.0593	1.1759	0.4654	15.4253		17.8477	1.2658	0.5528		2.7054	1.5139					0.6203			9.7983	2.6993			13.3909	1.6571	5.1721		12.0945	4.1387	2.8954		2.022	3.053	2.9184		3.4533	3.8684	5.4384
APOA4	2.5594	3.5081	2.5115	0.5485	1.7565	3.4332	2.6818	2.3043	1.5564	4.1305	2.8134	1.9901	1.973		3.7717	2.4867	0.1228	0.0808	1.3899	2.9098	0.8506	1.6542	0.6302	0.1183		0.1342	1.4453	7.4195	0.0626	1.2604	1.1406	0.7116	0.243	2.4521	0.5091	0.1781	1.2417		0.2099	1.642	1.1994	0.2422	4.8423	2.478	0.9301	0.9692	3.4611	0.0267	0.431
APOA5
APOB	0.9821	0.3054	0.0094	1.1625	0.444	0.4034	0.3648	0.4095	0.2632	1.5451	0.0815	0.0218	1.3327	0.4751	0.3647	0.5847	0.0641	1.1996	0.1354	0.3423	0.2552	0.265	0.0283	0.7363	0.2638	0.9789	0.2352	0.1538	0.0151	0.0518	0.9785	0.406	0.3954	0.0763	2.3261	1.0475	0.2551	0.028	1.5306	0.5141	0.2235	0.2891	1.6451	0.2296	0.4241	0.3722	0.133	0.0954	0.0995
APOBEC3A		0
APOBEC3A_B		0
APOBEC3B		0.0297																																							0.0096
APOBEC3C	0.9203		0.4593	0.2106	0.5907	0.3568		0.5772	0.5865	0.233			0.2308		0.1047	0.2074	0.3896	1.1172	0.0896										0.0474	0.5225	0.3641					0	0.3502						0.3361	0.2805				0.2039	0.8091
APOBEC3D	0.5113	0.0346		0.0346		0.0504		0.1815	0.0599								0.0661	0.1843											0.0263	0.1445						0	0.0556				0.0111							0.0254	0.1777
APOBEC3F	0.4844			0.0328	0.0725	0.0478		0.1719	0.0567								0.0626	0.1746											0.0249	0.1369						0	0.0527											0.024	0.1683
APOBEC3G				0.0511		0.2621																									0.1041					0.0535			0.0813
APOBEC3H
APOBR	0.3979	0.2699	2.0559	1.0365	1.8303	1.3092	0.0709	1.6302	0.5131	0.8012	8.0962	2.8572	0.7535	3.9383	0.3787	0.9043	0.8891	1.204	0.1575	3.1234	1.6179	0.0727	2.1439	0.1454	0.4004	2.8508	3.4854	0.2876	1.1608	2.7604	4.4527	1.5979	1.6422	2.5119	2.5406	0.5448	0.101	0.0997	0.5042	0.3138	0.8218	1.0129	3.1845	0.5227	0.5115	0.4204	0.0446	1.4996	0.36
APOC1								1.5738		0.3632			1.1049	0.5919												0.1525					0.6731								0.182			0.2353			3.5816
APOC2				0						0.4034									0.5962						0						0.1856				1.2781	25.871
APOC3		0.1021			0.7459			5.9473		0.6792	4.0302	0.2691	16.1225	7.0715		0.3588	0.5488	1.95	0.2076						1.4374		0.507			0.3048			0.1222		12.1157	0.3484	0.3039		0.6534	0.3188				0.1166			0.1381
APOC4
APOD				0.6222	1.5909	2.3021	0.4475	1.1293	1.0099	1.3282			3.5263	4.6425	3.9661		0.9233	0.135	0.6549		2.1161				2.5547	0	1.0597					1.4527	1.1487	0.4303	0.8795	1.5827	3.2162	1.3252	1.3873	1.2513		0.5898	0	1.452	1.479	0.7182	0.5574		0.3026
APOE	0.3032	0.233	1.7698	3.4428	0.3238	4.383	0.0963	1.31	1.4936	1.8862	2.3705	0.3202	2.1563	0.7692	1.5959	2.1796	0.803	2.1313	2.9582	1.2419	0.7193	1.1015	0.3455	0.3064	0.8572	1.5841	0.3341	2.4076		1.1821	2.6053		0.8145	1.0817	2.9452	2.4769	0.6013	0.5697	1.2176	0.5904	0.3011	0.5337	0.5465	0.5218	1.4126	0.3028	0.3039	5.3046	2.0357
APOF														0.4097																	0.1836
APOH		0	0	0.344	0.0431	0				0.2972				0.2096	0.1883	0.2969	0.0437	0.5831	0.4175			1.5885		0.1576	0.3399	0.1509	0.2106					0.2606	0.2093	0		0.3473	0		0.374	0.3648		0	0.4897		0.2331	0.0593	0.2396
APOL1								0.1729	0.0464				0						0.0371																		0.0561		0.346					0.0552
APOL2	0	0.2594	0.6941	1.6902	0.0777	0.0805	0.7445	0.5389		0.2459	0.4294			0.5847		7.2043		0.0578	3.2536	1.6363	1.4144	1.3043	1.6008	0.4826	0.4675	1.8651	0.3649	1.1653	1.2822	0	2.5159	3.2987	1.5798	0	1.3774	2.3339	0.0496	0	0.3717		1.4158	1.2598	4.3679	3.0539	0.8652	1.0932	2.4319	3.4319	4.275
APOL3						0			0.3785								0.0444																		0.2512	0.1935		0.2603	0.1095	0.1808						0.1235
APOL4
APOL6
APOLD1																																										0
APOM				0.2951									0.1772					0.4131																	0.4256				0.1679
APOO	0.8582	2.8445	2.0087	1.3175	4.5839	0.6744	1.4048	2.2014	0.4577	1.939	3.7815	0.8025	2.898	1.3197	0.9566	1.5093	2.7673	1.8296	1.1662	0.2308	2.3733	2.0394	3.3378		2.0796	1.7057	31.3124	1.8239	2.3525	10.8317	1.253	0.2577	3.4236	2.9729	3.8295		2.6614	4.7131	7.391	6.1963	2.4443	1.5946	3.706	1.3327	3.4678	0.653	3.835	4.8502	3.8595
APOOL	0.0854	0.4912	1.6231	0.8435		1.2197	0.1332	0.2484		0.9343	1.1371		0.3522	1.8553	0.2251	0.1316	0.0721	0.4263	0.1831	0.2046	0.209	0.2277	0.1468			0.0945		0.3144	1.0068		0.1346		0.1013	0.532	0	0.0525					0.2899		0.5675	0.2689	0.1915		0.5547	0.2503	0.4157
APP	0.1575	1.5426	0.3845	0.3618		0.2822	0.4687	0.8088	0.1743	1.1248	0.5183	0.5163	0.265	0.407	0.2942	1.6514	0.125	0.3136	0.1815		0.2914					0.2851		0.1726	0.5033		0.152	0.3882	0.1949	0.4588	0.167	0.1404	0.0332	0.1026			1.7725	0.6187	0.5306	0.1934	0.1155	0.0217	0.1212	0.2216	0.2882
APPL1	0.2934	0.8261	0.4284	0.0137	1.0994	1.6684	0.9172	0.1807	0.7118	0.6601	0.8922	0.4984	1.5474	1.7117	1.0963	1.1247	0.1069	0.1051	0.1945	2.3336		0.3715		1.0556	0.0321	0.2392	0.6524	0.2414	0.126	0.5063	1.5054	1.5194	0.0437	1.2567	0.825	0.4788	0.1918	0.5033	0.3284	0.1613	0.657	2.4161	0.5668	0.7091		1.7728	0.1218	1.1608	1.6379
APPL2	0.0331	0.0694	0.4285	0.1096		0.1548		0.1285	0.1892	0.1668	0.1073	0.4709	0.221	0.8326	0.0573	0.7384	0.1926		0.0375	0.0841	0.0342			0.1411	0.0624	1.6736	0.4855	0.0252	1.0665	0.3805	0.3117	0.1778	0.4879	0.2818	0.0356			0.1057	0.073	0.2352	0.1653	0.0391	0.3267		0.1348	1.0281	0.0221	0.9408	0.1694
APRT	16.3732	106.655	110.407	16.3445	15.4809	54.6289	66.3393	63.8312	11.2587	56.6234	88.2224	48.153	84.1653	93.6298	58.0772	99.7531	67.6459	50.8862	43.529	88.424	198.765	84.3831	57.5376	123.711	104.767	80.1598	126.119	316.46	98.6918	50.7012	57.6935	105.04	61.1114	88.4129	38.6058	54.5451	11.472	46.0256	47.3044	101.078	154.084	134.41	77.8149	122.559	69.3488	295.718	45.2581	69.9317	17.4785
APTX		0.0238	0.0351	0.0362	0.0991		0.0624	0.0323	0.1937	0.0185			0.0472	0.089		0.0594			0.0721	0.0608						0.0704			0.0656	0.0962			0.0844							0	0.0292		0.1086	0.0594	0.1073		0.0389
AQP1																											0.1342
AQP11
AQP5					0
AQR	0.0252	0.0201	0.3977	0.129	0.7685	0.0692	0.0207	0.1488		0.0703	0.1774	0.1116	0.0118	0.0664	0.0705	0.1215	1.083	0.3255	0.0634		0.5858	0.6942		0.6306	10.8167		0.7647	1.142	0.0533	0.4262		0.6521	0.0718	0.5918	1.052	0.1066		0.9432	2.2831	1.4652		0.3907	0.0851	0.324	0.0785	0.6341	0.6143		0.0079
AR																									0
ARAF	0.029	0.1111	0.0661	0.0183	1.5565	0.2108		0.6091	0.0125	0.0567	0.3416		0.59	9.3903	4.4258	2.6921	0.6163	1.003	3.3755	0.3061	0.0167	0.0088	0.0131	0.0806			0.0966	0.0559		0.6904	0.1588		0.3026	0.5341	0.0154	0.0215	0.1038	0.1333	0	0.1085	4.4488	0.0259	0.1374	0.2184	5.4684	0.2001	0.0936	0.4179	0.1602
ARAP1	0.0198	0.0874	0.139	0.0604		0.5157	0.2797	0.1523	0.5437	0.3079	0.3524	0.0637	0.2684	0.1868	0.2441	0.2113	0.0501	0.1795	0.1524	0.1162	0.2387	0.4642	0.2239	0.5502	0.7302	0.1332	0.2692	0.5989	0.1317	0.0488	0.1465	0.1353	9.9879	0.0648	0.2315	0.4834	0.2807	0.0794	9.2757	0.0438	0.1419	0.2423	0.079	0.1629	0.1121	0.3417	0.2801	0.5907	0.0285
ARAP2
ARAP3		0.0043										0.0214	0.0466	0.0445																					0.0348
ARC
ARCN1	2.7436	8.7709	5.3145	3.2429	12.4715	5.4238	3.6468	5.3362	7.4381	7.6376	9.513	3.2095	6.4133	11.7241	6.9784	7.0055	3.3948	5.5141	4.7194	5.9632	7.5799	3.0649	2.8318	27.6908	10.9888	5.901	3.9424	4.0104	9.9102	3.7395	4.193	8.109	6.2789	14.8605	7.524	6.0925	1.2428	7.5879	15.8981	5.6521	12.7611	2.9465	10.2283	8.2229	5.3678	14.6581	4.7297	4.7113	10.5067
AREL1								0.063
ARF1	47.7282	29.2362	38.8431	13.2558	91.6456	49.8196	40.8731	53.843	19.7176	18.1979	45.7064	9.2219	42.9213	72.7795	20.9473	18.174	37.4735	25.1084	21.5585	24.4564	29.0352	33.7511	40.3045	24.2486	24.7841	15.3873	43.813	8.9397	46.6252	71.3267	23.6302	22.8109	14.8279	85.3972	35.0365	18.4232	4.5816	28.1796	29.4076	31.3454	34.1316	14.4145	33.9177	57.1741	22.7029	12.0924	30.5318	46.9691	57.4803
ARF3	47.7282	29.2362	38.8431	13.2558	91.6456	49.8196	40.8731	53.843	19.7176	18.1979	45.7064	9.2219	42.9213	72.7795	20.9473	18.174	37.4735	25.1084	21.5585	24.4564	29.0352	33.7511	40.3045	24.2486	24.7841	15.3873	43.813	8.9397	46.6252	71.3267	23.6302	22.8109	14.8279	85.3972	35.0365	18.4232	4.5816	28.1796	29.4076	31.3454	34.1316	14.4145	33.9177	57.1741	22.7029	12.0924	30.5318	46.9691	57.4803
ARF4	51.8199	17.8876	46.9573	12.0013	156.186	38.0367	29.9425	38.5639	12.8269	21.2609	34.8692	11.9234	55.8135	112.144	20.9757	26.5154	41.0493	14.9069	15.2355	16.9234	15.9111	22.6561	30.0195	27.2895	34.0585	12.658	39.8692	7.5565	33.3296	88.0869	27.0509	7.6465	16.1879	91.3783	57.2592	27.2613	5.6826	46.9777	34.6355	34.3487	24.5878	6.9159	73.0253	49.2955	13.5566	6.8664	14.1966	36.9345	35.5025
ARF5	38.1614	23.9836	31.2456	12.6861	61.3829	38.8549	32.2337	44.9379	19.5082	14.7565	35.4975	16.0332	45.7204	66.7341	23.1323	20.1265	32.7977	20.8014	21.0876	21.5079	23.598	34.9824	34.2592	8.3876	12.9452	9.3754	38.2956	2.9832	38.0353	59.8487	16.6709	5.2794	18.5793	65.113	31.592	17.1622	4.6188	22.7094	22.3311	24.5779	23.1925	7.4642	26.44	43.2964	24.8642	9.5945	16.0484	35.977	33.5994
ARF6	7.5578	1.7539	6.6264	1.6489	15.3002	5.1127	7.0594	8.9722	2.3929	3.0531	6.0711	1.962	8.2268	9.4466	0.9853	2.8373	4.9191	1.3945	0.926	2.5301	1.8144	2.6854	2.1038	4.6725	5.4796	4.1169	4.8338	3.6472	8.5215	17.8801	4.7663	2.9718	3.8022	10.8493	4.0909	2.8481	1.838	5.9678	6.1977	6.6835	4.2613	0.6867	7.158	5.1722	3.0867	2.914	0.6929	3.091	3.2116
ARFGAP1	0		3.6997	0.0242	0.3043			0.7271	0	0	0.7307			0.5738	0.7542	0.1013	0.4498		0.0726		1.4031		0.4722	1.2371	1.0846	0.0736	0.5828	0.267	0.8428	0.6944	0.9174	0.7367	2.4309	2.9892	0.327	1.101	0.042	0.5041	0.7563	0.5783	3.1667		0.424	0.6666	1.8023	7.4943	2.1159		0.0483
ARFGAP2	1.3481	0.7887	2.3192	1.3403	2.2174	1.8722	1.2912	3.3718	0.5882	1.3099	1.6665	0.4403	1.1561	2.0032	1.0609	1.2621	0.6155	1.1533	0.6608	0.6982	2.1672	2.4298	1.0784	0.496	0.8393	0.1429	1.2024	2.4139	0.9223	0.6658	1.1971	1.0494	1.4394	3.8119	1.1365	0.2002	0.0269	1.0357	0.7531	0.512	2.5034	0.5175	1.3891	1.7805	0.784	1.004	0.5123	0.1198	1.8076
ARFGAP3		0.1482	0.3173	0.3206	1.0678	0.1401	0.2215	0.3153	0.7187	0.3003	0.2196	0.453	0.2354	2.4976	0.1658	0.3105	0.0617	0.2796	0.0882	0.173	0.3216	0.4978	0	0.5102	1.4296		0.0946	0.6976	1.0863	0.2473	0.1403	0.5064	0.1446	0.5651	3.388	0.3916		0.068	0.4856	11.954	0.6982		0.1962	2.177	0.671	0.219	0.0395	0.4155	0.0245
ARFGEF1	0.1066	0.617	1.0759	0.5212	0.0837	0.2121	0.4833	0.3411	0.1099	0.1553	0.1768	0.1321	0.5751	0.77	0.1303	0.0595	0.0417	0.065	0.1066	0.1198	0.0075	0.0371	0.0093	0.0585	0.074	0.0785	0.0628	0.0373	0.0534	0.1328	0.0538	0.1202	0.1063	0.1482	0.0532	0.8992	0.0115	0.0578	0.0481	0.0783	0.7229		0.2852	0.1921	0.016	0.6606	0.5957	2.1232	0.2153
ARFGEF2	0.0728	0.9723	0.2145	0.1996	0.1687	0.2289	0.1212	0.3571	0.2468	0.1316	0.1596	0.1364	0.1267	0.3202	0.1254	0.1018	0.0319	0.0581	0.0677	0.1388	0.133	0.0779	0.0023	0.0803	0.1003	0.0912	0.8026	0.2967	0.0563	1.4163	0.209	0.1214	0.3276	1.8278	0.0348	0.0673	0.0047	0.031	0.0379	0.0472	0.4115	0.2694	0.5179	0.3887	0.018	0.3749	0.025	1.5549	0.5321
ARFIP1	2.9668	1.92	3.4863	0.641	22.1573	2.2565	0.5354	4.3415	2.0191	4.8788	5.9801	0.3977	1.784	3.973	1.3035	2.6051	0.6101	2.6517	1.1201	0.6996	1.9666	0.4132	0.4021	1.5666	1.3348	0.224	3.1462	1.335	1.5647	1.6531	1.4414	2.5861	1.1445	4.4563	1.515	0.3578	0.3729	2.9583	1.7009	1.4395	1.4219	0	2.6325	1.0026	0.6529	3.3489	0.5614	0.577	1.2612
ARFIP2	0.1936	0.0799	1.0975		0.8925	1.5321	0.2064	0.4869	0.4502	0.1813	24.3435		1.0814	1.2431		0								0.1402			0.4808	0.5983		0.269	0.3855			1.3459	1.3391				0.3651	0.2279	0.927	0	0.2592	0.7551		0.3772	0.1687		0.0912
ARFRP1																												0.6016														0
ARG1		0.028			0.2761	0			0.0792	0.0978			0.1635	0.3314	0.1019			0.0477	0.1096	0.0945			0.4715			0.5232	0.1549				0.1436	0.1211	0.4795	0.243	0.3457	0.1467		1.2308		0.1218			0.1894		0.3827	0.4351		0.1467	0.4148
ARG2
ARGLU1		1.4516	0.1853					0.1598		0		0.3023	0			2.6183																				0.9274	0.8132	1.2906			0.4755						0.2025	4.4132
ARHGAP1	3.1605	3.3319	2.7733	2.451	2.636	6.6226	2.9981	3.2537	3.4392	5.4833	4.2891	1.8098	4.525	5.4887	3.6812	4.8285	1.0664	5.9865	3.2154	5.2516	4.3516	7.1501	4.1695	12.1336	9.0039	5.217	3.1579	11.3622	6.7597	4.2732	3.5037	3.2099	4.1131	5.4414	3.4901	6.2662	2.1477	3.4886	8.6858	2.4926	5.2523	4.3343	6.3986	6.0852	2.7897	4.2435	1.7102	5.4158	3.1216
ARHGAP10
ARHGAP11A																													0.1624			0.3468
ARHGAP11B																													0.4471			0.9549
ARHGAP12			0.0827									0.0565			0.034						0.044								0					0.0627				0.0237
ARHGAP15					0.3826	0.0653																						0.1246
ARHGAP17	0.1092		0.0159	0	0.3792	0.6746	0.7991	0.2351	0.243	0.1784	1.4682		0.9175	4.2365	0.1723	0.0994	0.2447	0.0755	0.1894	0.4864	0.6527	0.0968	0.5409	0.6257	0.147	0.5673	0.171	0.4643	0.4502	0.5537	0.4634	0.4141	0.4212	0.394	0.5464	0.5322	0.2377	0.6032	0.7442	0.4824	0.4959	0.044	0.7335	0.361	0	0.0748	0	0.2625	0.2775
ARHGAP18	1.1524	0.1625	0.7126	0.0538	0.4366	0.0945	0.1375	0.3334	0.0136	0.1144	0.6323	0.0458	0.6799	0.3696	0.1534	0.2426	0.9654	0.1544	0.4279	0.1031	2.0653	0.1902	1.0844	0.2	0.1089		0.2231	5.4662	0.3789	0.6758		0.1597		2.0926	0.1852	0.0939		0.0711	0.0242	0.0581	3.029	0.1574	3.7937	0.4579	1.0981	0.3171	0.0747	0.1759	0.1177
ARHGAP19																																													0.0569
ARHGAP20							0.1453
ARHGAP21			0.0032				0.0072						0.0291	0.1312	0.0078				0.0034		0.0083									0.0605			0.0164	0.2054		0.0046				0			0.1273	0.0627			0.0669	0.0242
ARHGAP22
ARHGAP24																												0.0127
ARHGAP25			0.0449	0.0666	0.776				0.3809		0		0	0.3299		0.0355	0.0129	0.0361	0.0167				0.3043	0.1074	0.0489	0.0434		0.4145			0.2165		0.0238	0.0711	0.1658	0.2507	0.1758	0.0885	0.216	0.1841	0.0207	0.2251		0.0147	0.0478	0.1318		0.0448	0.1339
ARHGAP26		0.0679	0.031		0.0871	0.109		0.0493	0.0146		0.0341	0.1864	0.0416		0.0386				0.0537				0.0397	0.2208			0.0553	0.0929		0.0879	0.1183		0.0499	0.0506				0.0742		0.0442	0.1398	0.0756	0.1489	0.0596	0.0065	0.55		0.0169
ARHGAP27	0.0439	0.4019	0.028	0.1987	0.1079	1.1085	0	2.3316					0.4724	1.7525	0.0886	0.0354	0.4459		0.1847	0.8285	1.0286	0.1994	0.5761	3.2884	2.6652		1.3994	0.6099	0.9432	0.1005		0.8837	0.0991	1.0995	0.6194	0.7368	0.2567	0.6361	1.0911	0.5293	1.0715	0.134	1.1001		0.0873	4.6922	0.8854		0.1626
ARHGAP30						0		0						0.7825			0.0204				0.2549	0.0058				0	0.0329	0.0341					0.1589	0		0.0292						0.1275				0.1661
ARHGAP31
ARHGAP32																	0.0094					0.0027																			0.0677
ARHGAP33																						0.0047																			0.1204
ARHGAP35													0.017	0.0059				0.0064						0.0156	0.0088									0.007	0.0031	0.4017				0.0209			0.0033	0.0053
ARHGAP39																				0.2131																									0.0072
ARHGAP4	0.0173	0.2931	0.0335	0.0962	0.5693	3.5571		0.418	0.3021		0.2973	0.0495	0.0543	0.0927	0.1342	0.0254	0.1182		0.2243	0.261	1.8585	0.0638	0.3675	0.2753	0.1251	0.7794	1.0113	0.0379	0.3933	0.4767	0.2165	0.6365	0.06	0.5186	0.1867	0.1362	0.0425	0.107	0.3022	0.7544	0.3281	0.1982	0.9011	0.215	0.1974	0.2598			0.3949
ARHGAP40								0.0067									0.0037
ARHGAP42
ARHGAP44						0.1009							0.0626		0.1029		0.0157														0.1014					0.1569	0.0552	0.1883	0.3063	0.1014			0.0962
ARHGAP5	0.0049	0	0.0413	0.0189				0.0179			0.0206				0.0232	0.0461	0.0102	0.0301	0.0337	0.0124	0.0448		0.0669	0.0082				0.1355	0.0343			0.017	0.0763	0.0527	0			0.0201			0.0633	0.0122		0.0326	0.0484		0.0357	0.0528	0.0184
ARHGAP6																								0.2027
ARHGAP8																0												0.0207	0.0315			0.0285	0.0136										0.0363				0.0472		0.043
ARHGAP9		0				0.0371	0		0	0	0		0.0132	0	0	0.0213		0	0	0.0222	0		0.0248			0.0264					0		0		0.0215	0									0.0102				0.0243
ARHGDIA	14.5272	31.1955	23.2352	10.1054	25.2762	18.551	26.6189	18.023	41.3642	30.1907	39.4352	15.3867	11.7963	30.631	32.9719	9.3792	11.5007	10.8273	4.3589	16.6139	22.1503	8.8657	6.1143	46.2009	34.9516	12.0322	25.6812	8.8873	24.6934	16.035	27.3055	13.0559	31.6787	28.3545	18.8708	28.6745	8.9507	34.9124	31.8561	30.957	9.7337	4.7045	35.1964	13.6304	6.6226	3.0361	6.3371	19.97	15.0083
ARHGDIB	3.1922	3.6024	6.5106	4.1954	11.5978	12.6896	7.3857	6.2139	11.2797	5.1643	15.7066	3.6164	4.4865	5.6232	1.5044	6.5251	3.0181	4.8171	7.7838	1.3199	6.6783	10.1443	8.4183	6.3737	4.7818	6.5882	9.3488	4.743	2.0625	4.2207	6.9431	3.9502	5.8649	3.9789	9.6604	5.9194	7.1367	3.9059	16.9755	10.2127	3.7427	1.473	5.7479	5.8334	9.7054	2.5753	1.2676	8.2714	5.827
ARHGEF1	0.6156	0.9258	0.8609	0.4607	1.1275	2.0502	0.6341	0.7518	1.0514	0.2124	1.0441	1.4405	0.8539	1.2891	1.4536	1.3903	0.4066	0.9018	1.1907	3.5302	2.0775	2.0845	2.7155	5.0968	2.9231	0.9981	2.192	0.9551	1.0817	1.5927	2.4191	1.3808	3.3102	1.8836	3.6816	2.0738	0.3835	0.8537	3.1238	1.1681	2.4154	0.4871	1.7628	0.8867	3.5776	2.8183	1.4074	1.178	1.0326
ARHGEF10																		0.0521
ARHGEF10L	0.0367	0.273	0.1687			0.1215	0.3514	0.3435	0.0545	0.1347	0.4766	0.2298	0.2449	0.0774	0.645	0.0276	0.3161		0.0683	0.533	0.1197		0.0581	0.3543	0.0845	0.1221	0.1073	0.0697	0.0685	0.1208	0.058	0.3078	0.1468	0.4003	0.1824			0.0182	0.0983	0.1678	0.1184		0.0614	0.0785	0.0253	0.1752	0.0402	0.1284	0.0835
ARHGEF11			0.109	0.0087	0.0918					0.0067	0.0113	0.0173	0.0447	0.0493			0.0041			0.013			0.1011	0.1053						0.0207	0.0173		0.0666	0.0812					0.5314		0.0491		0			0.0329	0.0133
ARHGEF12		0.0533	0.0792		0.1367	0.266	0.0292	1.5677		0.0158	0.1529	0	0.9275	0.7932	1.505		0.0767	0.0053	0.0056					0.15	0.07		0.0321							0.1337	0.0119		0.009	0.0562	0.0377				0.0122	0.0139				0.0645	1.2971
ARHGEF15
ARHGEF16	0.4899	1.2397	0.1575	0.2635		0.1589	0.1601	0.5667	1.3208	0.2982	0.2626		0.2166	1.2068	0.0193	0.2021	2.159	0.7215	0.0742	0					0.0556		3.4686		0	0.7672	0.0593	0.1941	0.0306	22.4659	1.0408	0		1.1687		0.2989	2.4403	0.352	0.0523	1.8418		0.12	0.9546	0.2634
ARHGEF17					0.2625								0.1524					0.0075																									0.0117			0.0861		0.0112
ARHGEF18	0.0542		0.0528	0.0448		0.1007		0.0578	0.1081	0.0459			0.1004	0.2811			0.0305		0.0269	0.0633	0.0085	0.0976	0.1183	0.1878		0.2833	0.7762	0.4287	0.0664	0.0668	0.0707	0.0842	0.0788	0.1762	0.1171	0.0468	0.0123		0.0758		0.0355	0.043		0.0525	0.239	0.103	0.008
ARHGEF19
ARHGEF2	0.0986	0.3333	0.1018	0.175	0.9684	0.4508	0.5551	0.7538	0.0704	0.1723	1.5276	0.2949	0.8035	0.7161	0.5125	0.4759	0.0791	0.092	0.176	0		0.0874		0.1615	2.7731	0	0.0117	0.2555	0.0646	0.3576	0.0284	0.0691	0.6813	0.1617	2.7283	1.4081	0.3928	0.2866	0.1138	0.0265	0.1423		0.11	1.8068	0.9007	0.0139	0.0172	2.5359	1.0719
ARHGEF25	0.0147						0.0256						0.0225	0.0354	0.09					2.5761							0					1.302		0							0.0918		0.3623
ARHGEF28
ARHGEF3										0																			0.0205			0.0552													0.0128
ARHGEF35			0.0411								0.0501		0												0		0.2123	0.0472										0.0981			0.2997	0	0.2418	0.2198		0.0731
ARHGEF37					0.199
ARHGEF38
ARHGEF4													0.0058	0.0043																			0.0078			0.0067
ARHGEF40			0			0	0.0152	0.0252		0.0772	0.0098	0	0.501	0.0287	0.0564		0.4838	0.0115			0.0178		0.0124	0.1169	0.192	0.1746	0.0234		0.0291	0.0194	0.1639	0.0095		0.1018	3.3301	0.0089	0.0315			0.0901	0		0.1622	0.09	0.0093		0.0065		0.0473
ARHGEF5			0.0044	0.0461		0.028		0.0738		0.0017			0.701	0.6482	0.1435		0.0075			0.1331					0		0.0102		0.0135	0	0	0.1188	0.0297	0.0213	0.0092			0.0415		0.0501	0.2933		0.0876	0.0543	0.0165		0.04
ARHGEF6		0.0696	0.0759		0.0797	0.4123		0.0105	0.0547		0.1191					0.225			0.0873					0.4298	0.8011	0.0586		0.0681			0.1684		0.126	0.0551	0.106	0.1027	0.0494	0.1131	0.729	0.1135	0.0353			0.1012					0.1062
ARHGEF7	0.1715	0.2284	0.4548	0.3047		0.3865		0.0115	0.086	0.6694	0.8616	0.0605	0.184	0.4703	0.3156	0.2345		0.1435	0.4157	0	0.1604	0.3629	0.1847	0.8024	0.8793	0.2094		0.1424	0.5725		0.0766	0.153	0.3874	0.0745	0.0674	0.0758	0.0291	0.0147	0.6531	0.0564	0.2123	0.2551	0.3374	0.136	0.8272	0.1993	0.2096	0.3738	0.2128
ARHGEF9													0.0082	0.006																			0.0109			0.0094
ARID1A		0.0244	0.049	0.0173		1.2524	0.0307	0.0419	0	0.1611	0.0438		0.0312	0	0.0189	0.073				0.0231	0.023			0.0385		0				0	0		0.0164		0.0563	0.0214		0.0096		0.019	0.0293	0.0256	0.1347	0.0254	0.0216	0.0252	0.008	0.0203
ARID1B		0.0059	0.0617	0.003		0.0095		0.0375	0.0107	0	0.0046		0		0			0.0378		0.0031	0.0039					0		0		0	0		0			0.0015			0.0422		0.0067			0		0.0071
ARID2		0.0103	0.0128			0.0184	0.0145	0.0119	0.0196	0.0091	0.0159			0.0248	0.0161		0.0073													0.0271	0.0117		0.0251		0.0251	0.0159			0.007	0.0141	0.0216		0.0234	0.0236
ARID3A			0	0				0.4314		0	0.0453		0.0182	0.0662		0.0464		0.0517	0			0.0225		0.1806				0.1017		0.0263	0.0274	0.038	0.032			1.5987					0.0148		0.9362		0.5615		0.1333		0.4206
ARID3B											0.0423		0.017	0.033		0.0434						0.0211		0.1417	0.0505			0.0951		0.0246	0.0257	0.0355	0.0299			0.0261					0.0138		0.8758		0.0754		0.061
ARID3C			0	0										0.0472																			0			0.0794									0		0.0134		0.0054
ARID4A
ARID4B
ARID5B				0																								0.2695			0.1973															0.0881
ARIH1					0.2699			0.0519			0.091		0.0529				0.0419				0.0775						0.1205	0.139		0.1079				0.0286		0.0254			0.1958	0.1513
ARIH2			0.1246			0.0851		0.0288								1.3465					0.0526			0.0659				0.1627				0.1252	0			0.0601		0		0.0549				0.0908		0.1602
ARL1	5.084	5.7562	5.8763	3.5139	55.4872	6.5753	4.8429	5.6984	7.0691	1.8676	7.6366	7.5077	3.1334	4.849	6.3957	3.612	31.6466	4.2783	3.9832	11.8004	4.0053	3.0318	2.8792	6.1765	4.3618	7.8076	0.8965	1.9017	11.4445	17.3747	5.7891	3.8872	5.3366	12.0186	17.3505	12.7996	6.5151	3.04	4.6117	6.5487	11.0595	5.1734	13.0332	16.9788	3.0403	2.6265	3.5419	4.2376	6.1872
ARL11																											0
ARL13B
ARL14EP
ARL15		0.2203	0.3214	0.2364		0.2184		0.6672		0.4071	0.4523			0.3469								0.2926								0.6571								0.3272	0.4702	0.1843			0.2322						3.5696
ARL2		2.3038	0.6298		1.1136	1.6517		0.1883	1.9001	28.7017	2.2324	0.8922	65.8489	68.6466	0.1033	34.2513	2.5724	1.6198	0.3359			0.0802	0.4902		0.3076		15.9476	0.3706	0.2925	1.0149	0		0		0	0.4503	0.2083		0.8837	1.4878	0.1987		0.2652	3.2421	1.1064		0.7178	1.029	1.1561
ARL2BP																																				0.5005								0.1811		0.0656
ARL3	1.0629	0.4611	2.8947	0.372	4.1031	2.6527	1.9169	2.8934	2.1427	0.8145	4.9129	0.9195	5.5011	5.0468	0.1118	1.2982	6.1394	0.9613	0.1926	0.492	1.0009	2.2758	0.2099	1.2105	0.937		0.5007	3.3506	0.3288	3.9245	3.2975	0.1166	3.9761	15.4098	2.5566	4.7739	0.9264	1.5652	1.1106	2.7594	1.1245	0.3813	3.5412	2.4394	1.5633	2.0984	1.0571	0.7553	0.2777
ARL5A															0.2089
ARL5B
ARL6													0.0676	0			0.0278														0	0.0279	0.0436		0.6013								0.0491	0.0458
ARL6IP1	0.2566		0	0.3854	0.0667					0	0		0.9826				0.2745							0.9322		0.9862	0						0	0				0.676						1.1177			0.7067
ARL6IP4			0.2104	0.1139							0.1627			0.1127	0.2835		0.6304			0.1281											0.1474			0.2326	0.2584								0.1709
ARL6IP5	7.7513	27.6328	18.3228	16.2762	17.6755	37.3796	4.5806	23.8424	8.4904	12.7567	24.3551	4.3458	17.5011	7.8688	22.0756	3.7349	1.5339	29.2929	3.0403	16.8382	8.1481	10.775	13.6253	32.3752	5.864	16.6852	14.3188	10.358	20.1569	9.1523	17.7778	8.9533	22.5609	26.1079	4.4311	6.0923	6.9796	2.2626	17.6832	0.6872	19.6349	13.1809	22.3616	4.17	11.0193	10.6593	13.3237	27.2401	3.0819
ARL6IP6		0.1222															0.1045				0.1554						0.2355	0.3145				0.1163	0.1547		0.1631			0.2143	0.272	0.2778	0.1691	0.3538				0.1644		0.1606	0.1731
ARL8A	1.9878	1.3851	1.0007	0.8305	0.3536	1.7391	1.2524	0.9562	0.6931	1.1361	0.9577	1.4123	2.2233	2.9734	0.9938	0.6923	0.4554	0.9705	0.8541	3.034	0.41	0.631	2.0237			0.8228	2.1446	1.6646	1.4106	0.3507	0.474		0.462	0.8235	0.9899	0.9979	0.2808	0.4156	0.9759	0.246	1.3259	0.4857	0.8775	11.7849	0.6789	2.1017	0.7118	1.7331	1.3762
ARL8B	7.4767	7.4844	1.631	2.8605	0.3536	3.9724	3.2961	2.0605	2.2055	1.3955	1.5273	3.7212	4.3325	4.4159	1.4456	2.1973	1.2941	4.0076	2.4479	0.8721	0.521	1.1155	11.439	1.07	0.1387	6.0442	0.3566	3.2867	4.3672	1.6195	1.2706		3.6912	1.9494	4.5493	1.3849	0.2808	1.4202	1.447	1.4792	3.584	1.1086	2.7234	10.2007	1.839	1.7621	3.8164	5.2884	27.9208
ARMC1	0.256	3.9281	2.4591	0.4718	0.9139	0.6127	0.5173	0.3105	0.3008	0.94	0.1003	0.7513	0.8685	0.716		0.7541	0.3598	0.368	0.5135		0.2544		0.2988			1.1692		0.1213	0.8315	0.4313	0.5254	1.1265	1.0377		0.3294	0.3115	0.1504			0.3319	0.6631	0.6067	1.0905	1.5407	3.7355	1.3942	0.3645
ARMC10	0.8852	1.6348	0.7516	0.3878	1.1655	2.0044	0.2332	2.0575	1.197	1.1996	2.5816	0.8055	2.8363	2.1869	1.4018	0.2562	1.887	0.1439	2.6864	2.7949	1.2785	0.1873	0.1554	0.347	0.4035	1.861	0.3486	0.4074	1.5323	2.7248	1.4254	1.9071	1.6162	3.1116	0.0716	0.7838	0.2194	0.4455	0.3966		3.257		2.026	1.0161	0.6322	1.2601	0.3319	0.6934	0.1535
ARMC2
ARMC3			0.0899	0.219			0.1135								0.0493										0.2647											0.0092
ARMC4
ARMC5
ARMC6		0.0365	0.5937	0.1536				0.0917	0.129	0.1644		0.0904	0.107	6.8787			0.2133			0.8978	0.2426				0.3177	0.3635	0.1227	0.0241		0.0467		0.1775	0.4435	0.071	0.2771			0.1543		0.1044	0.0837	0.1221	0.3834	0.3534	0.0473	0.4372	0.3445		0.1676
ARMC8	0.0403		0.0343			0.083	0.1575	0.0597		0.0422	0.0975		0.16	0.0932		0.0258	0.048	0.0232	0.0208		0.0295								0.0312				0.0875		0.075	0		0.0564		0.0485			0.1933		0.0069	0.1511		0.0133	0
ARMC9			0															0.0249															0.252
ARMCX1				0.0186									0.0093																							0.1646
ARMCX2		0.0207												0.0256	0.076				0.0553	0.2445					4.0733
ARMCX3		1.2626	0.6993	0.5101	0.7775	1.0813	0.4777	0.5682		0.1286	0.7793	0.4745	0.6052	1.5667	0.3324	0.648	0.2051	0.4278	0.2276		0.5828	0.2143	0.0417	3.8847	1.235		2.275		6.5916	4.4224		0.4233	0.6426	0.2588	0.2197	0.2678	0.0663	0.9224	0.2081	0.2861			0.4242	0.2865	0.2843		0.1147	0.4237	0.2032
ARMCX4																																									0.0112
ARMCX5
ARMCX5-GPRASP2																0.0428
ARNT
ARNT2
ARPC1A	1.356	1.0989	0.4946	0.3244	4.2735	0.9378	0.1343	1.6335	0.6232	0.677	1.2185	1.9257	0.7715	0.6193	1.1241	0.8888	0.4425	1.1381	1.0023	0.4492	0.5655	0.9265	0.6381	0.3986	0.1479	0.3187	0.7194	16.2802	1.7265	2.913	0.5452	0.547	1.5198	1.7776	0.809	0.2905	0.2908	0.4065	0.3845	1.2084	0.5949	0.2495	0.8222	0.6974	0.4971	0.2986	1.0727	2.0378	0.1041
ARPC1B	1.7962	2.4224	1.372	0.6803	1.2747	1.5788	1.3984	1.8238	2.2843	1.3391	3.6531	1.7309	1.0702	2.8239	1.5963	2.503	0.5066	2.8658	1.4368	1.9857	5.2667	2.7247	3.5062	0.2832		1.6541	0.6504	1.6283	1.9704	1.4784	2.0316	1.8977	2.1915	1.309	4.0294	1.7995	0.7176	2.6799	2.37	1.7876	5.1635	0.1333	1.8209	1.1904	5.2533	1.2373	0.8437	1.2119	5.3112
ARPC2	16.7317	21.5611	9.5287	6.2355	37.3174	16.3566	19.1319	13.241	14.5343	7.1529	14.922	16.1827	15.873	19.8994	9.1421	19.6201	10.716	14.5426	10.6562	11.0954	13.06	18.8607	19.9401	5.521	8.2945	12.7091	17.1126	19.0147	21.9087	24.1316	20.8601	16.736	11.702	12.9667	15.9735	10.7116	10.789	19.0482	15.2038	15.7017	19.8482	24.9842	11.9891	19.9592	19.2928	16.552	10.6128	23.2103	21.563
ARPC3	6.2003	8.8714	9.4373	6.58	8.0635	12.6338	12.032	7.0195	4.4485	45.3674	18.9946	4.0043	7.2418	12.2916	6.4588	2.5404	15.2039	2.4059	1.9992	12.2289	33.0329	2.3045	6.9098	12.2287	5.3882	26.9484	7.6926	6.8954	40.999	16.5848	12.9286	15.7367	19.6261	13.6237	36.3516	14.663	6.9575	9.2522	7.7315	8.8871	38.6607	5.9226	12.9507	11.5689	4.5699	4.1392	7.6649	10.0092	11.8955
ARPC4	26.1204	22.9901	28.4334	14.9446	95.8	32.9038	40.5942	37.5117	19.5044	24.4553	36.6159	15.3836	26.713	31.126	16.19	47.9009	51.2266	40.5985	13.5784	19.9789	31.5801	22.5155	37.9423	98.1804	59.2501	15.9711	103.837	26.6083	15.9634	94.5633	21.4448	18.1002	14.0315	28.8886	41.4805	26.2162	24.9909	67.1475	46.1309	34.014	29.2987	8.1935	40.1829	60.3984	19.7962	14.5995	27.0975	34.7709	22.5339
ARPC4-TTLL3	3.3189	4.2368	6.2457	3.3869	15.3101	7.3867	9.142	5.425	3.4793	4.8413	7.4962	2.338	6.3322	6.3287	1.838	3.5397	8.8561	4.5139	1.9241	3.0254	3.9538	3.179	3.4146	25.0924	16.4218	3.6209	12.1588	2.9579	2.7581	15.0373	5.1477	3.6442	2.7325	6.5201	9.3733	5.5818	3.0027	7.2106	9.1839	4.9725	5.1617	2.3125	7.2006	12.7019	2.7638	2.5161	1.7135	2.7643	2.4657
ARPC5	12.1809	7.9262	7.8414	4.2746	6.4073	12.9348	6.0569	9.556	7.8805	8.7625	11.8023	6.7808	7.67	14.397	6.7531	6.3464	8.4235	6.5393	1.6541	10.2707	11.1331	22.105	21.7963	13.4176	12.1717	5.6585	25.225	13.0789	13.5656	6.2716	5.5233	7.9509	6.8321	9.0587	12.0736	15.1759	5.2687	6.5673	17.7349	10.2314	16.5918	12.7498	11.9298	10.912	9.8678	2.403	15.4617	28.4035	16.0333
ARPC5L	4.6843	1.0476	7.0243	3.76	10.4222	11.3922	5.5512	4.3959	1.3016	3.3689	9.5124	0.8008	6.1601	9.6766	0.5919	0.9709	8.3958	0.8214	0.5403	5.6717	0.5501	1.329	0.6092	20.2225	10.1709	6.0483	6.8237	0.5966	0.7913	14.8765	6.1248	1.1799	3.1765	8.1852	4.77	2.8075	2.0964	10.7494	5.9244	4.8946	4.9744	0.1491	7.241	7.9629	2.5474	0.2601	0.1517	0.4712	0.5591
ARPP19	0	0.9623	0.5539		1.0961			0.795		0	0.0606	0.1822			0.1129						0			0.6294	1.0501								0.1338	0		0.0711					0.0863		0.1467	0.0763	0.1052		0.1409	0.1376	0.2618
ARPP21										0.3847
ARR3																																			0.1317
ARRB1	0.3239	0.4499	0.5536	0.2093	0.4923	0.9218		0.3275	0.337	0.1069	0.4026	0.4611	0.4292	0.4186	0.2216	0.2258	0.8963	0.1711	0.2963	0.3238		0.211	0.05	0.4166	1.2274	0.2619	0.3995	0.4244	0.513	1.2929	0.4239	1.7179	1.2622	2.1294	0.5073	1.3481	0.362	0.4421		0.4737	1.8932	0.5025	2.1502	2.1685	0.0857	0.4458	0.0258	0.7126	0.0941
ARRB2						3.625							0.1421												0.0265					0.1048	0			0.1693	0.1823	0.0979	0.153	0.067	0.5054			0.2365		0.3208	0.1964	0.5899
ARRDC1		0.0695	0					0.1095	0.0803			0.0978			0.0232	0.2802	0.1601	0.2446	0.0441		0.9248	0.0688	0.0825	0.1352	0.1034	0.3555	0.3694	0.2517	0.3597	2.4571		0.1566	0.1563	0.1352		0.0247		1.1393	0	0.1365	0.0327	0		0.3336	0.1384	2.1404	0.0304	0.0481	0.0281
ARSA	0.3394	0.4416	1.0713	0.3642	3.8989	1.217	0.3474	1.0766	0.3251	0.5936	2.8315		0.4457	0.3763	0	0.4729	0.5928	0.1259	0.2129	0.6215	0.2223	0.4501	0.2966	0.1601	0.3055	1.0578	0.1547	0.9333	0.9687	0	0.2121	0.2238	0.7898	1.003	0.7672	0.844	0.2307	0.2835	0.4178	1.1118	0.3267		1.2419	1.1985	0.4408	0.3635	0.2336	0.8032	0.2684
ARSB						0.0885					0.1314						0.1354					0.0308					0.3561								0.0864			0.1345	0.2033	0.1652
ARSD		0.0432	0.3639	0.5871	0.1559	0.1434		0.041		0.0807	0.2439	0.1442		0.1249			0.0151		0.064								0.2116	0.0045	2.0127	0	0.4509		0.2161	1.0775					0.1001		0.0775		0.3948		0.0221		0.0197		1.0126
ARSE	0.1832	0.0872	0.2068	0.4986		0.2509	0.1776	0.1497	0.4934	0.0425	1.0601	0.1514	0.7627	0.2788	0	0.1699	0.0547	0.7364	0.2143	0.0593	0.2342	0.2854	0.4038	0.5005	1.9944		1.2333	1.2858	0.237	3.0104		0.4109	0.0492	0.3501	0.0295	0.1472		0.0378	0.0814	0.09	0.0266	2.4386	0.1172	0.5188	0.2028	0.6424	0.2038	0.0469	0.7841
ARSF																			0.0087									0.0053	0.0147	0			0.0141								0
ARSG
ARSH													0.0726						0.0084									0.0051	0.0142	0			0.0137								0
ARSI																																			0
ARSK
ART3
ART5
ARVCF				0.0055							0.009		0					0.0041			0.2114			0.0407	0.0825								0.0498		0.2617	0.04					0.1527	0.0563			0.0553
ARX
ASAH1	4.5949	8.9276	13.896	2.8489	4.4784	6.8349	1.9135	11.6942	3.826	5.4341	17.1056	1.3189	3.8713	6.3261	4.4355	4.1434	1.4521	5.1658	3.6575	3.3432	2.8619	4.8194	5.5501	2.2749	2.3074	1.7076	1.3337	6.7397	9.5351	2.6386	3.3842	4.4681	2.8053	7.1623	2.1388	4.0253	0.9411	2.0383	3.7805	2.9424	2.0074	2.8506	5.1234	5.2916	8.5974	8.6333	2.1	5.164	4.5384
ASAH2																																								1.0041
ASAP1					0.0243	0.0194			0.1707				0.1267	0.5133	0.0386							0.2642		0.0269	0.0193			0.2797		0.0085			0.7643		0.2918	0.0102	0.3183				0.0087		0.01	0.0078
ASAP2			0.009		0.0285			0	0.2001					0.5644										0.0316	0.0226					0.0099			0.0171			0.012					0.0102		0.0117	0.0091
ASAP3
ASB1
ASB14
ASB15		0.0721				0.0471				0.0874	0.1424	0.0108		0.3018				0.0052						0.3475	0.9669				0.0492	0.0309									0.117								0.069	0.1483
ASB17
ASB3
ASB6																																												0.0459	0.7121
ASB8																				0																					0.4444
ASB9										0.0305	0.0913	0.1176				0.0323		0				0	0						0.0635	1.0717		0.0542	0.1313	0	0								0		0		0
ASCC1		0.4227	0.2468	0.2492		0.0928	0.7796	0.5641	0.0806		0.173	0.0471	1.7668	0.2489	0.249	0.0551		0.1509	0.0638	0.6182			0.136			0.7075			0.33	0.9235	0.3833	0.2034		0.3267	0.2043	0.3245					0.7155		0.3223	1.2991	0.565
ASCC2	1.1428	0.0096	0.1398	1.3377	0.1533	3.0108	0.9698	0.0738	1.3023	0.6267	1.6798		0.057	0.1471	0.1253	0.615	0.0496		0.6384						0	0.0394	1.4208	0.3989	0.6712	0.0988			0.0586	1.4132	0.4982	0.0086	0.0524	0.0633	0.2445	0.0726	0.0991		0.0519	0.4045	0.0558	0	0.0183		0.0253
ASCC3	0.0602	0.0376	0.0093	0.0183	1.8154	0.0619	0.119	0.1133	0.0225	0.0928	0.5228	0.0403	0.0757	0.1591	0.0465	0.0608	0.0271	0.0632	0.1228	0.0235	0.0145	0.0108	0.0313	0.852		0.0547	0.2692	0.2998	0.2949	0.1736	0.2817	0.0361	0.1203	0.0829	0.0339	0.0521	0.0529	0	0.0965	0.035	0.2917	1.0228	0.1853	0.0365	0.1142	0.7215	0.1247	0.0135	0.0987
ASCL2																																																	0
ASF1A			0.1765	0		0.8784		0.1741		1.0579	3.2862	0.2024	0	0.8619		0	0.4925								1.6044										0.5719		0.1479	0.9986			1.6169
ASF1B			0.1412			0.6851			0.1891	0.5238	1.2841		0.07		0.073		0.394		0.1329						1.2835								0.1168		0.4575		0.1183	0.7989			1.2935
ASH1L
ASH2L	0.0325	0.208	0.3373			0.0456	0.0784	0.0603	0.6233		0.2119	0.8608	0.0581	0.1121	0.1247	0.216	0.0404	0.0991	0.1905	0.0853	0.382	0.365	0.3017	0.1727	0.0259		0.0731	0.0212	0.716		0.0449	0.2366	0.0251	0.0636		0.1425		0.1011			0.1941	0.1105	0.1142	0.0675	0.2608		0.3796		0.1177
ASIC2
ASIC4
ASL	3.4928	5.617	3.8885	1.8854	1.5067	3.9422	5.221	5.7378	3.8492	6.547	8.0035	3.4708	6.4461	8.4279	4.5406	5.0408	2.0057	4.4584	4.0921	2.3175	5.0687	4.8752	3.2427	1.777	1.572	2.1052	7.0222	8.0407	6.5706	5.6988	1.8836	2.8079	0.0312	6.7764	2.0036	0.8673	0.667	2.1882	0.8292	6.0511	10.1901	1.3156	4.5236	2.3795	1.0114	4.519	4.6926	9.4391	5.3011
ASMT
ASMTL	0.0114	0.2966	0.1052	0		0	0.7812	0	0.027	0.1016	0.1977	0.1282	0.0687	0.1867	0.1109	0	1.0368	0.1088	0.0718			0	0				0		0.0404	0.0257			0.0508	0		0.0373	2.7512	0.0337		0	1.3284		0.1097	0.1144	0.0329			0.5241
ASNA1	2.6583	1.981	2.2278	1.5108	1.8899	2.3211	7.2338	5.1346	2.6913	35.6996	4.0852	9.4659	4.7101	5.736	2.0308	3.0803	2.3115	1.8338	0.7114	5.5962	1.8224	2.3128	2.3123	10.3275	6.6013	3.8195	3.9322	1.5747	4.2134	5.0378	3.8062	1.835	4.1201	16.582	2.4661	2.5529	1.6043	4.1061	3.4837	2.2339	6.0894	0.9541	13.6355	12.0634	3.3665	1.2466	1.6801	2.6183	5.0078
ASNS	0.3334	0.3055	0.0432	0	1.8144	0.0486	1.1352	0.1577	0.5191	0.2324	0.5046	0.0963	0.3046	0.935	0.2753	0.2856	0.041	0.261	0.3466	0.7466	0.7149	0.1673	0.2904	2.8531	0.2276	1.881	0.1037	0.3113	0.3129	0.3231	0.6546	0.5773	1.6603	0.6551	0.5182	0.1612	0.0707		1.8515	0.0226	4.9148	1.7731	1.8159	0.0543	0.7797	2.0403	1.3949	0.512	0.0912
ASNSD1
ASPA															0.0607
ASPG
ASPH	0.2508	1.7663	1.1089	0.3793	2.3195	0.5326	0.4114	0.417	0.1572	0.6398	0.5614	0.0275	0.0667	1.2987	4.3466	1.6627	0.2148	0.0403	1.0341	0.0449	0.5024	0.1239	0.0884	0.5446	0.8961	0.1182	0.3433	0.6782	0.5735	1.1303	0.4357		1.8882	0.4027	1.0613	0.9438	0.4575	0.9429	0.5058	0.3999	1.5941	0.0853	1.4106	0.7984	0.5675	0.2283	0.2966	0.3119	0.4479
ASPHD2
ASPM																																						0
ASPN	0.1076				12.579	1.6306		2.1347	1.711	0.3322			0.4802	0.838	0	1.3677		0.3744										0.0157									0.4601	0.0558	1.2145	0.1751				0.1165	0.3884	1.5099		0.1255
ASPSCR1	0.1777	0.0303			0.0514	0.9208		0.8345		0.9514	2.5061	0.4412	1.7198	1.2222						0.1687			0.1388				0.7386			0.5274				0.427		0.0642			0.1652			0.2614						0
ASRGL1	0					0.511		1.3182	0.0504	0	0.4458					0.8792													0.4764			0.7722						3.6276			0.0405					0.2607		0.02
ASS1	17.6877	14.1146	12.4746	8.6932	0.4542	3.86	9.6109	4.2051	15.8192	7.7632	7.0959	10.1301	2.4526	14.1365	7.4056	6.9827	3.336	3.456	6.5236	7.2774	26.3691	8.7253	12.2628	3.287	2.7897	5.8419	4.6341	11.6511	10.7445	7.2985	6.201	14.7029	5.6785	11.0829	3.0496	3.5657	0.6677	6.2742	4.3958	7.5143	5.6184	11.7453	7.0462	4.3008	6.7063	14.0815	10.0955	14.6919	9.7635
ASTE1																																																	0.2318
ASTL
ASTN1
ASUN	0.0818	0.1486	0.2945	0.068		0.0799	0.1332	0.1182		2.6439	0.3341	8.1694	0.0155	0.1901		0.0247	0.1117	0.0242	2.5368		0.0881		5.9211				0.3094		0.1295	0.2681	0.0456	0.0774	0.2079	0.5855	0.263	0.3743	0.0216	0.0723	0.0274	0.2578	0.286	0.4067	0.0811	1.7622	2.5368	0.0542	2.2652	2.0745	0.0686
ASXL2		0.0074											0.0092																												0.01						0.009
ASZ1																															0.3032
ATAD1	0.0396	0.2148	0		0.1692	0	0.308	0.435			0.0269		0.4297	0.9101	0.6169	0.0949	0.1026	0.1203	0.3386				0.3943		0.5855		0			0.1151	0.1047		0	0.2719			0.0543		0.1941			0.4326	0.1257	0.2652		0.2419	0.0324		0.0727
ATAD2										0.0191				0.018										0.0496	0.0194		0.0067	0.0357			0.195		0.1624			0.047		0.022			0.46	0.0219	0.0675		0.0966	0.0156	0.0099
ATAD2B																								0.1035
ATAD3A	1.0009	2.6236	1.473	1.3508	0.8952	0.6561	1.2282	1.4856	2.699	2.5459	1.8873	3.5565	1.5005	1.5529	2.7363	3.1958	0.9937	1.4711	1.5553	1.3314	1.0253	0.8321	1.8248	0.6824	0.6384	0.5264	2.8259	0.4106	2.6276	1.4392	0.4301	2.8466	2.7745	1.2911	1.7009	1.8937	1.2826	1.146	1.4523	1.4961	0.9262	0.3404	1.0202	1.712	0.8338	1.3465	0.8642	1.1114	1.1967
ATAD3B	0.4607	1.0595	0.5894	0.3757	0.3325	0.1809	0.7411	1.2077	0.8759	0.4842	0.5174	1.6027	0.6937	0.8985	0.8183	0.5805	0.4132	0.7043	0.6927	0.4116	0.4929	0.5937	0.6935	0.4534	0.5842	0.0796	0.4029	0.1491	0.4189	0.2813	0.1506	0.3575	0.5853	0.7179	0.4779	0.6279	0.4684	0.2979	0.2649	0.4928	0.363	0.0281	0.6282	0.568	0.5817	0.5037	0.5529	0.2752	0.3278
ATAD3C	0.4028	0.4142	0.8798	0.9856	0.2032	0.5495	0.655	0.3181	1.1704	1.7463	1.3971	3.5372	0.753	0.4175	1.6849	2.7486	0.7993	1.3751	0.9251	0.4217	0.4964	0.238	1.3904	0.0683	0.0618	0.0623	0.8496	0.1101	0.317	0.3237	0.2137	0.0808	0.4226	0.3253	0.5821	0.1474	0.6611	0.3597	0.1494	0.1982	0.2377		0.2676	1.3714	0.221	0.2974	0.2248	0.1173	0.107
ATAD5
ATAT1
ATE1	0.1294	0.0623	0.0945	0.2452	0.1004						0.3771		0		0.1151	0.1321				0.1036	0		0.0493	0.2001	0.1365	0.073		0.0587		0.0845			0.1079	0.1831	0	0.1017		0.0607	0.1219		0		0.2036	0.1885		0.2014	0.0602
ATF1		0.2014		0		0	0	0.2154		0.2263	0.4222		0.0625	0.1175	1.1735																							0.0814			1.2009			0.1524
ATF2								0.0194							0												0	0.0863	0.0941	0				0							0.0391	0.0792	0.0404		0.0753	0.22	0.0639	0.0346
ATF3																1.5437
ATF4
ATF6
ATF6B
ATF7														0														0.1277		0.0337									0.0677
ATF7IP
ATF7IP2																																		2.2994
ATG12		0.554						0.5057					0.537				0.1571																							0.2019				0.8819			0.5375
ATG13			0																									0.0775
ATG16L1		0.0334	0.0986	0.2351		0.3107		0.2922		0.3723			0.0939	0.0902		0.0495		0.0522	0.029				0.027				0.1377										0	0.2602	0.1649	0	0.5091		0.1849	0.1431	0.1355		0.1585	0.0928
ATG2A		0.0302	0.0117			0.0121																																0.0616
ATG2B								0.006								0.0551																	0.0104														0.0076
ATG3	2.0077	2.5806	1.4786	0.6072	1.6141	1.3926	1.3969	11.3441	4.9972	1.0815	2.7486	7.0287	3.8613	4.7603	6.5089	5.8904	1.0605	4.4072	2.3368	1.5383	5.3065	2.9675	1.6821	3.7172	1.8526	1.2437	1.033	8.6036	2.5374	2.3707	4.1547	1.8136	2.3666	2.9809	1.6462	3.1308	0.585		0.3644	2.9688	2.4735	2.6935	2.8972	2.2604	2.1322	12.9543	1.5017	2.7285	0.4031
ATG4A							0
ATG4B	0.0747	0.0993	0.1385	0.203	0.2526		0.1316	0.0618	0.3366		0.0377	0.0685			0	0.1039	0.0709	0	0.1015	0				1.9674	0.4667			0.7913		0.0879		0.166	1.4071	0.1296	0.9877	0.1316		0.1769	0.2199	0.1731	0.3599	0.1139	0.9649	0.2338		0.4008	0.0639	0.0908
ATG4C
ATG5	0.1332	0.3574	0.6221	0.0954	0.3875	0.2382	0.2824	0.2101		0	0.2913		0.387	1.4727		0.1761	1.5882	0.0822	0.0402	1.2934	1.637		1.0056		0.2031		3.7889			1.554	1.7238	1.7637	0.5466	2.8998	0.1685		0.088	0.1139		2.4907	0.3348		12.3171	1.8747	2.4085		0.84
ATG7	1.1804	1.4358	0.0947	0.0787	0.1117	0.0328	0.2016	2.921	2.053	1.2891	2.1436	0.3709	0.8136	1.4492	0.2879	0.9173		0.1097	0.024	0	1.5864		1.3275	0.5572	0.4369	3.4138	0.3168	1.0524	2.4778	0.0823	1.6476	1.3273	3.7138	0.0826	0.7437	2.5114	0.0532	0.1258	0.1305	0.1871	0.8489	0.1475	0.2766	0	0.1865	1.0367	0.3558	0.021	0.1556
ATG9A		0.0542		0.014	0.0645		0.0312	0.01						0.0956	0.068	0.0408	0.0929	0.0467	0.042								0.0137		0.0091	0.1623		0.0169	0.0474	0.04	0.0519			0.0301			0	0			0.0179	0.0541	0.0279
ATG9B																																						0.386
ATHL1		0.0431	0.0207																							0.039					0.0419					0.0456								0.0461
ATIC	7.7931	13.0279	17.4532	5.1103	4.6021	12.0184	7.0994	9.3676	8.9729	9.8659	17.7364	13.1134	12.8948	14.3743	8.0002	9.4063	8.243	8.3096	6.2556	8.4167	10.8434	9.6688	7.5458	16.302	15.4536	8.7753	11.444	20.5421	17.7218	12.1718	5.1895	8.3009	11.1765	10.1026	9.0709	9.4236	3.1562	8.333	6.6136	5.4812	16.1146	12.6962	9.7673	13.3339	10.0678	15.6373	14.5112	7.6914	9.3321
ATL1			0	0		0		0					0		0				0	0			0									0											0
ATL2				0.0404				0	2.2533	0.0435	0.0991	0.132	0.0707	0.0741	0.0305	0.0576		0.0648	0.1573			0.05	0.0388	0.1758		0.0436	0	0.25	0.1029				0.0364	0.0314	0.0294	0.0295	0	0		0.3697	0.0549		0.0251	0	0.0113	0.0385	0.1672
ATL3	0.6168	0.7051	1.5964	0.6991	3.7518	2.4729	1.3999	1.5506	1.2289	0.7002	1.4121	0.5321	0.7806	2.1457	0.4257	0.6925	0.5	0.8921	0.656	2.8293	0.5207	0.5887	0.3912	0.2424	0.1169	1.9248	0.0597	0.8108	1.4143	0.5592	0.6292	0.6002	0.1176	4.6192	1.2645	0.8102	1.0836	0.5834	0.3319	0.9614	2.6706	0.1947	1.1278	1.3625	0.607	0.2276	0.6636	0.9657	0.8952
ATM	0.0076		0.0042	0.0045	0.2295	0.4439		0.0115	0.0722	0.022			0.0067	0.0082	0.0049			0.0479	0.1927	0.032		0.011	0.0232	0.1238	0.0629		0.0577	0.0088	0.0299	0	0	0.0386		0.0681	0.0296	0.0475		0.0089	0.0275			0.0128	0.0087	0.0363	0.0632	0.0341		0.0196	0.0022
ATMIN																												0.0282
ATN1																																						0.0799							0
ATOH1
ATOH7
ATOX1	0	1.326	1.5007	1.5626		0.8373			0.8339			3.2283	1.0887	4.0998		1.7659			0.8833		0.7111	0.1708	2.9438			2.2121	1.2499	5.1775		1.2192	0.6513	1.6004	3.5372		0.4687	0.4525		1.1236			1.6458		1.2623
ATP10A
ATP10B				0.0034												0.0654													0			0.0183	0.0264														0.1369
ATP10D
ATP11A								0.0333								0.0269		0.0376							0.0172		0.5947
ATP11B					0.1036			0.0333			0.0115						0.0115						0.0135			0.025			0	0.0277				0.029				0.16	0.1358				0		0.0043				0.0197
ATP11C								0.0363
ATP12A	0.3005	0.3491	0.1385	0.0828	0.0353	0.0917	0.2482	0.2013	0.2291	0.1159	0.0864	0.386	0.0932	0.2971	0.0752	0.2981	0.6665	0.2034	0.3342	0.3715	0.3498	0.369	0.072	0.0475	0.0152	0.2149	0.1939	0.0405	0.095	0.4279	0.1081	0.2921	0.1389	0.2756	0.2949	0.1783	0.0449	0.4467	0.0771	0.719	0.084	0.1667	0.2739	0.2812	0.2786	0.0067	0.1193	0.4935	0.2425
ATP13A1	0.6574	1.4982	0.6618	0.3151	1.9526	0.8524	0.7984	1.1893	0.0392	0.3734	0.91	0.2356	0.5167	0.5342	0.3807	0.8681	0.1446	0.1645	0.2384	0.312	1.1372	0.3313	0.2231	0.3909	0.1248	0.5095	0.6251	2.42	1.8935	1.0542	0.3832	1.4882	1.5979	0.944	1.0953	0.4627	0.0236	0.4689	1.1902	0.6485	0.6419	0.345	0.5935	0.1931	0.2826	1.6115	1.6544	0.1499	0.4504
ATP13A2																	0.0071
ATP13A3																																												0.0099
ATP13A4
ATP13A5
ATP1A1	20.1573	17.3589	11.214	5.2067	8.7663	11.338	18.5227	11.7654	6.4428	8.8787	14.4069	15.115	5.7945	11.9593	13.7034	11.6601	12.5474	10.3097	9.5132	15.0701	10.6743	7.2368	8.5843	13.3147	10.069	9.4138	18.6878	5.1863	16.1322	17.1982	6.8857	10.8114	10.3643	17.7264	8.0967	6.8227	4.74	12.0039	8.7197	18.5421	16.2636	6.5341	13.5578	7.5521	4.8249	7.7525	7.092	16.1986	12.0823
ATP1A2	1.294	2.418	1.1332	0.386	0.6637	1.0261	2.7434	0.8995	0.7431	0.7429	1.3482	1.0176	0.8306	0.9518	1.443	0.6173	1.5288	0.6177	0.7286	1.5445	2.1645	0.689	0.3419	0.3817	0.7312	0.9726	2.8704	0.2683	2.147	1.7006	0.9383	1.7338	1.4049	2.0339	0.866	0.8634	0.3449	2.1072	1.3433	2.5882	1.3696	0.4826	1.749	1.0881	0.6792	0.1855	0.515	1.3692	0.9413
ATP1A3	4.3266	4.9267	2.7752	0.8545	2.5835	2.3139	6.648	3.083	1.9355	1.953	3.0635	3.9294	2.427	2.4051	3.8412	2.2896	3.3119	2.5659	2.9652	3.0104	5.178	2.1993	2.5456	2.1185	1.8553	2.8151	6.9534	2.294	5.6713	4.296	1.749	3.6774	2.838	3.8594	2.1025	1.6856	0.9026	3.8024	3.2086	5.8658	4.5339	3.1673	3.9854	2.7385	1.5557	5.5672	2.3481	3.9099	2.8092
ATP1A4	0.5819	0.658	0.2552	0.1356	0.2302	0.2059	2.2761	0.514	0.3232	0.2635	0.4003	0.5452	0.5301	0.4974	0.201	0.4668	0.9989	0.3465	0.5451	0.4981	0.5061	0.3979	0.2107	0.0512	0.1213	0.2428	0.9948	0.1146	0.2575	1.0129	0.1328	0.3288	0.271	0.366	0.3542	0.213	0.1621	0.8145	0.0832	1.1165	0.3215	0.3189	0.3378	0.7257	0.4618	0.0166	0.3312	0.8118	0.557
ATP1B1	11.218	4.0689	18.2013	9.05	4.9292	12.4903	38.4856	9.3481	3.8673	11.9582	15.1194	5.6155	5.9604	16.2047	5.5356	15.9501	18.8647	6.1263	8.5361	14.023	4.9292	9.0458	14.118	17.7154	18.8674	13.0204	20.9218	5.8525	13.6137	11.9702	4.3476	9.2955	13.0715	31.0166	9.9358	3.1914	4.7223	7.9961	10.9506	16.2694	12.3293	2.029	20.3666	11.3778	4.0009	2.2009	3.6047	12.6502	5.1363
ATP1B2
ATP1B3	2.1803	1.7456	3.4889	1.7116	1.5094	1.4987	1.6935	0.329	2.1435	3.6635	1.7717	1.7842	2.5463	4.0751	1.5526	4.9639	2.3954	2.9924	2.9023	1.1054	2.1301	0.7066	1.8495	0.894	1.3135	2.9396	1.7487	0.8264	1.3339	0.5085	1.3898	0.9189	3.5666	0.7497	2.4209	1.8843	0.4341	0.9433	1.6937	1.3748	9.9119	1.605	2.1607	0.8343	1.7997	1.2813	2.9889	3.9127	0.1026
ATP2A1	0.6531	0.9326	0.5776	1.1164	3.8479	1.556	0.4617	1.1334	1.2729	1.5563	1.8556	0.5994	1.0582	1.3083	0.7917	1.8256	0.4168	1.3566	1.3896	2.6801	0.9753	0.5096	0.9726	1.1416	0.8206	1.3994	1.3213	1.5257	1.3171	1.0206	0.5533	0.9552	0.6847	2.132	1.25	0.7928	0.1192	0.2609	0.9022	0.7665	1.2372	1.1216	1.3377	0.4826	1.0282	1.492	0.6645	0.8437	1.0531
ATP2A2	2.4263	2.2542	2.8618	2.0697	5.3019	3.5208	1.4548	2.4693	2.1829	3.5059	6.8663	1.2089	1.3454	2.3471	2.0416	3.9751	1.4989	3.1723	2.8257	3.216	4.4498	1.4459	1.9617	2.0054	2.4035	3.1497	3.6694	11.1339	3.8676	3.7113	2.2332	1.6894	1.6262	3.4527	4.7416	5.0209	1.0919	3.8796	1.7676	3.4041	3.2794	3.707	2.7099	1.5741	2.582	8.1703	1.3849	2.5749	4.3269
ATP2A3	1.0357	1.4934	0.2718	0.1615	2.816	1.1039	1.661	0.7531	1.2051	1.8117	1.2946	0.2329	1.7325	3.3582	1.4118	0.9512	0.3871	1.0113	0.8107	0.1937	1.4703	0.8232	0.7173	0.1751	0.7091	2.5015	0.0904	1.1984	3.0246	0.2077	0.531	2.1741	0.3789	1.7771	0.3625	0.2257	0.7653	0.098	1.9677	2.0949	0.2109	1.0967	0.3385	0.2135	1.5376	0.4491	0.9162	1.3691	1.0984
ATP2B1	0.1227	0.0795	0	0.0261	0.0906	0.0648	0.0815	0.0736	0.5885	0.4658	0.0774	0.0017	0.0177	0.0664	0.3997	0.1518		0.3792	0.0126	0.7661	0.0276	0.0283	0	0.0316	0.0175		0.0043	0.639	0.0273	0.0145	0.0094	0.0928	0.0291	0.0331	0.1167	0.0081	0.1307	0.0049	0.1432	0.046	0.0101	0.106	0.2761	0.014	0.0316	0.4303	0.1329	0.0405	0.0303
ATP2B2	0.0077	0.0315	0	0.0179	0.0669	0.0107	0.0048	0.0107	0.0085	0.0335		0.0015		0.0144	0.011	0.0061		0.0039	0.0023								0.0038	0.195	0.0105	0.0131	0				0.0116		0.0688	0.0044		0.0173		0.0454	0.0827		0.0084	0.063	0.0312	0.0093	0.0272
ATP2B3	0.0083	0.0159	0	0.0194	0.088	0.0115	0.0052	0.0377	0.0092	0.1397	0.0247	0.0016	0.0172	0.0309	0.0118	0.0567		0.0042	0.0025		0.0732				0.017		0.0041	0.233	0.0759	0.0141	0.0091		0.0132	0.0166	0.02		0.1017	0.0047		0.0244	0.0098	0.0553	0.0997	0.0073	0.0091	0.0681	0.0338	0.0183	0.0294
ATP2B4	0.063	0.2356	0.1681	0.0321	0.4772	0.2831	0.0733	0.1091	0.0085	0.2752	0.1202	0.0015	0.0695	0.1325	0.2468	0.0626		0.0039	0.0114	0.0191	0.0179	0.0254	0	0.1837	0.2118		0.0038	0.3537	0.3241	0.0131	0.0084	0.0143	0.1194	0.1415	0.1199	0.0214	0.817	0.0633	0.2049	0.0413	0.0976	0.0612	0.5059	0.0391	0.0284	0.1965	0.0334	0.2681	0.0272
ATP2C1	0.1023			0.0413		0.0364		0.1234	0.0145	0.1052	0.1023		0.1111				0.0153		0.0512	0.1042				0.1145			0.0282		0.0855					0.2361	0.0353	0.0259					0.0169	0.0124				0.0412		0.0118	0.016
ATP2C2						0.0119													0											0.0245				0	0.7262						0.0981						0.0304
ATP4A	0.4708	0.3984	0.1411	0.0844	0.036	0.0934	0.2994	0.205	0.2333	0.1181	0.1476	0.4653	0.0949	0.3026	0.0766	0.3254	0.6789	0.22	0.3404	0.4385	0.395	0.4013	0.106	0.0483	0.0372	0.2432	0.1975	0.1209	0.0968	0.4358	0.1101	0.3241	0.1415	0.3649	0.3003	0.2058	0.0457	0.4941	0.1193	0.795	0.1288	0.213	0.279	0.3019	0.3287	0.0068	0.1215	0.5685	0.3069
ATP5A1	143.492	458.787	219.519	52.9001	149.966	183.606	77.0722	137.389	110.594	163.494	321.099	155.225	91.9243	156.663	246.04	122.228	85.0616	110.629	69.8031	152.639	98.4928	137.763	104.51	132.191	98.2285	88.1091	105.39	310.971	327.469	54.2287	74.7112	164.123	94.1554	230.973	145.1	57.9199	47.4162	91.1775	94.1585	206.018	117.9	96.0345	132.211	63.148	75.9671	257.009	127.879	156.561	175.292
ATP5B	196.912	760.398	589.617	128.265	142.681	478.909	315.425	327.549	319.24	434.957	755.909	388.139	306.003	526.051	421.334	247.218	221.065	248.923	127.596	292.109	311.164	339.918	206.625	230.726	249.231	342.77	172.666	218.562	1027.56	180.981	211.502	429.466	244.849	655.346	243.362	167.743	81.2935	204.787	160.302	390.377	338.204	259.296	353.895	199.789	270.244	196.574	172.745	372.601	260.724
ATP5C1	11.4996	84.9659	29.5727	4.5413	15.8005	34.6514	11.8537	31.6399	26.0177	11.9692	47.3423	13.2964	27.5624	18.509	19.3941	17.1262	12.6084	10.6919	7.4281	19.668	14.4842	11.2411	8.0222	43.4096	34.0377	8.0245	4.4595	49.1037	42.4582	3.0429	7.2857	14.2702	12.3985	22.1481	8.2079	8.4607	17.2781	23.4003	12.2236	15.6249	14.3302	13.5839	27.7333	15.7427	13.0046	24.1654	32.3013	9.0995	9.4328
ATP5D	5.3243	7.4052	13.584	3.3834	3.0835	4.3792	2.1796	4.3862	9.5067	3.5983	30.3893	5.7225	2.828	1.6274	9.5784	3.5215	2.1002	2.6159	2.857	12.475	10.4474	7.745	5.2611	2.118	4.4361	5.7649	7.8806	21.5583	25.1725	1.6548	5.6933	9.8825	3.3331	21.6636	9.5665	2.638	2.3913	6.2692	2.3512	6.102	8.3121	20.9428	9.3873	5.842	4.9327	30.1828	12.2087	5.6474	5.7378
ATP5E	0	15.9378	10.4927	0.8877		8.6017	2.5354	2.5825			5.9409	7.3028	0	4.214	3.6432	3.8266	2.8895	2.1149	4.8418	7.7986	2.3863	4.2774	3.6344		1.8866	2.456	3.4485	8.9994	14.5594	1.7679	4.7087	7.481	7.0156	11.8533	9.7904	5.3104	2.2544		3.2311		14.466		10.3128	8.0322	3.4983	5.289	11.8935	11.454	7.2756
ATP5F1	6.8776	20.7558	4.3118	1.6837	2.5385	13.8816	6.8403	11.8277	11.1957	10.649	7.3383	10.0053	36.6114	11.1825	14.6018	6.4216	7.9223	11.5182	6.0044	8.3655	4.3217	9.5089	6.9513	2.1346	0.3024	4.8263	0.9472	1.338	27.4646	7.7286	4.2969	6.211	3.442	12.4717	9.5646	1.9834	3.003	0.9221	1.5743	9.1083	9.0882	10.5262	9.2564	5.9023	4.6886	6.4964	7.0671	21.1958	22.4004
ATP5H	7.922	80.7396	25.3474	5.949	12.1117	17.973	12.9597	20.9752	47.401	29.4063	38.3387	41.0424	22.7428	51.0163	48.0714	29.2599	16.5057	30.5265	22.3265	49.7909	25.7462	36.6655	23.6189	33.6351	31.5028	40.0513	18.5175	55.8212	93.7432	31.5872	33.63	40.355	34.4024	48.7324	39.3586	18.9214	16.9488	17.2635	22.9553	19.9871	37.7515	18.0244	36.3671	28.2872	39.1675	16.2451	29.3959	62.3304	58.585
ATP5I	25.2446	34.2671	48.3426	6.3661	29.3469	10.9142	29.4558	33.4671	89.4708	9.5967	43.6143	21.1575	24.4248	36.2456	10.6363	11.834	55.4326	7.2694	10.9759	7.8569	6.6619	14.7083	22.6637		6.7466		87.4529	6.5114	32.1175	17.1892	2.0882	1.9241	0.6854	13.8157	13.6945	5.6383	11.3819	22.7187	35.1585	32.9476	14.8882	3.3395	14.5093	15.2731	10.0855	2.5858	9.014	7.9411	14.8766
ATP5J	5.3989	8.8371	26.3375	2.9584	10.9402	11.9107	3.3573	7.1405	1.7161	11.7375	27.5936	2.8781	2.6324	10.6562	7.3155	1.0002	2.359	2.245	0.2835	3.5356	1.2583	2.9898	0.7196	6.0594	2.8876	1.8419	1.4567	0.8104	13.2125	1.7351	9.173	3.1896	4.652	15.4834	9.5635	5.9961	2.8266	4.4055	5.879	11.5629	4.9915		12.1717	2.8238	3.8367		1.6016	0.444	3.3663
ATP5J2	23.5275	227.121	70.9494	23.0771	13.9324	32.8819	69.3479	79.4563	61.0782	70.8432	59.8533	55.3115	88.7844	150.597	125.25	60.0428	32.5607	63.7339	66.479	87.8159	43.5963	31.9674	115.092	16.9984	14.4796	85.6167	5.3183	195.14	375.787	20.5979	26.7102	37.3429	25.5173	52.7321	17.4123	13.4602	4.3053	5.946	5.7741	17.6158	34.1608	20.4745	27.9341	20.126	29.9948	124.891	56.3026	90.6674	12.2417
ATP5J2-PTCD1	1.8759	18.1093	5.6571	1.84	1.1109	2.6218	5.5294	6.3354	4.87	5.6644	4.7856	4.4102	7.638	12.0077	9.9867	4.7988	2.5962	5.0818	5.309	7.0019	3.4761	2.5489	9.1768	1.3554	1.1545	6.8266	0.4241	15.5594	29.9631	1.6424	2.1297	2.9775	2.1877	4.2045	1.3884	1.0732	0.3433	0.4741	0.4604	1.4046	2.7424	1.6558	2.2486	1.6047	2.3916	9.958	4.503	7.2293	0.9761
ATP5L	18.3584	145.346	21.2417	5.7144	18.5832	13.8799	13.105	10.0787	17.8642	7.3176	20.6767	5.8455	9.2308	14.208	50.7857	6.6306	31.517	6.4551	2.214	17.4944	24.823	10.7222	7.4899	82.7914	41.5256	23.3149	44.0593	93.9321	41.939	13.4818	12.1166	18.953	11.9853	48.012	24.234	13.5624	4.6635	17.4258	74.3574	23.58	25.8744		16.7339	18.3607	11.456	2.5318	2.4189	7.1224	10.6092
ATP5O	35.16	49.7401	51.2678	11.7729	19.8158	70.7692	33.8534	37.6216	23.0963	32.7273	75.216	25.1662	46.041	72.4296	36.8885	20.6578	28.2728	24.2172	10.9182	31.0297	16.1593	18.1353	13.7491	119.498	64.5703	17.5375	19.9951	16.484	82.4114	21.9539	15.6542	20.6434	28.2115	62.2703	21.9388	19.6926	17.3226	14.32	14.8239	27.8281	35.9923	5.5063	28.2438	27.3515	14.661	13.2832	15.2813	27.2568	22.9243
ATP5S	1.0969	1.0022	1.3433	0.167	0.359	0.2546	0.5288	0.3029	0.3063	0.2805	0.5951	0.5372	0.3827	0.752	0.4973	0.0973	0.2907	0.0826	0.2624	0.3873	0.4897	0.0473	0.1229	0.2305		0.3438		0.0376	4.6564	0.2939		0.4137	0.284	1.5122	0.1508	0.1705	0.0767	0.1738	0.0823	0.1749	0.4948		0.632	0.2901	0.8496	0.3026	0.1069		0.0591
ATP5SL																																															2.8063
ATP6	4.158	3.1039	2.2836	0.5513	7.7626	4.7193		5.7851		4.3473	0			0			5.1209	2.3376		0.6632				4.6121	5.7436			0.9262	2.7174			0.6833	0.5834	8.2586	3.4501	0.854	1.3971	1.0737	2.5565	5.2971	1.6496	0.3604	2.9785	3.8464	1.4935	0.4635	0.6838	1.6402	2.0747
ATP6AP1	0.1014	0.1111	0.3748	0.1133	0.6616	0.0981	0.4759	0.4181	0.612	0.1387	0	0.2697	0.1365	0.0914	0	0	0.7377	0.5705		0.2517	0.0932	0.0627	0.1474	0.122	0.448	0.1999	0.6549	0.7437	0	0.9985	0.0675	0.1332	0.3282	0.1003	0.843	0.1454		2.2555	0.3091	0.1422	0.5705		0.0429	0.0778	0	0.191	0.3421	0.4784	0.2484
ATP6AP1L
ATP6AP2	0		0.0384	0.0555		0		0.0411				0.2663	0.6039	0.1707		0.9578	0	0.3831	0.1005			0	0.2523	0.2539	0		0.2375	0.378		0.5016	0.0275	0.0792	1.892		0.2797	0.0262		4.9146			0.1285			0.1157	0.0298	1.2089	0.3052	0.0378
ATP6V0A1	2.0078	0.1051	0.1991	0.4564	0.3145	0.227	0.4054	0.2323	0.2078	0.1455	0.2329		0.4933	0.3898	0.287	0.6138	0.2017	0.2121	0.0915	0.1599	0.158	0.1453	0.2397	2.6775	1.7315	0.4864	2.4644		0.0427	0.3363	0.1682		0.7958	0.2221	8.8718	0.7285	0.1043	0.3942	6.5282	2.1554	2.2696	0.0933	0.6841	0.082		0.1151	0.0273	0.1779	0.1192
ATP6V0A2		0.0358	0.0371		0	0.0197	0.1257	0.0373	0.0345	0.087				0.294						0							0.0193	0.0419				0							0.0544			0				0	0
ATP6V0A4
ATP6V0C			0.4107	0.3412		0.4596	0.3909	1.207		0.7705	2.3541		0.5504	4.082					0								4.3418			0.1078	0				0.0975			0.0982	0.3972		0.1528
ATP6V0D1	0.53	3.2003	2.7914	3.865	1.9168	2.0927	3.8498	2.272	1.0303	1.6313	2.7539		2.6008	3.9139		0.5587	2.6204	0.7276	0.0625	1.6443				5.7823	4.7079		5.2702		0.2952	2.13	0.0674		0.1423		2.5447	1.2109	0.5005	0.3063	3.729		3.5934		3.1917	2.1784			5.7873	5.8912	3.0037
ATP6V1A	2.1612	2.1243	2.5645	0.7115	2.3628	4.9859	2.7297	4.4983	1.9836	2.5304	4.6886	1.6225	2.8032	3.4866	2.2044	1.4634	2.1413	1.3102	1.1048	4.4092	4.4524	1.5441	1.7234	5.5381	2.4559	8.0462	2.7892	3.0719	6.4378	7.2803	9.0484	6.9266	11.8683	5.567	7.8073	7.4407	2.0018	2.3642	2.9828	4.7458	12.9755	5.5972	8.0068	7.8495	2.7033	1.9057	2.2666	3.1175	3.1743
ATP6V1B1	0.3712	1.1914	1.4166	0.8219	0.3492	1.9396	1.0515	0.8441	0.7493	0.7059	1.4458	0.5056	1.7136	1.6118	0.5605	0.3913	0.5286	0.9913	0.9584	0.5809	0.4701	0.1004	0.3703	3.259	0.5331	1.1433	0.5341	0.0721	1.4075	0.9195	0.9319	0.8353	1.0854	1.4107	1.1496	1.0651	0.2529	0.684	0.8162	0.7781	1.1609	0.2304	1.1436	0.84	0.5645	1.9839	0.8638	0.3265	0.6817
ATP6V1B2	2.7548	2.3883	4.0297	2.9798	3.1938	6.8024	3.2889	4.2112	4.2085	3.7855	5.4455	2.5748	4.705	6.3739	1.2869	1.344	4.0589	2.7165	1.785	5.2947	1.763	4.8622	1.2438	22.4385	5.1534	7.2681	4.8589	0.586	3.6268	4.2402	4.9077	2.7464	4.432	4.9312	4.5843	8.253	1.1626	6.1425	5.0742	5.5017	6.3514	0.5895	5.7125	5.7985	2.1235	2.6554	1.7378	2.5558	3.2598
ATP6V1C1	1.4383	2.1495	3.5786	1.11	16.1462	3.115	0.103	4.7238	0.8338	0.071	1.097	1.3388	1.0928	1.9991	0	1.0052	0.191	0	2.674	0.4023	0.0626	0.7066	0.0923	1.6932	2.0544	0.1618	0.3708	0.6074	0.251	0.4266	0.1663	0.0193	0.3727	0.1073	0.1199	0.0985	0.0722	1.0134	2.0095	0.0902	0.4596		0.0075	0.3568	0.2014	1.1855	0.1651	0.3266	0.1414
ATP6V1C2	0			0.562		0.7594		2.8082			0.421						0.1042		1.7926	0.4043	0.0301		0.049			0	0.1855		0.0398	0.2237	0		0.0514	0.034		0	0.0359	0.1017	0.1819		0.088		0	0	0.0279		0.0555	0.0854
ATP6V1D	0.3866	0.8161	0.3047	0.618	1.6088	0.0783	0.1439	0.1895	0.6074	0	0	0.1427	0.1974	0	0.8565	0.4507	0.465	3.7173	0.808	3.2699	0.5678	0.7722	0.3773	0.4394	0.2262	0.8714	0.382	0.6088	1.1243	1.5434	0.6471	0.2261	1.6002	0.1944	0.9914	1.3384	0.3401	0.2984	1.5934	0.4702	0.9452	1.3487	0.2088	0.7397	0.8214	0.0945	0.737	2.9529	1.2149
ATP6V1E1	3.7519	8.7919	7.4093	3.6279	2.1566	5.1325	5.28	5.0582	6.7201	5.1518	6.8767	7.1185	1.4405	5.3894	3.1149	7.5529	2.0901	6.712	4.5257	0.949	4.0086	1.6544	2.8403	10.3173	4.4734	8.5335	3.238	2.4466	6.1995	7.6201	2.9439	8.1752	4.34	4.7169	8.1394	2.7024	3.6783	6.9995	5.809	7.027	7.2461	0	4.3402	2.6426	2.1691	4.8031	3.2702	1.7436	1.5408
ATP6V1E2	0			0.2088	0	0.5154		0.0583	0.0641	0.6281			0.3834	0.2678														1.5345			0								0		0.1295			0.4388	0	0.0698	0.0994	0	0.0813
ATP6V1F	2.2421	1.1888	1.3667	0.0696	0.9872	0.4107	0.4517	2.1231	1.4583	0.3226	0.7012	0.7159	0.5123	3.357	0.3658	0.2913	1.1371	0.1532	0.3883	0.7848	0.5277		0.3692	1.1503	6.2886	0.911			1.2166	0.6021	0.3609	0.7484	0.3237	2.786	3.4463	1.1916	0.1883	2.2865	1.5248	2.0766	1.8991		0.7156	1.269	0.9203	1.1577	3.3647		0.8526
ATP6V1G1	1.1824	0.8491	1.5089	1.0939	2.0772	2.1092	1.5831	2.6899	2.6896	1.2758	1.8053	1.4737	1.6593	5.5143	0.2442	1.6303	1.978	1.4104	0.7	0.6369	0.6466	0.5357	1.3105	7.4567	0.1868	4.1458		0.6588	6.1893	7.0855	3.4945	4.1938	0.4063	0.6174	5.0912	8.1348	1.3771	1.7665	0.4565	2.1721	3.6491	0.7677	0.398	4.8631	2.7933	0.6854	1.2073	1.6217	2.9851
ATP6V1G3																								1.5201
ATP6V1H	0.6079	0.2015	0.017	0	3.3474	0.1813	0.166	0.5011	0.1197	0.5772	1.2064	0.3062	0.153	0.3347	0	0.8157	0.6304	0.4182	0.1746	0.508	0.1623	1.0851	0.8115	0.1387	0.618	0.1661	0.0492	0.3907	0.3851	0.9938	0.5703	0.7752	1.5493	0.7714	1.1259	0.9853	0	0.4207	0.8741	0.5281	0.4732	0.3576	0.7487	0.3993	1.0782	0.642	0.3815	0.6234	1.1853
ATP7A																															0			0.0184
ATP7B																													0													0					0.0063
ATP8		3.1068						3.0924						1.5909		0			6.0981
ATP8A1	0.1377		0.0181		0.025	0.0251		0.0157	0.0922		0.0776		0.0209	0.3619	0.0818		0.0234												0.1004					0.1441						0.0203
ATP8A2																																								0.0043
ATP8B1	0.1249	0.1418	0.2383	0.1031	0.0851	0.3551	0.1577	0.4178	0.1588	0.0744	0.4304	0.0703	0.1614	1.2351	0.2348	0.3532	0.3329	0.2679	0.014	0.264								0.0612	0.4604		0.2122	0.625		3.1943				0.0409		0.5606	0.1734	0.0871	0.472		0.0229	0.2798	0.0431	0.2538	0.1875
ATP8B2																																								0.0049
ATP8B3																												0.0448												0.0041
ATP8B4													0																0.0146	0										0.0049
ATP9A	0.0885	0.1825	0.2853	0.2563	0.2049	0.0708	0.3018	0.2575	0.0639	0.2582	0.189	0.0852	0.233	0.173	0.2032	0.076	0.1292	0.0855	0.0629	0.1921	0.2497	0.0906	0.0459	0.5214	0.386	0.4142	0.228	0.1696	0.2643	0.4107	0.3292	0.224	0.2436	0.2564	0.1001	0.2362	0.0828	0	0.0725	0.0656	0.4005	0.0434	0.3943	0.3858	0.1152	0.087	0.0864	0.0208	0.1018
ATP9B																								0.02	0.122					0						0.0093											0.028
ATPAF1	1.1357	1.5102	1.5374			0.0768	0.2487	0.2007		1.2706	0.0698		0.481	0.3153		0.2034	0.8961		0.1141		0			0.3327	0.3813		0.2844	0.1361	1.933		0.8615		3.1294	2.5685	0.7623	1.019		0.1568	0.0799	1.3224	4.6065	0.2005	2.9998	2.1624		0.3805	0.0368	0.0628
ATPAF2		1.499	0.1372	0.512	0.5895			0.1145	0.1734		1.4003	0.7343	0.1199	0.1359	0.339	0.1733	0.195	0.1307	0.0992	0.1946	0.3162			0.6587	0.7129		0.2245	0	0.6952	0.4792	0.1331	0.3507		0.8993	0.1614	0.3149		0.343	0.1076	0.5822	0.3618	0.1877	1.0773	0.4946	0.7036	0.5066		0.0923	0.2299
ATPIF1	2.3518	0	45.9557	4.0605		7.1758		4.6241		9.6965	4.8738	0	0.7757	2.5969	6.6648	2.7733															2.1223				5.4498			2.5966	1.6697	4.7007	7.9435		0
ATR																									0.0642											0.0047
ATRIP															0.0294																										0.1659
ATRN				0.0118				0.0313				0.0062		0.0079	0.0095																		0.0143		0.073					0.1383
ATRX		0.0694			0	0.0031		0.0055	0	0.0042	0.0055		0.0192	0.0123	0.0591	0.0402		0.068	0.077	0.0096	0.0326	0.0267	0.0037		0		0.1286	0.0321	0.0348				0.0189	0		0			0.0051		0.0252	0.1004	0.009	0.0208	0.0083	0.024	0.0399		0.0015
ATXN1
ATXN10	0.3034	0.2351	0.5043	0.5048	0.3082	0.4794	0.0905	0.1791	0.6717	0.2406	0.8269	0.3168	0.289	0.7852	0.3532	0.6137	0.2328	0.4135	0.1725	0.1212	0.2345	0.1875	0.099	1.3739	2.2415	0.1155	0.7161	0.3092	0.3488	0.5484	0.3347	0.5882	0.4575	0.8364	0.6177	0.2843	0.1763	0.6268	4.5815	0.2004	0.4131	0.343	0.4001	0.3687	0.0575	0.4805		0.2558	0.2335
ATXN1L
ATXN2		0.0221	0.0959			0.1184	0	0.181	0	0.035	0.0997			0.1232			0.0124										0.0504			0.0542			0.0241		0.038	0.0176			0	0.0734			0.1173
ATXN2L	0.1983	0.4032	0.831	0.2605	0.2374	1.0147	0.3566	0.6408	0.4504	0.2457	0.5294	0.5037	0.4653	1.249	1.5642	0.6777	0.085	0.1704	0.3224	0.0704	0.4847	0.2546	0.1988	0.2931	0.1505	0.0972	0.388		0.0746	0.2565	0.8276	0.1391	1.1615	0.1506	0.6395	0.2454		0.3422	0.2424	0.0766	0.6695	0.6039	0.2555	1.3418	0.5441	0.6179	0.3658	0.7732	0.2455
ATXN3			0.1941		0.403	0.8944		0.5712		0.4023	0.9972	0.0675					0.1722						0.1633				0.2622							0.3482	0.1971	0.1045		0.2359	0.2314		0.1213		0.1289		0.0807	15.6588	0.4262		0.2319
ATXN7
ATXN7L1
ATXN7L2
ATXN7L3B
AUH	0.5742	1.8481	1.1915	0.2683	0.6904	1.2416	0.0816	0.0692	0.1772	0.9121	1.8515	1.2056	0.4308	0.2923	0.4323	1.2177	0.9996	0.8218	0.5538		0.4311	0.4265	0.069		0.5693		1.2281	0.1639	0.2372	0.1368	0.5223			0.3235	0.4131		0.1085	1.9336	0.6588	0.8212	1.0992		0.2291	1.16	0.1487			0.0423	0.2408
AUP1	0.0512	0.3157	0.4375	0.0929	0.3604	0.1715	0.1058	0.1189	0.2202	0.5668	0.2343	0.1016	0.221	0.4208	0.0444	0.1114	0.0746	0.1687	0.032	0.5977	0.0824	0.0442		0.9001	0.6559	0.2281	0.3705	0.3256	0.066	0.1048	0.1164	0	0.3402	0.2036	0.4034	0.1853	0.0662	0.2224	1.2	0.23	0.3656		0.0822	0.9057	0.0212		0	0.0205
AURKA									0.1329																		0.0594			0.0414			0.1434								0.0719					0.1429	0.1239
AURKAIP1
AURKB							0.1525			0.5522		0.0531		0.2168	0.0377						4.0127												3.0195			0					9.6789			0.0986
AUTS2								0
AVEN													0	0.0465														0.1265		0												0	0.1774					0
AVIL	0.6117	1.0461	0.209	0.1802	0.25	0.1868	0.4653	0.2666	0.2689	0.0972	0.4186	0.6521	1.165	0.3704	0.9277	0.2674	0.9697	0.1478	0.5616	0.443	0.3573	0.3601	0.2729	0.0482	0.1008	1.0257		0.0555	0.5512	1.1052	0.2237	0.8243	0.6137	0.7023	0.5275	0.3655	0.0659	0.1921	0.0771	0.4617	1.1495	0.1862	1.2911	2.0665	0.6989	0.3339	0.5285	0.3316	0.1784
AVL9	0.068	2.858	5.0144	2.7833	0.0909		0.1186	2.1792		0.1509	4.1963	0.1361	3.9335	2.7292	0.1576	0.0909	0.2234		0.2607	0.0499	0.0575			0.6907	0.999	0.2337	0.4794	0.0728	0.3127	1.0504	0.0649		1.5389	0.4645	0.1681	0.0843		0.7874		0.249	1.4803	0	0.4442	0.3913		0.4716	0.2314	0.206	0.043
AVPR1A																7.1805
AVPR1B
AWAT1
AXIN1																																	0.1194								0.4467
AXIN2
AXL
AZGP1	1.9507	0.1666	3.2392	0.8246	1.6347	0.3396	2.0833	0.4563	0	0.8384	1.5716	0.3081	1.3995	0	0.1772	0.5992		6.1284	0.1468	0.2548	0.6852	0.0905	0.0836	0.6079	0.6255	0.3401	0.9391	0.9299	0.5667	1.6466	0.4254	0.2094	0.1533	0.4123	0.9798	0.1896	1.0729	0.2226	0.2067	1.4765	0.3965	1.8232	1.169	0.2891	0.3402	0.957	0.6644	0.7639	0.092
AZI1
AZI2																														0.184								0.231
AZU1		1.3706	2.1704	0.602	1.2039	11.5507	6.907	0.6656	8.0749	4.2883	3.0203		3.5872	10.688	1.9414	4.1928	5.0994	2.6673	2.4595	5.6	1.706	0.3867	19.2335	1.8921	0.7784	17.7646	8.3203	0.7476	1.8792	10.1442	4.4848	4.4484	109.183	0.2182	31.5082	12.7265	21.3151	8.4144	14.4692	1.9831	18.6053	1.232	3.7484	2.1169	3.6372	8.2087	4.3854	10.2112	15.9352
61E3.4																																						0.0082
B2M	5.244	21.7009	14.2759	12.3222	7.1718	28.8193	12.8497	4.3971	26.4988	1.0262	25.4849	8.6053	4.6372	41.4748	15.142	2.9182	1.4646	12.6686	17.5228	18.5328	7.9135	23.3685	8.0861	25.0991	7.3115	12.1618	8.9184	8.6298	9.9961	16.1009	12.3879	10.0414	24.8237	23.5424	11.9642	32.3177	6.3412	14.6334	16.5738	17.7812	23.1576	12.6806	13.7184	13.2165	17.8238	10.2332	9.7233	26.9339	20.4067
B3GALNT1																		0.2201
B3GALT5			0.1484		0.7636			0.1286					0.1678				0.0698	0.0651											0.1234												0.585						0.0288	1.8993
B3GALT6						1.9963		1.2127					2.7449	1.4573					1.2119	22.2409						64.2323			21.745			27.7838					0.9265	0.9237							20.447
B3GALTL																																									0
B3GAT1
B3GAT3		0.1017			0													0.0274			0.1966				0.0455			0.069			0.2407	0.2196	0.2142		0.0546	0.1217		0	0		0.2558	0.1827	0.2513	0.1541	0.1264			0.062
B3GNT1														0.5068													0.587
B3GNT2														0.1098																								0.033
B3GNT3		0.3324	0.0648	0	0.2795		0.0809	0.7106	0.0556	1.0076	1.037	0.0601	1.6179	0.5854	0.3828	0.1351	0.0607	0.2774	0.3606		0.1904	0.1009	0.5572			0.0601	0.2045		0.754	0.3312	0.1142	0.7651	0.0159	0.4451	0.0535	0.0839		0.1848				0	0.2736		0.1117		0.1712	0.2844	0.4346
B3GNT4																																13.4573
B3GNT6	0.2068	0.2056	0.4256	0.0456	0.1106	0.5766	0.4935	0.6169	0.2345	0.8585	1.4519			0.4605	0.3461	0.1614	5.75	0.1826	0.0822	0.2539		0.0353				0.1535			2.6339			0.7965		4.5671				6.4466	0.0948	0.5334								0.6709	0.1398
B3GNT7					0.333		0	0		1.4555			0.5046	0.8609		0.0713	0.0804	0.1883															0.0261					0.2409							0		0.0829	0.3966
B3GNT8														0.1075
B3GNT9
B4GALNT2						0.1862								0.0232				0.1269		0.1877																				0.502
B4GALNT3					0.0477
B4GALT1	0.3065	0.5348	0.1438	0.0437	1.921	0.2484	0.2889	0.3941	0.2227	0.4917	0.1808	0.1986	0.5879	0.8238	0.3416	0.0969	0.3431	0.1151	0.1077	0.1771	0.1138	0.0567	0.1409	1.1709	1.6626	0.4398	0.3139	0.1921	0.4438	0.5924	0.1909	0.3032	0.766	0.6332	0.232	0.456	0.0731	0.5053	0.1727	0.6132	1.7425		0.6752	0.3535	0.1984	0	0.0847	0.0508	0.0781
B4GALT2																0.1228
B4GALT3
B4GALT4						0	0							0.4555		0.3127		0.2826	0.2475
B4GALT5																																	0.0416
B4GALT7			0.0223	0.028	0.0833	0.0445	0.0753			0.0337			0.0969	0.0948		0.03	0.0636	0.0427	0.0143			0		0.05						0.0645				0.114	0.0498	0.0164		0.0286	0.0296	0.0532	0.0169		0.1204	0.067			0.4562	0.0155	0.0231
BAAT
BABAM1	0.1794	0.2675	0.45			0.0456		0.33		0.1104	0.5487		0.1375	0.3107			0.0127				0.2409			1.5497	1.3223		0.2074	0	0.1023	0.1915		0.1701		0.0758	0.0657			0.0453	0.197			0	0.0237	0.0484		0.1952	0.2549		0
BACE1
BACE2			0		0	1.3236															3.3378		1.3886			4.8278			4.6068			4.8899											39.1273			2.9254	3.9629	21.3102	7.0136
BACH1
BAD																	0.1805																							0.1179
BAG1	0.6001				0.0906	0.1592		0	0	0.8391	1.9839		0.0819			0.1114		0.0697										0.2092		0.0745		0.6462		0.7588	0.0763			0.1553					0.1509		0	0.1335
BAG2	0.7657	0.7044	0.7162	0.3588		1.061	1.8887	0.6754	2.6405	0.4331	0.8717	3.2104	0.4326	0.6988	0.7943	0.4762	0.2017	0.1264	0.4514	0.6944	0.3914		0		0.7126	0.5813		0.1266	0.2589	0.9623	1.1037	0.991	0.5254	0.8321	1.9696	0.6512	3.2734		3.0745	1.3355	0.5134	0.1389	0.7634	3.6442	0.4553	0.6257	0.2581	0.3403
BAG3	0.0685	0.0479	0.3042	0.0393		0.0501	0.0149	0.2166	0	0.0234	0	0.2779	0	0.0185	0	0.1971		0.0513					0.2951	0.2372	0.3134	2.0186	0.5867		0		0.2159	0.0848	0.0254		0.6096		1.6905	0.4334	0.4182		0.0605		0.609	0.2011	0.1053
BAG4																												0.1215
BAG5	0.1065	0.3135	0.4006	0.0729	0		0.0464	0.2531	0.3618	0.173	0.3288	0.258	0.1653	0.4149	0.1679	0.3882	0.0772	0.1918	0.1443	0	0.4246	0.4049	0.4764	0.0845	0.0665	0.1227		0.5937	0.5342	0.2392	0.4387	0.2537	0.2705	0.3354	0.0657	0.3364	0	0.034		0	0.389	0.2635	0.2443	0.1845	0.2067	0.3109	0.2575	0.2755	0.0383
BAG6	0.7653	1.555	1.8312	0.8944	0.5476	2.1174	0.5934	0.8229	1.5565	1.4781	1.9174	2.5478	2.4976	4.3219	0.7113	0.9492	1.2854	0.7752	1.0929	1.3123	2.4815	0.2692	0.7689	0.965	2.14	2.2368	4.6745	0.3361	1.0627	5.1596	0.6822	1.8327	1.5036	2.5127	1.1406	1.5668	0.4133	2.8569	0.9966	2.277	3.5954	1.178	2.4732	1.0121	1.4303	1.2332	1.2462	2.4306	0.2636
BAHCC1
BAHD1			0.1965
BAI1
BAI2
BAI3																							1.0409
BAIAP2	0.0183	0.0251	0.0507	0.0185	0		0.0106			0.0101			0.3349	1.0444	0.0417	0.0377	0.0065		0.0778	0.178	0.0627	0.2031	0.1136	0.1895	0.5967		0.5515	0.1899	0		0.0517	0.0441	1.9723	0.0276	0.0732	0.1184		0.0508	0.1749	0.054	0.0866	0.4415	0.0874	0.1566	0.5625	0.4434		0.1583
BAIAP2L1	0.0528		0.0284	0.0604	0.2842	0.1001		0.6251		1.017	0.9093	0.0182	0.017	0.4801	0		0		0.3488		0.1431			0.0801	0.1949		0.5416	0.0305	0.4364	0.4449		1.1158	0.0852	0.0948	0.0194	0		0.3354	0		0.59	0.1056	0.1804	0.5863	0.0297	0.1132	0.1053	0.04
BAIAP2L2																														0.125				0.0424	0					0.349	0.0725
BAIAP3									0.0342
BAK1		0.4215	0.4259	0.2208			0.3998	0.4881	0.3309	0.6167	2.2209	0.0968	0.2487	0.2706			0.236		0.124					0.106					1.2309						0.1403		0		7.4657	0				1.1817		0.2846	0.1898
BANF1	2.9235	12.9731	14.6098	8.1917	4.9898	11.3631	1.3577	4.4609	9.6466	22.207	27.3362	13.1595	2.5085	11.8688	11.0337	8.0661	3.9351	6.6835	7.7946	3.6287	9.9231	7.7147	3.5381	14.9893	20.4354	9.2738	8.5366	26.4414	20.1092	4.3014	12.7572	8.8437	29.2379	22.535	7.0108	7.5469	5.3507	14.2221	8.0582	5.4815	15.3803	20.9135	15.1687	9.1074	7.116	22.7838	3.0173	16.7237	1.0946
BANK1
BANP
BAP1								0.013																					0
BARHL2
BASP1	0		0		0.8565	0		0.1065	0	0	0.4012		0	0		0			0	0	0	0	0	0.1493	0.6369		0.058	2.2938		0	0.1827	0	0	0.4979	0.7081	0.2926	0.1295	0.1909	0.5165	0		0.2083	0.2192	0	0.6165	0.0564	0.2546	0.588	1.4752
BATF2																																								0.2508
BAX	1.8258	9.9718	4.2149	4.8056	1.9499	3.2087	2.1448	15.6067	6.365	12.5209	9.3585	5.2816	10.0988	5.9518	2.8398	13.3258	3.0184	19.8008	4.8868	1.9519	8.474	3.0237	4.6219	2.9859	4.9954	3.6728	6.3302	4.9122	7.9401	3.0035	3.5775	5.253	8.9017	10.0595	6.4643	3.4011	1.1436	2.4886	5.7168	3.4438	3.5518	6.2609	8.4703	6.1425	4.921	10.5513	7.5398	8.7997	9.0717
BAZ1A			0.0278													0.0351			0											0.1937				11.6251	0	0.0122			2.2654	6.7878	9.1828				3.099			11.709
BAZ1B	0.1154		0.1466	0.1116		0.0277	0.4988		0.0613	0.2455	0.2988	0.4565	0.4693	0.5734	0.2648	0.0641			0.0068		0.0653	0.2091	0.3433	0.1217	0.0644	0.3042	0.1253	0.0882	0.012	0.1256	0.0235	0.1888	0.3481	0.2947	0.0918	0.3232	0.0331	0.1106	0.0453	0.0103	0.1805	0.1798	0.2521	0.172	0.3746	0.7885	0.2639		0.05
BAZ2A						0.0327				0.0201			0.0568	0.1057							0.0112														0.0227			0.0294								0.0505
BAZ2B
BBOX1
BBS1																							0.0523
BBS12
BBS2
BBS7		0			0.048		0.018	0.2071		0.04	0			0.1121	0.1971	0.1	0.0365	0	0					0.201	1.0489	0.2088			0.0226	0.0631						0.2648		0.6722		1.0167					0.1027			0
BBX
BCAM		0.1293	0.0494	0.4948	0.5095	0.4512		0.0913	0.0394	0.8869	0.1268		0.4319	0.0594	0.2634	0.0508	0.0234	0.0247	0.1506	0.5082	0.3166			0.0691	0.8981	0.587			0.0715		0.588	0.0812	0.1921	0.2298	0.1888	0.4045	0.6589	0.1326	0.3159	0.4452	0.3534	0.1678	0.3363	0.2974	0.0407	0.1641
BCAN
BCAP29					0.1229								0.214	0
BCAP31	1.0497	2.818	3.3875	4.1966	0.0906	0.7166	2.172	0.8888	2.8855	3.707	1.6962	1.7128	4.7389	8.753	3.0697	4.9919	1.3168	3.2695	86.2019	2.1142	5.5314	4.9745	4.9089	2.6935	2.1149	2.6322	2.5775	1.2753	5.2756	4.8386	7.28	5.314	8.8335	5.6707	12.306	6.3537	1.2943	5.3341	7.3292	6.7715	40.9798	5.0944	18.5727	6.8031	2.8914	2.5377	8.489	2.8635	53.7488
BCAR1	0			0.0928				0.088		0.0889	0.0362	0.0599	0.0467	0.0662	0.0526	0.1234		0	0.0717																			0.0179			0.2455
BCAR3
BCAS1	0.1113	0.0084	0.0555	0.0271	1.1397	0.0988	0.199	0.0877	0.0671	0.8103			0.2163	1.4106	0.1734	1.2589	0.1927	0.3144	0.0201	0.0848		0.0964	0.0253			0.0685			0.241		0.1193	0.254		2.499	0.0414				0.1161	0.0417	0	0.1005	0.0622	0.0123	0.0787			1.0125	0.019
BCAS2	0.2688	0.7093	1.3111	0.7058	4.6611	1.17		2.5704	1.0301	0.9633	1.7038	1.5158	0.7676	0.7116	0.6206	1.0169	1.9279	0.663	0.4928		1.3298	0.5457	0.7918	0.5383	0.9707	1.1853	3.6889		1.5838	3.1494	0.9546	1.676	2.5503	1.539	1.2712	2.0644	0.0885	1.6366	0.2763	4.0902	1.8653		1.4878	3.3134	1.9331		0.777	0.2025	0.4549
BCAS3		0				1.0031				0			0	0	0				0					0.0797			0.036			0.0279			0.0359		0.0203			0.0741	0.0366		0.0204	0
BCAT1														0.2602										0.5277											0.1244	0.1182			0.9392			0.0378						0.0547
BCAT2	0.3061	2.6222	2.9939	0.4405	1.0234	1.8011	0.1978	2.6074	0.9693	2.6169	5.5364	3.4696	0.9306	1.9189	1.4705	1.9286	1.2432	1.5086	1.5389	2.3806	0.5507	1.1167	1.1133	0.2979	0.0496	1.9042		1.2508	4.1776	0.6941	0.4244	1.8495	2.7425	3.1818	0.7872	1.636	0.675	2.4452	0.1561	1.8739	1.5935	0.985	5.1375	2.1749	0.2503	1.0284	2.7586	1.8065	0.7995
BCCIP	0.1828	1.1012	1.1936	0.8875	0.55	0.6856	0.0604	1.3954	1.1917	0.8363	1.1939	0.7233	0.8263	1.2566	1.4544	0.2868	0.9572	0.1622	0.2642		0.2389	1.2487	0.2051	1.1721	1.7431		0.5924	0.9548	0.6752	2.1433	1.5831	0.396	1.8249	0.6826	0.9602	0.5037		1.7419	0.7395	0.8087	1.1155	1.5268	0.6436	0.9306	0.8924	1.394	0.6494	1.282	0.0819
BCHE
BCKDHA	0.3009	2.7277	5.4011	0.6075		1.4982	0.189	4.4099	0.3555	1.2765	3.4245	0.0361	0.3151	0.5223	0.8786	0.4318	0.639	0.3681	0.7186	0.9153	0.5127	0.101	0.8064	0.1503		0.2659	1.0014	0.256	2.0473		0.2007	0.5095	0.8221	11.1427	0.4733	0.0604	0.4894	3.5044	0.2299	1.1011	0.9055	0	0.7047	0.2634	0.9009	0.2749	0.2845	0	0.0339
BCKDHB	0.0276	0.1736	0.5391		0	0.188		0.0941	0.1598	0	0.0508		0.0653			0.0451	0.1199					0.2368	0.37	0.0213				0.2039	0.2086		0.1327	0.1189	0.1093	0.2975	0.204	0.046	0.0568	0.2494		0.0828	0.1169	0	0	0.0979		0	0.0479	0.0482	0.0438
BCKDK		0.0218	0.6236	0	0.1867	0.7956	0.2313	0.0275	0.2064	1.2995	1.5812			0	0.0367	0.3057	0.1466				0.077		0	0.2391	0.5385		0.1292			0	0.0383		0.0461	0	0	0.132			0		0.4216		0.6116	0.122	0.1099	0	0.1783
BCL10	1.2954		0.5	0.199	1.6672	0.748	1.3305	0.9618	0.2467	0.2117	0.7608	0.1099	1.2441	2.7481	0.2164	0.3347	0.375	0.1099						2.6198	2.367	0.4304	0.601	0.0751	0.4927	1.7182		0.3195	1.4107	0.3881	0.5966	0.5503	0.0925	2.6288	2.3763	0.6929	1.4852		1.6405	1.1233				1.1837	0.2037
BCL11A
BCL11B
BCL2			0.2008	0.0574	0	0.2217		0.2176			0.2774						0.6895			2.3732		0.1649							4.4099		1.1462	6.7142	0.6073	6.1642	1.1533	0.4458	0.1554	0.2991				0.1738	1.0635		0.1772	0.684
BCL2L1		0.2899	0.3102	0.1879	0.4039	0.1373		0.3077		0.2716				0.4105	0.4682	0.5219	0.1741	0.1966	2.4213			0.3623	0.5346				0.6069		0	0.1964	0.4594		0.5923	0.3629		1.338	0.2108	0			1.339		0.8802	0.7131	0.9068		0.9579		0.4427
BCL2L11
BCL2L12
BCL2L13	3.0395	0.8872	1.4228	1.148	2.5753	0.1315	1.9197	0.7617	0.1609	0.051	1.1242	0.7818	0.2472	0.0737	0.0761		1.3968	0.2827	0.0638	0.0774	0.6213	0.5119	0.0763		0.1406	0.2096	0	0.2547	0.6135	0.1591		0.159	0	0.2395	0.7413	0.1351	0.0219		1.8819		0.2884	0.0828	0.2106	0.1909	0.0646	0.5146	0.4809	1.2684	0.9099
BCL2L14																					0.2648						0.2316	28.81	1.8092				0	2.365								0.6823	1.3255	1.0959		14.403
BCL2L15			1.9053	0.1993	2.8458	0.7278	0.2818	1.3732	0.958	1.0104	1.3667	1.1971	0	0.2392	0.2943	1.3313	0.8512	0.082	0.7183	0.6089	0.6122		0	0.2802	0.086	0.1644	0	0.8952	1.4791	0.7752	0.2466	1.5481		1.4664				2.8159	1.4587	1.3845	3.303	0.4762	2.9107		1.2408	1.3096	0.915	2.747
BCL2L2																	0.0174
BCL2L2-PABPN1	0.9999	2.5686	2.8145		0.9267	0.963	1.0488	1.8039	0.7138	1.0711	1.3763	1.3442	0.7481	1.767	2.7255	0.8589	0.6445	0.6082	0.547	1.8344	0.9006	0.8179	0.7914	1.6524	2.7694	1.8972	3.5592	0.49	1.2346	1.2185	0.8824	1.3704	1.833	2.8324	2.2061	1.4976	0.9722	1.0089	1.0635	0.927	1.7088	0.3296	3.2846	2.2814	1.4836	1.0558	1.6225	0.7174	0.4036
BCL3						0								0.0439							0.0518
BCL6
BCL6B
BCL7A												0.5063
BCL7B												0.6091
BCL7C												0.4797					0.0703								0.518		0.1964				0.0591				0.1616	0.1621			0.1756	0.2225			0.0542		0.0664
BCL9
BCL9L																									0.078		0.0301			0.0463
BCLAF1	0.1113	0.9036	0.3179	0.3444	0.6032	0.7049	0.0366	0.2772	0.3228	1.395	3.0678	6.8673	0.5082	1.4934	0.6173	0.4705	2.9032	2.681	2.8643	3.6629	2.8867	0.9578	3.7512	0.0414	0.8343	2.5817	0.194	0.1276	0.5967	3.3412	1.5677	1.3118	0.4508	0.1699	1.0536	8.8212	0.0867	0.9316	0.8948	4.3028	5.6234	0.3561	0.8688	9.0991	3.4732	0.069	1.6772	0.9027	1.3884
BCMO1
BCO2
BCOR														0.2379																											0.01
BCORL1				0.0145
BCR		0.013			0.0185			0.069	0.0514	0.0418	0.0707		0.135				0.0207	0.0301	0.018		0.0839	0.0159	0.0794	0.0425						0.0364		0.0064	0.0075		0.0286				0.0174	0.0337					0.0215		0.0094	0.0175	0.0258
BCS1L	0.1519	6.1292	2.0789	0.1843	0.338	1.6415	0.3978	3.3695	0.1434	0.3885	1.2482	2.0561	1.5874	0.7895	0.6135	1.7332	1.281	0.8346	0.7226	2.7626	0.7507	0.9458	1.8653			0.8859	0.8363	0.5213	3.0168	3.5266	0.3351	1.1798	0.9042	1.9755	0.1934	0.2939	0.1213	0.0625		0.6226	1.1594	0.8133	1.2387	0.9017	1.5338	0.8266	2.496	1.032	0.1609
BDH1	5.0383	26.6589	12.2438	1.9085	1.0072	4.0464	15.763	7.4376	2.4285	5.7818	21.6184	4.1916	7.4812	1.755	7.5042	3.1778	9.825	3.551	5.7101	5.3663	3.2923	7.0948	5.9893	4.3042	1.1315	1.4233	12.034	13.1415	15.6843	7.6292	1.0762	4.9486	2.2156	9.4229	3.3597	0.8478	1.3173	4.4996	1.0858	6.4043	5.1871	0.5535	9.6412	4.0605	1.959	15.5381	2.6328	5.967	10.681
BDH2	0.197	1.1809	0.0746		1.1339	0.1671	5.6354	2.6027	0.5261	0.4799			2.2559	0		1.3071	1.0562	0.1475	0.573	1.3694	0.2088	2.5313	0.3483	0.3188	0.2969		2.3662		1.667	1.2157	0.27		0.2659	1.9808	0.2033	4.6166	0.8464	0.2612	0			0.3068		0.7216	0.3165			0.5964	0.4595
BDNF
BDP1
BECN1																									0.3188
BEND2
BEND3			0.0197			0.2961					0.0563								0.0448		0.0247								0.0328			0.067	0.086		0.034		0.1875					0.0292		0.0276	0.0809	0.0297	0.0539		0.0059
BEND5			0.191	0.1234
BEND7										0.0544
BEST2
BEST4
BET1	0						0.2432	0.3325	2.018	0.3613				0.3325	0.8021			4.3935	2.3245			5.2806		0.5055									0.5134	0							0.712	2.0842			1.7601	0.4162	2.0028
BET1L	1.0093	0.1151	0.4137		1.9308	0.8092		0.4271		0.7112	0.2752	0.0931		0.3246			0.5555						1.7461	2.9519	2.2499										0.7465	0.5685		0.8676	1.0375	0.782				0.5648	1.587			1.1837
BEX2
BFSP1
BFSP2																																0.2206
BGN	6.7458	2.7081	1.7206	3.3074	14.5441	10.1162	3.0269	9.6006	7.3296	8.6749	5.2462	4.6554	16.5564	10.1604	6.438	12.4068	0.5818	16.3947	2.4601	6.8527	6.1251	12.2377	5.0463	8.3793	31.9772	8.0646	8.4719	52.0349	1.2798	5.1887	14.2922	7.1628	5.6113	11.7919	18.7353	21.3727	5.336	22.1134	16.9022	12.1163	7.2736	39.7476	23.5873	15.1741	8.6999	99.1777	2.8813	14.1391	2.472
BHLHB9
BHLHE40
BHLHE41
BHMT		0.0457	0.0267			0
BHMT2		0.0566														0.1479
BICC1																																				0.1862
BICD1
BICD2											0.1081																			0.0516
BID	2.1656	1.2833	5.5299	2.3582	0.7461	3.3804	17.7056	3.0938	3.7669	2.4757	6.529	4.7168	7.4497	1.8539	2.6872	2.4029	2.5255	4.1345	2.3426	1.3074	7.5756	1.5994	5.0366			3.8578	1.5039	6.8355	2.8744	7.6578	1.4236	5.8555	12.8745	3.9201	11.7057	3.2967	1.0572	1.4649	0.6258	3.4246	12.6955	3.7367	10.2493	9.2587	2.1767	6.6864	5.5186	2.5455	0.8257
BIK
BIN1	0.0145	0.6639	0.9113	0.2136	0.3757	0.4466	0.3217	0.2009	4.1734	0.7293	0.24	0.2692	0.7541	0.4203	0.3939	0.2004	0.3243	0.0962	0.611	0.6448	1.2229		0.6701	0.8881	0.4507	0.5414	0.645	0.4714	1.0588	0.422	0.4318	0.3556	0.2459	0.8295	0.9991	1.4849	0.3952	0.1776	0.7296	0.1399	1.1695		0.4725	2.2024	0.6262	3.0084	0.3669		0.1138
BIN2		0	0.0779	0.3436		0.0554		0	0.0379	0.0256	0.0327			0			0.1359										0.0227				0.0074		0.1025			0.019			0.2251							0.0684	0.1004	0.2053	0.2117
BIN3			0.3299	0.1508	0.5648			0.1881			0.7159		0.2656	0.1125	0.168						0.3531	0.8361	0.0578						0.0655	0.3382	0.2218	0.5334	0.5853	0.7451	0.1787					0.3095	0.3572		0.2795		0.3132	0.4503	0.2647	1.4138
BIRC2											0	0																																0.0108
BIRC3																																												0.011
BIRC5
BIRC6	0.009	0.0184	0.0305	0.0033	0.0388	0.0318	0.2954	0.0264	0.02	0.0186	0.0161	0.0068	0.0377	0.0368	0.0223	0.0166	0.0393	0.009	0.0105	0.0134	0.0213	0.0034	0.0408	0.0483	0.1295	0.102	0.0909	0.0384	0.2405	0.0035	0.0236	0.1242	0.0536	0.057	0	0.0387		0.0103	0		0.1112	0.0569	0.0666	0.0256	0.0252	0.1806	0.0342	0.0167	0.0222
BIVM-ERCC5																	0.042																					0.0982
BLID
BLK	0.7136		0.2404	0.0769		0.1911	0.1194		0.16			0.4677		0.2415	0.3903	1.6188	0.321	1.7907	0.6236		0.7843		0.6335	0.0807		0.2327	0.1226	0.2581	0.4772		0.2547	0.503	0.3436	0.3588	0.2824	0.2217	0.0597					0.2163	0.6391	0.2576	0.3752	0.2861			0.4957
BLM
BLMH	0.2693	0.8435	5.1562	3.442	1.5107	1.3161	0.6115	0.532	2.5233	0.7431	0.9928	7.5823	1.4995	18.9444	4.2608	15.072	0.5144	0.2702	2.4322	1.3912	0.6489	0.2262	0.1105	8.0871	1.0297	1.5393	0.6575	0.1546	1.4524	1.2321	1.1771	0.7742	9.7099	7.1235	1.1263	5.9186	0.4616	3.1951	3.2704	0.684	1.183	0.0521	1.1273	0.9218	0.8947	7.8001	0.3442	0.1856	0.1981
BLNK
BLOC1S1		1.9423			3.5548	0.7566	0.9825	1.6059	0.449	2.5933	1.0578		0	5.7946		0.3466	0.773			4.5076	1.6272			4.71		5.5491			2.2396		0	2.4203	6.1772	1.2209	2.6901	9.2117	0.2505	0.856	6.8544	1.7544	4.9239	1.6657	0.7245	2.5491	1.6135	0.2938	4.3622	2.767	1.9289
BLOC1S2			0		0.6663																			0.6339			0.5037	1.4147		1.044								0.8936				0			0.3411	1.1343
BLOC1S3		0.4496	1.0622	0.1206	0.8413	0.3449		1.7527		0.1599	1.6872	0.168	0.3993	0.5235	0.8933	0.1032	2.6788	0.5945				0.1395		0.3247	0.6427	0.5417	4.5335	2.2254	0.2534	2.5551		0.1745		0.5767	3.4103	0.2045	2.0988	1.4534	1.4927	2.4725		0	0	0.5648	1.2301	0.1564			4.4233
BLOC1S4			0.2299	0.0594		0.1196		0.2498	0.0637	0	0.1097	0	0	0.1171	0			0.035	0		0.1228	0.158	0.1723			0.2498			0.1994	0	0		0.1081	0			0			0	0.2789	0	0.4017	0.1	0.1699	0			0.0642
BLOC1S5			0	0.0353				8.3832		0.0514							0.7474											0.1675														0.1402							0.6355
BLOC1S6		0.3687	0	0.2374		0.3268		0	0	0	0.5102	0	1.2737	2.7484	0	0.641	0.1288	0.132	0.6394	0.281	0.5763	1.4313	0.5357											0.3221		0.7637					0.5141	0.2115	0.3513		0.1865		0.1635	0.146	0
BLVRA	0.9992	0.5107	1.4204	1.2829	3.7189	2.3746	2.9814	3.1695	1.6623	0.5678	3.2828	0.257	3.7786	2.6105	0.563	3.4721	0.9433	4.8417	0.551	7.8149	1.0086	0.5693	0.2902	6.6519	10.5073	5.3637	1.6238	0.1289	2.8025	4.9926	5.1397	2.4361	7.0942	4.6443	3.1439	2.931	4.2807	2.7049	3.7139	2.7836	13.1419		2.7412	3.4188	2.7772	0.2585	0.1101	0.4575	0.8331
BLVRB	16.0571	21.8357	27.3475	20.2393	27.3868	18.6929	17.6554	36.2923	17.1934	21.9048	13.2384	25.4349	28.8955	19.5022	21.6013	20.2265	14.1115	35.0304	36.2593	17.2638	25.6573	16.396	15.8727	10.6879	3.9077	12.7069	5.368	12.2421	33.3652	5.2774	26.9999	19.5379	8.1542	44.2767	11.6937	14.4061	10.2289	23.7759	13.764	23.209	40.9031	15.0786	32.9397	13.8619	15.1831	24.3792	21.2757	23.9837	39.7656
BLZF1																			0.3724
BMI1
BMP1
BMP10
BMP2K						0.1366					0		0								0						0.7084	0.0296							0.0839													0
BMP3																																											14.9355
BMPR1A
BMPR2		0.014																																											0.0564
BMS1	0	0.0531	0.0204	0.0549	0	0.167		0.0165	0.0323		0.0086	0	0.1848	0.2071	0.1985	0.3242	0.0206	0.0051	0.0479		0.0366			0.05	0.0571	0.0753	0.1125	0.0174	0.1817		0.0139		0.1192	0.1396	0.053	0.0742			0.0326	0.0064	0.02	0.0094	0.1058	0.2038	0.1507	0.0316	0.029	0.0549	0.0252
BNC2																									0.1016																					0.2082
BNIP1			0		0.246				1.7969	0.6551	0.0746			2.2528	1.0338	1.037							0.4573	0.901			1.9096			0			2.0634	0.8252	2.6932		0.2371					0.9596	0.8644		0.0688	4.1253
BNIP2				0	0.2304	0.0402		0.0144					0.0207	0.0322				0.0254													0.296				0.4653	0.4351									0.11
BNIP3
BOD1			0								0.0193																																				0.1404
BOD1L1										0.1017															0.0108			0.0065																			0.0098
BOD1L2											0.0144
BOK
BOLA1		0.4819									0.0838																			5.0191						0.608
BOLA2	0.4977	0.9522	0.846	1.0715	1.4315	0.6156	0.3018	0.338	0.5364	0.9405	1.2045	0.5396	0.5801	0	0.779	1.1138	0.3451	0.6502	0.9059	0.7159	2.6465	0.1402	0.1859	0.7644	1.7456		1.0055	1.0681	0.893		0.9437	0.5835	0.7629	0.7207	1.3569	0.3034	0.1105		0.6958	1.1996	1.2824	0.968	2.2007	1.1426	3.0926	1.2602	1.1575	2.4985	0.8433
BOLA2B	0.4977	0.9522	0.846	1.0715	1.4315	0.6156	0.3018	0.338	0.5364	0.9405	1.2045	0.5396	0.5801	0	0.779	1.1138	0.3451	0.6502	0.9059	0.7159	2.6465	0.1402	0.1859	0.7644	1.7456		1.0055	1.0681	0.893		0.9437	0.5835	0.7629	0.7207	1.3569	0.3034	0.1105		0.6958	1.1996	1.2824	0.968	2.2007	1.1426	3.0926	1.2602	1.1575	2.4985	0.8433
BOLA3
BOP1	0.0143	0.2758	0.131	0.1763		0.0621		0.1254	0.0492	0	0.1105			0.253	0.7452	0.0727	0.0518	0.144	0.036		0.0374	0.0286		0.0742	0.0269		0.2289	0.4375	0.1355	0.2787	0.0622	0.0934	0.7509		0.1116	0.425		0.2082	0.1412		0.2955	0.0617	0.1438	0.535	0.1458	0.0892	0.4922	0.5661	0.1278
BPGM		0.3201	0.1708	1.0269			0	0.1222	0.4758	0.3038			0.1962		0.4407		0.1672	0.6269	0.2685	0.5825						0.2841					0.422	0.1725	0.2077		0.0586	0.1306	0.2532		0.2624		0.2511					0.0679	0.2627	0.209	0.0883
BPHL		5.0684	1.8719	0.5878	0.8281			0.6203	0.8736	0.7237	0.0379	1.8891	0.4131	0.2464	1.6383	0.2928	0.3453		0.2676		1.7364	1.1494	0.122	0.7186		0.8043		0.3348	2.4519		0.3069	0.1337	1.3865	2.7595		0.2236				3.0429	3.0601		7.3871	2.2945	0.3333				0.8116
BPI		0.2859		0.5405	0.6186	0.216		0.5424	0.3979	0.1269	0.4211		0.257	1.753		3.2045	0.4931	0.1192					2.1261	1.8085	1.2999	0.9014	1.4136			0.264	0.7325		3.1284			0.5048	0	1.0718	3.381	0.2513	0.9045	0.05	1.4251	2.3572	5.6196	1.6511	0.0292	0.1865	1.6469
BPIFA2
BPIFA3			0.0628	0.0262						0	0.0571								0.268									0.192															0.1373
BPIFB1					29.6578
BPNT1	11.3317	3.0612	7.6465	2.8946	0.1107	1.2602	0.5823	0.6648	2.6037	1.2576	1.5952	4.1838	2.5212	1.2133	3.3488	4.4238	0.4182	2.0557	5.7071	0.1825	2.9398	0.411	2.7055	4.2465		1.949	0.3643	0.6482	5.136	0.0756	0.8385	1.7174	0.1412	0.6202	0.5788	0.0967	0.5775	0.4747	1.3706	0.7354	4.9933	1.3105	2.4266	2.0505	0.6233	4.032	2.1335	1.8737	2.9195
BPTF	0.0509		0.002			0		0.0065		0.0021	0													0.0044				0.0083															0.0975		0
BRAF	0.029	0.0142				0.0139		0.0321	0.0125		0.0274	1.6913	0.0174	0.0095	0.0511	0.0276	0.0121	0.089	0.0521		0.0167	0.0088	0.0131				0.0966			0.1203			0.0199	0.0233	0.0154	0.0215		0.0433			0.0229		0.0292		0.0384		0.0147	0.0514	0.0675
BRAP							0.8677						0.3881								0.3393		0.0836		0.3623	0.0857		0.9804				0.5418		0.6075								0.9966		0.0672		0.5062	0.0736
BRAT1			0.099			0.2164		0.044	0.0346		0.0192	0.0848		0.1027	0.0462	0.0323		0.0146	0.0382			0	0.0487	0.7708	0.4103				0.0732				0.0625	0.1269		0.1242			0.5265		0.0613	0.1488	0.0495			0.0944	0.0094
BRCA1										0.0869				0.1084	0.1495
BRCA2																				0.0553
BRCC3	0.0579	0.2442	0.4881	0.2507		0.5107	0.1953		0.1057	0.2504	0.1421	0.0629	0.2543	0.1945	0.2003	0.2907	0.0998	0.0579	0.2943	0.2043	0.1325		0.1525		0	0.1805	0.2932		0.53	0.2166	0.1608	0.1654	0.1991	1.4479	0.1403	0.1433	0.0959	0.2507	0.1993	0.3461	0.104	0.0864	0.6203	0.1515			0.3028		0.0986
BRD1		0.0092				0.0107	0.0229		0.0139	0.0127		0.0098	0.0203	0.0172	0.0027		0.011			0.0104						0.0241			0.0299		0.0178		0.0307	0.0235	0.0209						0.0154		0.0144	0.008	0.0143
BRD2										0.0209	0.0157								0.031														0.3181	0							0.0704
BRD3			0.6595	0.0306		0.0517	0.0107	0.132			0.0723		0.0124	0.0183	0.0147	0.1541	0.0293	0.1064							0.0552	0.1521	0.0488	0.0759		0.128	0.459			0.3389	0.0321	0.0138		0.1412					0.374	0.1111	0.1019
BRD4		0	0.492	0			0.0085	0.1148		0.0193	0.1546		0.1255	0.0319	0.0118	0.0778	0.0234	0.0849								0.1214		0.1937		0.1021			0.0154			0.0111		0.0738	0.0545			0				0	0		0.053
BRD7
BRD8			0.0696			0.0323	0.3976	0.0408		0.0695						0.1355		0	0.0743					0.1227						0.4782		0.0904				0.0197												0.1334
BRD9													0.1444											0.0568									0.0259			0.0325		0					0.0424	0.0458
BRDT				0			0.0075	0.031					0.0087	0.0129	0.0104	0.0921		0.0751								0.1073
BRE			0.594			0.1734	0.3474		0.0967	0.4367	0.6056	0.4411	0.0695	0.1048	0.1678	0.2361		0.2428	0.1449			0.4435	0.8239	0.4117		0.1536	0	1.2617	0.535	0.1312	0	0.2591	0.0857		0	0	0.0634	0		0	0.103	0	0		0.2856	0.1493	0.2406	0.333	0.1719
BRF1
BRI3BP		0.7613	0.4357	0.316	0.913	0.7237	0.9116	0.9639	0.2353	1.9182	0.5293	5.1995		0.6635	0.747		1.7097	0.0578	0.915	0.3774	2.9377		0.7113	0.4062	0.2589	2.4304	2.332		2.0712	3.0443	0.9708	5.3338	2.9554	6.5747	1.3778	0.4703	0.0534	0.1464	1.8391	1.8207	0.295		0.2361	2.2454	0.8977	2.4398	2.4899		1.3436
BRICD5																																											0.086
BRIX1	0.14	0.1992	0.4159	0.5514	0.3813	1.8267	1.0558	3.3194	0.4125	0.2821	0.5909	0.4067	1.9598	2.6377	0.4865	0.5774	0.1478	0.6504	0.1681	0.1051	0.1352	1.1768	0.686			0.2982			0.9771	0.3558	0.1246	0.2299	0.6123	0.648	0.1696	0.3938	0.0501	0.1514	0.0815	0.1229	0.1957	0.0705	0.6462	1.7325	0.5563		0.6241	0.1959	0.0635
BRK1	1.0514	2.3948	6.7448	9.2105	2.4315	3.0248		2.3963	18.8739	0.5486	5.913	2.0421				4.2507	1.3038	2.6538	2.1586			2.8763	2.2295						2.616	3.1477	0.7934	0.5109	1.8368	6.2947	12.988	18.3529	5.5083	2.7038		5.3114	11.9593	2.0051	12.3454	2.948	4.7067	3.8097	2.0582	3.4816	2.8106
BRMS1																																						0.2105
BRMS1L																												0.2788																	0.1467
BROX	0.612	0.5187	1.0196	0.3675	0.6185	0.7262	0.6825	0.9575	0.41	1.0867	1.2475	0.8223	0.775	0.6587	0.4446	0.6494	0.511	0.2903	0.8491	0.0811	0.9504	0.3655	0.246	0.2536	0.6247		1.4499	0.3054	0.49	0.1323	0.1115	0.2596	0.3122	0.6466	0	0.2418	0.1777	0.5747	0.6619	0.6707	0.1945	0.0947	0.6087	0.5022	0.3359	0.082	0.3085	0.6456	1.0038
BRPF1							0.004																						0.0054	0.009					0.0313								0.0061	0.0083
BRPF3				0		0.0047								0.0092	0.0064			0									0.211	0.0534						0.0113										0.0096	0.0086
BRSK1														0.1286
BRSK2														0.1417
BRWD1				0.0044																							0	0.0167				0	0															0.0053
BRWD3
BSCL2		1.1238
BSDC1	0.1831		0.0956	0.1104			0.047	0.6112		0.1716	0			0.1705																								0.1121			0.5704	0				0
BSG	0.4205	1.4254	2.4408	1.7581	2.262	3.6259	0.5476	2.3379	1.9278	0.8774	2.6483	1.0657	2.2078	1.7841	1.6793	1.211	0.6972		1.2508		1.8123		1.0653	1.5909	1.7716	0.6438	0.9744		3.565	1.2217	0.8944	1.8865	1.0251	2.9109	2.8692	1.3312	1.9608	2.3499	2.0658	4.1541	1.13	1.2924	1.7425	2.1319	1.6904	1.2221	3.3951	3.231	3.3257
BSN																																												0
BSPRY	0.0856	0.0862	0.5677						0	0.0487	0.0889	0		0.0882					0.0587		0.1264		0.0269						0.1876	0				0.8158				0.1821			0.0873		0		0
BST1	14.0899					24.8811			0.2967				23.703			0.0361				0.5762					0.6985	0.5475	0.6307		0.6299	0.9995	1.0386	0.4255	2.8879	0.911	0.9824	1.2423	0.6405		0.0857	1.0341	0.4656		1.544	0.3961	0.7964	0.5413	0.4482	0.3355	0.226
BST2								0.6044	4.6566	1.2917				0.3991	0.392				0.1876					0.3041									0			0.5107	0.379								0.2639	0.4401
BTAF1	0.1455	0.1947			0.0625	0.4683	0.2561	0.3546	0.05	0.0087	0.124	0.0032	0.5285	0.8812	0.0179	0.1404	0.0444	0.0698	0.0924		0		0	0.0919	0.069	0.0115	0.0963	0.0118	0.2198	0.105	0.005	0.1497	0.0803		0.1531	0.035		0.004	0.0763	0.1466	0.2106	0.0111		0.0973	0.1861	0.35	0	0.0021	0.0094
BTBD1																				0.1108						0.1151													0
BTBD10
BTBD11
BTBD16
BTBD18												0.7611		0.0761		0.8199
BTBD2																				0.0973						0.1011													0
BTBD6																																											0.5699
BTBD7
BTBD9
BTC								0.6668																																			0
BTD	0.0841	0	0.4876		0.0661		0.1648	0.3081	0.0209	0.1249	0	0.0364	0.2379	0.1641	0	0.0701	0.3501		0.0347	0.1976	0				0.1509			0	0.2985	0.3752	0.1414	0	0.313	0.4255	0.3512	0.205	0.0677	0.126	0.3526	0.2906	0		0.5347	0.3546	0.1597	0.4748	0.087	0.4012	0.1778
BTF3	1.424	10.5746	6.9183	2.4	3.6975	5.3188	0.9572	3.1278	5.3347	3.0098	11.1468	9.3521	3.8031	7.8802	6.0425	1.0036	2.1087	1.5108	1.5779	1.8798	6.3837	1.0715	2.6874	5.9537	1.467	4.5819	3.2303	6.1499	6.0276	4.1625	2.7091	5.4688	7.6686	5.4169	5.5141	5.1341	1.1906	3.789	1.1306	1.8157	4.2103	6.889	4.3921	4.3415	2.9469	27.3482	3.8821	2.1512	1.7648
BTF3L4		1.966	13.8058	2.9947	2.7092	4.5533	0.5196	1.7749		1.9453	5.4539	0.8914	0.2177	3.2517	2.0376	1.2441	1.0496		2.2804	2.5158		0.8649		5.5676	3.0314		2.3271	0.582		1.9654	2.1327	0.6363	1.8541	6.4608	2.3159	2.0315		2.4483	3.1438	1.038	2.6423	3.0969	4.3093			5.4447
BTK		0.0523	0.0267			0.0205	0.0194			0	0.023	0.047	0.0319	0.0472			0.0118		0.0724	0.0698	0.0503	0.0469				0.0463		0.1036	0.0371			0.0555	0.0622	0.0472	0.068	0.0055				0.0405			0.0921	0.0544	0.0534		0.0483	0.1553	0.085
BTLA									1.8401
BTN1A1																															0			0.0097		0.0073							0.0141
BTN2A1
BTN2A2																																			0.8111
BTN3A1										0.0238	0.0459			0.0675	0.0268				0.0173				0					0.1487			0			0.0111		0.1406	0.0104		0.2124		0.4443		0.016			0.1598
BTN3A2										0.0296	0.057			0.0838	0.0333				0.0215				0					0.1847								0.1642	0.0129		0.2637							0.1985
BTN3A3										0.0213	0.041			0.0603	0.024				0.0155				0					0.133			0			0.0134		0.1283	0.0093		0.1899				0.0194			0.5431
BTNL8																																														0.0615
BTRC																															0.0602
BUB1
BUB1B
BUB3	1.4666	1.1332	28.7182	2.0733	9.0719	14.1826	2.6001	2.591	2.5597	4.7309	5.6495	5.5317	7.5172	4.971	2.0525	15.4059	16.597	12.2578	8.6399	2.8699	2.3533	16.4069	2.2966	7.5368	10.6795	1.2111	8.1935	2.2546	1.6146	26.4898	10.6476	2.803	23.8804	21.0834	17.0953	15.4986	6.7694	28.1984	4.969	26.0805	14.7655	6.1039	18.7805	24.0359	8.4927	5.3676	1.4407	7.4855	26.985
BUD13																																				0.032		2.4053
BUD31	1.2305	1.0843	1.7825	2.3716	0.6204	1.0598	3.2951	1.2842	1.9299	1.4245	2.9023	1.1653	3.6566	3.9877	1.8561	1.2247	1.2133	0.2527	0.9356	5.2707	2.8978	0.4699	0.5364	0.6107	0.2063	2.065		0.1718	1.879	2.1675	1.5342	1.787	3.0612	2.801	1.391	1.8663	0.2295	1.0483	0.1766	1.2155	1.9666	2.7967	2.0564	2.3738	1.9268	2.4698	0.4458		0.0471
BYSL	0.3495	0.338	0.1847	0.206	0.2171	0.4819	1.0421	0.2388	0.1408	0.3669	0.291	0.1532	0.8556	0.3598	0.2044	0.1519	0.219	0.1069	0.0845	0.2532	0.3238	0.051	0.1437	0.2603	1.0135	0.4612	0.7914	0	0.5301	0.2113	0.3113	0.3538	1.0668	0.5717	0.8875	0.3268	0.0483	0.2867	0.1653	0.1608	0.6158	1.5786	1.384	0.6352	0.2656		0.1885	0.0566	0.0337
BZRAP1		0.0698					0.1093							0.0845																																0.2317
BZW1	0.8365	0.3205	2.593	0.3357	1.3758	3.2062	0.5508	2.9837	3.1219	1.2638	0.7492	0.6367	0.578	7.3834	1.0669	2.0787	1.5343	1.5445	0.645	0.1485	1.851	0.7371	5.9343	0.6781	0.5853	0.1277	1.8476	4.5864	1.9603	2.8918	0.6259	1.4128	1.6268	0.2841	2.1003	2.612	0.4946	2.1882	2.2104	2.6249	0.4316	3.3964	1.4817	1.2536	2.0205	2.1415	7.8398	5.5553	4.9515
BZW2	2.3393	1.6933	2.0677	0.7275	0.9298	1.1083	1.1266	0.4971	0.4853	1.5088	2.3009	0.9858	1.5377	1.9106	2.0881	0.5702	1.6262	0.5776	1.1542	0.8428	0.9944	0.3332	0.7802	3.772	3.2213	1.3262	4.1493	1.0799	1.047	1.537	1.251	1.3525	2.3257	2.7358	1.8146	2.114	0.4454	1.4319	0.956	0.8698	2.9804	1.4379	1.9475	2.8714	0.9188	1.96	1.6731	0.7747	0.6175
C10orf10
C10orf11
C10orf112
C10orf118	0.1389				0.0224	0.0632													0.0178															0.0665							0.0302
C10orf12
C10orf137													0.0424																					0.0534
C10orf2		0.283		0.7463
C10orf32
C10orf35																											1.2496
C10orf54																								0.1557	0.1245																					0.4299
C10orf62
C10orf67																											0.1263
C10orf68
C10orf71
C10orf76	0.0143		0.3204	0.0236	0	0.0516	0.1944				0			0.7444			0.0134																									0		0.0964
C10orf90																																													0.0231
C10orf99
C11orf30										0.2847		0.0148	0.0156							0.2831	0.0404	0.1119				0.4702																			0.0268		0
C11orf31		2.6584	2.049	0.2155	1.571	13.2603	3.6628	3.5297	1.5376	1.6748	3.2309	6.5062	1.0291	1.3503	5.9913	12.6626	1.4637	1.0815		1.357	5.2639	4.6353	1.6225	13.126	9.6048	1.0864	2.8737	0.4992	8.3498	2.0936		0.9555	1.1958	2.1633	0.6487	3.3993	0.9273	6.2253	8.1533	6.6909	1.9824	2.5759	1.5962	6.5125	10.0884	0.5679	1.0602	0.8958	0.9917
C11orf54	0.53	1.5925	2.597	1.5085		1.0836		0.8415	0.111	5.0674	3.4665	3.6838	0.5621	1.2559	9.4315	2.4533	0.3266	0.2642	1.5591	1.9337	1.6391	2.0714	0.956	0.2571	0.3175	1.0459	2.0202	25.4935	28.0459	0.1234	0.4888	0.7365	0.3227	0.8445	0.2207	0.0823	0.077	0.6601	0.6183	0.7026	2.8035	0.5601	5.5414	8.1751	3.7015	2.9026	0.483	1.1955	13.9363
C11orf57
C11orf58			0.9403		1.3681	1.2907	0.1492	0.586	0	0.5941	1.4138		0.2448	0.6684		0.1361	0.1982		0		0.0945				0.4008	0	0.4458				0.191	0		0.8083	0.3543	0.2945	0.123	0.4941	0.2858						0	0	0.111
C11orf68	0	1.4025	0.7831	0.1282	0.7094	0.6762	0.4124	0.6986	0.3263	0.4571	1.4103		0.1573		0.3939	0.3897	0.2911		0.201	0.1269	1.0265	0		0.9671	0.5856		2.504		0.4867		0.8225			0.0613	0.5904		0.3744		0.3572		1.0372		0.0851	0.8499	0.6072			0.1563	0.1426
C11orf71
C11orf73	0										0.7755						0.4315			0.2102				0					0.8602	0.4332												0		0				0.3033	0.3796
C11orf82
C11orf83	0.2139	0.6501	14.024	1.5009		0		0.6493			0.5626		0.7541	1.3184	0.6603		0	0.8153		3.4341					3.4298	2.8197			16.0976				0.7412		3.8369		1.261						1.0046		0		0
C11orf84
C11orf88	0
C11orf96						0
C12orf10	4.9843	0.7477	12.9705	0.7185	1.9906	1.7498	2.8663	2.0719	4.9994	4.2477	6.3147	6.545	1.0823	1.0824	3.7975	3.7737	2.249	4.6527	2.1159	1.8856	2.6093	0.8544	0.5075	9.825	5.9786	2.3373	4.2836	1.0332	2.7373	1.2664	1.9308	1.7666	2.1131	4.8762	2.5052	1.7556	0.5586	3.1222	0.9545	7.3445	3.4278	1.2424	4.268	4.5514	1.307	1.2971	0.6933	0.4476	1.049
C12orf23	0.125		0.723		0.6929			0.4149	0.3442		0.2286	0	0.6632	0.7413		0.4063	1.1953				0.2589			0.3383	2.6767	0.4008			0.1979	0.3306				0.6446	1.7427	0.1668		0.9718	2.6964	0.6587			0.2156		0.1493	0.1321		0.6528
C12orf28
C12orf29										0.0376																									0.3806							0.5659
C12orf4								0.0353																																	0.0178
C12orf42
C12orf43								0.0627			0.0732				0.06															0.3194						0
C12orf44																					0.2719			0.8328							0.1598			0.3144								0.6536				4.6296
C12orf45									0.6163		0	0.6597			0.4149			0			1.3016			0.7262				0.1217					0.3455	0.7364								0.8064	0.4904
C12orf5	1.5298		5.9792	0.9193	7.7696	4.504	2.3555	4.786	4.3534	7.9987	5.6341	4.8636	1.6358	6.068		2.5052	0.1637	0.872	0.3848	3.2313	0.0556	1.2266	3.6856	1.1067	1.6023	3.6437	0.2395		6.9685	2.6121	0.8601	0.8496	2.8277	6.5602	1.1461	1.4918	0.8283	1.6898	0.343	1.8744	1.2004		5.5466	6.1073	3.7026	4.4158	0.1406	2.5676	2.3082
C12orf55
C12orf57			5.5116			2.494		0.7681		1.2461	3.5896		6.5486	3.7418		0.3808	2.0678	0.2265	0.0621				0.46			2.9759			3.6178	5.8076	0.9462		5.6088	1.2138	2.1266	2.7951	0.058				4.2104		4.3021	1.2774		4.1697			0.7894
C12orf63									0.0385
C12orf75										0.463
C12orf80																		0
C13orf35
C14orf1		1.0788										0.9873			0.3828			0.2096	0.6916										0.2431			0.4577	0.4672								0.5796			0			0.1737	0.6845
C14orf105																																	1.6623							1.3642
C14orf119						0.0809																								0.2302					0.6068		0	2.4008	1.1672		0			0.1579
C14orf142	0.3227	0.852			9.6623			0.6504	0	0.4041	1.2173	0.3132			0	0.3415	0.6849	0.2962		2.9277	4.8701		0.705	0.74	0.8033			1.336	2.5456	0.3926	0	3.1052	3.0914	2.573						0.2448	1.4847	4.0455	0	2.0166	0.5895	2.1632	1.0854	2.0818	1.7457
C14orf159	0.4977	1.6931	2.3695	1.0917	0.8599	0.5891	1.5674	0.5088	0.2118	2.5284	2.4414	2.4851	0.4768	0.8086	1.5642	0.337	1.2077	0.2122		0.8651	0.409	0.3193	0.1688	0.4783	0.7035	2.2903		0.9064	3.1811	0.906	0.1691	0.8627	0.1277	10.7337	0.4103	0.424	0.0856	0.2574	0.5242	0.9744		0.3638	4.5456	0.5954	0.1011		0.9104	1.7241
C14orf166	2.5701	5.7182	7.2207	1.7603	2.5713	7.8536	2.3163	10.1625	7.3548	6.7903	14.7747	8.6733	4.3269	8.6928	9.1726	5.5592	2.6836	4.6535	5.1962	4.1285	5.99	7.9626	4.8953	0.9955	2.3161	4.8506	0.3265	10.0947	13.085	7.4139	4.1528	2.7428	3.848	8.3054	7.9748	10.6211	2.1257	5.8472	0.9503	6.5698	12.1141	2.9678	13.7696	10.6667	10.3862	3.1827	8.9456	5.1782	5.719
C14orf169								0.0309			0.3526						0.0463													0.2128						0.1149		0.2089			0.0428				0.0413
C14orf180							0.1482
C14orf2			138.184									1.1435	1.077			0.3817	0.8118					0							6.5842														1.1866						0.3645
C14orf39
C14orf79
C14orf80
C14orf93																																									0.107
C15orf27
C15orf38	0.4508	0.0508	0.1247			0	0.0783	0.2929		0.0906	0.2728		0.238	0.0298	0.1365	1.6605		0.0373	0.7759		0.0496				0.0539	0	1.7798		0	0.1194	0	0.025	0.0513	0.0512		0.2167			0.9972	3.338			0.2671	0.2177	0	0		0.1944	1.0862
C15orf38-AP3S2	0.2992	0.0309	0.0759			0	0.4938	0.1783		0.0552	0.166		0.2208	0.1042	0.0831	1.0108		0.0227	0.4723		0.0302				0.0328	0	1.2066		0	0.0727	0	0.0152	0.0312	0.0312	0.0473	0.1319			0.607	2.0318			0.1626	0.1325	0	0		0.1183	0.6612
C15orf39
C15orf40			0.6185								0.3651																		0.5871
C15orf41
C15orf48	3.5472	5.0205	15.5074	5.2565	2.7087	17.9994	3.8565	20.1619	18.0369	31.9123	7.0678	9.9526	8.6957	35.1031	19.933	12.0421	22.9971	5.6929	9.5478	25.029	12.5732	11.499	6.8578	12.0508	4.572	11.3783	10.5618	12.5143	38.0304	6.561	12.6123	11.1485	5.6063	28.005	7.0616	0.84	0.6481	3.4965	8.5358	12.1881	2.9261	1.9346	12.2052	2.8523	4.7878	1.9457	0.0464	12.6054	0.3491
C15orf52																																					0.4138
C15orf56
C15orf57
C15orf59
C16orf13	0	0.171	1.2571	0.1745		5.6761		0.4543	1.7437	0.2177	0.2241	0.6608	0.3116		3.1998		0.1125	1.3015	1.9095		1.4383			0.5049	0.2583		0.0709	0.2712	0.3998	0.1738			0.2748	0.4633		0.1812		0.3752	0.2129		0.1909	0.3843	0.1783	0.1812		0.5247	0.1319	0.1563	0.2097
C16orf54																0.1799
C16orf55																																												0.1814
C16orf58	0.0306	0.1439	0.396	0.0229	0.1938	0.0797	0.0917	0.1305	0.0584	0.0536	0.1029	0		0.1239	0	0.1332		0	0.4103	0.0969	0.3119	0.2776	0.2268	0.141	0.1293	0		0.9567	0.2171		0.2757	0.3171	0.196			0.3949					0.128	0.5029		0.045	0	0.5056	0.0476	0.0708	0.1612
C16orf59
C16orf62			0.1349	0.0222	0.1434	0.297	0.1424	0.0222	0.101		0.0995		0.0961	0.1305	0	0.0324			0.0944	0			0.0199	0.1225	0.1288		0.3666	0.0531	0	0.0341	0.1783	0	0	0.0088	0.0614	0.0273			4.2984	0.0389	0.0495	0.0469	4.8987		0.0054	0.0328		0.3613
C16orf70
C16orf71
C16orf80	1.9876	1.7292	1.9786	0.196	0.3996	1.1051	1.9046	2.0646		0.8454	2.7131	0	1.1768	1.8823	0.388	0.5586	0.3838	0.245		0.3016	0.2808	0.3117	0.2123	0.2427	0.181	0.2244	2.0755	0.1206		1.02	0.1778		0.571	0.6361	0.5401	0.4742		0.5291	0.7786	0.7013	0.612		0.2322	0.4465	0.3008		0.415
C16orf87
C16orf91																																							0.1621
C17orf103
C17orf104										0.082							0.0778																					0.0455
C17orf105																																	0.2419
C17orf49	0.9075	1.3333	2.1187	2.0676	1.1003	2.8348		1.889	2.0799	1.6957	4.7717	1.1293	1.6267	2.4345		0.8269	0.721	0.8082	0.6199	2.1287	2.2294	2.5778	1.0498	3.0599	1.6388	3.3346	1.9353	0.6596	4.9274	1.5173	3.6798	0.3639	2.2021	1.7856	2.1747	2.9449	0.8257	0.6154	3.7622	0.5686	2.7419		3.5234	1.6968	0.9071		0.3698	0.3362	1.5903
C17orf58																															0.116						0.4714				0.1094		0.0891			0.5148
C17orf59					0.0562			0.095					0.2072	0.0408				0						3.2781			0.2108	0			0.1335
C17orf62	0.4281	0.2497	0.1419	0.1859	2.7554	0.6277		1.7996	0.7219	0.3463			0.2368	0.5021		0.3942	0.7474		0.5087											1.5375			0.0755												3.4041	0.2931
C17orf66
C17orf70
C17orf75		0.0262	0.5089	0	0.0757	0.0504		0.2525						0.0856	0	0.0206		0		0.0457										0.1066	0.0211		0.0451	0	0	0.2422		0	0.227	0	0.657		0.3161	0.404	0.0608	1.4796	0.4238		0.0094
C17orf77
C17orf78																																													0.0439
C17orf80																								0.2156
C17orf82
C17orf85	0.6334				0.7318			0.2323	0.1581		0.5298		0.3448	1.4185			0.3647										0.6064			1.8707					2.8513			0.2944	0.1902			0.0577		0.706	0.0154	0
C17orf97
C17orf99
C18orf25
C18orf63
C18orf8	0.0342				0.3358	0.7981		0.317		0.0935	0.1268		0.0409	0.0852		0.4142	0.32							0.7295	0.1938	0.0541	0.0344	0.1989	0.4867	0.077			0.4128	1.8055	1.1504	0.6546	0.7556	0.228	0.1665		0.9097	0.1943	1.566	0		0.2409			0
C19orf10	4.9897	8.4516	4.867	1.8558	8.8857	11.9161	3.6364	7.6715	2.1734	4.0238	16.6391	2.7658	2.7384	12.4891	2.9439	6.2403	3.8018	4.9724	4.9033	5.3568	3.1758	3.8616	5.3548	4.7946	2.3037	4.1583	9.8861	18.633	4.0219	5.2535	3.2009	4.12	5.0323	14.3181	8.3073	3.9878	1.5825	7.1615	5.2225	7.3603	6.3714	2.6192	11.8793	5.5812	6.6867	13.3308	2.9929	4.333	3.0234
C19orf12										0.2614				0.4535									2.8319								1.4111			1.9323		0.7091	0.1841	0.8516		1.1571				0.8604			0.2372	0.9397
C19orf18
C19orf25	0	0.4644	0		0.547	0		0.3894			1.1126	0.3261				0.227	0			0.8635	0.2171			0	0	0.7023	0	2.0609	2.1979		0.612	0.795	0.4243	2.6821	0.12	0	0.3784	0		0.2974	0.6532	0.7976	1.5309	0.3839	0.279	0.9703	0.4836	0.868	0.5603
C19orf33	0	0	1.5946	1.5906		1.9357				0.3676	0.8045	4.0346	6.6934	1.1309							0.3523		0				0						0.9457	0				4.9332	8.2571	11.0785	1.029			2.5904				0.3193
C19orf35
C19orf38
C19orf43		1.2636	3.461	0	0	6.2957		0.6503	1.2528	3.1192	2.4421	0.7547	0.2858	2.0376	4.1771	3.4973	0.8066		1.6283	1.0473		0.4844	1.9655	2.7258		2.6074	0.7498	1.5671	0.4014	1.0805	0.3404	0.7685	1.4864	2.8328	4.4324	4.5296	2.68	13.9675	12.2929	26.202	0.9763		9.9228	6.9482	1.0708		1.3053		1.1382
C19orf47
C19orf52					0.3377	0	0	0.2509			0		0.6955	0.7576			0.3387							0.331	0.0695		0.403			0.2459				0.284			0.0474	0.1236	0.2076				1.1025		0.1086		0.0704	0.2339	0.1168
C19orf53														0.6951
C19orf54
C19orf59																							1.0199
C19orf60	0																																													0.0755
C19orf66	0.6515				0.1653							0.3475				0.5404		0.1434	0.137		0.1541	0		0.1228	0.3083	0	0.0988	0.3843	0	0	0	0.0412	0.0725	0	0.093	0.0518	0.0901	0.0495	0.2371	0.0943		0.0842	0	0	0.2187		0.0402	0	0
C19orf68
C19orf70	0.182	0.2802	1.1468	0.2386	0.2901	3.5035	0.1698	0	0.7611	0.5252	1.1364	0.9995	1.8515	1.2304	2.8434	0.4326	0.2838	0.3835	0.4984	0	1.351	0.5268	0.5657	0.0911	0.3475	0	0.1991	1.548	3.163	0.1998	2.075	0.7752	0.2562	0.9797	5.8472	3.0663	0.0987	0		0	3.8724	0	4.5277	5.6094	0.1977	0.6888	1.8461	0.2934	1.4705
C19orf82
C1GALT1																					0.2767																	0.0353
C1GALT1C1
C1orf106
C1orf109																																			0.117			0.2009
C1orf112
C1orf116	0.4886		0	0.0305	1.4366	0	0.0709	0.5992		0.1142	0.117		0.0688	0.2374					0.0622									0.3402	0.246					0.0908				0.2313			0.0678
C1orf122				0.0762				0.3866	0.1987								0.2012										0.437			0.302								0.3395					0.1961				0.3167	0.1905
C1orf123	0.6585	0.6501	1.768	0.203		2.4531	0.1042	1.3805	1.2259	1.0522	3.5952	0.6829	1.2541	1.649	1.9815	0.1327	0.27	0.1242	0.0349	2.6749	0.2929	0.2163			0.2303	1.1296	0.0974	1.1624	4.9793		0.9569	0.231	0.2318	4.6188	0.3312	1.136	2.1982	2.5532	1.7769	0.2045	0.1165		1.3985	0.1741	3.2184
C1orf127														0.3945
C1orf131																											0.3226							0
C1orf141
C1orf167
C1orf168
C1orf172
C1orf173																																	0
C1orf174		0																										0.1722
C1orf177
C1orf185
C1orf189											0.3129				0.2028
C1orf195
C1orf198			0.0475					0.2634			0.084		1.0773	0.0874				0										0.0692			0.1404		0.1955	0.3489		0.2426	1.0933				0.227	0.0442	0.1899	0.1276
C1orf210
C1orf226												0.462									0.0909
C1orf228
C1orf27		0.2058			0.7609			0.0499			0.0303					0.1179	0.0514				0.057						0.161			0.3313					0.0456						0.0601						0.0649	0.0392	0.1406
C1orf35		0.0588	0.3424	0.1878	0.116	0.1683			0.2386	0.1009	0.1631	0.0422	0.2091	0.2045		0.1227	0.2756	0.1174	0.0773	0.0861	0.1136		0.0441	0.2814	0.1872	0.1365	0.1015			0.1973	0.1144		0.3197	0.2216		0.132		0.1136	0.0594		0.2243		0.2449	0.2144	0.0606		0.0823	0.1143	0.0726
C1orf43						0.5209
C1orf50									0.223													0.094		0				1.7903	0.1081			0			0											0.2624
C1orf51
C1orf52						0.1485		0																	7.2819										0.8715		0.1259							1.4429
C1orf65																																																0.1475
C1orf95
C1QA
C1QB	0.401	0.8695	0.3079	1.6588	1.1346	0.2992	0.4719	0.2115	1.1244	0.1766	1.4227	0.1553	1.5341	1.3832	0.1457	1.158	0.0417	1.3642	0.8868	0.587		0.8691		0.446	1.369		1.1056	1.7178	0.2963	0.4441	0.7304	0.0707	0.7436	0.9523	2.2067	2.2175	1.0992	0.7826	1.9091	0.9285		1.3985	1.0816	0.1507	1.1352	1.3386	0.0924	0.2166	1.309
C1QBP	5.1693	50.1023	31.9338	17.3789	28.7611	18.2531	3.9535	21.6522	18.933	9.6063	47.3224	10.0068	8.0008	25.4434	16.6307	11.7197	5.0174	4.4022	17.9203	15.2772	14.7917	7.7715	12.5036	12.9495	12.9818	16.5284	4.3533	15.9862	60.1682	8.7122	7.9715	10.3349	11.4141	20.16	11.7769	7.9437	3.0294	8.351	3.7972	12.9582	14.4836	33.462	29.2999	40.5694	42.1212	43.3149	11.4818	4.5337	7.4812
C1QC	0.3381	1.1738	0.8694	0.6522	0.1555	0.5648		3.5575	0.1131	0.5486	0.1674		0.8168	1.684	0.494	1.0219	0	1.0143	0.6727	0.2597	0.227	1.629	0.442		0.2198	0.1791	0.1982	2.2151		0.0995	1.3575		0.3834	0.4563	1.6339	1.6135	0.8888	0.4258	1.6208	1.0865	1.0011	1.0252	1.0368	0.5433	0.2966	1.062	0.394	0.6374	1.0719
C1QTNF4
C1QTNF5																								0.3707	0.2572																		1.2473
C1QTNF6
C1R			0.0769	0.0196		0.1475	0.0223	0.0426	0.1554	0.0403	0		0.4379	0.2063		0.0435	0.1208	0.1369	1.2883	0.1065		0.0206			0.7976	0			0.0318	0.233	0.5596		0.0392		0.0956	0.2268	0.5168	0.9302	0.0341		0	0.0707	0.8346	0.1437	0.032		0.1591	1.7465
C1RL				0.0913										0.9638				0.587								0.0747					0.5495					0.0452		1.3149					0.0848	0.0812				0.9222
C1S	0.0489	0.0146	0.2574	0.1258	0.5426	0.2392	0.2792	0.3866	0.1006	0.8009	0.3238		0.1503	0.1532	0.1727	0.0976		0.3964	0.0892				0.077	0.1616	0.8588	0.2924	0.6765	0.2507		0.0753	0.2977	0.0435		0.1541	0.5488	0.4418	0.0649	0.3651	0.1688	0.3589		0.0984	0.2503	0.0594	0.113	0.2238	0.0722		0.087
C2		0.6866	0.2699	0.3078	0.4211	0.6665	0.0295	0.0656	0.2614	0.9679	0.5428		1.1425	0.077	0.5647	0.0442	0.0322	0.0069	0.4945		0.1616	0.0465	0.247	1.5251	0.2671	0.2927	0.8905	0.157	0.1537	0.8158	0.3721		1.7643	0.6772	1.0776	0.8478	0.4519	2.4793	1.0119	0.3074	0.0602	0.1951	0.9301	1.2936	0.0063	0.6786	0.0333	0.0776	0.087
C20orf112		0.1644														0.0243											0.0655	0.0503					0.1369								0.0146			0.0193		0.0366	0.2415
C20orf173
C20orf26																			0.6583
C20orf27	4.008	0.3497	0.3391				0.191	0.1791	0.4567	0.3303			0.3318			1.0644		0.3031	0.1425				2.2827											0.4491	0.3349	1.4103	0.629	1.1487		0.2632		1.1416	0.2761	4.5978	0.1022			0.4044	0.0997
C21orf2			0	0.0342									0.2412																					0.0286		0								0.0311
C21orf33	3.4544	10.2146	9.9804	5.0915	2.5814	16.7504	0.7453	3.3069	2.2351	6.3661	9.7222	49.7502	8.3921	11.4844	11.5254	2.7853	1.4878	0.9356	0.9702	8.8428	3.2852	2.5684	5.4883	1.5684	1.4098	1.5635	4.2568	5.0754	14.8123	0.1416	1.9698	3.2595	2.2889	3.4247	2.1667	0.3848	2.1095	3.026	4.4527	5.7639	2.5363	4.9271	17.6106	1.8846	1.2058	5.9656	2.5364	15.8058	1.2252
C21orf59								3.6949			0																	0.2048	0.1303												0.1121	0.2825		1.5496			0.1338
C2CD2		0.0383	0.0485																										0.2398		0.0699					0.0572				0.2223			0.0606
C2CD2L								0.1836																																		0.0327
C2CD3																											0.0307
C2CD4A																													0.1735
C2CD4B
C2CD5	0.0331	0	0.0307			0.0144	0	0.0126			0.0739						0.3434					0	0.0119	0.0429	0.0078		0.0589		0.0422			0.026	0.0296		0.0532	0		0.0622	0.0427	0	0.0383	0.0205	0.0367	0.0245	0.0158				0.0047
C2orf43		0.6365			0.4444			0.1086	0.3287	0.261	0.1382	0.3038			0.3644	0.0904	0.1753	0.0685	0.1458		1.0661	1.759	1.4823				0.4904	0.0913	1.4509			0.2535	0.4375	0.5149	0.1546	0.3994	0	0.0616	0.1986	0.0719	0.0312		0.3985	0.5317	1.1936		0.4161		0.879
C2orf47	0.1654	1.0024	1.1034	0.1661	1.4808	0.5038	0.1461	0.3832	0.1551	0.1247	0.559	0.1691	0.5552	0.5152		0.3276	0.6768	0.3379	0.1435	0.8114	1.4797	0.4709	0.1893	0.4882	0.7911	0.0865	0.3018		1.654	0.0971		0.1033	0.0813	0.9484	0.1732	0.0412		0.195	0.0824		0.0897	0.5395	0.6543	0.7776	0.6092	0.3198	0.3787	0.2059	0.1859
C2orf49		0.0996				0.0501							0	0.1808	0.0899	0.1977	0	0.1782			0.2133			0.0541			0.4623	1.9585	0.0815	0.5323	0.0956	0.3462	0.1453		0.7149	0.2264				1.6137	0.0323	0.7945	0.0852	0.0326	0.0972		0.0636	0.133	0.6449
C2orf54																																	0.0631
C2orf57																																															0.8297
C2orf69									0.0652												0.6482		0																								0.1267
C2orf71
C2orf72																		0.8495								0.9556
C2orf76								0																2.1255				0.5356
C2orf78																												0.0992
C2orf80
C2orf81																																															0.0062
C2orf88
C3	8.9734	5.8445	1.1472	15.2869	7.9144	13.6729	9.6034	5.7943	5.273	7.5392	7.6555	2.6729	15.7126	7.3714	7.683	8.0303	3.1667	14.7818	6.2295	5.0177	5.6677	2.7105	5.4725	23.5699	9.8667	11.354	4.6055	9.9042	3.9072	9.5007	13.0831	5.2993	7.8517	4.9148	10.3918	12.2723	6.2232	6.3198	14.4332	6.9651	4.2608	14.9418	9.0226	4.7362	5.3533	13.4338	7.7107	10.906	8.5946
C3AR1
C3orf14
C3orf17
C3orf18
C3orf30
C3orf33
C3orf37		0.3947	0.2895			0.0257	1.571	0.1988	0.5833	0.2317		1.4785		0.4474			0.103		0.3139	0.0609	0.2856			0.1054					0.1699	0.123	0.0927	0.0748	0.2355	0.164	0.1213	0.3371		0.0992			0.6754			0.1999	0.1007
C3orf38														0.0359
C3orf52			0.2337
C3orf58				0																															0.0921									0.0247
C3orf62
C3orf72
C3orf79
C3orf80
C4A	1.0793	0.5086	0.5376	0.8973	1.1272	0.9684	0.6134	0.5385	0.6212	0.7603	0.8824	0.2781	0.9697	0.5424	0.3111	0.5186	0.3128	1.7078	0.9348	0.6447	0.6834	0.4246	0.8821	0.4491	1.6521	1.2585	0.4132	0.9744	0.2564	1.3131	1.8491	0.8637	0.4498	0.2504	1.1545	0.9057	0.6476	0.4855	1.0228	1.1624	0.5847	0.1431	1.5569	0.4461	2.3844	0.4408	0.6355	0.7948	0.2638
C4B	1.005	0.5	0.476	0.8019	1.1081	0.724	0.5625	0.3678	0.5701	0.6151	0.8772	0.2078	0.7584	0.4316	0.2017	0.4596	0.2788	1.5868	0.6555	0.6417	0.6439	0.3479	0.7372	0.3758	1.4803	1.2527	0.4061	0.986	0.2521	1.1947	1.6385	0.8685	0.4422	0.16	1.0376	0.8409	0.6366	0.4773	1.0054	1.1427	0.5315	0.1509	1.4565	0.4385	2.2688	0.4412	0.5937	0.726	0.2363
C4B_2	1.005	0.5	0.476	0.8019	1.1081	0.724	0.5625	0.3678	0.5701	0.6151	0.8772	0.2078	0.7584	0.4316	0.2017	0.4596	0.2788	1.5868	0.6555	0.6417	0.6439	0.3479	0.7372	0.3758	1.4803	1.2527	0.4061	0.986	0.2521	1.1947	1.6385	0.8685	0.4422	0.16	1.0376	0.8409	0.6366	0.4773	1.0054	1.1427	0.5315	0.1509	1.4565	0.4385	2.2688	0.4412	0.5937	0.726	0.2363
C4BPA	0.2302	0.27		0.787	1.1176	1.3926		0.6624	0.6288	0.2254	0.163	0.1197	1.3345	1.2535	0.4913	0.7932	0.6138	1.8998	0.981		0.5097		1.7683	0.0343		0.5846		0.4739		1.913	1.0583	0.4277	0.6567	0.2688	0.6593	0.7965	0.2822	0.1421	0.0879	0.3374	0.163	0.1236	1.1405	0.481	1.1921	0.7985	0.5774	0.5539	0
C4orf22
C4orf27						0.0493										0.1395						2.8359									0.1542											0		0.2166	2.1441	0.2387	0.0378
C4orf29
C4orf3
C4orf33	0.038	1.004	0.8835			0.1296	0.1009	0.5828		0.3171	0.1957			0.135	0.141	0.2013	2.1637	0.1214		0.1859				0.2069		0.2722			1.0714	0.1007	0.1483	0.3821	0.9798	2.1838		0.1412	0.0868	0.4097		2.584	2.3503		0	0.1389	0.2514	0.8199			2.1941
C4orf36
C5	0.0488			0.0162		0.0177	0.0362	0.0219	0.0043	0.0248			0.2321	0.1143		0.0871		0.0471	0.0799	0			0.0105				0.0429	0.0163		0.0125	0.2179				0.0256		0.0417	0.0113	0.0681	0.0392			0.0678		0.0108		0.1336	0.0185	0.0181
C5AR1
C5orf15
C5orf20
C5orf22								0.0282																						0.4899	0.3206			0.0312
C5orf28																																														0
C5orf30
C5orf34
C5orf42																																									0.1606
C5orf45
C5orf51																																													0				0
C5orf54
C5orf55
C6	0.0446	0		0.0605	0.0197	0		0.0103	0	0.151	0		0.1247	0	0	0.0107		0.0232	0.0112	0		0			0	0.0517		0		0	0.0822		0.0193	0	0.0086	0.0551				0.0126		0.0218	0.0087		0			0	0
C6orf1
C6orf106																							0.0711
C6orf118																																					0.1762
C6orf120
C6orf132	0.0328						0.0458						0.0106	0.0231					19.6863											3.7109			0.0183	0.0216				0.2728			0.0136
C6orf136								0.0505											3.1537
C6orf165																																					0.0464
C6orf170
C6orf203	0.1026	0.0258	0.1981		0				0.5949		0	0.2785			0.1677	0.1312						0.2066			0.2398	0.1484	0.1708	0.9972	0.6295		0.0835	0.2195				0.0669			1.0111		0.1454	0.3598	1.5057		0.1172	0.7486	0.4511		0.4228
C6orf211	0.7908	0.9565	1.168	0.7008	0.3077	0.6492	0.8021	1.5464	0.2388	1.6672	2.1664	1.6497	0.9024	1.6922	1.5013	0.7889	0	1.3653	2.6583	2.285	1.1257	2.0142	2.9793	0.0512	0.7187	1.4615		2.1166	2.8473	0.0406	0.5456	0.562	0.476	0.2063	1.9208	0.1878			0	0.1395	2.9993	0.4289	0.3711	0.7097	0.6403	0.0583	0.1125	0.3002	0.4405
C6orf222
C6orf47						0								0.0696										0.1038							0.0466							0.8099			0.2438
C6orf57
C6orf58					0.7533
C6orf7
C6orf70
C6orf89		0.0214	0.0408					0.0464		0.0577	0.0292		0.0283			0						0.0262	0.0523						0.0564				0.0516			0.0222					0			0.0357
C7				1.9399	0.0809		0.0225		0.1172	0.2823			0.5508	0.4264		0.0115								0.1717	0.0523	0.6107				0.0668					0.0851	0.0508	0.0519			0.0415					0.0107	0.2011			0.228
C7orf25						0.1477					0.349																																			0.4094
C7orf26	0.2357					0.1207							0.3225	0.4355							0				0			0.1173																		0.1521
C7orf41		0
C7orf43																														0
C7orf50		1.6195	0.1173	1.3111	0.2122		1.3956			0.2393	0.5558		1.4715	1.8786	1.4586	2.0775	0.6609		0.8121		1.1381		0.9394	0.2562		0.2247	3.0881			1.075	0.3086	0	0.8582		1.6215	1.2612	0.2225	0.4007	0.2678		1.5924	0.5107	1.2181	1.9168	1.9672	0.1138	1.4442	0.712	0.5162
C7orf55
C7orf55-LUC7L2	0	2.0566	2.2083	0.6038	0.213	0.3436	1.04	0.4199	0.2831	1.7198	2.084	3.2607	1.502	0.4261	2.7399	0.1545	0.7651	2.4833	2.7308	2.3432	4.3313	3.696	1.6651	0.4531	0.0642	2.9587	1.6707	1.7448	3.231	0.1726	1.5877	2.4997	3.2463	1.1646	0.858	2.2636	1.5508	0.9722	1.0582	1.1883	1.5041	2.5176	3.2874	0.5369	2.4991	2.23	1.2349	3.7129	0.7071
C7orf63
C7orf72						0
C8A								0.1456		0.1794			0.2216			0.1459		0	0.0381						0.0317					0.1132	0.1257			0.1723	0.1926	0.0998						0	0.0974		0.041
C8B	0.1936		0.0486	6.0518	0.1154	0.8746	0.9093	0.1047		0.0458	0	0.2589	0.4583	0.7707	0.0618	0.0663	0.82	0.3739	0.061			0.1148	0.4144	0.2721	0.1972	0.2835				1.0013	0.5182		0.2041	0.2081	0.5252	1.1645	0.2026	0.1568	0.2648	0.1243	0.0728	0.2829	0.2084	0.0511	0.5523		0.1346	0.1148
C8G	0.1483	0.2409	1.1694	3.5566	1.4174	11.1189	0.1398	5.4743		6.6981			0.5376	0.0923		0.5675		0.0509		0.2521				1.9393	0.7217	0.4892	1.1711			0.5253	1.8475	0.4307	0.7664	0.4183	0.6255	0.2681	0.5964	0.08	1.37	0.1039	1.3837		1.5538
C8orf31
C8orf33			5.3878						2.6374							3.0981	0.0745	2.6996						2.9628			0.2808																				0.2241
C8orf44-SGK3		0.0242			0.1735			0.0275		0	0.0434			0.0232	0.0711		0.0161		0.0106	0.1244								0.3043		0.0103	0.1041	0.1549	0.1985	0.1733		0.0997					0.2265		0.1007	0.0489		0.2193	0.0928
C8orf59
C8orf74											0.0526
C8orf76
C8orf82	0.0642		0.3838	0.0776					0	0.102	0		0		0.065		0		0.4735	0.1895	0.2834	0.8081	0.2522		0.2078	0				0.2692	0	0.3749		0		0	0.0269			0	1.1724		0.4314		0.3362			0.6528
C9	0.8995	0.2401	0.2046	0.458	2.0911	1.4509	0.2021	0.6712	0.5748	2.0254	0.1816	0.3229	2.623	0.6117	0.2582	1.1216	1.0006	1.2449	1.7073	0.2569	0.2892	0.1495	0.8686	0.9409	2.9338	2.425	1.265	0.8336	0.1744	1.5045	4.1127	0.8662	0.4127	1.1999	3.6104	1.8642	1.0653	0.6002	0.5996	0.7743	0.3227	5.4378	1.4998	1.5514	0.4729	1.5877	0.5542	0.1638	0.2054
C9orf114						0.1653				0.3002	0.2657		0.241		0.0713												0.2441					0.1149	0					0.1319	0.0926	0.0864					0.0629		0.0844
C9orf116						0.5865		0.6642								0.9152													13.8062	2.1395	0.4936										0.4655
C9orf123		0.2487									0
C9orf129
C9orf142	1.2821	1.8401	6.7344	1.5481	0.6652	3.4506	2.734	3.1095	3.9461	5.1426	4.0557	2.1586	1.8291	4.0947	0.8329	1.0049	0.7351	3.1404	1.0698	3.1143	0.9524	0.2916	0.3701	3.9575	2.4337	2.9595	4.0919	3.0718	2.8339	1.7287	2.0549	3.5146	2.7321	5.9304	3.3473	1.8735	2.433	2.0682	4.3237	1.88	3.9862	2.0987	4.2301	0.629	1.5954	4.5411	0.3367	1.518	3.1292
C9orf152					0.1509									0.1706			0.0584																	0.1395
C9orf16
C9orf171
C9orf40																																									0.2257
C9orf41		0.2077				0.27		1.092						0.6139												0.3983				0.0705				0.1043					0.0372				0.029		0.2937
C9orf50
C9orf64	1.5719	0.0442	0.0321		1.0871	1.5916	0.7861	0.5561	0.5065	0.1895	0.6225		0.6623	0.7744	0.2676	0.0706	0.532	0.3396	0.0269	0.0726	2.3921		0.2783	0.0613	0.1665		0.1004	0.0627	0.6632	2.1271	0.4817	0.4771	0.079	0.8595	1.1744	0.7241	0.3743	0.7339	0.0381	0.3155	3.4878	0.0724	1.2117	2.2085	0.4996	0.2983	0.1599	0.3383	0.1542
C9orf72
C9orf78	0.1296		0					0.825									0.0571	0.0466			3.3999						0.7423			0.0692	2.2867		0.05	14.933							0.0547					2.4621
C9orf89	0.1122	0.6781			0.2785	0.3466					0.3775	0.1299			0.2993	0.1744	0.8057		0.2069	0	1.3217			0.7386	0.6718		0.4909	0.1316	1.1231	1.5185	0.6533		0.673	0.9749		0.4504	0.1108	0.5625	0.4178	0.44	2.086		0.4652	0.6071	0.8839		0.3664	0.3823	0.1789
C9orf91
C9orf92
CA1	82.6283	35.1225	9.8909	40.3102	13.7351	13.1985	34.0218	24.6476	19.2283	89.2027	6.6943	16.8354	90.0819	64.4668	56.305	68.7578	36.719	75.476	122.165	50.6464	31.1087	16.1013	29.3507	13.0787	41.4656	23.9022	10.869	18.3029	6.7986	3.8115	59.0505	19.6573	22.4681	6.0641	24.9423	54.9834	18.9519	9.3317	52.4226	16.8827	9.0303	94.7879	30.6947	20.8312	50.871	63.007	133.156	253.001	27.1351
CA12	0.5433		1.5691			3.7796	0.1945	0.6228	0.3113	1.82	0.232		0	0.8136	0.2047	0.2527	0.4694	0.5928	0	0.2104	0.1029	0				0			1.0045	0.4014	0.0706	0.1833		1.298	0.8313				0.1856	0.2399		0	0.7785			0.0447			0.5981
CA13	3.0862																																								2.9019
CA2	12.2059	5.9681	4.1431	7.7647	161.82	18.1692	11.4629	14.9861	11.9891	30.0587	4.1539	1.0621	7.492	16.2379	7.3209	9.5513	9.1403	10.5566	3.9505	13.3182	8.9471	6.8083	1.9031	1.4938	1.3858	3.4724	3.737	2.4564	2.2359	2.5027	9.1492	12.2484	2.3089	1.3143	9.7074	2.3658	4.3767	3.5021	15.7484	43.1473	1.8052	4.5324	3.9087	4.224	4.7546	2.8234	3.7525	65.9362	5.8819
CA3
CA4							0.9449							0		2.094																								0.3956
CA5B
CA7		0.4676																	0.4404
CA8			0.1315		0.3572	0.0647					0.6191							0.1253														0.0935		1.0181	0.2243			1.177
CA9					1.1652			0.4208									0.1113																					0	0.0844							0.6315
CAAP1																													1.5835	0.7301			0.4329
CAB39	3.6603	3.526	1.4658	1.7693	7.2591	3.5622	2.6609	4.8748	4.102	2.2297	5.0312	1.86	2.7816	4.7617	4.136	3.4478	1.9859	2.9267	1.2034	6.8	5.2793	1.8258	1.858	1.2275	0.816	2.6638		10.3694	6.615	2.956	1.1208	1.1142	1.6118	13.6821	1.4718	5.2041	1.116	1.581	0.527	0.9242	1.1284	2.69	2.5556	7.9224	7.0374	9.355	2.0329	3.876	2.6832
CAB39L	3.165	2.1842	1.1723	0.9249	1.25	0.9677	0.6282	0.4968	1.8081	0.348	0.9815	2.4327	2.3988	2.1825	1.6807	1.5357	1.6674	2.4438	0.3588	1.5994	0.9462	0.3275	0.5088	0.9282	0.598	3.3792	0.1089	0.1692	2.6502	2.1443	1.2177	1.9912	1.4036	3.1104	1.1774	0.8899	0.8133	1.0545	0.7804	0.7497	1.1097	0	1.2048	3.9224	1.2226		0.2524	0.4613	0.2832
CABIN1
CABLES1
CABLES2
CABP1
CABP4																													0.2777								0.1535
CACHD1																																0			0.0226
CACNA1A
CACNA1C
CACNA1E																																															0
CACNA1G									0.1146					0
CACNA1H
CACNA2D1						0.2328		0.1219		0.1642	0.2779		0.1665	0.0289	0.0565	0.0137															0.0195		0		0.2249	0.0525	0.3659		0.1102							0.05
CACNA2D2
CACNG6	0.1745	8.7052	1.1157	0.5983			0.1577	0.9562	1.2433	0.4772	1.195	1.5814	1.2631	1.7352	3.4345	3.3053		1.8771	1.7793	2.4514		5.5074		1.7727	0.325	2.0657	0.6459	8.0025	4.0968	0.8769	2.1175		8.4178	2.6537	7.2051	7.9421	0.8347	1.4242	1.7001	2.1837	14.2982	5.3028	10.1154	3.3086	6.2394	2.5341	6.6646	5.6277	4.0921
CACTIN			2.3685							0.014					3.1782	4.8149		12.0517	0.0148	3.6996	7.6895	21.9011	9.6545			9.899			4.4948	2.6599											0.48	0.1017				1.6631
CACUL1																									0.1012			0					0.0461										0
CACYBP	2.5058	0.7638	2.2562	3.0531	0.1045	1.8956	0.4394	5.2826	1.3124	1.3611	5.7883	0.5074	2.0175	3.1464	3.9162	4.8704	2.928	1.7337	2.3542	0.7735	0.4798	0.4269	2.4843	0.056		0.1346	0.4645	0.7727	0.5936	0.4729	0.4336	1.0049	0.7347	0.7752	3.3617	1.0988	0.1121	1.0505	0.1907	0.4016	0.4806	0.2987	0.5934	15.3234	3.2119	0	1.235	4.5401	4.1568
CAD	0.5422	3.6039	1.8149	0.9503	0.6509	1.4513	1.5872	21.5707	1.7893	0.5982	0.9766	1.2713	1.084	1.2592	2.3301	3.1102	0.6997	1.2549	0.8333	0.706	1.4387	0.9078	2.2032	2.6825	1.2295	0.7462	0.5327	1.026	2.0605	0.7502	0.8068	1.4595	2.2643	2.5663	1.6341	2.593	0.1267	0.5306	0.9549	0.9681	2.1112	3.0472	1.5027	2.2997	0.8443	2.9699	1.9406	2.8091	0.581
CADM1					0.2528															0.1131																	0.0899
CADM2
CADM4																		0.2706
CADPS		0.2655	0.0686	0.0377		0.4901		0.1004	0.7653	0.034	0.1225		0.0069	0.4835		0.2691	0.0023	0.4431						1.2629	2.9202			0.2321	0.437	0.9336	1.1454	0.4209						0.0435		0.2751						7.2533	0.1895		0.7195
CADPS2								0.0108			0.0157			0.206			0.0021													0.0277				0.0323				0.0398								0
CALB1		0.737				0.1589	0.1799	0						0.1763	0.0608		0.2998														0.1891			0.0623	0.1623					0.2302
CALB2		0.0259	0.0252			0.3554	0.1499							0.3186	0.0911		0.2499			0.1701											0.2348			0.052	0.1771					0.1918								0
CALCOCO1		0.0709												1.0031							1.8458		0.1522		0.0181						0.2233
CALCOCO2			0.0249						0.054
CALCRL								0.1171
CALD1	3.0421	7.5945	9.256	12.7775	6.6591	9.3703	2.497	7.3902	8.2461	8.9539	9.7346	12.512	9.9326	10.6205	9.1811	11.8485	1.018	8.7964	9.2872	8.406	6.0811	7.1307	3.4115	9.344	19.5939	6.0038	5.1881	14.1762	0.3332	4.2769	6.4254	4.372	8.7278	5.3061	10.1817	17.2663	35.819	7.5377	19.1744	4.0196	9.9956	7.7866	15.5644	9.7255	3.6127	7.2002	6.3515	11.5158	1.5336
CALHM1																																									1.2269
CALHM2
CALHM3
CALM1	22.1987	6.4873	75.5521	11.5421	36.3984	24.509	5.2725	28.8559	10.6207	28.7748	64.9056	12.2793	9.616	15.0912	7.8897	10.716	9.9076	10.043	3.4072	15.695	9.7575	6.0537	12.4371	27.9273	44.0116	9.7204	23.1389	51.2188	24.2422	8.0668	19.0186	11.1387	7.6658	43.2698	28.4402	18.2266	33.5036	59.2174	31.1059	33.3905	15.2077	34.6638	26.2612	17.9787	7.8306	42.543	9.3245	23.6922	17.4626
CALM2	22.1987	6.4873	75.5521	11.5421	36.3984	24.509	5.2725	28.8559	10.6207	28.7748	64.9056	12.2793	9.616	15.0912	7.8897	10.716	9.9076	10.043	3.4072	15.695	9.7575	6.0537	12.4371	27.9273	44.0116	9.7204	23.1389	51.2188	24.2422	8.0668	19.0186	11.1387	7.6658	43.2698	28.4402	18.2266	33.5036	59.2174	31.1059	33.3905	15.2077	34.6638	26.2612	17.9787	7.8306	42.543	9.3245	23.6922	17.4626
CALM3	22.1987	6.4873	75.5521	11.5421	36.3984	24.509	5.2725	28.8559	10.6207	28.7748	64.9056	12.2793	9.616	15.0912	7.8897	10.716	9.9076	10.043	3.4072	15.695	9.7575	6.0537	12.4371	27.9273	44.0116	9.7204	23.1389	51.2188	24.2422	8.0668	19.0186	11.1387	7.6658	43.2698	28.4402	18.2266	33.5036	59.2174	31.1059	33.3905	15.2077	34.6638	26.2612	17.9787	7.8306	42.543	9.3245	23.6922	17.4626
CALML3	0.6298	2.1516	5.0401	0.994	0.8947	0.1847	0.1293	3.0781	3.867	3.5429	0.4489	0.404	2.8304	4.3977	2.4566	3.7225	0.7801	4.0167	0.2375				0.1262	1.372	1.5515	2.865	2.5978	0.1305		1.3809	0.0559	5.0451		4.1665	3.469	0.1469	3.1711	7.0733	3.0433	2.3694	0.1998	1.4866	3.6083			1.1972		5.8004	1.0959
CALML4	0.6429	0.1929						0.2115				0.1533						0.72	1.3187										1.0126			1.5063						0.8961		1.372	0.6771	0.9617	0.3548					1.3724
CALML5					0.4363																																	4.0919
CALN1																			6.1211																1.8938	2.1387		0.5661
CALR	26.8544	29.0439	48.3996	14.1989	114.6	54.1203	11.8273	31.4422	35.3684	18.5144	89.2136	21.1824	26.0292	89.2864	25.5644	54.5171	14.0078	31.3149	36.3	10.4544	11.5011	24.7405	15.3383	10.6793	48.8944	10.8263	19.1104	33.2355	24.7786	11.2202	22.6357	11.3364	37.2262	45.285	41.7633	44.967	5.4985	23.6886	53.7745	35.1178	25.8267	35.2357	20.1271	40.641	34.4357	30.8793	8.8487	11.7821	26.221
CALU	5.8303	2.097	2.5133	2.156	6.2336	4.2193	0.9015	5.4992	5.3486	1.0652	3.8074	3.0342	1.4125	5.4028	0.6316	4.1297	1.4429	5.3727	2.8328	2.0338	0.7142	0.0558	3.1323	2.4028	1.8779	0.6728	1.3271	3.0952	1.2964	1.3806	1.7434	5.5659	10.1218	2.0906	9.8462	5.6411	0.6968	12.8196	5.9735	2.1367	2.2182	3.9221	6.4379	10.305	3.7731	4.7798	4.9729	3.2734	2.9787
CAMK1		0.122	0.0587		0.9372	0.198		0.1706	0.1229	0.1429	0.0683		0.1681	0.1731	0.2196	0.1545	0.0838	0.1389	0.0947	0.3031	0.148	0.6009	0.0966	0.6789	0.274	0.1258	0.3083	0.2963	0.1214		0.1641	0.1177	0.1562	0.271	0.2129	0.1636	0.1913	0.0512	0.0931	0.2172	0.1143		0.165	0.2717	0.4295	0.2363	0.1265	0.4248	0.1158
CAMK1D		0.2312	0.2596			0.137	0.2907	0.1074		0.4587	0.1593		0.4608	0.536	1.2558	0.065		0.1025	0.016	0.0365		0.4176		4.882	0.252		0.2835	9.8226					0.1433	0.35	0.0351				0.0138	0.1814			0.1069	0.0597	0.2594	30.9098		0.3381	0.1064
CAMK2A	0.0192	0.1188	0.0819	0.0311	0.2275	2.2634	0.129	0.0448	0.1046	0.135	0.2444	0.1111	0.1532	0.3401	0.0889	0.0276	0.2797	0.1045	0.093	0.0622	0.0823	0.1963	0.07	0.089	0.115		0.1874	0.0128	0.1872	0.1897	0.0112	0.1009	0.0429	0.3765	0.1895	0.0335	0.1658	0.2708	0.3048	0.2282	0.1054		0.2229	0.0507	0.0663	0.0604	0.0674	0.0705	0.0266
CAMK2B	0.0183	0.1224	0.0782	0.0297	0.2171	2.1599	0.2204	0.0428	0.0998	0.1289	0.2332	0.106	0.2183	0.4706	0.173	0.0264	0.5719	0.1437	0.9561	0.8288	0.5199	0.2093	0.0668	1.0331	0.6543	0.2281	0.2588	0.0122	1.2909	0.4783	0.4433	0.4623	0.9116	0.9687	0.2361	0.5164	0.3865	0.2584	0.4459	0.3002	0.9601		1.1171	0.7639	0.3471	0.0577	0.187	0.1895	0.0254
CAMK2D	4.7373	0.6215	2.7507	0.1749	1.4041	3.7288	0.3933	0.9228	0.5082	4.2815	2.4556	0.4213	3.5067	1.4747	0.9622	0.8779	1.4333	0.931	1.7733	2.0342	0.5611	2.0517	0.6259	0.5216	0.38	0.9781	0.6051	1.1477	2.0183	0.8737	0.5202	2.1094	0.3873	2.1974	0.5392	0.6032	1.2718	3.0482	2.3732	1.5333	0.6816	0.777	1.7055	0.6541	1.0732	1.1394	0.4009	1.7953	0.7953
CAMK2G	0.0187	0.3344	0.0798	0.0303	0.3495	2.3142	0.1398	0.381	0.0505	0.4514	0.352	0.0677	0.2608	0.3235	0.1328	0.2378	0.5777	0.0717	0.215	1.0277	0.6348	0.0992	0.201	1.0554	0.8399	0.4273	0.2643	0.1831	1.4757	0.6157	0.4529	0.5225	1.0383	0.9896	0.2973	0.6183	1.0038	0.3404	0.3951	0.4552	1.0994	0.125	1.881	1.1245	0.5865	0.491	0.1844	0.3379	0.026
CAMK4
CAMKK1
CAMKK2																													0.1436																1.0242
CAMLG
CAMP		0.1782	0.6212	0.9227	1.8541	4.8701		0.4477	3.8465	3.483	3.1491	0.0718	1.704	5.7635	0.4638	0.6389	0.1736	0.8438	1.2767	0.3893	0.1909	0.4594	26.4963	0.1502	0.8266	3.2202			0.4058	0.7782	0.3617	2.2065	8.0094	0.1508	1.6829	0.7633	0.7042	0.892	1.4947	0.2028	2.5614		0.5177	2.2495	1.8162			0.8871
CAMSAP1															0																																0.4324
CAMSAP2														0.0614
CAMSAP3		0.0133	0	0.0479		0.1531		0.1708		0.1522	0.368		0.0318	0.248	0.0285	0.2151	0.1545	0.0969	0.0595		0.1156			0.0883			0.0322	0.1708	0.0566		0.2366			0.1121		0.0043		0					0.0125	0.719		0.0152	0.1224		0.025
CAMTA1
CAMTA2																																																	0.0116
CAND1	2.8773	4.4954	5.2311	3.7439	2.2924	5.3223	2.5531	3.6152	5.5902	4.2006	4.9663	5.1334	3.6229	4.6637	4.56	5.4887	2.4501	5.7678	3.3058	3.5689	5.0777	5.7805	4.7897	6.1744	5.9401	5.339	3.3225	10.2607	7.0672	3.9715	1.9807	3.9272	4.9938	7.0867	4.5314	3.8625	3.7578	3.6314	4.5909	1.767	4.5218	2.9073	6.533	2.9385	3.7448	14.503	1.9312	6.4517	3.4348
CAND2	0	0.0209	0	0		0.0147	0.0135	0	0	0.0485	0	0.0176	0.0206	0.0326	0.0265	0	0.0047	0		0			0			0.022			0.0462		0.0153	0.0307	0.0296		0.0121	0.0284	0	0.0272	0	0		0.0321	0.0184	0	0	0.0219
CANT1			0.0301		0.6409	1.1807		0.7255	0.1786	0.5101	0.2256	0.0379	2.1086	3.1804	0.4713	0.1928	0.0709	0.1487	0.0795	0.3894	2.5231						0.1262	1.2901	0.6228	0.1201	0.0814	0.0707	0.1625	0.9436	0.1725			0.3707	0.1418	0.2864	0.6178	1.4479	0.0425	0.1007	0.2669	1.1364	0.7646	1.4817	0.2173
CANX	13.2664	57.4514	30.4869	22.9925	49.1575	17.2309	11.828	13.494	28.8185	28.5937	39.2054	38.3435	18.9522	24.3276	32.1276	54.9649	10.6909	16.2612	37.2409	29.0416	39.2012	40.6487	25.125	58.8927	25.8326	39.3416	10.1182	95.0024	21.9525	21.84	26.9978	41.2664	48.2341	26.7093	24.3026	19.7616	5.0599	18.0777	28.2662	20.741	33.0276	43.285	25.8029	14.5339	34.5294	91.7114	35.9469	29.8011	21.2701
CAP1	25.7474	22.1146	20.883	10.2706	15.7346	29.425	22.2179	19.2987	24.1415	21.9897	24.7724	13.4464	21.8164	21.2484	13.8335	11.8435	9.5828	8.3986	9.9097	18.1927	15.7158	11.1246	5.28	42.8308	34.6073	12.2299	30.9038	6.9458	24.3473	10.412	24.671	13.6962	15.3427	16.7356	30.7524	16.5538	13.9442	20.7751	38.0141	18.572	24.8321	2.3885	23.3136	20.6822	7.6752	3.5913	4.4045	15.4587	11.7096
CAP2	0	0.5252	0.3101	0.158	0.153	0.0762	0.2733	0.1129	0.364	0.0644		0.4697	0.4628	1.2166	0.0683	0.0192	0.0877	0.4032	0.0156	0	0.1267	0.4341			0.1303	0.1935		0.0914			0.3541	0.0192	0.3646			0.4959	0.6751	0.265	0.3609		0.7916		0.3617		0.3452	0.7312		0.2635	0.4974
CAPG	7.2477	29.4685	70.714	8.1009	16.4953	33.472	8.9785	19.0782	14.026	16.7315	41.4006	13.5003	25.282	37.7183	19.5762	8.9839	22.3872	10.9393	9.9968	16.6411	19.3175	13.6745	8.9889	110.253	52.5197	36.3372	17.6683	21.5479	123.742	26.7005	58.5648	19.1735	65.7828	67.7455	37.1834	64.5917	8.0306	45.1653	73.2157	10.905	49.538	7.6965	114.844	43.0437	12.9003	20.4328	5.0484	16.2596	26.7605
CAPN1	7.885	14.2096	13.9091	6.9602	19.6395	10.8795	6.113	13.2827	7.7314	5.5609	11.0733	7.0436	14.5981	13.2646	13.1072	7.7349	16.82	7.4168	5.615	12.3003	16.5575	9.1292	8.5819	29.5294	21.1402	9.5768	15.2469	4.2461	19.5473	8.238	9.316	15.7551	13.2504	17.082	13.9024	16.1514	8.3192	12.4277	13.4561	13.0418	24.2106	4.1473	17.5388	16.9713	9.6935	5.9235	7.563	12.0961	7.5841
CAPN10
CAPN12																											0.8391
CAPN13
CAPN14	0.2035
CAPN15																											0.0394
CAPN2	2.9963	3.1825	2.3678	1.5153	7.171	2.5279	2.1776	3.8219	1.5207	3.2587	4.9607	2.9691	1.7452	1.962	0.6441	0.9141	1.5687	0.6225	0.6702	2.4781	1.1188	1.196	1.1276	2.2896	3.6888	0.4306	2.9361	2.0409	3.8339	1.1441	1.6524	1.2423	1.9483	6.0096	5.6614	2.2744	1.8834	3.2753	1.1157	3.2062	2.1527	0.7674	2.5227	1.5544	1.293	0.4223	1.4094	3.0507	1.0706
CAPN5	0.0613	1.156	0.6983	0.0755	0.2348	0.7716		0.7362	0.3828	1.6689	0.6854	0.3772	0.3574	1.3524	0.4544	0.443	0.1562	0.1495	0.413	0.3215	0.2173	0.0383	0.3205			0.1683		0.352	0.822		0	0.2988	0.2397	1.1596				0.1336		0.1647	0.4829	0.3486	0.8352	9.0744	0.1719	0.1875	0.2131	0.3406	0.1979
CAPN6																				0.2684																							0.0324
CAPN7		0.0148	0.2212		0.1363	0.0481	0.0446	0.0425	0.0286		0.0549	0.0355	0.0442	0.0337	0		0.0233	0.0539	0.0146			0.018			0.05			0.0407				0	0.0503	0.2587				0.2156	0.0198		0.05			0.0442	0.0109
CAPN8					0.1646
CAPN9					0.2239								0.0981	0.3986																				3.5895														0.1957
CAPNS1	6.1748	6.86	19.5053	3.9315	7.1445	31.5197	3.012	13.6341	5.0255	8.7187	13.287	3.4583	4.2446	5.9179	3.6008	7.3825	2.5178	5.0136	5.5516	5.8906	7.2637	2.9426	3.2953	6.0919	15.1155	3.0809	4.5354	24.4897	7.3841	1.9577	5.6366	4.5213	6.9927	13.0355	3.1299	3.8012	1.2254	6.4699	8.2442	4.1962	9.4985	5.478	6.6748	5.935	3.3348	8.1001	6.4875	13.4238	7.798
CAPNS2	1.8886	0.8805	0.1755		0.9073	0.2041	0.6111		1.1446	0.2084	0.242		0.9843	0.9761	1.1701	3.3787	0.6081	2.4099	2.1944	0.8591	1.0192	0.5251	0.5511			0.1171	0.4009	1.5572	0.372	0.1424	0.3761	0.2633	0.783	0.8501	0.3353	1.7817	1.1311	2.126	0.7621	1.5241	2.1344	1.0076	0.7653	2.2739	1.2707	0.2189	1.4365	5.6727	3.9616
CAPRIN1	1.7956	2.598	2.0451	0.9548	0.3973	0.5809	0.8835	1.4129	1.6825	1.3733	7.9758	1.7208	1.14	3.1832	1.8347	2.12	1.7953	1.1562	1.1186	2.7215	1.0536	1.512	0.5025	1.4178	1.6996	0.8067	0.868	4.3623	2.4804	2.0897	0.2856	1.9187	1.7755	3.1644	1.3839	3.2397	4.1187	3.365	3.2655	2.7698	2.3301	2.5693	1.495	3.0491	3.4577	6.2071	1.1129	0.8269	3.0651
CAPRIN2
CAPS		0.1723	1.831	0.5104						8.4243		0.1031			0.5355					2.9752															0.0899			0						0.0862					0.4789
CAPSL
CAPZA1	13.9733	33.7002	21.2557	8.2382	64.7983	48.4954	23.883	35.9837	17.4087	31.4728	64.485	34.5923	35.9058	42.5934	27.6612	19.5831	35.9075	12.3535	11.7994	11.912	23.0848	27.9537	16.3828	112.23	46.2311	16.5269	40.6085	38.965	43.977	61.8018	16.9523	25.0616	17.1855	51.8085	36.9174	21.7724	16.0666	38.8972	48.7148	35.5307	31.7162	22.9198	32.6755	40.0409	16.3616	119.235	13.985	16.2581	11.2932
CAPZA2	9.7031	24.6456	15.5313	4.4631	40.8142	29.0751	21.0789	28.0988	5.9201	29.3422	57.5664	27.5028	31.2318	34.3139	17.2116	10.0394	31.4982	15.1683	9.1612	9.333	9.4385	26.1742	11.5092	12.0447	9.076	10.6132	33.6059	10.9199	30.225	58.2626	9.8854	20.1663	14.0024	42.6515	29.6011	19.0197	15.4921	27.2646	19.761	29.4537	27.3256	13.339	32.9825	39.0435	11.1596	17.8979	9.9224	18.5919	12.9513
CAPZA3
CAPZB	12.9471	13.4555	12.3502	5.2282	5.9265	10.2566	9.5003	15.7207	14.2213	11.7829	11.9374	15.4364	9.0984	11.3788	10.1545	7.5244	7.0168	7.5544	7.4346	13.7365	8.8994	9.1842	10.7107	4.6015	9.4651	9.0768	13.6103	6.0729	4.8025	10.2131	5.0797	4.9003	7.6101	66.7028	13.8775	8.7326	7.9055	17.7315	15.0322	13.8495	15.4383	5.9494	9.8835	7.2725	4.1482	3.4003	5.8299	12.0932	6.5251
CARD10														0																			0.0296
CARD11																											0.0458																			0.0144
CARD14																																			0.0091
CARD16	1.8191	0.7494	0.49			1.7991		2.4623	0.8706	1.5457	6.0287	0.4088		1.1113	0.477	0.896		0.9997	0.6807		0.0953						5.3554	0.7536							1.3063	0.5094		2.2503	4.5828	3.8471	1.9142	0.6462	0.4189	0.2463	1.0569				2.1574
CARD6
CARD8
CARD9						0													0.0206																	0.0384					0					0.0338
CARF												0
CARHSP1	2.2844	11.2132	5.165	4.1344	2.3855	10.36	2.5179	7.2237	6.1999	7.8285	6.8212	9.5577	5.3277	10.7655	6.1701	7.6074	4.3294	4.0996	14.1228	2.5424	2.5677	4.0891	2.3004		0.2511	2.254	0	1.4073	5.2191	8.8476	2.1807	0.894	1.984	2.776	1.2075	3.8511	1.1712	12.0019		7.7212	6.8218	3.3917	6.3033	8.7519	0.5881	3.9911	5.8974	0.6598	3.564
CARKD	0.1387	3.0367	2.89	0.1743	0.1097	0.3341	0.0332	0.4126	0	0.9508	0.4863	6.4396	0.2346	0.516	0.6565	0.1082	0.3193	2.3504	3.754	2.7644	2.8714	0.1192	3.4574		0.5741		0.6784	0.6798	4.8033	0.3238	0.1952	0.315	1.0069	3.0739	0.1054	2.9028	0.5272	0.5719	0.2393	0.1888	0.7482	0.5233	0.5349	3.0141	0.7021	0.2813	0.5018	5.5876	2.1973
CARM1	0.1742	0.1697	0.5966	0.4036	0.1082	1.4537	0.3177	0.7454	0.8519	0.5402	0.5057	0.4815	1.1357	0.998	0.6422	1.2688	0.5908	1.4213	1.3771	0	0.3656	0.5112	0.785		0.3038	0.7758	0.3958	1.8409	0.7316	2.539	0.7669	0.3156	0.8083	1.2536	0.8252	1.927	0.1272	0.9333	0.2018	0.6364	1.2835	0.5306	0.5652	1.993	0.7385	0.2902	2.2901	0.5628	0.4479
CARNS1								0.0133	0								0.0271			0.0113										0.0812			0.0425					0.0542		0.0241		0.0095	0.0214
CARS	0.6144	0.6144	1.2187	0.5834	2.8324	1.1337	0.2181	2.8713	0.5521	2.1478	1.294	1.1862	4.6853	2.6537	3.0997	1.942	0.9358	2.0359	0.6314	1.3774	1.38	0.581	1.3127	4.4421	1.4155	1.0611	1.2927	0.6719	1.1532	2.2218	0.9257	0.6258	0.8029	1.8323	1.739	2.9633	0.2691	0.6499	2.7346	1.7005	3.697	0.4808	1.8498	1.9281	0.4828	2.1967	0.8176	1.0788	0.5025
CARS2	1.6591	2.5946	4.5847	0.3334	1.1943	0.2479	1.9207	0.1834		1.7639	1.9741		1.8564		0.8766	0.3049		0.2361	0.5344	0.126	0.1895	0.4737	0.5079	0	4.2633		3.5316	0.6573	0.2238	1.9074	0.1484	0	0.8793	1.2005	0.3266	0.0644	0.4197	1.1235	0.5844	0.6653	0.5297	0.1317	0.7239	0.1654	0.8182	0.3162	0.7042		0.1931
CASC1						0.7965																						0.0433
CASC3														0.0305		0.0392		0.2627
CASC4	0.0419		0.3148	0.0176	0.4725	0.2073				5.3747	0.0838	0.5369		2.1519	0.6468	0.8748	0.1974	1.0064	2.9913		0.0877							0.721	0.134	0.3212		0.3037		0.012	1.2686			0.4975	0.0634	0.2101		0.1065	0.1048			0		0.1113	0.1061
CASC5									0.0087																										0.0615
CASD1										0.0297				0.0389																				0.3607
CASK	1.1679	1.3898	1.0342	0.8759	1.1748	1.2587	0.9637	1.3039	0.9492	0.8443	1.8893	1.4873	1.1464	1.5447	1.5631	1.6917	4.8625	0.738	0.775	0.6459	1.0941	0.6792	0.2074	1.0291	1.1048	0.5367	3.6012	0.4663	2.3956	5.1283	1.8679	1.0945	0.6375	1.6121	0.4565	0.7858	0.4317	0.9123	0.6423	0.7681	0.458	0.215	2.491	1.2091	1.5332	0.3921	3.2512	1.0288	1.0097
CASKIN2																																					0.0372
CASP1	2.9682	5.092	2.4426	0.1882	0	1.6495	0.6327	6.9331	4.1796	1.5395	5.4447	1.5894	2.0299	2.6163	2.65	1.3357	12.705	1.6527	3.2707	9.2449	18.3164	3.8139	14.1669	0.2305	0.1444	18.6995	2.9944	2.2044	88.987	0.5216	7.3731	35.542	11.2697	9.5649	16.7986	2.1797	0.3721	31.6987	2.4784	6.3264	18.4462	0.5974	14.7986	1.6404	17.9469	1.7228	19.7455	35.1726	26.3514
CASP10	0.3135	0.0492	0.9809	0.0481	1.2267	0.2789	3.0919	0.0307	0.9619		0.9552	0.4045	0.0524	1.2199	0	0.0422	0.0246		0.6389	0.1373	0.0857	0.1156		1.1427	0.6188	1.6584		0.1835	1.528	0.8194	0.7742	0.0689	1.1411	1.0289	0.7159	0.0286		0.3676	1.0538	0.5441	0.0763	0.3352	0.1021	0.6291		2.5		0	0.0485
CASP14					2.9181								0.0967	0																				0.0329				1.5944				0.1885
CASP2												0.3152									0.1504							0.1615																		0.8299
CASP3	1.4317		0.3365	3.9916	0.2658	5.5269	0.4348	6.4421	0.4216	0.5427	0.9423		8.2179	7.0691	0.4232	0.6472	0.4776	0.5474	0		0.5018			0.5279	1.495		1.0183	3.2525		4.922	1.4348		2.6448	0.6396	0.6362	1.4189	0.2605	1.0432	1.2708	1.5704	3.3044	0.1971	4.2707	3.1893	0.8054	1.2401	0.6397	1.2517	2.1827
CASP4														0.0298																						0.0907
CASP5														0.026
CASP6	1.2534	3.6106	6.1347	0.6845	1.9703	1.4031	3.1953	2.328	5.0486	0.9117	3.2886	2.5844	5.2134	3.8654	4.2831	3.354	7.9245	1.4548	3.4595	2.475	2.1489	2.3864	3.136	2.8418	1.7848	1.5526	2.2237	2.758	1.9679	5.2558	2.2326	1.6506	2.2507	7.5088	1.1908	1.1529	1.1374	2.3573	1.0364	1.3896	2.2895	1.6643	4.3098	2.6316	1.3263	3.6766	1.6138	2.461	3.2054
CASP7			0.2208	0.0801		0.2637	0.3552	0.1781	0.1147	0.2151	0.5642		0.4724	0.7378		0.0974	0.5543	0.1447	0.0403	0.0543						0.0933	0.6492		0.1203	0.4604			0.0363	0	0.1856	0.0386		0.0997	0.26	0.2151	0.0559		0.1376	0			0.0131		0.308
CASP8	0.1966	0.2012	1.4148	0.1517	0.3293	0.9682	0.6657	0.5598	0.8438	0.5044	0.9599	0.329	0.8309	0.2265	0.2222	0	0.2108	0.5322		0.9726	0.2419			2.8743		2.3051	0.039		0.5622	0.3633		1.7542	0.2614	0.3065	0.2662	0.2571	0.3584	1.0265	0.0969	0.3411	0.292	0.2015	0.3424	1.9752		0.3063		0.8206	1.49
CASP8AP2
CASP9																																													0.3439	0.354
CASQ2			0.4054												0.2683	0.7993
CASS4									0.0632												0.0288						0											0
CAST	1.3116	2.4798	4.965	1.2997	1.7359	5.2573	0.904	4.4821	1.6916	3.7663	8.1635	5.4132	1.4342	3.3256	2.7772	1.2413	1.4309	0.496	0.4509	0.5887	3.7727	1.4502	0.6289	6.974	3.3562	1.2999	2.9004	5.3127	6.654	2.6026	1.4377	7.0361	5.8982	3.9618	9.4259	9.2056	1.47	3.971	4.8179	4.3398	3.6811	5.5052	6.7764	2.4444	0.8433	4.0333	0.7338	1.1177	1.173
CASZ1																												0.1206													0.0289				0.0193
CAT	10.432	8.9962	4.134	10.0621	5.8472	6.8229	8.281	10.2751	13.6698	9.853	10.0482	6.3272	14.3553	12.8092	8.5623	6.0852	8.6236	8.8541	7.1014	23.6984	13.4987	6.9892	6.7714	11.4279	10.2448	20.8332	5.5219	5.4493	10.2762	14.13	19.2202	8.2704	18.4882	15.0752	9.9402	16.5332	5.7034	11.6272	15.5715	12.1189	9.994	4.4699	9.7328	13.0178	11.6892	4.3976	7.0782	7.6316	13.7684
CAV1	1.9212	1.0201	0.9006	1.3469	8.3928	2.5657	1.7501	2.1509	0.1999	2.2868	2.1058	1.3739	0.8273	3.0531	1.0632	1.8849	0.2547	1.3112	0.8951	0.9128	0.5612	1.6617	0.4868		1.4844	0		1.2544	0.7791	0	9.6862		0	0.5979	1.1257	0.5654	7.2173	0.2408	0.8018	2.2176	0.0382	2.1635	4.7415	1.9616	1.6655	0.8189		2.0209	0.5583
CAV2					0.6657			0																							0
CAV3			0.1569		0.1346	0.1152		0.1019	0.2474		0			0.153														0.33					0				0.4519						0.2646		0.2501			0.2867
CBFA2T2
CBFA2T3
CBFB	0.2672	0.466	1.1803	1.1934	1.3229	1.5833		0.4741	0.6152	0.267	0.8611	0.2911	0.1293	0.3774	0.3317	0.9049	0.1754		0.3545	0.6224		0.2609	0.1662	0.4325	0.9227	0.9391	0.6063	0.9279		0.288	0.521	0.1291	0.8364	0.2674	3.1563	0.6885		0.6244	0.857	0.2981	0.839	0	0.6023	1.1106	0.7725		0.5037		1.1207
CBL		0.0484	0.0718	0.0553	0.0776			0.0222	0.1659		0.0782	0.4326	0.0173	0.0145	0.0277	0.1102	0		0.0154		0.109		0.2628				0.0517	0.02					0.6363				0		0.0091		0.2399			0			0.0719		0.0172
CBLB		0.0142	0.0246						0.0643	0.0401				0.0439		0.036			0.0166	0.033			0.0343				0											0.0115	0										0.0143
CBLC
CBLL1		0.0752																						0.2622			0.3297				0.0587	0.0828	0.0923												0.0856
CBLN4
CBR1	12.169	35.7144	33.5303	9.7632	24.4895	39.0403	20.2925	23.1621	27.3625	20.8843	42.0937	41.6545	21.2389	37.4327	41.2591	43.2935	13.839	32.2811	27.52	41.5584	23.986	36.8187	38.6808	39.0227	23.2317	20.1163	28.3485	63.7629	69.7276	14.341	27.0934	32.0005	31.64	45.5669	19.7777	17.0631	18.3967	19.13	24.6749	26.5069	34.2528	42.2105	19.8186	25.5665	18.8782	163.007	29.2311	57.9326	26.4452
CBR3	2.7562	3.6728	6.0343	1.0454	3.3244	4.0307	1.5644	2.8975	2.7632	3.3282	2.5717	2.9297	1.5381	4.536	4.5346	1.367	1.2354	0.8954	6.0679	3.1338	1.0784	1.0607	0.9028	0.9542	3.2606	0.7815	3.4713	2.1243	4.485	1.4683	0.6645	3.6769	0.373	4.539	2.2122	0.4396	3.2539	5.845	2.9845	2.0872	0.6749	1.368	2.7025	2.5398	0.8152	0.8864	0.6139	0.9817	0.4238
CBR4		0.2439	2.0615		0	4.9009		0.3211	0.7329	1.7589	0.2973		0.2833	0.579	0.3611	0.2057	0.2399	0.1688		0.1276	28.8015	0.3561		0.1421			0.1794		1.0153	34.1118	0.1776	0.0912	0.196	0.8268	0.0414		0.2165	1.027	0.1688	1.1001	0.6149		1.187	0.11	0.2685			0.3338	0.3109
CBS
CBWD1		0.1028	0.1874			0.0665		0.1563	0.0117	0.0795	0.1467			0.1553	0.1098			0			0.0552				0.0882									0.0794	0.0145			0.2306	0.0052		0.0686		0.0456	0.0163		0.0861	0.0367
CBWD2		0.1	0.1813			0.0646		0.1521	0.0113	0.0773	0.1427			0.1511	0.1069			0			0.0537				0.0851									0.0768				0.2226	0.005		0.0667		0.0444	0.0157		0.0838	0.0357
CBWD3		0.1	0.1602			0.0646		0.1521	0.0113	0.0773	0.1427			0.1511	0.1069			0			0.0537				0.0851									0.0768	0.0139			0.0366	0.005		0.0667		0.0444	0.0157		0.0838	0.0357
CBWD5		0.1187	0.1526			0.0767		0.1806	0.0135	0.0919	0.1694			0.1794	0.1269			0			0.0637				0.1011									0.0665	0.0166			0.0435	0.0059		0.0363		0.0527	0.0187		0.0995	0.0425
CBWD6		0.1	0.1602			0.0646		0.1521	0.0113	0.0773	0.1427			0.1511	0.1069			0			0.0537				0.0851									0.0768	0.0139			0.0366	0.005		0.0667		0.0444	0.0157		0.0838	0.0357
CBWD7			0.0633			0.0201					0.0111							0							0.1347									0.0329	0.0221			0.0272	0.0079		0.0573			0.0249
CBX1	3.3831	13.5275	24.3959	4.4284	1.4759	10.1851	8.5211	16.3955	17.3428	22.0882	19.6466	27.5596	8.1192	19.6952	15.2491	22.2073	8.2567	10.8288	17.6064	18.2477	28.0721	8.8009	25.348	9.1311	4.5198	23.8813	3.322	10.0923	36.0058	17.825	16.6808	22.5254	30.4767	27.8689	29.3237	24.6881	3.0557	13.3335	1.5578	9.8583	32.5737	26.5358	19.7673	18.379	29.5841	14.9845	21.9576	17.3201	13.5142
CBX3	6.9953	19.0695	33.4349	6.7898	7.3021	16.1448	10.6311	22.7087	20.4763	34.854	33.1129	38.0173	11.632	24.8135	19.0998	27.0695	15.4478	13.9283	23.507	22.3428	38.7197	13.1272	31.3737	10.4356	5.9798	28.2694	13.1382	24.4861	44.2949	24.0763	19.3761	28.1581	38.3937	34.6786	39.9032	29.8295	14.5437	30.1311	3.8295	25.6804	44.3587	30.599	24.3463	28.9463	37.7671	18.5607	28.8961	21.4767	17.0511
CBX5	0.243	1.6179	0	0.1187	0.3632	0			0.5479	0.7045	0.6451	0.6961	0.1852	0.2676	0	0.1132		0.0903	0.1031		0.0896							1.4646			0.3351		1.0347					0.6748		0.608	0	1.3706	0.7617	1.121	0.1951				2.4762
CBX7
CBX8							0.0371	0			0.0532	0.8011		0	0.2518	0.2465													0.7062				0.0303								0.3232			2.4071	0.0554		0.9403		0.1465
CBY3
CC2D1A	0.5183	0.6508	0.5887	0.2238	0.2063	1.3507	1.2446	0.9967	0.6658	0.535	0.961	0.2037	0.6871	0.9114	0.899	0.9908	4.0818	0.5136	0.6241	0.7021	0.6253	0.3436	0.4881	1.1282	0.617	0.6402	0.4823	0.5965	0.6937	0.2858	0.2541	1.4678	0.2816	1.6835	0.8344	0.1568	0.2965	3.6574	5.9693	2.6604	0.2461	0.4868	0.6816	0.5007	0.1382	0.7318	0.8018	0.5023	0.323
CC2D1B		0.0581	0.3175		0	0.0746		0.302			0.1661		0.0235			0.0375	0.0641	0.9979	0.0997	0.0404	0.0483			0.1581	0.3114	0.0626		0.0494	0.0346		0.1702		0.0544	0.1341	0.0675	0.0898		0.4086		0.2187	0.3459	0.0488	0.1063		0.0353	0.135	0.0387	0.0758
CCAR1	0.0877	1.3318	1.3011	0.5636	0.3108	2.2551	0.1714	2.3398	1.609	1.1517	2.6909	1.2816	1.7999	0.9944	0.5744	1.8635	0.4706	0.7386	0.7695	0.3311	1.5016	0.3994	0.3261	0.2519		0.3276	1.0372	1.4111	1.9939	1.446	0.5722	2.4593	0.8963	1.1302	0.5492	0.2431	0.2517	0.6136	0.5763	0.4218	0.8865	0.1091	3.1174	0.8108	1.6353	0.2459	1.2226	0.305	0.3054
CCBL1
CCBL2		0.4305	2.339	0.1205	0.3718	0.5113	2.2742	0.0711	0.3336	1.7307	1.3107		0.3196	0.1291	0.5202		0.4996		0.517			0.2902	0.0318	1.1615	1.0971	1.1257	0.0717	0.3348	1.3397	0.4314	0.7063		0.372	0.9857	0.8809			0.0631	0.4254	0.4615	0.914		0.6452	0.3302			0.0367	0.0503	0.049
CCDC101		0.1045				0.0459		0.0626	0.0851	0.0777	0.0778	0.0825	0.0572	0.0954	0.074	0.1607	0.0174	0	0.0888	0.139	0.1067										0.102	0.1275	0.052	0.1064	0	0.0342					0.1226			0.1017	0.1216
CCDC102A	7.2107																								0.3587
CCDC102B
CCDC104																																										0
CCDC105																																								0.1488
CCDC108
CCDC109B							0.1808						0.0733																0					0.0532	0.0173
CCDC11			0.0339
CCDC110
CCDC111
CCDC113
CCDC114																						0.0118									0.2683								0.2939
CCDC115						2.827												0.5214																						1.5165						5.9709
CCDC116																																															0.0726	0.1166
CCDC117
CCDC12			0.0811	2.263							0.4412			3.3818														0.149					0			3.2072						3.5188				0.3091	0.675
CCDC124	1.3018	3.468	2.2898	3.3683	2.9587	0.4595	1.9434	3.1082	4.1663	2.1487	11.5155	5.1166	8.7817	2.2523	4.701	3.3942	1.4308	3.7043		2.8267	1.8794	1.5215	0.866	2.4609	3.4148	2.6982	5.5155	0.6797	1.5591	3.9946	1.9901	4.8068	7.4105	5.7661	4.9735	2.4077	0.8366	1.6449	1.8762	1.5412	1.5201	4.9342	3.5528	1.7853	3.0217	3.1837	4.6459	3.8057	1.2317
CCDC126		0.0529				0																												0.0544	0								0				0.0675
CCDC127			0.2202												0.7162													0.2269	0.1388													0.7377				0.8655
CCDC13
CCDC130
CCDC132	0.7745	0.1426	0.1128	0.0169	0.1239	0.1064	0.0209	0.0696	0.25	0.0243	0.0988	0.3282	0.0627	0.1813	0.4584	0.171	1.2305	0.0793	0.1466	0.0292	0.201			2.2176	8.6961	0.0658	2.6445	0.4012	0.376	0.0236	0.0962	4.9332	3.8635	0.6293	0.0513	0.1851			0.0253	0.0467	3.5755	0.4541	0.3669	0.0917	0.4877	0.6038	0.0595
CCDC134			0.1482					0.2174				0.6994		0.5247						0.2048								0.453						0.1393					0		0.4064			0.2832		0.6127
CCDC137				0.4188		0.1487								0.1088							7.8192	9.3112			0.2114								0.4298		0.1704	24.0072		0	0.1031				0.4568	0.0472
CCDC141
CCDC142																																								0.0461
CCDC144A																																	1.6443
CCDC146																	0.0804
CCDC147															0.0047
CCDC148																0.0257
CCDC149			0												0																															0.3573
CCDC15																								0.0413
CCDC150																											0.1344
CCDC151					0.2275
CCDC154
CCDC155				0.1386																																				0.1142
CCDC157	0																		0.0332
CCDC158				0.067
CCDC166
CCDC168															0.1647									0.1604
CCDC169														0.1135
CCDC169-SOHLH2														0.0384
CCDC17											0.0197																														0
CCDC170
CCDC171					0.0068																										0.0514
CCDC173
CCDC174
CCDC175
CCDC178	0.0822									0.0094			0.1231					0	0.0592		0.0816
CCDC18			0																			0.0372							0.0624						0.0097	0.1361
CCDC180										0.0294
CCDC181
CCDC19
CCDC22	0.5569	1.2908	0.5695	0.1634	1.5701	0.5996	0.0565	0.1886	0.4085	0.6308	0.8963	0.1244	0.5739	0.9803	0.7036	1.124	0.5137	0.1894	0.1363	0.2591	0.9394	0.173	0.2899	1.077	0.0853	0.1687	0.2323	3.5301	0.5229	0.3946	0.1619	0.103	0.9266	0.4411	0.2355	0.7251	0.0743	0.067	0.299	0.549	0.6292	0.7149	0.4988	0.2835	0.0751	2.4391	0.2009	0.5989	0.0605
CCDC25	0.0808							0.0543	0		0.7876		3.453		0.0562							0.1311	28.9636				0.1675											0.131	0	0.15				0.2781			0.0821		0.1069
CCDC27														0.3733		0.2115
CCDC28A
CCDC30
CCDC34						0																																				0.1066
CCDC39											0.3246
CCDC41																																																0.3606	0.2528
CCDC42B
CCDC43						1.6638			3.259			5.4069		1.1214						0.354				0.3146			0.3317											3.0477	0			0.9523	11.75					0.3751	0.607
CCDC47	0.4461	1.9621	0	0.5298	1.4704	1.1101	0.8114	1.5951	0.6995	0.6898	0.7364	0.6258	1.6554	2.658	1.5899	1.0633	4.8621	0.3224	1.2819	0.1814	0.1592	2.5951	2.8007	0.8728	2.4679	0.1179	0.3736	0.2681	0.2529	7.3456	1.6559	0.2014	1.9907	4.2372	2.0051	2.1016		0.7669	1.5648	1.5542	2.4395	0.9437	4.5207	4.0288	0.139	0.3317	3.3305	3.5444	3.6111
CCDC50			0.4795	0.2129		0		0.0755	0.1253		0.4761				0.0658	2.4159		2.6359	0						0.1402		0.1958				0.0944		0.2928		0.7475	0.0664	0.6379	0.1983	1.1562		0.0632		0.0461				0.6253	0.2325
CCDC51		1.5653	0.0747	0		0.2334	0.0575	0.0348		0.1974	1.6715		1.2021	0.1433	0.0303	0.1334	0.7796	0.5628	0.3785				0.0323	0			0.1391	0.1177	2.883	0.072			0.2363	0.0479	0.0299						0.0266	7.501	0.3064	0.3172	0.0184		0.1764	0.0329	0.0257
CCDC53	0.3494	0.1231	0.4818	0.187	0.2062	0.4065	0.6075	0.4432	0.4195	0.4969	0.5316	0.1142	0.6108	1.0624	0			0.222		0.4351			0.1907	2.7342	0.9109	0.565		1.1001	0.3494				0.5065					0.4829			0.4337			0.3119		1.0709	0.553	0.1847	0.1573
CCDC54
CCDC57
CCDC58	1.1818	1.9776	5.3094	0.6214	3.2177	1.7796	0.7934	1.4929	0.1105	2.9876	4.31	0.4567	2.5593	0.8956	0.9181	2.2738	2.2963	0.4764	0.4819	0.3146	0.7119	0.4554			4.6102	0.1389	4.6098	1.0918	1.488	3.9605	0.4313	0.7667	0.1476	2.0617	1.0152	0.6981	0.1194	1.459	1.0131	0.4979	2.0338	0.3632	1.6799	2.9697	0.4509	0	1.4064	0.3356	0.5242
CCDC59																																	0.4947
CCDC6	3.7168	3.3222	0.44	0.1931	0.1082	0.3447	0.4489	0.5611	0.1894	0	1.5744	0.4063	0	1.9833	1.8386	8.1101	1.1186	0.2252	4.502	0.4329	0.4782	0.035	0.1255	0.04	1.0255	2.4876	0.1098	0.6749	1.5607	0.84	1.1463	0.6726	0.034	0.7356	0.6039	0.1635	3.6975	12.0443	2.7374	17.2807	0.0911	0.5125	0.5915	1.7788	7.7199	1.4013		0.0703	0.7349
CCDC61
CCDC62											0.0956
CCDC64B	0.8721	0.04			0.1332	0.0878		0.1264		0.0412				1.3454	0.019		0.0371	0.5876	0.1449				0.0632								0.0115				0			0.3167					0.0451				0	0.0644
CCDC65
CCDC66
CCDC70	0.0497																																									0
CCDC71L																								17.2016	2.4346		15.714							4.8095	6.821	2.1088			8.7785
CCDC73
CCDC77										0.0722
CCDC78																						0.0577							0.0961					0.1128												0.4791
CCDC79																				0.0242
CCDC80
CCDC82
CCDC83									0.5086						0.4427
CCDC84
CCDC85A
CCDC85B
CCDC85C																																			0.0588
CCDC86		1.2602	0.0629	2.2904					0.1037	0	0.0599		0		0.1103	2.3679	0.3306	3.0123		0.0626	0.1091		0	0.0628			0.4445		0.3087	0		0.0916	0.0977	0.4019	0	0.1021			0.0517		0.0638	0.0695	0.0573	0.2164	0		0.0769
CCDC87			0.5792																													1.0385
CCDC88A																				0.3253		0.3933							0.4648																0.0516
CCDC88B		0.1678			0.0429	0.4403			0.0179	0.3509	0.6445	0.0347			0.0179			0	0.297	0.0582	0.0288	0.1777	0.0368	0.0909		0.0253		0.1704	0.0111				0.2202		0.2606		0.4897	0.3658	0.3653	0.4276									0.6417
CCDC88C						0.0086
CCDC9	0.0645	0.0961	0.2147	0.0487	0	0.1733	0.1788	0.295		0.1349	0.2828	0.3696	0.1397	0.2859		0.2541			0.1033		0.1027	0.0893		0.128			0.798					0		0.3415	0	0.3975	0.1765	0.4921		0	0.2824	0.1656	3.6954	0.152	0.2392		0.2128	0.1499
CCDC90B	0.0436	0.3974	0.1921											0.0956	0.0307		0.0569		0.0246		0.4097							0.2294	0.4806	0.1497	0	0.3091	0.1384	0.4135		0.1762					0.272	0.0582	0.3221	0.1125	0.0761	0.0936	0.0741
CCDC91
CCDC92
CCDC93		0.2854	0.036		0.1176	0.1607	0.0207	0.5152		0.0738	1.7798		1.7679	1.667	0.0949			1.6952		1.2405	0.072			0.1137	0.0633			0.1427						0.0584		0.0128		0.3167	0.0898	0.0601				0.3527			0
CCDC94								0.0551												0.1499								0.3239	0.0447		0.0793		0.051	0.0937		0.03						0.7355		0		0.66	0.0507
CCDC96
CCDC97						0						0.0994
CCHCR1												0.0458						0.0342	0.0315										0.2021													0.0148
CCIN				0.0052
CCK																		5.7997
CCL16
CCL19								0.3513					0.2285																								0.5483
CCL20											0.3351	0.4378						10.961
CCL21																0																												0.0986	0.2115
CCL23
CCL24		4.0693	1.9185			1.0137		0.6354			5.7485	4.0057			3.6298		0.168	0		0.651														0.1932										2.5583					1.8891
CCM2			0			0.6758		0.0283			0.0412		0.0186	0.5823					0					0.042	0.0378					0.0273			0.0861	0.0544		0.2168					0.2632		0	0.1046
CCM2L
CCNA1
CCNA2																														0												0.0692
CCNB1																											0.1149						0.0687		0.0235
CCNB2
CCNB3																																														0.054
CCNC
CCND1
CCND2																																									0
CCNDBP1
CCNE1								0.0252
CCNH						0																		0.3639	0.1544					0.0659			0.1276	0.0784	0.0621				0.0777		0.14		0.0929	0.1052
CCNK			0.1102			0.0295		0.1289			0.1241		0.1052	0.1291	0.0243	0.0947	0.1059	0.0425	0.046					0.0753		0	0.0635	0		0.2899	0.0568	0.051	0.0637	0.1088	0.0786	0.1728					0		0.1041	0.1484	0.1485	0.5782	0.04		0
CCNL1																											0.076			0.0747
CCNL2
CCNO
CCNT1										0.3469
CCNT2
CCNY	0.1491		0.0905		0.2734				0.6707		0.098	2.7668	0.0512	1.7825			0.0434		0.875	0.3908				0.1396					0	0.0442		0.3127	0.1562	0.6202	0.0886	0.1747	0.0562				0			0.0313	0.3812	0.4751	0.153
CCNYL1																		0.1724
CCNYL2
CCP110									0.4196
CCPG1			0
CCR1				0.0483																																0.061
CCR10				0.0744	0.7195
CCR3
CCR6
CCR8
CCRL2
CCS	0.3643		0.6547	0.5839	1.5939	0.1344		0		0.1881	1.0197					0.4299		0.3178	0.2013	5.1577						3.5212	0.3793	0.0414	0.1199		3.6015		0.7016		0.9146	0.5324	6.539			0	0	0	0.7684	1.4034			0.2517	1.7105	0
CCSER1																																						0.5064
CCSER2
CCT2	19.2766	35.6582	29.4559	10.83	18.8606	30.8134	11.6991	22.4675	22.3514	22.0154	35.3444	21.9162	21.1737	31.6171	18.1443	18.6663	12.6002	9.9428	14.5964	17.8971	49.9712	25.1735	23.4581	23.2417	21.8896	20.7225	38.4005	35.0979	41.2824	23.4876	17.0588	27.304	46.3118	28.1566	69.1553	20.4236	10.9852	18.992	10.2231	21.0532	65.6037	25.7255	52.6559	18.9696	15.1747	29.8913	21.4835	17.9244	15.7808
CCT3	25.8005	49.1113	30.9801	18.3286	20.2275	20.0232	17.839	15.7534	23.9902	17.1422	19.7218	27.5134	33.2698	37.7258	27.733	27.5434	16.8905	13.9971	24.4814	21.3054	29.572	14.7788	19.224	31.8085	40.7795	15.271	46.9625	40.2897	39.5087	47.0326	12.7498	22.0457	36.8598	49.4415	41.9292	23.4262	11.6549	37.5589	24.4188	33.0169	48.4783	23.5011	30.2368	37.6909	18.4269	32.3142	27.6127	23.9426	22.9737
CCT4	5.8525	8.7874	11.4381	6.724	27.5468	11.3407	9.8773	9.1824	8.2861	5.6806	13.0395	9.8716	8.8022	9.6865	8.8183	14.3412	10.9788	8.01	9.2551	10.3828	14.4528	11.7322	17.3662	6.5377	10.6148	9.9967	17.5775	11.5103	23.8978	9.861	7.7987	11.4585	12.8474	13.1778	10.8439	9.0689	6.0538	8.8325	9.9699	9.2595	13.3571	10.9851	10.8328	11.1096	9.308	12.9599	5.8401	5.4146	6.2433
CCT5	5.8249	7.6684	15.0514	5.6994	5.4873	6.6154	3.6509	4.5787	7.7529	7.2656	9.0735	22.1774	5.0737	8.3662	8.3842	11.0446	3.0081	18.6697	13.8743	2.9125	7.5083	6.9007	8.6719	5.1917	7.2589	2.1604	9.405	7.2944	8.3639	6.6958	4.973	2.8755	8.9866	7.0207	8.0639	6.9349	2.3049	6.2658	2.5544	9.6957	10.4487	7.4379	6.2923	5.787	4.9115	2.9035	14.209	8.3669	11.1183
CCT6A	8.5775	41.7353	21.5975	8.0018	6.2744	15.9596	14.2281	13.3116	9.6893	14.2842	20.6778	12.1461	20.8091	23.4009	30.3941	7.121	7.1563	3.7919	11.2431	12.9991	28.2138	8.5709	18.685	44.8039	29.5444	13.0198	21.7087	60.4077	36.9689	15.7584	8.1133	29.3752	26.803	20.8544	15.7316	8.0376	7.3608	11.4791	5.6645	7.8953	29.4826	79.9265	22.0191	15.3326	11.1713	85.427	39.447	19.4751	6.794
CCT6B	0.8289	1.6075	0.3062	0.1331	0.8902	0.4834	0.8129	0.8288	0.7944	3.4313	1.3975	1.2542	1.0556	1.4098	1.745	1.2912	0.9384	0.9423	1.1104	3.2523	1.1678	1.159	1.0675	0.7962	0.0916	0.5712	0.7255	2.6592	1.3116	1.081	0.5792	1.1617	1.6873	1.3554	1.2666	1.264	0.8359	1.3603	0.6105	0.7366	1.9907	2.3932	1.4829	1.6095	1.2725	2.1151	1.7585	1.6154	2.6183
CCT7	8.2208	8.5304	10.3038	7.229	9.7719	6.0958	8.995	9.3042	6.1639	6.2711	10.8179	5.919	7.2729	13.1614	6.2815	7.3628	5.3783	4.8109	5.576	6.4474	6.3022	3.2336	7.1751	22.3939	17.2704	4.8788	12.6917	9.0747	8.3954	6.2824	4.2278	7.5737	11.2516	8.8663	8.5395	5.5162	2.4933	6.0423	4.205	9.7577	11.256	7.9587	11.0239	7.7491	4.7717	12.0217	7.7805	5.5201	5.2337
CCT8	17.0054	15.6283	12.7932	6.3886	17.8282	16.8739	16.8667	10.2876	18.6574	9.721	16.8297	13.5234	16.4355	15.3097	12.5234	11.8869	13.6359	15.9685	8.2647	12.4193	12.0709	15.1984	13.7764	31.4735	35.2502	11.5795	34.2874	15.4204	14.6772	15.9863	10.1684	11.0719	16.2319	19.7725	18.182	9.5994	7.2164	13.6296	15.5255	16.0861	25.8498	21.3406	17.0955	17.2029	10.4696	14.7389	10.1109	16.0637	14.0176
CCZ1				4.0606				0.0646					0.0259	0.0376						5.055				0.1832	0.1835		0.6141						5.456		0.2802						2.4899			2.6291
CCZ1B				4.0606				0.0646					0.0259	0.0376						5.055				0.1832	0.1835		0.6141						5.456		0.2802						2.4899			2.6291
CD101						0.0676													0.0341									0.0146
CD109					0.0552		0.4442			0.0085			0.007	0.0147	0.0914										0.0223			0.0114			0.0918		0.0257		0.0259	0.042	0.0942	0.0081	0.0217	0.0217		0	0.0354	0.3839		0.0266
CD14	0.4583	0.5817	0.935	1.5654	0.4057	2.9374	1.0927	2.3518	1.3524	0.4541	1.4459	0.4869	1.5238	2.0865	0.5575	1.5842	0.3258	1.4565	0.5479	0.8184	0.9717	1.3103	1.1648	3.1566	3.0217	2.3713	1.043	2.6234	0.1873	0.9023	1.9555	0.755	0.8821	1.0665	1.2077	1.6413	0.6004	1.0619	2.2646	0.6969	0.4193	0.2469	1.2186	1.1045	0.1429	1.0986	0.1034	0.7778	0.6151
CD151	0.1646	0.2565	0.0786		1.4238			0.1306	0.1323		0.0372		0.0617			0.1538	0.5508	0.4935	0.3677	0.1349										1.0733		0.2162				0.086	4.8252		0.1625	0.3167		0.5805		0.2052	0.2028		0.1678	1.5837	0.2141
CD163						0.0261		0.0221	0.0787		0			0.5706				0.0138	0	0.0446	0.0375			0.0846				0.0203			0.2585	0.0249	0.1227	0.0222	0.1037	0.049	0.0229		0.0636		0.0184		0.0951	0.0129
CD163L1					0.0187				0.0139																																				0.0064
CD177																0.217		0.172
CD1A
CD207																																										0.1002
CD209										0.023
CD22
CD244																																										5.4003
CD247
CD248																									0.0565					0.1142						0.0273									0.1942
CD274
CD276						0		0.0625			0			0											0.0844		0	0.1675					0					0	0.0879							0.1152
CD28
CD2AP	2.2633	3.3384	1.1095	0.0479	1.3001	1.1442	6.8729	3.3552	0.6056	3.853	5.3791	0.3595	1.8299	4.0343	2.3978	0.8519	2.6503	0.3326	1.8094	0.2941	0.5005	0.3998	0.1149	1.7553	1.8699	0.6667	0.8749	0.4624	0.5691	1.7577	0.9989	0.2075	0.3022	2.9447	1.2562	0.5215	0.1512	1.7389	1.4711	1.9474	1.9469	0.2441	1.8815	1.4408	0.7204	0.5013	0.0597	0.2145	0.768
CD2BP2	0.1596	0.1243	0.7329	0.1542		0.5634		0.3298					0.0842						0.0504		0.4296			0.1883	0.1229		0.5695	0.354	0.3475	0.5977	0.1622	0.3321	0.4836	0.1087		1.4561		0.6662	0.93	0.2395	0.6625	0.3207	1.5639	3.1715	1.2396	0.4111	0.3576	0.1391
CD300A					0.5956
CD300LF
CD34
CD36					0.1308									0.0228																										0.0527
CD37																0.1292						0.2029
CD38	0.6307	0.4867	0.0649	0.4545	5.7559	0.5589	1.1293	0.2132	1.0514	0.4023	0.6879		0.157	1.1477	0.6519	0.6866	0.3945	0.2841	1.396	0	0.1729	2.4228	0.4112			0.5476		0.4208			0.9199				0.3121	1.3433			0.2967						0.5779	0.0491			0.4415
CD3D																			2.2159
CD3E						0.8054																		0.2712	0.4427														0.2374
CD3EAP																								0.0979																							0.0652
CD4						0.0856										0						0.0908						0.2722																	0.0593
CD44	1.8857	8.1917	22.0112	6.8661	13.7043	11.1956	5.2818	5.1716	23.9661	4.1389	7.3165	15.8206	4.6551	12.8051	6.2057	11.6534	3.1688	14.1549	8.2254	9.6738	7.429	6.3671	7.2268	0.5768	0.2108	10.3711	0.3519	2.1165	15.2072	14.5332	11.3953	6.4364	3.2597	35.357	9.5616	9.367	3.1809	5.7962	1.5613	5.8935	11.2336	2.6053	17.5542	14.1799	13.6787	3.2334	5.1082	14.018	39.6576
CD46												0.5845			0.8778													0.2129																			0		0
CD47	6.3935	3.1723	0.2224			0.9907	0.5399	1.3027			0.8763											2.6949						0.1956												16.0683								36.2516	27.8956
CD48		0				0.3344	0	0.5137	0.0936	0.2127	0.4826		0.2323	0.3154		0.0828	0.1303											2.632									0.1893			0.4485					1.1125
CD5																												0.028
CD53				0.0628	0	0				0	0.1944		0	0.2156	0.1297	0.1709		0.4001	0.2685																								0.1494			0
CD55			0.086			0.3357		0.2597					0.2845												0.5252				0	0.5436	0			0.1266				0.6463					0.1382
CD58																												0.0923																			0.5
CD59		1.1739		1.0176	0.3231		0.9252	0.9485	1.4555		1.7674	1.4409	1.447	2.094	2.1976	1.564	0.2489		1.8438	1.6396	1.0955	1.0549	1.0245		1.0126				0.9261	0.5834			0.9363	1.8895		0.9368	0.8825		0.6623	0.8156			1.0192	1.3033	0.9774			1.7985
CD5L		0.2387		0.0453		0.0472		0.1203						0.0282																					0.0563
CD6
CD63	0.3861	0.9096	1.6571		0.7235	2.0936	0.802	1.4656	0.9978		0.7832	1.4173	3.0033	2.6181	1.084		0.7575			0.5984		0.6831	1.2416			1.1684	1.5009	0.9905	1.6805	0.3097	0.5238	1.3572	2.1143	2.8784	2.4243	3.8115	0.1978	2.2445	1.7605	2.2274	1.5716	0.3645	2.8003	1.312	1.4735	0.715	0.8229	2.1516	1.7756
CD7
CD70													0.0944		0.1816
CD74	2.6431	5.9569	9.21	1.3766	9.2122	24.3555	2.4255	13.3752	6.8505	2.4912	3.1586	0.3979	2.3615	11.8638	1.1399	0.8905	0.6258	1.038	0.7295	8.1113	8.6536	1.3836	0.8824	37.1444	17.5734	8.6698	7.6933	1.024	3.2623	2.6022	12.2004	11.9607	6.2892	1.2829	8.5924	15.3752	2.1615	3.639	25.9853	5.2508	0.9451	0.8025	2.4081	2.128	2.8936	3.7265	2.9205	0.7082	4.2147
CD79A
CD80
CD81					0.4824	0.256			0	0.0712	0.1143			0																			0			0						0.3761
CD82	0.1581				1.9712	2.3238		1.8826			0.4478		1.2867	0.7257	0.5463				0.1499					0.7399	1.4852					0.5094	1.3769		0.9713	0.8073	0.9356	2.5864	0.4315		1.5167	0.4655	1.5256		0.3197	0.3291	0.1824	0		1.9815
CD84																								0.0467							0.0451
CD8A				0		0.1156		0.4221										0.1384				0.3343												0.296	0.1663	0.3255										0.6248		0.2575
CD9	5.3907	2.9116	0.5474	0.6466	10.2502	1.5894	2.3996		3.2002	2.7735	0.8086	3.9299	2.5251	1.8016	2.1139	6.0784	16.3319	3.5125	10.9831	1.3472	3.5239	5.7236	2.9883	0.0554	8.5072	0.5292	2.3402	6.0188	8.8715	2.5765	1.3274	1.8638	8.2502	9.2253	1.8971	3.3492	0.5108	4.6596	1.0112	1.0125	1.0532	11.6305	1.8144	2.3174	8.4758	1.3807	1.4796	5.5789	8.6837
CD93						0.0154								0.0228	0	0.0246		0.0205	0.0169																	0.0122	0.0135						0.0117		0.0448				0.0291
CD97	0.2821	0.1951	0.3309	0.1705	0.4804	0.7335	0.2168	0.7887	0.2112	0.4439	1.3222	0.1723	0.7138	1.0361	0.3596	0.4999	0.1362	0.0835	0.281	0.5067	0.1586	0.1523	0.1568	0.2707	0.7611	0.3009	1.2387	1.437	0.5514	0.2214	0.5426	0.2539	0.5867	0.5639	0.2831	0.4515	0.1009	0.5903	0.6159	0.4476	0.3313	0.8144	0.4367	0.4575	0.8264	1.5394	0.1361	0.2089	0.214
CD99	0		0.8911		0.1288	1.5395	0	1.016	1.1253	0.5906	1.5029	0		1.0616		0.808		0.7344					1.9808		1.0915								0.9934			1.9109			1.1834		1.137		2.5933	0	1.668			0
CD99L2					0.3192
CDA
CDAN1																							0.0356		0.1525																								0.2601
CDC123										0.4113	0.0938			0.95			0																0.2486	0	0.1199	0.1091						0		0.1652	0.0238
CDC16		0.1458	0.0814	0.08		0.6793	0.7183	0.092	0.2399	0.1783	0.4424		0.1389	0.3533	0.1319	0.0367	0.0304			0.2322	0.1196	0.2186					0.2526	0.2449	1.1057	0.1468	0.0617		4.043	2.3242	0.0739	0.0838		0.1839		1.4173	1.6871	0	2.5731	3.1136	0.1876		0.0286
CDC20
CDC20B																																	0.434
CDC23	0.2211	0.3083	0.1123		0.4805	0.088	0.1335	0.0321	0.0163	0.2605	0.068	0.0615	0.4428	0.2165	0.0531	0.2954	0.4049	0.0496	0.04				0.0288	2.7412	2.7236		0.454		0.1779	0.4255		0.2222	0.1455	1.4587	0.2933	0.2747	0.0812	0.2004		0	0.3829		0.3336	1.5236	0.0999		0.0597	0.0746
CDC25A												0																													0.5315
CDC25B
CDC26					1.2847																			2.4015							1.1061		0.3877								0.6544			0.5725
CDC27				0.1565			0.3093										0.0504							0.1778						0.1081			0.1396		0.0673	0			0.0573	0.0485	0.034			0.2659
CDC34					0.1566							0.0503												0.0384											0.0685			1.563
CDC37	3.8757	4.787	4.6336	2.8517	4.2706	10.1142	6.4523	11.6006	4.6975	7.2844	15.7071	3.3686	2.3192	10.279	2.9284	0.7011	4.899	1.4974	2.2934	4.5797	5.6623	2.8886	5.2007	1.1191	10.9355	2.0927	12.8585	9.2295	6.7522	7.0992	2.8111	5.4318	5.6108	11.4929	8.8135	4.783	1.7103	3.8014	8.1433	2.8918	6.9593	1.4562	5.5613	7.327	2.0796	2.0514	2.9843	1.5702	3.3355
CDC37L1																		0
CDC40	0.0472		0.3699	0.1805		0.2903		0.1069	0.1627	0.1317	0.1201	0.0408	0.1056	0.1036	0.3161	0.08	0.0309	0.2445	0.195				0.0906							0.023		0.038			0.0296	0.0912				0.0338	0.0761			0.0207		0.0554
CDC42	21.3028	45.9464	64.1927	25.9478	16.1624	67.1858	21.8876	63.147	40.9043	39.4915	56.6844	36.808	64.845	85.5707	53.1988	48.9242	10.2992	37.9026	39.3135	25.3123	33.0632	64.5239	46.797	3.6636	10.8671	47.6627	2.717	15.9223	86.636	18.8265	35.7116	31.6135	58.0956	60.6432	16.0166	19.564	3.7174	5.5841	4.3398	15.6492	48.3407	16.9611	66.8624	25.7824	57.6113	11.5879	29.6054	43.6848	25.5834
CDC42BPA						0		0.0884			0						0.0355											0.0593							0.021			0.0171	0.0469			0.0172					0.0277	0.0288	0.0048
CDC42BPB	0.0218	0.1931	0.1218	0.0096	0.1041	0.0451	0.1481	0.3182	0.0728	0.0194	0.0646	0.0483		0.2724	0.0179	0	0.138	0.0641	0.0082		0		0.0361	0.0148	0.0259	0.0415	0.0139	0.1887	0.0355	0.3308			0.9497	0.5666	0.1349	0.3251		0.0164	0.0294	0.0965	0.3038	0.1696	0.207	0.214		0.0284	0.1095	0.0592	0.0292
CDC42BPG	0.0248	0.0191	0.0107	0.0036		0.014	0.006	0.0113		0.0138	0.0179	0.0068		0.0236	0.0075		0.4108						0.0411					0.215		0.0465	0.0226	0.0258	0.006	0.0613	0.0536			0.039		0.0153	0.0871	0.0561	0.0304				0.0232	0.0361	0.0333
CDC42EP1	1.7163	0.2696	0.163	0.2102		0.1857	0.0601	0.0843	0.3593		0.236	0.2911	0.7251	0.467	0.0703		0		0.5326					0.0888	0.052	0.0589			0.0472	0.1942	0.1038		0.1539	0.1922	2.1184	0.1056			0.2573		0.2939		0.2121	0.0983	0.0179	0
CDC42EP2																									0
CDC42EP3
CDC42EP4		0.1061	0.6451	0.4927		0.4995	0.5955	0.2342		0.135		0.6846	0.17	0.3624	0.2918	0.1322		0.3106				1.4348	0.7777		0.1381	0.6768	0.2168	0.2658	0.7542	0.1864	0.4498	0	0.5502	0.9487			0.1243	0.1642		0.1439	0.2535	0.3533	0.2758	0.0883	1.0776	0.5507	2.1397	1.8598
CDC42EP5	0.2271	0.6369	1.0833	0.313	0.5836		0.6077	2.1641	1.3087	0.4877	0.4259		0.6385	1.0187			1.3791							1.256	0.475		0.5397	0.6489	3.8536	0.5286	1.749	4.5413	2.0684	3.019	0.9958		0.1112	1.1287	0.7326	1.0216	3.1894		1.0427	0.563			0.4496	0.1849	0.1009
CDC42SE2		0.2644	0.6746	0.1986		0.4154				0.6567	0.5512				0.3669		0.2212									0			0.3311			0.2698	0		0	0			0.2634		0		0.3209
CDC45
CDC5L	0.256	0.7826	0.6257	1.1224	0.6336	1.6768	0.4349	0.7745	1.6892	0.7174	1.1455	0.3345	0.6966	2.0985	0.7118	0.5262	0.5639	0.8773	0.425	0.7624	0.9965	0.961	0.3223	1.9342	1.1552	0.3285	1.0422	1.282	1.2888	0.8771	0.9236	0.5155	0.869	1.3559	2.3676	1.5763	0.4183	0.4579	0.4917	0.3368	1.5613	2.167	1.4479	1.8493	2.5126	0.8729	0.5412	2.1537	0.3799
CDC6
CDC73		0.297	0.0292	0.0264		0.0481		0.0654	0.1645	0.0801	0.6462	0	0.0781	0.2553	0.2361	0.0896	0.1427	0.0305	0.1693	0.3181	0.7704		0.0624		0.5745	0.1904		0.5822	0.4001	0.079	0.185	0.197	0.2414	0.9212	0.4284	0.3086		0.1839	0	0.0597	0.2165	0	0.0842	0.1315	0.7479		0.7904	0.494	0.428
CDCA2
CDCA3
CDCA5
CDCA7																																		0.2339							0.0269
CDCA8																																															0.0667
CDCP1	0.0364				0.028	0.0286		0.0587	0.6393											0.085	0			0.1129						0.068								0.1328	0.019					0.0256
CDH1	2.3428	4.9528	13.6169	1.7509	2.3379	4.8974	4.4751	6.0944	1.0632	5.9306	10.7817	1.7908	3.4229	5.468	1.6356	3.0592	2.8245	2.6364	1.3072	3.0844	3.0766	2.2574	1.4152	9.3323	5.6902	1.7603	7.8582	2.762	4.7144	2.6838	2.1767	3.3951	2.5182	8.0333	1.9829	1.1753	0.4452	5.8195	2.581	6.8093	3.1985	1.7143	4.4555	5.7918	1.0836	0.9784	1.3046	2.5314	3.4254
CDH10
CDH11		0.0165	0.0978			0.2003		0.1348			0.2106			0.3369					0.0323					0.122	0.47						0.045		0.3667			0.1501	0.0517		0.2236		0.1887	0.0717	0.1922	0.0937	0.1008	0.1771
CDH13		0.0395	0.0156	0.0545		0.0921		0.1303		1.8074	0.3242		0.1736	2.7472	0	0.0317			0	0.0501		0.1043		0.6066	0.7387	0	0	0.0718			0.1358					0.2966	0.1311	0.2557	2.1603		0.0408		0.0405	0.146	0	0	0.0472
CDH15																									0
CDH17	8.3483	33.2619	26.9156	8.0202		11.0582	10.4895	18.439	8.9794	8.406	19.3735	15.6495	6.9626	22.1204	19.2567	13.7547	9.1262	7.1462	9.4579	9.002	11.1845	7.7605	7.4688	3.1406	5.013	7.4423	7.0468	31.5039	29.1138	13.2702	4.97	15.1964	6.0929	23.4555	4.078	0.9406	1.8159	5.6438	3.5183	11.9269	29.0886	21.0809	23.1933	11.7733	9.6367	22.7164	15.8476	25.911	19.7682
CDH19																																					0.0289
CDH2
CDH22
CDH23
CDH24
CDH3																	0.0221								0.121													0.105						0.0486
CDH5	0.3185				0.2714								0.1045							0.0602				0.4831		0.1827					0				0.0259				0.1264			1.1243				0
CDH6																									0.1118			0.5835
CDH7
CDH9
CDHR1																								0.0362
CDHR2																														0										0.3914						0.0356	0
CDHR3																																				0.0454
CDHR5			0.1056	0.0878		0.1552				0.2763							0.0353																							0.1753
CDIPT	0.0857	0.418	0.4771	0.6544	0.7184	0.4077	0.3782	0.3565	0.1888			0.566	0.3858	0.4566		0.1317	0.8153	0.0377	1.7447	0.8625	0.4739		0.6542	2.1557	2.9173	0.472	2.2369	0.2504	2.1866	1.6248	1.0246	0.4078	0.1607	0.9287	2.8157	2.5708	0.6065	0.5544	0.8652		2.2886	0.1289	0.7295	1.3398	1.3516	3.7581	0.4568	0.8326	2.0896
CDK1	13.7132		1.0359	6.7805		0.0502	11.0153	0.033	16.3839		0.1902	0.9468	18.8358	19.1291	0.1344	0.8844	2.7716				1.6653			0.7319			0.5022	0.1739		0	0.2089	1.3997	8.2867	0.1487	5.0744	0.9134		4.8502		9.2832	10.0074	0		0.1275		1.7109	14.5079	0.6895	0.1147
CDK10																								0.178
CDK11A	0.2534	0.2626	0.1908	0.0879	0.1594	0.125	0.3239	0.3365	0.4493	0.0865	0.2212	0.1649	0.098	0.1247	0.2096	0.3061	1.1819	0.0709	0.1604	0.1819	0.2014	0.0301	0.3102	0.0845	0.0212	0.0088	0.0426	0.2414	0.2489	1.7168	0.0693	0.1689	0.4717	0.2551	0.8812	0.1444	0.649	0.3072	0.0794	0.2124	0.2261	0.0426	0.5836	1.4223	0.2162	0.2039	0.3421	0.2821	0.2065
CDK11B	0.2669	0.2765	0.201	0.0925	0.1678	0.1317	0.3411	0.3544	0.4731	0.0911	0.2307	0.1737	0.1032	0.1313	0.2208	0.3224	1.2447	0.0747	0.1689	0.1915	0.2121	0.0317	0.3267	0.4305	0.0224	0.0092	0.0448	0.2542	0.2621	1.9796	0.073	0.1779	0.7127	0.4405	1.0774	0.2227	0.6835	0.3236	0.0836	0.2237	0.3841	0.0449	0.6146	1.4979	0.2276	0.2148	0.3603	0.2971	0.2175
CDK12											0.0419	0.046	0.0356	0.1629	0.0459			0.0093		0.0904				0.2542	0.028					0.1329			0.2239		0.1832	0		0.254		0.4922				0.2352	0.1003		0.0348
CDK13														0.1584														0.0046								0								0.1294
CDK16																											0.0474										0.0621	0.0712
CDK17																											0.0498										0.0653	0.0748
[truncated: 11,087 more rows]
[truncated: 172 more columns]
