# Supplementary material for: Proteomic characteristics reveal the signatures and the risks of T1 colorectal cancer metastasis to lymph nodes
Source: eLife. 2023 May 9;12:e82959. doi: 10.7554/eLife.82959 (PMC10234629; doi:10.7554/eLife.82959)
Supplement: Figure 1—source data 3. [file elife-82959-fig1-data3.zip › Figure1-source data3/Figure1-source data3.xlsx]

## Sheet: Sheet1
Figure1-source data3: Filtered Proteomics Data
Symbol	Exp062470	Exp062497	Exp062500	Exp062502	Exp062504	Exp062505	Exp062506	Exp062507	Exp062509	Exp062512	Exp062514	Exp062515	Exp062516	Exp062517	Exp062518	Exp062520	Exp062521	Exp062523	Exp062525	Exp062526	Exp062527	Exp062533	Exp062535	Exp062536	Exp062539	Exp062540	Exp062542	Exp062543	Exp062544	Exp062548	Exp062551	Exp062552	Exp062553	Exp062554	Exp062557	Exp062559	Exp062560	Exp062561	Exp062563	Exp062566	Exp062572	Exp062573	Exp062574	Exp062575	Exp062577	Exp062578	Exp062579	Exp062580	Exp062581
Cohort	Training	Training	Training	Training	Training	Training	Training	Training	Training	Training	Training	Training	Training	Training	Training	Training	Training	Training	Training	Training	Training	Training	Training	Training	Training	Training	Training	Training	Training	Training	Training	Training	Training	Training	Training	Training	Training	Training	Training	Training	Training	Training	Training	Training	Training	Training	Training	Training	Training
LNM	0	0	0	0	0	0	0	0	0	0	0	0	0	0	0	0	0	0	0	0	0	0	0	0	0	0	0	0	0	0	0	0	0	0	0	0	0	0	0	0	0	0	0	0	0	0	0	0	0
A1BG	5e-05	1.2016	0.3011	9.4654	0.1799	2.8026	5.0263	0.9543	1.3081	2.2194	2.9155	2.1594	0.747	0.3316	1.1557	3.2599	5e-05	3.2415	0.5208	0.8344	1.9277	0.6465	3.3809	2.2819	1.7497	0.2037	0.8915	3.2498	0.5199	2.2005	1.1867	5e-05	0.3056	2.2396	0.4462	1.1396	2.4444	6.156	4.3645	5e-05	0.6472	1.5833	1.0896	2.0962	1.4987	0.2312	1.1817	0.1478	0.8334
A1CF	5e-05	0.5493	1.1651	5e-05	5e-05	0.791	5e-05	5e-05	5e-05	0.1503	5e-05	0.2291	5e-05	1.7689	0.1272	5e-05	0.9493	5e-05	5e-05	5e-05	5e-05	5e-05	5e-05	5e-05	5e-05	0.7267	5e-05	5e-05	5e-05	5e-05	5e-05	0.0585	5e-05	0.9065	0.0621	0.0135	5e-05	5e-05	5e-05	5e-05	0.3955	5e-05	1.2339	0.0606	5e-05	5e-05	5e-05	5e-05	0.0652
A2M	13.1797	2.7943	1.6525	7.6419	3.8559	3.2819	11.0042	1.6562	6.6643	1.9373	5.1734	3.6595	3.5958	12.0464	2.7009	3.6237	3.3125	3.4234	2.3862	3.1585	4.3631	3.6043	4.363	0.981	4.8321	1.3861	3.5343	0.3115	2.6007	3.5001	1.8079	0.7205	2.5904	3.7927	12.16	1.6863	1.7936	3.6057	10.4499	4.2055	9.159	11.1702	10.3515	27.2166	5.2837	1.6827	0.8349	18.153	3.4864
A2ML1	5e-05	5e-05	5e-05	5e-05	5e-05	5e-05	5e-05	5e-05	5e-05	5e-05	5e-05	5e-05	5e-05	5e-05	5e-05	5e-05	5e-05	5e-05	5e-05	5e-05	5e-05	5e-05	5e-05	5e-05	5e-05	5e-05	5e-05	5e-05	5e-05	5e-05	0.0561	5e-05	5e-05	5e-05	5e-05	5e-05	5e-05	5e-05	5e-05	5e-05	5e-05	5e-05	5e-05	5e-05	5e-05	5e-05	5e-05	5e-05	5e-05
A4GNT	0.1365	5e-05	5e-05	5e-05	5e-05	5e-05	5e-05	5e-05	5e-05	5e-05	5e-05	5e-05	5e-05	5e-05	5e-05	5e-05	5e-05	5e-05	5e-05	5e-05	5e-05	5e-05	5e-05	5e-05	5e-05	5e-05	5e-05	5e-05	5e-05	5e-05	5e-05	5e-05	5e-05	5e-05	5e-05	5e-05	5e-05	5e-05	5e-05	5e-05	5e-05	5e-05	5e-05	5e-05	5e-05	5e-05	5e-05	5e-05	5e-05
AAAS	0.2113	5e-05	0.402	0.355	0.7218	0.2806	5e-05	5e-05	1.4905	1.0925	0.3989	1.1117	1.8143	5e-05	0.7249	5e-05	5e-05	0.4596	0.1266	0.4042	0.0928	0.1499	0.2069	0.5644	5e-05	5e-05	5e-05	5e-05	0.8007	5e-05	0.3969	5e-05	1.3284	0.4771	1.0093	0.8176	0.3742	0.6195	5e-05	0.3465	0.1735	1.074	0.0249	0.295	0.3158	0.619	0.7895	5e-05	0.066
AACS	0.4187	5e-05	0.2552	5e-05	0.3738	0.2276	5e-05	0.1732	0.1219	5e-05	5e-05	0.8071	0.2037	5e-05	0.1246	0.3032	0.0637	0.3292	1.0611	5e-05	5e-05	0.0186	0.1516	0.4422	5e-05	0.5875	0.0397	5e-05	0.6012	5e-05	0.103	0.3287	0.3121	5e-05	0.232	5e-05	0.064	5e-05	0.1288	5e-05	0.0963	0.0545	0.0792	0.0472	0.3644	5e-05	0.3965	5e-05	5e-05
AADAC	2.5188	5e-05	5e-05	5e-05	5e-05	5e-05	5e-05	5e-05	5e-05	5e-05	5e-05	5e-05	5e-05	5e-05	5e-05	5e-05	5e-05	5e-05	5e-05	5e-05	5e-05	5e-05	5e-05	5e-05	5e-05	5e-05	5e-05	5e-05	5e-05	5e-05	5e-05	5e-05	5e-05	5e-05	5e-05	5e-05	5e-05	5e-05	5e-05	5e-05	5e-05	5e-05	5e-05	5e-05	5e-05	5e-05	5e-05	5e-05	5e-05
AADAT	5e-05	5e-05	0.1006	5e-05	5e-05	5e-05	5e-05	5e-05	5e-05	5e-05	5e-05	5e-05	5e-05	5e-05	5e-05	5e-05	5e-05	5e-05	5e-05	5e-05	5e-05	5e-05	5e-05	5e-05	5e-05	5e-05	5e-05	5e-05	5e-05	5e-05	5e-05	5e-05	5e-05	5e-05	5e-05	5e-05	5e-05	5e-05	5e-05	5e-05	5e-05	5e-05	5e-05	5e-05	5e-05	5e-05	5e-05	5e-05	5e-05
AAED1	5e-05	5e-05	5e-05	5e-05	5e-05	5e-05	0.1649	5e-05	5e-05	5e-05	5e-05	5e-05	5e-05	5e-05	5e-05	5e-05	5e-05	5e-05	5e-05	5e-05	5e-05	5e-05	5e-05	5e-05	5e-05	5e-05	5e-05	5e-05	5e-05	5e-05	5e-05	5e-05	5e-05	5e-05	5e-05	5e-05	5e-05	0.0402	5e-05	5e-05	5e-05	5e-05	5e-05	5e-05	5e-05	5e-05	5e-05	5e-05	5e-05
AAGAB	5e-05	5e-05	1.2065	5e-05	0.5418	0.6735	0.4697	1.3198	5e-05	0.9218	1.0503	1.834	5e-05	1.999	5e-05	5e-05	5e-05	2.3372	7.7847	3.5945	5e-05	5e-05	5e-05	1.0272	5e-05	5e-05	5e-05	5e-05	0.9232	5e-05	5e-05	5e-05	5e-05	0.9263	1.1777	0.8081	1.2147	0.8876	0.971	5e-05	5e-05	2.0196	0.7034	0.453	5e-05	3.1047	2.1168	5e-05	1.1908
AAK1	0.0507	5e-05	5e-05	0.0412	5e-05	0.0237	5e-05	5e-05	5e-05	5e-05	5e-05	5e-05	0.0161	5e-05	5e-05	5e-05	0.0732	5e-05	0.2102	5e-05	5e-05	5e-05	5e-05	5e-05	0.1379	5e-05	5e-05	5e-05	5e-05	5e-05	5e-05	0.1322	5e-05	5e-05	5e-05	5e-05	5e-05	5e-05	5e-05	0.0797	5e-05	5e-05	5e-05	5e-05	5e-05	5e-05	5e-05	5e-05	5e-05
AAMDC	5e-05	5e-05	2.5233	0.2732	2.1056	1.4784	5e-05	0.2537	0.17	3.0653	7.5256	5e-05	5e-05	5e-05	5e-05	5e-05	5e-05	5e-05	5e-05	1.611	1.8078	2.453	5e-05	0.252	4.7851	0.2569	1.6201	2.02	5e-05	5e-05	1.015	1.1847	5e-05	5e-05	5e-05	5e-05	5e-05	5e-05	5e-05	5e-05	0.2522	5e-05	0.1934	5e-05	0.2196	5e-05	5e-05	5e-05	5e-05
AAMP	5e-05	5e-05	5e-05	0.4974	0.6702	5e-05	0.3587	0.2124	5e-05	0.4224	0.3632	0.7708	0.0626	0.1708	1.7234	5e-05	0.1247	0.9545	0.1802	0.1902	5e-05	5e-05	0.1758	0.639	0.0754	0.2345	5e-05	5e-05	0.11	0.1197	5e-05	5e-05	0.0425	0.5082	0.3363	0.3616	0.2805	0.8794	0.2423	5e-05	5e-05	5e-05	5e-05	5e-05	5e-05	5e-05	5e-05	0.1532	0.0879
AANAT	5e-05	5e-05	5e-05	5e-05	5e-05	5e-05	5e-05	5e-05	5e-05	5e-05	5e-05	5e-05	5e-05	5e-05	5e-05	5e-05	5e-05	5e-05	5e-05	5e-05	5e-05	5e-05	5e-05	5e-05	5e-05	5e-05	5e-05	5e-05	5e-05	5e-05	5e-05	5e-05	5e-05	5e-05	5e-05	5e-05	5e-05	5e-05	5e-05	5e-05	5e-05	5e-05	5e-05	5e-05	5e-05	5e-05	5e-05	5e-05	5e-05
AAR2	5e-05	5e-05	5e-05	5e-05	0.4564	5e-05	5e-05	0.0254	5e-05	0.1364	5e-05	0.1382	0.167	0.0616	0.1005	5e-05	5e-05	5e-05	5e-05	5e-05	5e-05	5e-05	0.0686	5e-05	5e-05	5e-05	5e-05	5e-05	5e-05	5e-05	5e-05	0.1421	5e-05	0.7843	0.8082	5e-05	5e-05	0.0536	5e-05	5e-05	5e-05	0.1905	0.3957	5e-05	5e-05	5e-05	5e-05	0.4556	5e-05
AARS	3.6105	0.4876	1.3199	1.289	1.2268	2.0372	1.4783	1.8265	0.2746	3.3238	1.9821	1.0494	1.2835	1.6944	1.3018	0.6453	1.5624	2.2838	2.507	0.5717	0.9532	0.835	0.7357	2.9706	1.2902	2.3672	2.2875	0.6764	2.177	0.7209	0.3635	2.3891	1.4376	1.5671	1.8614	1.9778	1.2828	2.746	0.5331	2.3424	1.1465	3.0627	1.3682	1.8882	1.2419	1.6837	0.6467	2.1842	2.704
AARS2	5e-05	0.0253	0.3359	0.3776	1.0698	1.4616	0.5539	5e-05	0.337	0.9808	0.3511	0.2983	0.5533	0.1475	0.0319	5e-05	0.1611	5e-05	4.5868	5e-05	0.0577	0.0993	0.1384	0.2763	5e-05	0.196	0.1773	1.4355	5e-05	0.081	0.067	1.7411	0.2249	0.9201	0.2336	0.3596	0.0844	0.767	0.1244	0.4194	0.813	0.3002	0.3228	0.5958	0.0914	0.1924	0.4552	0.1232	0.8449
AASDHPPT	5e-05	5e-05	0.3142	0.1892	0.4462	0.4383	0.1008	0.3574	0.259	0.3304	0.3229	0.8302	0.5707	5e-05	0.1503	0.4805	5e-05	0.4995	0.3386	0.3428	0.2964	0.4143	0.1501	1.2287	0.2581	0.4067	5e-05	5e-05	0.0657	0.2344	0.0735	5e-05	0.8083	0.5536	0.3109	0.764	0.9624	0.2372	0.2866	5e-05	5e-05	0.04	0.6779	5e-05	5e-05	0.3498	0.0411	0.3402	0.2887
AASS	5e-05	5e-05	5e-05	5e-05	5e-05	5e-05	5e-05	5e-05	5e-05	5e-05	5e-05	5e-05	5e-05	5e-05	5e-05	5e-05	5e-05	5e-05	5e-05	5e-05	5e-05	5e-05	5e-05	5e-05	0.4374	5e-05	5e-05	5e-05	5e-05	5e-05	5e-05	5e-05	5e-05	5e-05	5e-05	5e-05	5e-05	5e-05	5e-05	5e-05	5e-05	5e-05	0.0935	5e-05	5e-05	5e-05	5e-05	5e-05	5e-05
AATF	5e-05	5e-05	5e-05	0.1341	1.3176	5e-05	0.0387	0.1312	5e-05	0.4646	0.1948	1.2719	0.4244	5e-05	0.2689	5e-05	0.0639	0.2668	0.3907	1.2168	0.3158	0.0667	0.134	0.5045	5e-05	5e-05	0.0932	0.6723	1.4168	5e-05	5e-05	5e-05	5e-05	0.375	0.3805	0.5766	0.6326	0.5361	5e-05	0.0934	5e-05	0.3333	5e-05	0.2883	5e-05	5e-05	3.0681	5e-05	3.4804
ABAT	0.0973	0.2138	1.3949	0.125	0.1824	0.2038	0.5025	0.4469	5e-05	3.1179	0.5126	0.2584	0.278	1.2708	1.298	5e-05	0.6417	0.3644	0.0266	0.0652	0.2393	0.9465	0.2842	5e-05	1.2218	5e-05	0.2492	0.1061	0.3779	0.0881	0.0779	5e-05	0.0745	1.2074	0.7089	0.1746	5e-05	0.6869	5e-05	5e-05	0.3264	0.3924	5e-05	5e-05	0.2403	0.1626	0.1611	0.6306	0.031
ABCA1	5e-05	5e-05	5e-05	5e-05	5e-05	5e-05	5e-05	5e-05	5e-05	5e-05	5e-05	5e-05	5e-05	5e-05	5e-05	5e-05	5e-05	5e-05	5e-05	5e-05	5e-05	5e-05	5e-05	5e-05	5e-05	5e-05	5e-05	5e-05	5e-05	5e-05	5e-05	5e-05	5e-05	5e-05	5e-05	5e-05	5e-05	5e-05	5e-05	5e-05	5e-05	5e-05	5e-05	5e-05	5e-05	5e-05	5e-05	5e-05	5e-05
ABCA12	5e-05	5e-05	5e-05	5e-05	5e-05	5e-05	5e-05	5e-05	5e-05	5e-05	5e-05	5e-05	5e-05	5e-05	5e-05	5e-05	5e-05	5e-05	5e-05	5e-05	5e-05	5e-05	5e-05	5e-05	5e-05	5e-05	5e-05	5e-05	5e-05	5e-05	5e-05	5e-05	5e-05	5e-05	0.0505	5e-05	5e-05	5e-05	5e-05	5e-05	5e-05	5e-05	5e-05	5e-05	5e-05	5e-05	5e-05	5e-05	5e-05
ABCA13	5e-05	5e-05	5e-05	5e-05	5e-05	5e-05	5e-05	5e-05	5e-05	5e-05	5e-05	5e-05	5e-05	5e-05	5e-05	5e-05	5e-05	5e-05	5e-05	5e-05	5e-05	5e-05	5e-05	5e-05	5e-05	5e-05	5e-05	5e-05	5e-05	5e-05	5e-05	5e-05	5e-05	5e-05	5e-05	5e-05	0.0086	5e-05	5e-05	5e-05	5e-05	5e-05	5e-05	5e-05	5e-05	5e-05	5e-05	5e-05	5e-05
ABCA2	5e-05	5e-05	5e-05	5e-05	5e-05	5e-05	5e-05	5e-05	5e-05	5e-05	5e-05	0.0059	5e-05	5e-05	5e-05	5e-05	5e-05	5e-05	5e-05	5e-05	5e-05	5e-05	5e-05	5e-05	0.2503	5e-05	5e-05	5e-05	5e-05	5e-05	5e-05	5e-05	5e-05	5e-05	5e-05	5e-05	5e-05	5e-05	5e-05	5e-05	5e-05	5e-05	5e-05	5e-05	5e-05	5e-05	5e-05	5e-05	5e-05
ABCA3	5e-05	5e-05	5e-05	5e-05	5e-05	5e-05	5e-05	5e-05	5e-05	5e-05	5e-05	5e-05	5e-05	5e-05	5e-05	5e-05	5e-05	5e-05	5e-05	5e-05	5e-05	5e-05	5e-05	5e-05	5e-05	5e-05	5e-05	5e-05	5e-05	5e-05	5e-05	5e-05	5e-05	5e-05	5e-05	5e-05	5e-05	5e-05	5e-05	5e-05	5e-05	5e-05	5e-05	5e-05	5e-05	5e-05	5e-05	5e-05	5e-05
ABCA6	5e-05	5e-05	5e-05	5e-05	5e-05	5e-05	5e-05	5e-05	5e-05	5e-05	5e-05	5e-05	5e-05	5e-05	5e-05	5e-05	5e-05	5e-05	5e-05	5e-05	5e-05	5e-05	5e-05	5e-05	0.2744	5e-05	5e-05	5e-05	5e-05	5e-05	5e-05	5e-05	5e-05	5e-05	5e-05	5e-05	5e-05	5e-05	5e-05	5e-05	5e-05	5e-05	5e-05	5e-05	5e-05	5e-05	5e-05	5e-05	5e-05
ABCA8	5e-05	5e-05	5e-05	5e-05	5e-05	5e-05	5e-05	5e-05	5e-05	5e-05	5e-05	5e-05	5e-05	5e-05	5e-05	5e-05	5e-05	5e-05	5e-05	5e-05	5e-05	5e-05	5e-05	5e-05	19.8157	5e-05	5e-05	5e-05	5e-05	5e-05	5e-05	5e-05	5e-05	5e-05	5e-05	5e-05	5e-05	5e-05	5e-05	5e-05	5e-05	5e-05	5e-05	5e-05	5e-05	5e-05	5e-05	5e-05	5e-05
ABCB1	5e-05	5e-05	5e-05	5e-05	5e-05	5e-05	5e-05	0.1617	5e-05	1.4685	0.0451	5e-05	0.13	0.1189	0.0118	5e-05	0.0307	5e-05	5e-05	5e-05	5e-05	5e-05	5e-05	5e-05	5e-05	5e-05	0.053	5e-05	5e-05	0.0088	5e-05	5e-05	0.0824	5e-05	5e-05	0.0316	0.0264	0.0755	5e-05	0.0603	5e-05	0.014	0.3776	5e-05	0.0126	0.2762	5e-05	0.047	5e-05
ABCB10	5e-05	0.0915	0.2841	0.1368	0.0804	0.0696	4.3882	0.1451	5e-05	0.1161	0.0893	0.162	0.1101	5e-05	5e-05	0.1922	0.0579	0.1015	0.0976	0.0606	5e-05	0.0374	5e-05	0.2049	5e-05	0.2364	5e-05	5e-05	0.1334	5e-05	0.0954	5e-05	0.1286	0.2044	0.0179	0.1453	5e-05	0.237	5e-05	0.0615	0.0354	0.0233	0.0193	0.0873	5e-05	5e-05	0.167	5e-05	0.1862
ABCB11	5e-05	5e-05	5e-05	5e-05	5e-05	5e-05	5e-05	5e-05	5e-05	0.1828	5e-05	5e-05	5e-05	0.0513	5e-05	5e-05	5e-05	5e-05	5e-05	5e-05	5e-05	5e-05	5e-05	5e-05	5e-05	5e-05	5e-05	5e-05	5e-05	5e-05	5e-05	0.0523	5e-05	5e-05	5e-05	5e-05	5e-05	0.207	5e-05	5e-05	5e-05	5e-05	0.0944	5e-05	5e-05	5e-05	5e-05	0.0485	5e-05
ABCB4	5e-05	5e-05	5e-05	5e-05	5e-05	5e-05	5e-05	5e-05	5e-05	5e-05	5e-05	5e-05	5e-05	5e-05	5e-05	5e-05	5e-05	5e-05	5e-05	5e-05	5e-05	5e-05	5e-05	5e-05	5e-05	5e-05	5e-05	5e-05	5e-05	5e-05	5e-05	5e-05	5e-05	0.125	5e-05	5e-05	5e-05	5e-05	5e-05	5e-05	5e-05	5e-05	5e-05	5e-05	5e-05	5e-05	5e-05	5e-05	5e-05
ABCB6	5e-05	5e-05	5e-05	5e-05	5e-05	5e-05	5e-05	5e-05	5e-05	0.0187	5e-05	5e-05	5e-05	0.0236	5e-05	5e-05	5e-05	5e-05	5e-05	5e-05	5e-05	5e-05	5e-05	5e-05	5e-05	0.0472	5e-05	5e-05	5e-05	5e-05	5e-05	5e-05	5e-05	5e-05	5e-05	5e-05	5e-05	0.036	5e-05	0.0347	5e-05	5e-05	5e-05	5e-05	5e-05	5e-05	5e-05	5e-05	5e-05
ABCB7	0.0462	5e-05	0.0568	5e-05	1.0042	5e-05	5e-05	5e-05	0.0547	0.3607	0.9658	0.5383	0.0192	0.119	0.2416	5e-05	5e-05	5e-05	0.2694	0.1679	0.0787	0.2044	0.095	0.4814	5e-05	5e-05	0.0608	5e-05	5e-05	0.3426	5e-05	0.0164	0.5552	0.946	0.7903	0.1565	0.043	0.0725	0.0624	0.144	0.1878	0.1018	0.9582	0.4223	0.3635	5e-05	0.1002	0.0444	0.0193
ABCB8	5e-05	5e-05	5e-05	5e-05	0.4853	0.0354	5e-05	0.0208	5e-05	5e-05	5e-05	5e-05	5e-05	0.1408	0.0289	5e-05	0.0417	5e-05	0.6127	5e-05	5e-05	5e-05	5e-05	5e-05	5e-05	5e-05	5e-05	5e-05	5e-05	5e-05	5e-05	0.0639	5e-05	5e-05	0.0313	0.2284	5e-05	5e-05	5e-05	5e-05	5e-05	5e-05	5e-05	5e-05	0.0395	5e-05	5e-05	5e-05	5e-05
ABCB9	5e-05	5e-05	5e-05	5e-05	5e-05	5e-05	5e-05	5e-05	5e-05	5e-05	5e-05	5e-05	5e-05	5e-05	5e-05	5e-05	5e-05	5e-05	5e-05	5e-05	5e-05	5e-05	5e-05	5e-05	5e-05	5e-05	5e-05	5e-05	5e-05	5e-05	5e-05	5e-05	5e-05	5e-05	5e-05	5e-05	5e-05	5e-05	5e-05	5e-05	5e-05	5e-05	5e-05	5e-05	5e-05	5e-05	5e-05	5e-05	5e-05
ABCC1	0.052	5e-05	0.174	0.0395	0.044	0.0518	0.0209	0.118	0.0644	0.0536	0.0711	0.1684	5e-05	0.1425	5e-05	0.0309	0.0343	0.0252	0.0578	0.1343	5e-05	5e-05	0.2711	5e-05	5e-05	0.1826	5e-05	5e-05	5e-05	0.0043	0.0772	0.5669	0.1086	0.1729	0.3012	0.1285	0.034	0.0798	0.087	0.0297	0.0275	0.1293	5e-05	0.0508	0.0994	5e-05	0.0894	0.0131	0.1861
ABCC10	5e-05	5e-05	5e-05	5e-05	5e-05	5e-05	5e-05	5e-05	5e-05	5e-05	5e-05	5e-05	5e-05	5e-05	5e-05	5e-05	5e-05	5e-05	5e-05	5e-05	5e-05	5e-05	5e-05	5e-05	5e-05	5e-05	5e-05	5e-05	5e-05	5e-05	5e-05	0.0133	5e-05	5e-05	5e-05	5e-05	5e-05	5e-05	5e-05	5e-05	0.0112	5e-05	0.0697	5e-05	5e-05	5e-05	5e-05	5e-05	5e-05
ABCC2	5e-05	5e-05	5e-05	5e-05	5e-05	5e-05	5e-05	5e-05	5e-05	5e-05	5e-05	5e-05	5e-05	5e-05	5e-05	5e-05	5e-05	5e-05	5e-05	5e-05	5e-05	5e-05	5e-05	5e-05	5e-05	5e-05	5e-05	5e-05	5e-05	5e-05	5e-05	5e-05	5e-05	5e-05	5e-05	5e-05	5e-05	5e-05	5e-05	5e-05	5e-05	5e-05	5e-05	5e-05	5e-05	5e-05	5e-05	5e-05	5e-05
ABCC3	0.5564	5e-05	1.2083	5e-05	0.1502	1.0816	0.0162	5e-05	0.3786	0.2135	0.1291	0.2349	5e-05	0.4795	0.713	0.0413	1.9569	0.3488	0.165	5e-05	0.0939	0.057	0.3025	5e-05	5e-05	0.4734	0.6918	0.1878	5e-05	0.0228	0.9355	0.4603	5e-05	5e-05	0.133	0.0134	5e-05	5e-05	5e-05	5e-05	1.4372	0.8276	1.2066	0.4175	3.7799	0.9471	0.1019	5e-05	2.3943
ABCC4	0.0336	5e-05	5e-05	5e-05	0.0432	0.0563	0.009	0.0497	5e-05	5e-05	0.0443	0.0709	5e-05	5e-05	0.0625	5e-05	5e-05	0.0118	5e-05	5e-05	5e-05	0.0056	5e-05	5e-05	5e-05	5e-05	5e-05	5e-05	5e-05	5e-05	5e-05	5e-05	5e-05	0.0057	5e-05	5e-05	5e-05	5e-05	5e-05	5e-05	5e-05	5e-05	0.0285	5e-05	0.0177	5e-05	5e-05	5e-05	0.0184
ABCD1	0.0488	5e-05	5e-05	0.0698	0.1668	5e-05	0.0419	5e-05	5e-05	0.0727	0.1839	5e-05	5e-05	5e-05	5e-05	5e-05	0.2545	5e-05	5e-05	5e-05	5e-05	5e-05	5e-05	5e-05	5e-05	5e-05	5e-05	5e-05	5e-05	0.0841	0.0983	5e-05	0.3842	5e-05	0.1161	5e-05	5e-05	0.0769	5e-05	0.1562	5e-05	5e-05	5e-05	0.0933	5e-05	0.4709	1.1299	5e-05	0.3376
ABCD3	1.0117	0.1553	0.7426	0.3444	0.2319	1.2821	0.6545	0.2135	0.3875	1.1627	0.5112	0.6054	0.3494	0.0604	0.3901	0.1531	0.6733	0.4847	0.3792	0.103	0.1171	0.1597	0.2766	0.3683	0.0393	1.2463	0.1414	0.0822	0.4486	0.094	0.1922	1.2738	0.9866	0.6966	2.1173	0.9965	0.5652	0.5223	0.1251	0.5308	0.1576	0.6068	0.0396	1.1749	0.3419	0.6914	0.7607	5e-05	1.4813
ABCD4	5e-05	5e-05	5e-05	0.0289	0.0422	5e-05	5e-05	5e-05	5e-05	5e-05	5e-05	5e-05	5e-05	5e-05	5e-05	5e-05	5e-05	0.0613	5e-05	5e-05	5e-05	0.0523	0.09	5e-05	5e-05	5e-05	5e-05	5e-05	5e-05	0.098	5e-05	5e-05	5e-05	5e-05	5e-05	5e-05	5e-05	5e-05	0.0978	5e-05	5e-05	5e-05	5e-05	5e-05	5e-05	5e-05	0.0211	5e-05	5e-05
ABCE1	0.9236	0.6576	1.9323	0.6913	0.3426	2.1719	0.8712	0.6631	0.4616	3.2226	2.0992	1.7059	1.2986	0.4607	0.9524	1.0267	0.2817	1.4004	1.1727	0.9113	0.9682	1.2715	1.9368	2.2434	0.2844	0.8857	0.9263	0.3564	1.6531	0.5804	0.2803	0.1768	2.2796	3.546	2.2603	3.0738	2.9862	2.2887	2.1026	1.3764	0.5173	1.7282	0.0566	0.3751	0.7538	1.2924	1.3646	0.47	0.638
ABCF1	1.5676	3.0445	0.8194	0.7458	2.7948	4.1937	1.9497	1.6243	2.4686	2.4741	4.2437	4.4334	2.0727	1.354	1.0262	1.5995	1.4915	2.1292	1.3014	1.5165	0.5807	1.3576	0.6932	1.1977	0.1974	2.2563	0.1789	0.3358	0.3471	1.7067	0.6303	0.6008	2.4205	3.525	5.0805	4.1311	0.6099	6.8815	0.1186	0.5017	1.6936	1.7014	2.3381	6.4258	3.0125	1.8696	3.8462	1.755	2.5217
ABCF2	0.1501	1.3166	1.0259	1.4464	4.7807	2.5756	1.8428	1.4467	0.3175	2.9783	4.8999	1.4034	0.5683	2.2532	0.1641	0.2209	1.7731	2.9279	3.3034	0.7218	0.0787	0.5219	0.0496	1.0571	0.7167	2.8326	0.1759	5e-05	1.4503	0.1533	5e-05	0.5984	0.8799	1.5361	1.6119	3.5451	1.5459	1.6748	0.1435	1.1593	0.1319	1.1256	1.6758	1.181	5e-05	1.0196	1.0969	1.0347	1.657
ABCF3	1.8922	0.3157	0.9548	0.2655	0.2511	1.0385	0.8865	0.804	0.0745	1.1038	0.3786	2.1702	0.283	0.5475	0.1707	0.5488	0.8839	0.4262	0.3907	0.8536	0.2717	0.5801	0.2806	1.9714	0.4049	3.6046	0.4962	0.0327	0.6733	0.9127	1.5416	1.9182	0.5406	0.4805	1.0349	1.011	1.0418	1.0592	0.4881	0.992	0.1397	0.8203	0.6471	2.0801	0.1397	1.3184	0.2861	0.2531	0.823
ABCG1	5e-05	5e-05	5e-05	5e-05	5e-05	5e-05	5e-05	5e-05	5e-05	5e-05	5e-05	5e-05	5e-05	5e-05	5e-05	5e-05	5e-05	5e-05	5e-05	5e-05	5e-05	5e-05	5e-05	5e-05	5e-05	5e-05	5e-05	5e-05	5e-05	5e-05	5e-05	5e-05	5e-05	5e-05	5e-05	5e-05	5e-05	5e-05	5e-05	5e-05	5e-05	5e-05	5e-05	5e-05	5e-05	5e-05	5e-05	5e-05	5e-05
ABCG2	5e-05	5e-05	5e-05	5e-05	5e-05	5e-05	5e-05	5e-05	5e-05	5e-05	5e-05	5e-05	5e-05	5e-05	5e-05	5e-05	5e-05	5e-05	5e-05	5e-05	5e-05	5e-05	5e-05	5e-05	5e-05	5e-05	5e-05	5e-05	5e-05	5e-05	5e-05	5e-05	5e-05	5e-05	5e-05	5e-05	5e-05	5e-05	5e-05	5e-05	5e-05	5e-05	5e-05	5e-05	5e-05	5e-05	5e-05	5e-05	5e-05
ABCG8	5e-05	5e-05	5e-05	5e-05	5e-05	5e-05	5e-05	5e-05	5e-05	5e-05	5e-05	5e-05	5e-05	5e-05	5e-05	5e-05	5e-05	5e-05	5e-05	5e-05	5e-05	5e-05	5e-05	5e-05	5e-05	5e-05	5e-05	5e-05	5e-05	5e-05	5e-05	5e-05	5e-05	5e-05	5e-05	5e-05	5e-05	5e-05	1.0044	5e-05	5e-05	5e-05	5e-05	5e-05	5e-05	5e-05	5e-05	5e-05	5e-05
ABHD10	2.3611	1.4834	18.9771	2.127	1.1912	6.1996	1.5454	1.3385	1.1778	4.1998	8.96	4.8603	1.6521	7.8221	5.1407	13.6475	35.8159	2.518	0.6264	0.6819	18.6958	7.7918	82.1608	2.9449	1.6823	2.2135	2.2588	10.5758	2.769	0.9227	1.2996	1.9162	1.7216	2.8512	2.019	2.2708	3.4127	5.089	15.4479	5e-05	52.3764	13.6753	11.9019	4.9946	35.0993	5.6332	3.227	5.4567	3.7025
ABHD11	5.4607	4.7549	16.2106	4.3467	3.9065	23.4639	9.3566	1.9783	15.6793	3.1277	24.809	23.8007	6.9607	8.6466	3.1332	3.0151	6.2795	5.3382	5.184	2.6585	8.4736	6.2893	4.2533	5.9168	0.1146	14.5699	4.2303	10.6284	4.3862	4.3115	1.1313	36.8507	8.5398	8.1307	3.9435	7.4697	3.1132	1.1892	4.5362	20.7755	11.3288	7.213	8.2349	3.7366	6.5371	5.9773	4.3493	0.0281	19.1293
ABHD12	5e-05	0.2505	0.6456	0.1715	0.5684	0.1424	0.2752	1.2067	0.1396	1.4986	0.4737	1.657	1.588	0.7262	1.1468	0.6164	0.3575	0.5988	0.3272	0.383	0.4336	0.8894	0.6383	0.693	1.8075	0.9227	0.422	5e-05	5e-05	0.0866	0.1758	0.126	0.1904	1.2539	1.535	0.9517	0.3195	0.3527	0.2502	0.092	5e-05	1.5733	0.3178	5e-05	0.7445	0.5735	0.4972	0.1364	0.5295
ABHD12B	5e-05	5e-05	5e-05	5e-05	5e-05	5e-05	5e-05	5e-05	5e-05	5e-05	5e-05	5e-05	5e-05	5e-05	5e-05	5e-05	5e-05	5e-05	5e-05	5e-05	5e-05	5e-05	5e-05	5e-05	5e-05	5e-05	5e-05	5e-05	5e-05	5e-05	5e-05	5e-05	5e-05	5e-05	5e-05	5e-05	5e-05	5e-05	5e-05	5e-05	5e-05	5e-05	5e-05	5e-05	5e-05	5e-05	5e-05	5e-05	5e-05
ABHD13	0.0406	5e-05	5e-05	5e-05	5e-05	5e-05	5e-05	5e-05	5e-05	5e-05	5e-05	5e-05	5e-05	5e-05	5e-05	5e-05	5e-05	5e-05	5e-05	5e-05	5e-05	5e-05	5e-05	5e-05	5e-05	5e-05	5e-05	5e-05	5e-05	5e-05	5e-05	5e-05	5e-05	5e-05	5e-05	5e-05	5e-05	5e-05	5e-05	5e-05	5e-05	5e-05	5e-05	5e-05	5e-05	5e-05	5e-05	5e-05	5e-05
ABHD14B	3.3297	9.476	16.8866	8.9451	7.5448	49.8421	12.7786	3.9171	10.6213	8.1754	22.0493	19.4025	15.549	8.9667	11.1626	18.0098	7.1368	10.597	5.0957	4.668	29.0958	13.8904	12.1682	9.9106	8.126	16.5299	6.9483	8.0497	7.4392	12.0858	6.8732	3.6739	16.809	5.3007	1.678	20.3151	10.2649	12.4894	9.2003	5.9972	14.5713	12.6211	10.6761	12.4688	46.2505	12.2941	5.8332	5.1249	22.8245
ABHD16A	5e-05	5e-05	1.066	0.2416	5e-05	5e-05	0.1706	5e-05	0.2803	0.151	0.1819	0.2109	0.6118	5e-05	0.3568	0.1007	0.0277	5e-05	0.68	5e-05	5e-05	5e-05	5e-05	5e-05	5e-05	0.5402	5e-05	0.3099	5e-05	0.2706	0.7174	0.7602	1.5311	0.2408	5e-05	2.5972	2.8456	2.6516	5e-05	5e-05	0.0244	5e-05	5e-05	0.9071	0.0544	0.0416	0.0318	5e-05	0.3615
ABHD17B	5e-05	5e-05	5e-05	5e-05	5e-05	5e-05	5e-05	5e-05	5e-05	5e-05	5e-05	5e-05	5e-05	5e-05	5e-05	5e-05	5e-05	5e-05	5e-05	5e-05	5e-05	5e-05	5e-05	5e-05	5e-05	5e-05	5e-05	5e-05	5e-05	5e-05	5e-05	5e-05	5e-05	5e-05	5e-05	5e-05	5e-05	5e-05	5e-05	5e-05	5e-05	5e-05	5e-05	5e-05	5e-05	5e-05	5e-05	5e-05	5e-05
ABHD17C	5e-05	5e-05	5e-05	5e-05	5e-05	0.3991	5e-05	5e-05	5e-05	5e-05	5e-05	5e-05	5e-05	5e-05	5e-05	5e-05	5e-05	5e-05	5e-05	5e-05	5e-05	5e-05	5e-05	5e-05	5e-05	0.5113	5e-05	0.1288	5e-05	5e-05	5e-05	5e-05	5e-05	5e-05	5e-05	5e-05	5e-05	5e-05	5e-05	5e-05	0.0349	5e-05	5e-05	5e-05	5e-05	5e-05	5e-05	5e-05	5e-05
ABHD2	5e-05	5e-05	5e-05	5e-05	5e-05	5e-05	5e-05	5e-05	5e-05	5e-05	5e-05	5e-05	5e-05	5e-05	5e-05	5e-05	5e-05	5e-05	5e-05	5e-05	5e-05	5e-05	5e-05	5e-05	5e-05	5e-05	5e-05	5e-05	5e-05	5e-05	5e-05	5e-05	5e-05	5e-05	5e-05	5e-05	5e-05	5e-05	5e-05	5e-05	5e-05	5e-05	5e-05	5e-05	5e-05	5e-05	5e-05	5e-05	5e-05
ABHD5	5e-05	5e-05	5e-05	5e-05	5e-05	5e-05	5e-05	5e-05	5e-05	5e-05	5e-05	5e-05	5e-05	0.1215	5e-05	5e-05	5e-05	5e-05	0.0417	5e-05	5e-05	5e-05	5e-05	5e-05	5e-05	5e-05	5e-05	5e-05	5e-05	5e-05	5e-05	5e-05	5e-05	0.0801	0.2108	5e-05	5e-05	5e-05	5e-05	5e-05	5e-05	5e-05	5e-05	5e-05	5e-05	5e-05	5e-05	5e-05	5e-05
ABHD6	5e-05	5e-05	5e-05	5e-05	5e-05	5e-05	5e-05	0.0797	5e-05	5e-05	5e-05	5e-05	5e-05	5e-05	0.1152	5e-05	5e-05	5e-05	5e-05	5e-05	5e-05	5e-05	5e-05	5e-05	5e-05	5e-05	5e-05	5e-05	5e-05	5e-05	5e-05	5e-05	0.0378	5e-05	5e-05	5e-05	5e-05	5e-05	5e-05	5e-05	5e-05	0.1434	5e-05	5e-05	5e-05	0.1949	5e-05	5e-05	5e-05
ABI1	0.8195	1.5384	0.5188	1.0449	0.8878	2.0824	0.9007	5e-05	1.8416	0.4008	2.2364	5e-05	0.3759	0.2633	0.3176	0.2731	0.0807	1.8487	0.6512	0.05	5e-05	0.3558	0.4399	1.2331	0.7403	1.4917	5e-05	2.4468	0.0887	0.7548	0.3356	2.7183	0.6119	2.0136	0.3707	1.0437	3.8505	1.0642	0.083	3.3968	0.3902	0.1448	0.1885	0.3618	1.3285	0.2117	0.9273	0.1364	5.246
ABI2	5e-05	5e-05	5e-05	5e-05	5e-05	5e-05	5e-05	5e-05	5e-05	5e-05	5e-05	5e-05	5e-05	5e-05	5e-05	5e-05	5e-05	5e-05	5e-05	5e-05	5e-05	5e-05	5e-05	5e-05	5e-05	5e-05	5e-05	5e-05	5e-05	5e-05	5e-05	5e-05	5e-05	5e-05	5e-05	5e-05	5e-05	5e-05	5e-05	5e-05	5e-05	5e-05	5e-05	5e-05	5e-05	5e-05	5e-05	5e-05	5e-05
ABI3	5e-05	5e-05	5e-05	0.2953	0.1422	5e-05	5e-05	8.3083	5e-05	0.0787	0.0886	5e-05	1.2778	11.3647	5e-05	0.0639	5e-05	0.0994	5e-05	0.2457	4.9175	5e-05	5e-05	5e-05	1.3452	5e-05	5e-05	5e-05	4.4573	0.1169	0.0853	5e-05	5e-05	0.1246	5e-05	5e-05	12.0782	0.0795	5e-05	5e-05	5e-05	5e-05	5e-05	5e-05	5e-05	5e-05	5e-05	5e-05	3.1275
ABI3BP	5e-05	5e-05	5e-05	5e-05	5e-05	5e-05	5e-05	5e-05	5e-05	5e-05	5e-05	5e-05	0.0172	5e-05	5e-05	5e-05	5e-05	5e-05	5e-05	5e-05	5e-05	5e-05	0.0256	5e-05	5e-05	5e-05	0.0529	5e-05	5e-05	5e-05	5e-05	5e-05	5e-05	5e-05	5e-05	5e-05	5e-05	5e-05	5e-05	5e-05	5e-05	0.0291	5e-05	5e-05	5e-05	5e-05	5e-05	5e-05	5e-05
ABL1	5e-05	5e-05	5e-05	5e-05	5e-05	5e-05	5e-05	5e-05	5e-05	5e-05	5e-05	5e-05	5e-05	5e-05	5e-05	5e-05	5e-05	5e-05	5e-05	5e-05	5e-05	5e-05	5e-05	5e-05	5e-05	5e-05	5e-05	5e-05	5e-05	5e-05	5e-05	5e-05	5e-05	5e-05	5e-05	5e-05	5e-05	5e-05	5e-05	0.0106	5e-05	5e-05	5e-05	5e-05	5e-05	5e-05	5e-05	5e-05	5e-05
ABLIM1	0.7748	0.4473	1.3292	0.0358	0.431	4.6315	4.9904	0.1909	2.3729	0.0821	0.5953	0.4837	0.2065	5e-05	0.2357	0.3407	5e-05	0.1346	5e-05	0.6466	0.4431	0.1931	0.5632	0.18	0.0521	1.2798	0.1432	5.2637	5e-05	0.1748	0.1358	2.5112	0.1265	0.1091	0.1501	0.2048	0.1392	0.258	0.1424	0.1117	1.175	5e-05	2.766	1.2559	3.9983	5e-05	1.2969	5e-05	5e-05
ABLIM2	5e-05	5e-05	5e-05	5e-05	5e-05	5e-05	5e-05	5e-05	5e-05	5e-05	5e-05	5e-05	5e-05	5e-05	5e-05	5e-05	5e-05	5e-05	5e-05	5e-05	5e-05	5e-05	5e-05	5e-05	5e-05	5e-05	5e-05	5e-05	5e-05	5e-05	5e-05	5e-05	5e-05	5e-05	5e-05	5e-05	5e-05	5e-05	5e-05	5e-05	5e-05	5e-05	5e-05	5e-05	5e-05	5e-05	5e-05	5e-05	5e-05
ABLIM3	5e-05	5e-05	5e-05	5e-05	5e-05	5e-05	5e-05	5e-05	5e-05	5e-05	5e-05	5e-05	5e-05	5e-05	5e-05	5e-05	5e-05	5e-05	5e-05	5e-05	5e-05	5e-05	5e-05	5e-05	0.7378	5e-05	0.0456	5e-05	5e-05	5e-05	5e-05	5e-05	5e-05	5e-05	5e-05	5e-05	5e-05	5e-05	5e-05	5e-05	0.0376	5e-05	5e-05	5e-05	5e-05	5e-05	5e-05	5e-05	5e-05
ABO	5e-05	5e-05	5e-05	1.2475	5e-05	5e-05	5e-05	5e-05	5e-05	5e-05	5e-05	5e-05	5e-05	5e-05	5e-05	5e-05	5e-05	1.8418	5e-05	5e-05	5e-05	5e-05	5e-05	5e-05	5e-05	5e-05	5e-05	5e-05	5e-05	5e-05	5e-05	5e-05	5e-05	5e-05	5e-05	5e-05	5e-05	5e-05	5e-05	5e-05	5e-05	5e-05	5e-05	5e-05	5e-05	5e-05	5e-05	5e-05	5e-05
ABR	5e-05	5e-05	0.1805	5e-05	2.1891	2.8967	0.0972	0.098	0.0675	0.5911	0.9324	0.0214	5e-05	0.4098	5e-05	5e-05	5e-05	0.4092	0.5064	5e-05	5e-05	0.1418	5e-05	0.1058	0.7251	5e-05	0.1072	5e-05	0.3052	0.0562	5e-05	0.3613	0.0618	5e-05	0.3676	0.2788	5e-05	5e-05	5e-05	0.418	0.1752	0.2316	0.1212	0.3683	3.6299	0.2172	0.2869	5e-05	0.7309
ABT1	5e-05	5e-05	5e-05	5e-05	0.1885	5e-05	5e-05	5e-05	5e-05	5e-05	5e-05	5e-05	5e-05	0.0606	5e-05	5e-05	5e-05	5e-05	5e-05	5e-05	5e-05	5e-05	5e-05	5e-05	5e-05	5e-05	5e-05	5e-05	5e-05	5e-05	5e-05	5e-05	5e-05	0.1725	0.1054	0.0473	0.2827	0.3629	5e-05	5e-05	5e-05	5e-05	5e-05	0.2422	5e-05	5e-05	5e-05	5e-05	5e-05
ABTB2	5e-05	5e-05	5e-05	5e-05	5e-05	5e-05	5e-05	5e-05	5e-05	5e-05	5e-05	5e-05	5e-05	5e-05	5e-05	5e-05	5e-05	5e-05	5e-05	5e-05	5e-05	5e-05	5e-05	5e-05	5e-05	5e-05	5e-05	5e-05	5e-05	5e-05	5e-05	5e-05	5e-05	5e-05	5e-05	5e-05	5e-05	5e-05	5e-05	5e-05	5e-05	5e-05	5e-05	5e-05	5e-05	5e-05	5e-05	5e-05	5e-05
ACAA1	1.8366	2.0436	1.8026	1.4666	3.3103	7.9818	1.1607	1.7173	2.8018	15.9921	3.6111	3.1935	0.9017	1.2719	0.8805	0.1407	4.6118	8.4749	2.502	1.4017	0.7162	0.773	1.4938	1.5676	2.1819	4.4719	0.3944	0.7705	1.191	0.6815	2.0345	1.416	0.8547	3.9546	3.8439	6.0375	1.0037	3.1714	1.4394	2.0571	2.6319	3.9369	1.8582	2.875	1.4704	3.2328	2.6392	1.9908	3.6183
ACAA2	8.9883	7.3796	89.4615	5.2229	7.0299	25.0896	8.4538	8.923	15.3984	20.5902	12.1465	9.8499	20.5151	6.2695	5.394	15.1915	31.2258	10.2676	7.7475	3.9605	8.0277	7.3003	10.9926	4.6699	2.1552	16.864	14.1522	15.024	5.789	4.5067	16.8122	99.8656	7.6339	7.8552	4.073	9.7167	2.4098	8.1903	3.662	17.5081	24.0764	6.2209	31.2098	9.471	26.6014	33.386	8.5231	10.084	49.0324
ACACA	0.1727	0.2192	0.0254	0.071	0.3869	0.3303	1.2275	0.1186	0.1659	0.184	0.9021	0.4258	0.0305	0.2135	0.1642	0.5685	0.6361	0.2874	0.2419	0.0826	0.0149	0.0968	0.0173	0.7764	0.2519	0.9556	0.0371	5e-05	0.0347	0.0527	0.8301	0.146	0.2774	0.2235	0.7023	0.4178	0.1742	0.3041	0.0853	0.0369	0.0496	0.9744	0.064	0.2173	0.2646	0.1398	0.1064	0.0387	0.1873
ACACB	5e-05	5e-05	5e-05	5e-05	5e-05	5e-05	5e-05	5e-05	5e-05	5e-05	5e-05	5e-05	5e-05	5e-05	5e-05	5e-05	5e-05	5e-05	5e-05	5e-05	5e-05	5e-05	5e-05	5e-05	5e-05	5e-05	5e-05	5e-05	5e-05	5e-05	5e-05	5e-05	5e-05	5e-05	5e-05	5e-05	5e-05	5e-05	5e-05	5e-05	5e-05	5e-05	5e-05	5e-05	5e-05	5e-05	5e-05	5e-05	5e-05
ACAD10	5e-05	0.0599	0.1186	0.0662	0.4682	0.9503	0.0202	0.0377	5e-05	0.1623	0.0587	1.1013	0.2807	0.2236	0.029	0.0241	0.4023	0.1447	0.182	5e-05	0.3671	5e-05	1.9372	0.0805	5e-05	0.483	0.1381	0.0243	0.0319	0.0646	5e-05	0.0717	0.088	0.1235	0.5623	0.1857	0.0611	0.1052	0.0557	0.2896	0.557	0.5642	0.1142	0.0909	1.2772	0.08	0.4257	0.0452	1.474
ACAD11	5e-05	5e-05	5e-05	5e-05	5e-05	5e-05	5e-05	5e-05	5e-05	5e-05	5e-05	5e-05	5e-05	5e-05	5e-05	5e-05	5e-05	5e-05	5e-05	5e-05	5e-05	5e-05	5e-05	5e-05	5e-05	5e-05	5e-05	5e-05	5e-05	5e-05	5e-05	5e-05	5e-05	5e-05	5e-05	5e-05	5e-05	5e-05	5e-05	5e-05	5e-05	5e-05	5e-05	5e-05	5e-05	5e-05	5e-05	5e-05	5e-05
ACAD8	0.2533	5e-05	0.086	0.4571	0.584	0.6469	0.2721	0.3963	0.5103	0.1731	0.6871	0.437	0.3899	5e-05	0.0725	0.1233	5e-05	0.2246	0.0464	0.2204	0.9209	0.0134	0.46	0.1167	0.5949	0.1931	0.2443	0.5477	0.336	0.1124	0.2146	0.4268	0.3266	10.2696	5e-05	0.5656	0.3051	5e-05	0.226	0.1875	0.223	0.5618	0.1732	0.42	5e-05	5e-05	0.6385	5e-05	1.8455
ACAD9	5e-05	0.7475	2.2217	0.8007	0.8044	1.6746	0.2483	0.2694	0.5015	2.3936	1.4747	0.8504	0.9188	1.4678	1.2793	0.4391	2.6029	1.6576	0.797	0.4867	2.1091	0.334	0.7628	2.2457	1.6478	2.2133	1.1013	0.5105	1.6821	0.3025	0.2942	1.6674	1.0516	0.4068	1.4343	0.7432	1.3826	0.8755	0.5041	2.0964	1.9309	1.79	1.073	0.2132	0.8832	3.1841	1.0829	0.5482	0.8728
ACADL	5e-05	5e-05	5e-05	5e-05	5e-05	5e-05	5e-05	5e-05	5e-05	5e-05	5e-05	5e-05	5e-05	5e-05	5e-05	5e-05	5e-05	5e-05	5e-05	5e-05	5e-05	5e-05	5e-05	5e-05	5e-05	5e-05	5e-05	5e-05	5e-05	5e-05	5e-05	5e-05	5e-05	5e-05	5e-05	5e-05	5e-05	5e-05	5e-05	5e-05	5e-05	5e-05	5e-05	5e-05	5e-05	5e-05	5e-05	5e-05	5e-05
ACADM	5.1588	5e-05	1.2294	0.4469	0.5201	3.7743	1.5153	0.999	1.1146	5e-05	1.9661	5.2146	1.0642	0.5086	1.0321	1.1756	3.1603	1.8946	0.2737	0.7693	3.8001	1.4801	2.8795	0.8302	1.365	1.6204	1.603	5.4935	1.6307	1.3687	0.0261	4.5809	0.5444	5e-05	0.3642	2.6214	0.5875	1.8469	0.3339	3.3839	1.9124	0.1822	0.1464	0.4794	0.0628	1.0596	0.0459	5e-05	2.784
ACADS	1.1494	3.7233	6.5806	2.9297	2.3199	13.0598	4.036	0.1137	1.5815	4.1959	7.2731	3.2337	2.6001	3.9094	1.2269	2.2108	2.9992	2.0576	1.1358	1.5845	11.4759	0.8035	5.5609	3.1743	0.5249	1.8473	2.2849	1.3844	1.3417	1.286	1.2079	4.236	2.639	3.143	0.7329	3.7723	5e-05	2.3013	3.0404	3.9801	20.5289	5.2507	1.7882	10.6983	10.8068	9.1704	3.1052	3.7257	10.7596
ACADSB	5.1591	0.4468	2.69	0.7735	0.1628	4.2124	2.575	1.2686	0.101	0.1654	3.0045	4.9863	1.6376	0.1385	2.2349	3.7549	0.0714	2.4982	0.8066	0.0386	3.261	1.7609	0.4651	0.7908	0.437	0.8224	0.4614	0.0515	0.8007	2.8851	0.4966	0.5647	0.0365	0.6419	0.5118	0.5687	0.197	1.1728	0.0494	0.8479	0.5581	1.0842	0.1617	0.4763	5e-05	1.1057	0.4645	0.118	0.438
ACADVL	50.9729	10.9186	23.9338	7.0581	4.3082	25.0688	11.1699	4.5205	13.2971	19.3118	12.4421	16.666	9.8968	6.6912	3.8181	5.6198	24.024	8.843	1.792	6.9092	14.6724	1.7397	17.6096	7.9302	8.7033	18.3386	6.7671	4.9129	13.3871	7.0691	8.8734	30.0223	9.9169	5.9442	5.1659	8.1861	2.2404	13.5219	1.7726	18.9154	11.6476	3.053	4.3082	19.1912	12.4215	15.5859	9.685	3.4394	29.2379
ACAN	5e-05	5e-05	5e-05	0.0056	0.0159	5e-05	5e-05	5e-05	5e-05	5e-05	5e-05	5e-05	5e-05	5e-05	5e-05	5e-05	5e-05	5e-05	5e-05	5e-05	5e-05	5e-05	5e-05	5e-05	5e-05	5e-05	5e-05	5e-05	5e-05	5e-05	5e-05	0.0242	5e-05	5e-05	5e-05	5e-05	5e-05	5e-05	0.1215	5e-05	5e-05	0.0335	5e-05	5e-05	5e-05	5e-05	5e-05	0.0299	5e-05
ACAP1	5e-05	5e-05	5e-05	5e-05	5e-05	5e-05	5e-05	5e-05	5e-05	5e-05	5e-05	5e-05	5e-05	5e-05	5e-05	5e-05	5e-05	5e-05	5e-05	5e-05	5e-05	5e-05	5e-05	5e-05	5e-05	5e-05	5e-05	5e-05	5e-05	5e-05	5e-05	5e-05	5e-05	5e-05	5e-05	5e-05	5e-05	5e-05	5e-05	5e-05	5e-05	0.0446	5e-05	5e-05	5e-05	5e-05	5e-05	5e-05	0.0681
ACAP2	0.5694	5e-05	5e-05	5e-05	5e-05	5e-05	0.1012	0.0554	5e-05	5e-05	5e-05	5e-05	5e-05	0.241	0.1709	5e-05	0.2725	5e-05	0.1401	5e-05	5e-05	5e-05	5e-05	0.5428	0.0214	0.1623	5e-05	5e-05	5e-05	5e-05	5e-05	0.1338	0.0424	0.1517	0.0789	0.1736	5e-05	0.1092	0.101	0.6073	0.3085	0.3651	0.1222	0.2954	0.2818	5e-05	5e-05	5e-05	5e-05
ACAP3	5e-05	5e-05	5e-05	5e-05	5e-05	5e-05	5e-05	5e-05	5e-05	5e-05	5e-05	5e-05	5e-05	5e-05	5e-05	5e-05	5e-05	5e-05	5e-05	5e-05	5e-05	5e-05	5e-05	5e-05	5e-05	5e-05	5e-05	5e-05	5e-05	5e-05	5e-05	5e-05	5e-05	5e-05	5e-05	5e-05	5e-05	5e-05	5e-05	5e-05	5e-05	5e-05	5e-05	5e-05	5e-05	5e-05	5e-05	5e-05	5e-05
ACAT1	7.2905	6.5248	8.9939	8.8616	20.1751	7.014	14.0697	13.2691	14.5385	7.7265	22.2245	12.9128	10.1947	13.9696	11.9649	5.203	15.5149	15.4806	13.7337	4.5777	7.9164	7.3306	12.4834	8.2647	11.1188	7.0093	10.4493	2.3828	4.9598	2.1155	7.2564	13.4614	4.3935	4.6829	17.5084	5.6678	3.643	3.264	43.7909	5.1541	9.1657	18.595	17.6416	19.4433	7.1798	7.9141	6.8077	9.1919	10.4416
ACAT2	1.7315	0.3985	1.6277	1.5421	3.4076	0.4388	0.3871	0.5288	1.0678	6.4045	3.5666	9.1226	4.631	5e-05	1.0816	1.0424	0.3368	6.3866	0.5118	0.1801	0.3304	1.9301	0.1045	1.0063	0.3502	4.2996	2.9539	2.0091	0.6726	1.2815	3.0531	1.0657	3.5525	1.2117	1.0466	2.1035	2.1528	1.9331	0.6777	2.6521	0.1621	1.6378	0.2227	0.7631	0.3363	1.8347	5e-05	5e-05	0.5849
ACBD3	4.9001	0.1055	0.1703	0.381	0.5987	1.5113	0.3544	0.2622	10.6741	1.5517	1.0601	1.3465	0.5196	0.164	0.2029	0.2611	0.0826	0.6967	0.2539	0.2028	0.4742	0.2204	0.4168	0.2238	0.0553	1.1641	0.7313	2.9488	1.0855	0.7177	1.2836	0.2903	0.7903	0.4114	0.2573	0.4644	1.5237	1.3869	0.4266	1.462	0.4797	0.4006	0.3619	0.7785	0.2346	0.1855	0.3828	0.3153	3.1968
ACBD5	5e-05	5e-05	0.2447	5e-05	5e-05	0.1145	0.8051	0.9023	0.7588	2.6897	3.0021	5e-05	5e-05	0.186	1.017	5e-05	0.1131	3.2452	0.6643	5e-05	0.5857	0.6101	0.3158	5e-05	5e-05	3.8727	5e-05	1.9412	1.0757	0.7192	1.6603	5e-05	0.7329	5e-05	5e-05	5e-05	5e-05	0.1736	5e-05	5e-05	1.3245	5e-05	5e-05	5e-05	0.0141	0.1604	0.2604	5e-05	0.252
ACBD6	5e-05	5e-05	5e-05	5e-05	5e-05	5e-05	5e-05	5e-05	5e-05	5e-05	5e-05	5e-05	5e-05	5e-05	5e-05	5e-05	0.0343	5e-05	5e-05	5e-05	5e-05	5e-05	5e-05	5e-05	5e-05	0.067	5e-05	5e-05	5e-05	5e-05	5e-05	5e-05	5e-05	0.0766	0.052	5e-05	5e-05	5e-05	5e-05	5e-05	5e-05	5e-05	5e-05	5e-05	5e-05	5e-05	5e-05	0.0413	5e-05
ACE	5e-05	5e-05	5e-05	5e-05	5e-05	5e-05	5e-05	5e-05	5e-05	5e-05	5e-05	5e-05	5e-05	5e-05	5e-05	5e-05	5e-05	5e-05	0.1324	5e-05	5e-05	5e-05	5e-05	5e-05	5e-05	5e-05	5e-05	5e-05	5e-05	0.1712	0.1082	5e-05	5e-05	5e-05	5e-05	5e-05	5e-05	5e-05	5e-05	5e-05	5e-05	0.0644	5e-05	5e-05	5e-05	5e-05	5e-05	5e-05	5e-05
ACE2	5e-05	5e-05	5e-05	5e-05	0.6687	5e-05	5e-05	5e-05	5e-05	5e-05	5e-05	5e-05	0.1591	5e-05	5e-05	5e-05	5e-05	5e-05	5e-05	5e-05	5e-05	5e-05	5e-05	5e-05	5e-05	5e-05	5e-05	5e-05	5e-05	5e-05	5e-05	5e-05	5e-05	1.6643	0.8598	0.2194	5e-05	0.8488	5e-05	5e-05	5e-05	0.3706	5e-05	5e-05	5e-05	5e-05	5e-05	5e-05	5e-05
ACHE	5e-05	5e-05	5e-05	5e-05	5e-05	5e-05	5e-05	5e-05	5e-05	5e-05	5e-05	5e-05	5e-05	5e-05	5e-05	5e-05	5e-05	5e-05	5e-05	5e-05	5e-05	5e-05	5e-05	5e-05	0.2313	5e-05	5e-05	5e-05	5e-05	5e-05	5e-05	5e-05	5e-05	5e-05	5e-05	5e-05	5e-05	5e-05	5e-05	5e-05	5e-05	5e-05	5e-05	5e-05	5e-05	5e-05	5e-05	5e-05	5e-05
ACIN1	0.7347	0.6685	0.9873	0.928	1.1907	1.222	0.6929	1.1914	0.9948	0.9898	2.0917	1.1323	0.8176	4.5054	1.2424	1.8509	2.3046	1.7059	1.6785	0.9534	1.6034	0.6082	1.0699	1.3692	0.4807	1.8716	0.4966	4.349	0.9969	0.2324	0.4674	1.3109	1.2011	0.8119	0.9749	1.261	0.3079	1.3124	1.0118	1.1389	3.5082	2.0385	2.0295	0.9038	1.8459	0.7513	1.4485	0.9783	0.8512
ACLY	3.6772	6.6221	5.301	3.8881	7.5386	6.8197	12.3125	5.2195	9.7865	5.5413	4.0375	7.2217	4.9449	4.6534	3.8495	2.9018	4.2222	4.6945	5.825	8.0973	2.9735	3.6966	6.1199	14.1104	11.984	13.4274	2.8811	0.2617	5.6251	3.767	1.3278	4.9808	19.1544	6.4183	11.5437	9.5188	6.0882	9.4332	11.4714	3.3275	7.4978	15.2373	3.3048	15.8092	8.4033	10.084	17.7926	4.9196	4.1774
ACN9	5e-05	5e-05	5e-05	5e-05	5e-05	5e-05	5e-05	5e-05	5e-05	5e-05	5e-05	5e-05	5e-05	5e-05	5e-05	5e-05	5e-05	5e-05	5e-05	5e-05	5e-05	5e-05	5e-05	5e-05	5e-05	5e-05	5e-05	5e-05	5e-05	5e-05	5e-05	5e-05	5e-05	5e-05	5e-05	5e-05	5e-05	5e-05	5e-05	5e-05	5e-05	5e-05	5e-05	5e-05	5e-05	5e-05	5e-05	5e-05	5e-05
ACO1	3.5635	3.8696	7.6476	2.9303	3.97	10.5035	2.1688	5.1731	3.2523	4.3018	9.1901	6.454	5.0492	6.2188	2.0809	3.0692	4.9232	7.7422	5.5955	3.3278	1.9059	1.5902	3.5073	4.2175	2.0057	3.0232	2.4019	2.2643	2.3823	2.4293	2.4251	2.1183	4.9582	4.8349	6.46	6.0082	4.2425	5.7451	3.5012	4.2813	2.7308	4.6248	1.0299	4.8621	6.3772	5.6853	3.724	3.2244	5.8216
ACO2	14.7869	3.3555	17.0179	4.8409	6.056	17.4035	6.5609	2.9116	5.8672	12.5431	13.9328	4.9338	3.8639	11.0571	12.06	5.6415	9.0585	7.2906	5.8606	2.2574	4.0246	4.9871	13.0479	7.628	4.5395	8.4005	5.6067	29.1765	5.9627	7.0303	5.4459	19.0488	5.2453	8.2046	9.4084	12.9823	5.2329	8.8347	5.1945	8.6154	13.6957	10.607	5.7109	12.6718	17.5472	14.2954	6.6843	7.4619	45.91
ACOT1	5e-05	5e-05	5e-05	5e-05	5e-05	5e-05	5e-05	5e-05	5e-05	5e-05	5e-05	5e-05	5e-05	5e-05	5e-05	5e-05	5e-05	5e-05	5e-05	5e-05	5e-05	5e-05	5e-05	5e-05	5e-05	5e-05	5e-05	5e-05	5e-05	5e-05	5e-05	5e-05	5e-05	5e-05	5e-05	5e-05	5e-05	5e-05	5e-05	5e-05	5e-05	5e-05	5e-05	5e-05	5e-05	5e-05	5e-05	5e-05	5e-05
ACOT11	5e-05	5e-05	0.6187	5e-05	0.0128	1.1688	5e-05	5e-05	5.8966	1.9279	5e-05	4.4551	0.0622	5e-05	0.2089	0.1902	0.5572	0.1208	5e-05	5e-05	0.2773	0.189	5e-05	5e-05	5e-05	0.5368	5e-05	5e-05	5e-05	5e-05	0.064	0.8367	5e-05	5e-05	5e-05	5e-05	5e-05	5e-05	5e-05	0.5965	0.2809	0.1091	0.3527	5e-05	5e-05	5e-05	5e-05	5e-05	0.3123
ACOT13	3.8837	0.6887	14.0899	0.6727	0.7931	0.8868	7.715	0.6275	3.7462	4.0654	4.6509	12.4048	12.0198	0.463	5.6337	7.938	3.0001	5e-05	3.6399	1.9622	14.1397	0.7636	24.6394	5e-05	5e-05	5e-05	1.5166	6.0958	5e-05	5e-05	0.8536	13.2188	7.7896	5e-05	5e-05	20.4365	8.1717	13.0248	1.3188	25.0836	21.4711	1.5355	8.2536	2.6796	17.2557	1.3389	2.2592	0.6081	0.8082
ACOT2	5e-05	5e-05	1.4756	5e-05	5e-05	5e-05	5e-05	5e-05	5e-05	5e-05	5e-05	5e-05	5e-05	5e-05	5e-05	5e-05	5e-05	5e-05	5e-05	5e-05	5e-05	5e-05	5e-05	5e-05	5e-05	5e-05	5e-05	5e-05	5e-05	5e-05	5e-05	5e-05	5e-05	5e-05	5e-05	5e-05	0.1114	5e-05	5e-05	5e-05	5e-05	5e-05	5e-05	5e-05	5e-05	5e-05	5e-05	5e-05	5e-05
ACOT7	1.6587	3.8212	1.615	4.9829	10.0678	15.171	19.6753	6.4762	13.2399	4.8998	17.6042	22.4552	3.3781	5.8504	5.0425	2.3353	2.186	17.719	2.6841	4.3933	2.2018	3.9938	1.9956	21.5982	2.2405	26.0045	1.8614	1.5004	22.2231	5.587	3.2703	21.077	17.7666	16.3406	11.6983	9.1252	9.8673	7.5266	1.3009	25.9303	0.569	6.4783	1.5446	2.9419	1.1063	2.0552	5.732	0.3845	14.4367
ACOT8	5e-05	0.2219	0.1338	0.2118	0.2906	5e-05	5e-05	0.3566	0.1085	2.1008	0.048	0.3467	1.8895	2.4745	1.3013	5e-05	0.3766	1.0785	5e-05	0.2492	5e-05	0.1165	5e-05	0.0931	5e-05	0.2964	0.0865	5e-05	0.2371	5e-05	0.3383	5e-05	0.4171	0.5077	0.5207	0.5412	0.3418	0.6864	5e-05	8.0471	5e-05	1.1812	0.1935	0.4123	5e-05	5e-05	0.5139	5e-05	5e-05
ACOT9	1.8216	0.2685	1.4062	0.351	4.1451	0.8655	0.4266	0.7589	2.8183	0.5256	1.1978	2.7745	1.6093	1.1152	1.9423	2.5546	0.3004	3.2828	2.9189	2.2141	3.2446	2.1926	1.2422	0.5781	2.1528	0.8641	0.9647	0.8942	1.676	0.1664	0.2002	0.5206	0.9678	4.8558	2.4447	1.145	0.8309	0.7986	0.67	2.8914	2.6442	1.2675	1.0094	2.1849	2.3109	1.1426	2.0909	3.1069	1.1532
ACOX1	0.5672	0.3448	3.8518	0.4052	0.926	2.2824	0.9222	0.1836	1.171	0.9359	0.3758	0.3642	2.8189	5.0662	1.6165	0.6287	6.9909	0.3149	1.8585	0.1733	5e-05	0.3025	1.3823	0.3616	0.205	1.2524	0.2273	0.0306	0.1848	0.1453	0.3016	5e-05	0.8329	3.538	3.5893	2.7158	0.3509	3.5145	1.6642	5e-05	2.6016	1.1883	1.4144	0.5022	6.8203	4.4637	4.2141	0.2511	2.2441
ACOX2	5e-05	5e-05	5e-05	5e-05	5e-05	0.4631	0.5304	5e-05	5e-05	5e-05	5e-05	0.2102	5e-05	5e-05	5e-05	5e-05	0.0242	0.1662	5e-05	5e-05	5e-05	5e-05	0.0611	5e-05	0.0463	0.3081	5e-05	0.1222	5e-05	5e-05	5e-05	5e-05	5e-05	5e-05	5e-05	5e-05	5e-05	5e-05	5e-05	5e-05	0.0519	5e-05	0.0072	5e-05	5e-05	0.119	0.1087	5e-05	0.0363
ACOX3	0.1601	5e-05	5e-05	5e-05	5e-05	0.3351	0.0835	5e-05	5e-05	0.4475	5e-05	5e-05	0.4861	1.0621	5e-05	5e-05	0.3	0.1361	5e-05	5e-05	5e-05	5e-05	5e-05	5e-05	0.1231	5e-05	0.1445	5e-05	5e-05	5e-05	5e-05	5e-05	0.1308	0.168	0.0168	5e-05	5e-05	0.1636	0.1479	0.0329	0.0745	0.5321	0.278	0.5491	5e-05	0.6946	0.1589	0.1004	0.5509
ACP1	7.4723	4.5746	5.4623	5.5285	9.5045	12.3927	8.8816	7.0861	27.9966	19.4948	8.797	12.2076	9.7238	6.0568	9.9489	11.3516	2.7561	13.5588	12.4921	8.0909	12.121	10.6759	6.0839	14.187	13.226	17.8525	4.3958	20.1675	8.2952	8.0053	7.1424	29.5913	10.7122	7.089	1.2878	13.8383	16.3855	12.0711	3.1584	12.0178	5.9441	0.8249	1.7833	3.1118	3.0395	1.593	0.9817	0.5111	11.7497
ACP2	0.8786	5e-05	1.0034	5e-05	5e-05	1.2799	0.3444	1.1878	0.1003	0.1246	0.2307	1.2042	5e-05	5e-05	5e-05	0.4139	5e-05	5e-05	0.1159	1.1253	0.5396	0.1814	5e-05	0.4048	0.8303	1.1105	0.5267	1.7403	0.8479	0.7354	0.6629	0.0695	0.5666	5e-05	5e-05	0.8708	1.1823	1.8762	5e-05	5e-05	5e-05	5e-05	0.1872	5e-05	5e-05	1.1399	1.1428	5e-05	5e-05
ACP5	0.3666	5e-05	5e-05	0.547	0.4421	5e-05	0.4186	0.7191	5e-05	0.239	5e-05	0.1076	0.1581	0.4093	5e-05	5e-05	5e-05	0.1862	5e-05	0.1284	5e-05	5e-05	5e-05	0.27	5e-05	5e-05	5e-05	5e-05	0.2846	0.13	0.5063	5e-05	5e-05	0.8252	0.22	5e-05	0.229	0.4513	0.1233	0.0651	5e-05	5e-05	5e-05	0.6581	5e-05	0.3527	5e-05	1.1099	0.188
ACPP	5e-05	1.1342	2.8479	5e-05	5e-05	0.1786	0.0796	5e-05	5e-05	0.1106	5e-05	5e-05	5e-05	5e-05	5e-05	5e-05	5e-05	5e-05	5e-05	5e-05	5e-05	5e-05	0.1282	5e-05	5e-05	32.4061	5e-05	5e-05	5e-05	5.5168	5e-05	5e-05	0.2394	5e-05	5e-05	0.1415	5e-05	5e-05	5e-05	5e-05	0.2676	5e-05	5e-05	5e-05	0.3052	5e-05	5e-05	5e-05	5e-05
ACSBG1	5e-05	5e-05	5e-05	5e-05	5e-05	5e-05	5e-05	5e-05	5e-05	5e-05	5e-05	5e-05	5e-05	5e-05	5e-05	5e-05	5e-05	5e-05	5e-05	5e-05	5e-05	5e-05	5e-05	5e-05	0.079	5e-05	5e-05	5e-05	5e-05	5e-05	5e-05	5e-05	5e-05	5e-05	5e-05	5e-05	5e-05	5e-05	5e-05	5e-05	5e-05	5e-05	5e-05	5e-05	5e-05	5e-05	5e-05	5e-05	5e-05
ACSF2	0.145	5e-05	0.8301	0.1664	0.046	1.2658	0.1	0.3912	5e-05	0.4625	0.7779	1.3832	0.7893	0.5274	0.334	0.1325	0.5244	0.579	0.1127	0.0998	1.6024	5e-05	0.3042	0.2424	0.3807	5e-05	5e-05	0.809	1.1802	0.0543	0.1093	0.1418	0.4577	0.259	0.4878	1.205	0.0776	1.5449	5e-05	5e-05	0.3979	1.0559	5e-05	0.5591	2.122	0.8656	0.1253	0.1977	0.4568
ACSF3	0.2458	0.9866	0.9545	0.36	0.5509	0.2202	0.1926	0.0846	5e-05	1.2849	0.7843	0.9684	0.4295	2.1508	1.1704	0.5387	0.6649	1.1226	0.2581	0.4215	5.7271	0.1727	1.406	1.1621	0.0359	0.1145	0.2793	0.1548	0.1122	0.2774	0.4407	0.4942	0.7955	0.328	0.3162	0.4275	0.1248	0.3858	5e-05	0.5411	1.167	0.4992	0.2656	0.5374	1.4953	1.6516	0.6017	0.2499	0.8855
ACSL1	1.5002	0.6758	0.3979	0.4288	1.6776	0.7898	0.5643	0.2541	0.2181	0.3627	0.1493	2.322	0.0862	0.0867	0.1798	0.468	5e-05	0.3035	0.4507	0.1256	1.4722	0.2988	0.3162	0.8446	0.539	0.8688	0.0487	5e-05	0.7306	0.8003	0.2253	0.3067	5e-05	0.6171	1.0876	5.282	0.3151	0.2476	0.068	0.4446	0.3214	0.0764	5e-05	0.5039	0.055	0.7744	0.3114	0.1192	0.1722
ACSL3	0.7738	5e-05	1.1294	0.7494	2.2214	0.8372	1.5998	1.227	3.3078	1.1896	2.2135	2.1528	1.6309	1.8579	1.477	5e-05	0.9459	2.5545	3.3408	0.8767	2.1393	0.5236	0.236	1.184	5e-05	1.8409	1.1259	5e-05	5e-05	0.3235	1.0407	0.6463	1.135	0.3852	1.1784	1.8233	0.7327	0.6232	0.7052	0.8441	1.8579	1.5155	2.5175	2.0693	0.5159	0.9989	0.7665	0.8542	5e-05
ACSL4	0.1998	0.4346	5e-05	5e-05	1.3468	5e-05	5e-05	5e-05	5e-05	5.6081	2.1563	1.203	5e-05	1.5529	1.5453	5e-05	5e-05	2.2119	2.4574	1.2994	5e-05	0.0635	5e-05	1.9914	5e-05	5e-05	5e-05	5e-05	1.0613	0.1167	5e-05	5e-05	0.5481	0.3946	0.4263	0.8541	0.3109	0.496	0.4098	0.3041	5e-05	0.9906	1.6117	5e-05	5e-05	5e-05	5e-05	0.7381	5e-05
ACSL5	0.3779	1.411	2.4125	1.5711	2.2518	4.6566	0.6213	0.3057	1.4991	6.5502	3.4112	2.5468	2.3821	2.9056	5.148	3.6559	1.5685	2.6921	1.8246	0.6958	3.389	7.1224	5.3065	2.9656	5e-05	1.255	1.3386	3.2112	2.5189	0.5685	1.5673	0.9457	4.7813	6.5231	5.1049	2.5511	1.078	6.4589	0.3214	1.2069	3.1074	5.9523	1.3862	3.4718	5.8999	3.1603	5.189	0.8586	2.3677
ACSL6	5e-05	5e-05	5e-05	5e-05	5e-05	5e-05	5e-05	5e-05	5e-05	5e-05	5e-05	5e-05	5e-05	0.1743	5e-05	5e-05	5e-05	5e-05	5e-05	5e-05	5e-05	5e-05	5e-05	5e-05	1.5457	5e-05	5e-05	5e-05	5e-05	5e-05	5e-05	5e-05	5e-05	5e-05	5e-05	5e-05	5e-05	5e-05	5e-05	5e-05	5e-05	5e-05	5e-05	5e-05	5e-05	5e-05	5e-05	5e-05	5e-05
ACSM3	0.0825	0.5615	1.9101	5e-05	5e-05	0.6079	0.0178	5e-05	5e-05	1.4673	0.0331	0.1127	0.1419	0.831	0.019	0.0709	2.0277	5e-05	5e-05	5e-05	1.5889	0.0341	0.18	0.323	5e-05	5e-05	0.3676	5e-05	0.7942	0.0676	5e-05	1.3001	1.3162	5e-05	5e-05	5e-05	5e-05	5e-05	5e-05	0.1639	0.0732	5e-05	5e-05	0.5556	0.0702	5e-05	5e-05	5e-05	0.9384
ACSM4	5e-05	5e-05	5e-05	5e-05	5e-05	5e-05	5e-05	5e-05	5e-05	0.1029	5e-05	5e-05	5e-05	5e-05	5e-05	5e-05	5e-05	5e-05	5e-05	5e-05	5e-05	5e-05	5e-05	5e-05	5e-05	5e-05	5e-05	5e-05	5e-05	5e-05	5e-05	0.2566	5e-05	5e-05	5e-05	5e-05	5e-05	5e-05	5e-05	5e-05	5e-05	5e-05	5e-05	5e-05	5e-05	5e-05	5e-05	5e-05	5e-05
ACSM5	5e-05	5e-05	5e-05	5e-05	5e-05	5e-05	5e-05	5e-05	5e-05	5e-05	5e-05	5e-05	5e-05	5e-05	5e-05	5e-05	5e-05	5e-05	5e-05	5e-05	5e-05	5e-05	1.3587	5e-05	5e-05	5e-05	5e-05	5e-05	5e-05	5e-05	5e-05	5e-05	5e-05	5e-05	5e-05	5e-05	5e-05	5e-05	5e-05	5e-05	5e-05	5e-05	5e-05	5e-05	5e-05	5e-05	5e-05	5e-05	5e-05
ACSS1	0.7464	5e-05	0.617	0.6235	3.1087	0.2544	5e-05	0.36	1.1501	4.4463	1.3862	2.8884	0.7993	4.8011	1.0894	0.303	2.467	1.068	5e-05	5e-05	0.5794	3.2353	6.411	0.3723	0.6488	1.6415	5e-05	0.415	5e-05	0.3578	0.2117	0.2124	0.4389	0.8124	4.1622	0.3085	0.0701	2.8619	5e-05	0.6545	5.5804	1.3688	2.6573	0.9023	6.9247	5e-05	3.3464	5e-05	1.2804
ACSS2	0.2309	0.26	0.3214	0.437	1.3186	0.2045	0.2883	0.2653	0.156	1.5445	0.4537	0.4992	0.0222	1.1652	1.1833	5e-05	0.8024	0.8207	0.0942	0.1909	0.4542	0.6525	5e-05	1.9825	5e-05	0.5267	0.1076	5e-05	0.1775	1.9821	0.0758	0.4948	0.2521	0.8732	0.5417	1.7733	1.022	1.6956	0.6794	1.3756	5e-05	0.68	5e-05	0.6161	0.2644	0.3311	0.2255	0.307	0.203
ACSS3	5e-05	5e-05	5e-05	5e-05	5e-05	5e-05	0.0145	5e-05	5e-05	5e-05	5e-05	5e-05	5e-05	5e-05	5e-05	6.1816	5e-05	5e-05	0.0592	5e-05	5e-05	5e-05	5e-05	5e-05	5.7107	5e-05	5e-05	5e-05	5e-05	5e-05	5e-05	5e-05	5e-05	5e-05	5e-05	5e-05	5e-05	5e-05	5e-05	5e-05	5e-05	5e-05	5e-05	5e-05	5e-05	5e-05	5e-05	5e-05	5e-05
ACTA1	5e-05	5e-05	5e-05	5e-05	5e-05	5e-05	5e-05	5e-05	5e-05	5e-05	5e-05	5e-05	5e-05	5e-05	5e-05	5e-05	378.656	5e-05	5e-05	5e-05	5e-05	5e-05	5e-05	5e-05	5e-05	5e-05	5e-05	5e-05	5e-05	5e-05	5e-05	5e-05	5e-05	5e-05	5e-05	5e-05	5e-05	5e-05	5e-05	560.136	5e-05	5e-05	396.481	5e-05	5e-05	5e-05	5e-05	629.398	5e-05
ACTBL2	311.063	5e-05	5e-05	266.94	262.144	5e-05	5e-05	333.661	346.272	238.828	316.914	5e-05	96.7669	5e-05	57.813	5e-05	5e-05	253.75	104.349	5e-05	5e-05	95.3764	31.0127	5e-05	5e-05	5e-05	5e-05	88.5517	5e-05	153.021	211.395	462.112	5e-05	320.35	288.63	286.774	265.034	5e-05	30.2391	454.591	41.829	135.492	252.934	588.428	5e-05	5e-05	5e-05	5e-05	522.298
ACTG1	5e-05	5e-05	5e-05	5e-05	5e-05	5e-05	5e-05	5e-05	5e-05	5e-05	5e-05	5e-05	5e-05	5e-05	5e-05	5e-05	5e-05	5e-05	5e-05	5e-05	5e-05	5e-05	5e-05	5e-05	5e-05	5e-05	5e-05	5e-05	5e-05	5e-05	5e-05	5e-05	5e-05	5e-05	5e-05	5e-05	5e-05	5e-05	5e-05	5e-05	5e-05	5e-05	5e-05	5e-05	5e-05	5e-05	5e-05	5e-05	3274.19
ACTL6A	2.9053	2.7561	3.1764	1.7871	3.6208	3.6357	2.9254	2.2666	2.1035	6.0389	4.2516	4.5758	3.9383	2.0507	1.9043	3.9174	1.23	4.2734	3.5683	0.9884	1.6885	3.6147	1.125	5.1767	3.4663	9.9273	0.4272	6.8135	2.1485	3.0358	1.9434	6.3891	2.0671	3.4116	8.2441	4.4506	2.1998	9.1237	1.1744	0.8665	1.3884	5.5188	1.2646	3.53	6.4393	2.2806	5.3487	4.8016	9.3349
ACTL8	5e-05	5e-05	5e-05	5e-05	5e-05	5e-05	5e-05	5e-05	5e-05	0.7009	5e-05	5e-05	5e-05	5e-05	5e-05	5e-05	5e-05	5e-05	5e-05	5e-05	5e-05	5e-05	5e-05	5e-05	5e-05	5e-05	5e-05	5e-05	5e-05	5e-05	5e-05	5e-05	5e-05	5e-05	5e-05	5e-05	0.1556	5e-05	5e-05	5e-05	5e-05	5e-05	5e-05	5e-05	5e-05	5e-05	5e-05	5e-05	5e-05
ACTN1	30.7168	60.6347	65.8369	35.8448	66.7169	72.4166	30.5705	60.8404	45.1466	89.5338	88.1946	47.3687	43.29	42.2504	42.9074	46.3897	19.1702	47.3211	30.2794	39.3057	52.067	47.8597	113.798	50.4141	12.8226	48.4353	60.8948	52.0888	51.3239	29.9079	42.3806	46.5685	17.9184	100.45	160.415	51.901	39.7986	62.0886	52.7717	22.7279	23.5877	62.9639	14.2594	45.2311	69.5163	45.0087	49.7834	91.7506	29.0419
ACTN2	9.7853	5.5352	7.6585	7.2878	12.4823	8.682	9.2899	11.5171	9.7751	15.7646	15.5031	7.9172	4.2147	5.425	6.4203	5e-05	4.5252	7.9931	7.6003	11.9567	4.5624	5e-05	3.1401	8.9893	4.0638	5.0886	8.3434	10.491	6.01	3.848	7.4555	8.0872	9.4354	9.96	8.6887	5e-05	5e-05	5e-05	5e-05	2.3751	5e-05	7.1381	6.5486	14.5485	5e-05	4.2756	6.817	18.402	6.4746
ACTN3	5e-05	5e-05	5e-05	5e-05	5e-05	5e-05	5e-05	5e-05	5e-05	5e-05	5e-05	5e-05	5e-05	5e-05	5e-05	5e-05	5e-05	5e-05	5e-05	5e-05	5e-05	5e-05	5e-05	5e-05	5e-05	5e-05	5e-05	5e-05	5e-05	5e-05	5e-05	5e-05	5e-05	5e-05	5e-05	5e-05	5e-05	5e-05	5e-05	5e-05	5e-05	5e-05	5e-05	5e-05	5e-05	5e-05	5e-05	5e-05	5e-05
ACTN4	58.0384	62.3923	72.0643	40.0556	82.9936	106.394	36.9725	51.7991	65.001	85.1423	108.323	56.5228	47.8608	63.406	51.6851	32.4066	41.606	60.3543	31.0417	48.5915	42.4227	57.2754	96.0026	49.5935	25.2348	64.7351	54.4597	89.6578	59.5136	32.3562	51.777	102.815	32.9204	113.095	150.21	65.9667	44.2192	93.1804	44.3565	33.8503	38.3285	92.2935	64.5441	56.2139	52.6196	50.9801	58.294	55.8438	44.0972
ACTR10	0.3825	0.2451	0.9081	5e-05	0.1052	5e-05	0.1964	5e-05	0.0436	0.0166	0.3675	5e-05	5e-05	5e-05	5e-05	0.1297	0.1617	5e-05	0.0737	5e-05	5e-05	0.0369	0.3984	0.1864	0.3584	0.1173	0.3217	5e-05	0.3219	0.1646	5e-05	0.4595	5e-05	0.3691	0.8011	0.0611	1.3387	0.3539	3.0248	5e-05	0.0761	0.2635	5e-05	0.0428	0.5795	0.1553	5e-05	5e-05	0.1325
ACTR1A	4.3778	9.3154	5.2486	6.3282	15.6717	4.2184	10.2781	8.0777	2.8704	15.2388	10.019	4.5751	5.577	21.5091	6.9496	17.4585	29.5048	12.5273	12.7191	3.5168	7.9845	9.4788	18.6054	7.4711	23.4857	11.0054	6.2281	3.5114	7.6777	2.1888	5.019	0.5971	2.1982	14.078	15.0219	10.0619	8.6235	3.3319	15.2103	1.1347	27.6974	20.3026	30.5038	4.0568	16.8856	10.5927	3.9671	14.5545	9.0555
ACTR1B	0.5691	5e-05	0.5355	5e-05	5e-05	0.1268	0.681	0.2862	5e-05	0.3996	5e-05	5e-05	5e-05	0.9229	5e-05	0.1679	52.1192	0.8343	0.9796	5e-05	0.1634	0.6015	0.4619	5e-05	0.9596	0.9486	0.0769	5e-05	0.6309	5e-05	5e-05	5e-05	5e-05	2.4585	0.3516	0.2839	1.1686	0.447	0.0481	0.1758	1.9361	5e-05	2.7469	0.9897	2.6709	5e-05	0.99	0.464	5e-05
ACTR2	37.6868	11.5465	12.3649	16.7986	8.7047	28.8649	19.7095	18.5218	28.8137	20.7175	12.1119	19.9735	11.8402	5.3435	7.0327	11.0672	2.4627	20.2382	13.7841	9.4155	10.1776	14.5752	6.6572	18.5086	14.6519	33.2484	7.0217	12.4397	10.0207	19.4691	8.3516	54.4099	33.2034	24.4556	6.6573	37.9518	32.7356	44.9401	4.8911	27.0214	7.9923	2.4834	8.5491	10.8174	9.3071	6.4309	3.477	9.655	81.5376
ACTR3	64.4611	11.4519	17.7757	28.5737	11.7966	16.1524	34.479	25.5885	40.7735	32.1975	45.5351	37.4054	35.1077	27.6108	14.8096	25.4967	14.1948	21.0941	26.1409	12.2848	19.1893	35.7095	83.0765	26.944	39.846	17.6006	11.4997	8.0908	13.77	35.5523	20.4354	31.0504	24.2171	32.3351	17.1488	32.9746	34.2802	72.3694	18.43	34.7659	37.825	45.1288	31.3441	27.4852	44.8398	38.6119	20.8246	36.4764	24.3235
ACTR3B	5e-05	5e-05	5e-05	5e-05	5e-05	5e-05	5e-05	5e-05	5e-05	5e-05	5e-05	5e-05	5e-05	5e-05	5e-05	5e-05	5e-05	5e-05	5e-05	5e-05	5e-05	5e-05	5e-05	5e-05	5e-05	5e-05	5e-05	5e-05	5e-05	5e-05	5e-05	5e-05	5e-05	5e-05	5e-05	5e-05	5e-05	5e-05	5e-05	4.5295	0.8619	5e-05	5e-05	5e-05	5e-05	5e-05	5e-05	5e-05	5e-05
ACTR5	5e-05	5e-05	5e-05	5e-05	0.0302	5e-05	5e-05	5e-05	0.3054	5e-05	5e-05	5e-05	5e-05	5e-05	5e-05	5e-05	5e-05	5e-05	5e-05	0.0528	5e-05	5e-05	5e-05	5e-05	5e-05	5e-05	5e-05	5e-05	5e-05	5e-05	5e-05	0.0493	5e-05	5e-05	5e-05	5e-05	5e-05	5e-05	5e-05	5e-05	5e-05	5e-05	5e-05	5e-05	5e-05	5e-05	5e-05	5e-05	5e-05
ACTR6	5e-05	5e-05	5e-05	5e-05	5e-05	5e-05	5e-05	5e-05	5e-05	5e-05	5e-05	5e-05	0.1614	5e-05	5e-05	5e-05	5e-05	5e-05	5e-05	5e-05	5e-05	5e-05	5e-05	5e-05	5e-05	5e-05	5e-05	5e-05	5e-05	5e-05	5e-05	5e-05	5e-05	5e-05	5e-05	5e-05	5e-05	5e-05	5e-05	5e-05	5e-05	5e-05	5e-05	5e-05	5e-05	5e-05	5e-05	5e-05	5e-05
ACVR1	5e-05	5e-05	5e-05	5e-05	5e-05	5e-05	5e-05	5e-05	5e-05	5e-05	5e-05	5e-05	5e-05	5e-05	5e-05	5e-05	5e-05	5e-05	5e-05	5e-05	5e-05	5e-05	5e-05	5e-05	5e-05	5e-05	5e-05	5e-05	5e-05	5e-05	5e-05	5e-05	5e-05	5e-05	5e-05	5e-05	5e-05	5e-05	5e-05	5e-05	5e-05	5e-05	5e-05	5e-05	5e-05	5e-05	5e-05	5e-05	5e-05
ACVRL1	5e-05	5e-05	5e-05	5e-05	5e-05	5e-05	5e-05	5e-05	5e-05	5e-05	5e-05	5e-05	5e-05	5e-05	5e-05	0.1223	5e-05	5e-05	5e-05	5e-05	5e-05	5e-05	0.084	5e-05	5e-05	5e-05	5e-05	5e-05	5e-05	5e-05	5e-05	5e-05	5e-05	5e-05	5e-05	5e-05	5e-05	5e-05	5e-05	5e-05	5e-05	0.1143	5e-05	0.4239	5e-05	0.0992	5e-05	5e-05	5e-05
ACY1	5e-05	0.2168	4.486	5e-05	2.8593	1.1769	1.9756	2.3139	0.9945	0.2041	2.0896	2.2796	0.8037	1.4855	0.101	0.9591	3.6328	0.2842	0.7296	5e-05	1.9325	1.0349	2.643	0.1834	0.7886	2.2762	0.1106	5.8113	0.2707	0.2084	1.6285	2.0982	1.2956	0.493	0.4545	2.1964	0.5205	1.1155	0.173	1.1931	2.947	1.6538	1.637	3.1877	0.846	4.7532	2.3711	0.0554	6.3597
ACY3	5e-05	5e-05	5e-05	5e-05	5e-05	5e-05	5e-05	5e-05	5e-05	5e-05	5e-05	5e-05	5e-05	5e-05	5e-05	5e-05	5e-05	5e-05	5e-05	5e-05	5e-05	5e-05	5e-05	5e-05	5e-05	5e-05	5e-05	5e-05	5e-05	5e-05	5e-05	5e-05	5e-05	5e-05	5e-05	5e-05	5e-05	5e-05	5e-05	5e-05	5e-05	5e-05	5e-05	5e-05	5e-05	5e-05	5e-05	5e-05	5e-05
ACYP1	5e-05	5e-05	1.0679	5e-05	5e-05	1.1163	2.6459	5e-05	0.9652	5e-05	5e-05	1.794	0.2914	5e-05	5e-05	5e-05	0.3853	1.2988	5e-05	5e-05	5e-05	5e-05	5e-05	1.1304	0.9227	0.8022	5e-05	1.5714	0.8935	5e-05	5e-05	5e-05	2.1269	5e-05	2.7273	5e-05	5e-05	0.601	5e-05	0.5426	5e-05	5e-05	5e-05	5e-05	5e-05	5e-05	1.3013	5e-05	0.788
ACYP2	5e-05	5e-05	5e-05	5e-05	5e-05	5e-05	5e-05	5e-05	0.2995	5e-05	5e-05	5e-05	0.2071	5e-05	5e-05	5e-05	5e-05	5e-05	5e-05	5e-05	5e-05	5e-05	5e-05	5e-05	5e-05	5e-05	0.093	5e-05	5e-05	5e-05	5e-05	5e-05	5e-05	5e-05	5e-05	5e-05	5e-05	0.3789	5e-05	5e-05	5e-05	5e-05	0.0689	5e-05	5e-05	5e-05	5e-05	5e-05	5e-05
ADA	0.8047	0.6124	0.698	5e-05	0.3991	5e-05	0.2694	0.267	5e-05	5e-05	5e-05	0.3758	0.0789	0.3593	5e-05	5e-05	0.3442	0.1923	0.2313	5e-05	5e-05	5e-05	5e-05	0.4251	5e-05	0.0577	5e-05	5e-05	0.3555	5e-05	5e-05	5e-05	0.1729	0.3659	0.6537	0.7107	5e-05	0.7556	0.0958	5e-05	5e-05	0.2575	5e-05	0.6322	0.1241	0.1907	0.1204	0.8013	0.3901
ADAM10	0.2789	0.5165	1.6599	0.0654	0.2817	0.5394	0.4237	0.2855	0.4328	0.41	0.1962	5e-05	0.2488	0.4835	0.3429	0.7106	0.5494	0.2706	0.2927	0.2089	0.0356	0.1166	0.9147	0.2956	1.4936	0.6177	0.9056	0.1986	0.2416	0.165	0.5895	0.8627	0.0702	0.1561	0.0685	0.2051	0.0596	0.1036	0.2043	0.1674	0.3883	0.4464	0.2339	0.05	0.4255	0.2443	0.2046	0.1041	0.3434
ADAM12	5e-05	5e-05	5e-05	5e-05	5e-05	5e-05	5e-05	5e-05	5e-05	5e-05	5e-05	5e-05	5e-05	5e-05	5e-05	5e-05	5e-05	5e-05	5e-05	5e-05	5e-05	5e-05	5e-05	5e-05	5e-05	5e-05	5e-05	5e-05	5e-05	5e-05	5e-05	5e-05	5e-05	5e-05	5e-05	5e-05	5e-05	5e-05	5e-05	5e-05	5e-05	5e-05	5e-05	5e-05	5e-05	5e-05	5e-05	5e-05	5e-05
ADAM15	5e-05	5e-05	5e-05	5e-05	5e-05	5e-05	5e-05	5e-05	5e-05	5e-05	5e-05	5e-05	5e-05	5e-05	5e-05	5e-05	5e-05	5e-05	5e-05	5e-05	5e-05	5e-05	5e-05	5e-05	5e-05	5e-05	5e-05	5e-05	5e-05	5e-05	5e-05	5e-05	5e-05	5e-05	5e-05	5e-05	0.1273	5e-05	5e-05	5e-05	5e-05	5e-05	5e-05	5e-05	5e-05	5e-05	5e-05	5e-05	5e-05
ADAM17	5e-05	5e-05	5e-05	5e-05	5e-05	5e-05	5e-05	0.0302	5e-05	5e-05	5e-05	5e-05	5e-05	5e-05	5e-05	5e-05	5e-05	5e-05	5e-05	5e-05	5e-05	5e-05	5e-05	5e-05	0.0513	5e-05	5e-05	0.0982	5e-05	0.0279	5e-05	5e-05	5e-05	0.0435	5e-05	0.0624	5e-05	0.0911	0.0342	0.0752	5e-05	5e-05	5e-05	5e-05	5e-05	5e-05	5e-05	5e-05	5e-05
ADAM9	5e-05	5e-05	5e-05	5e-05	0.1249	0.0221	5e-05	5e-05	5e-05	5e-05	5e-05	5e-05	5e-05	5e-05	0.0245	5e-05	5e-05	5e-05	5e-05	5e-05	5e-05	5e-05	5e-05	5e-05	0.0078	0.1815	5e-05	5e-05	5e-05	5e-05	5e-05	5e-05	5e-05	5e-05	5e-05	5e-05	5e-05	5e-05	5e-05	5e-05	5e-05	5e-05	0.0173	5e-05	0.0287	5e-05	5e-05	0.0287	5e-05
ADAMDEC1	5e-05	5e-05	5e-05	5e-05	5e-05	0.1381	5e-05	5e-05	5e-05	5e-05	5e-05	5e-05	5e-05	5e-05	5e-05	5e-05	5e-05	5e-05	5e-05	5e-05	5e-05	5e-05	5e-05	5e-05	5e-05	5e-05	5e-05	5e-05	5e-05	0.1083	5e-05	0.2251	5e-05	5e-05	5e-05	5e-05	5e-05	5e-05	5e-05	5e-05	5e-05	5e-05	5e-05	0.3887	5e-05	5e-05	5e-05	5e-05	0.5185
ADAMTS20	5e-05	5e-05	5e-05	0.1413	5e-05	5e-05	5e-05	5e-05	5e-05	5e-05	5e-05	5e-05	5e-05	5e-05	5e-05	5e-05	5e-05	5e-05	5e-05	5e-05	5e-05	5e-05	5e-05	5e-05	5e-05	5e-05	5e-05	5e-05	5e-05	5e-05	5e-05	5e-05	5e-05	5e-05	5e-05	5e-05	5e-05	5e-05	5e-05	0.0059	5e-05	5e-05	5e-05	5e-05	5e-05	5e-05	5e-05	5e-05	5e-05
ADAMTS4	5e-05	5e-05	5e-05	5e-05	5e-05	5e-05	5e-05	5e-05	5e-05	5e-05	5e-05	5e-05	5e-05	5e-05	5e-05	5e-05	5e-05	5e-05	5e-05	5e-05	5e-05	5e-05	5e-05	5e-05	5e-05	5e-05	5e-05	5e-05	5e-05	5e-05	5e-05	5e-05	5e-05	5e-05	5e-05	5e-05	5e-05	5e-05	5e-05	5e-05	5e-05	5e-05	5e-05	5e-05	5e-05	5e-05	5e-05	5e-05	5e-05
ADAMTS9	5e-05	5e-05	5e-05	5e-05	5e-05	5e-05	5e-05	5e-05	5e-05	0.0278	5e-05	5e-05	5e-05	5e-05	5e-05	5e-05	5e-05	5e-05	5e-05	5e-05	5e-05	5e-05	5e-05	5e-05	5e-05	5e-05	5e-05	5e-05	5e-05	5e-05	5e-05	5e-05	5e-05	5e-05	5e-05	5e-05	5e-05	5e-05	5e-05	5e-05	5e-05	5e-05	5e-05	5e-05	5e-05	5e-05	5e-05	5e-05	5e-05
ADAMTSL4	5e-05	5e-05	5e-05	5e-05	5e-05	5e-05	5e-05	5e-05	5e-05	5e-05	5e-05	5e-05	5e-05	5e-05	5e-05	5e-05	5e-05	5e-05	5e-05	5e-05	5e-05	5e-05	5e-05	5e-05	5e-05	5e-05	5e-05	5e-05	5e-05	5e-05	5e-05	5e-05	5e-05	5e-05	5e-05	5e-05	5e-05	5e-05	5e-05	5e-05	5e-05	5e-05	5e-05	5e-05	5e-05	5e-05	5e-05	5e-05	5e-05
ADAP1	5e-05	5e-05	0.2025	5e-05	5e-05	5e-05	5e-05	5e-05	5e-05	5e-05	5e-05	5e-05	5e-05	0.5502	5e-05	5e-05	5e-05	5e-05	0.1649	5e-05	5e-05	5e-05	0.2929	5e-05	5e-05	5e-05	5e-05	5e-05	5e-05	5e-05	5e-05	5e-05	5e-05	0.2548	0.1089	0.5793	5e-05	5e-05	5e-05	5e-05	5e-05	5e-05	5e-05	0.1202	0.6261	5e-05	5e-05	5e-05	0.0896
ADAR	1.1326	0.6651	1.6665	0.4679	2.3324	1.5413	2.7681	1.976	0.7594	0.4978	0.8783	1.3379	0.8148	0.6201	0.9045	1.0052	1.5607	1.4161	1.467	0.8994	1.1833	0.7927	0.0862	2.5124	0.9	1.5969	0.4634	0.5183	1.2156	1.0353	0.6522	1.7908	1.986	2.8238	1.8183	1.7474	0.64	2.5459	0.2221	0.2926	0.7876	0.8754	0.4443	2.0054	0.5527	0.7065	1.1286	0.9902	2.4563
ADAT2	5e-05	5e-05	5e-05	5e-05	5e-05	5e-05	5e-05	5e-05	5e-05	5e-05	5e-05	5e-05	5e-05	5e-05	5e-05	5e-05	5e-05	5e-05	5e-05	5e-05	5e-05	5e-05	5e-05	5e-05	5e-05	5e-05	5e-05	5e-05	5e-05	5e-05	5e-05	5e-05	5e-05	5e-05	5e-05	5e-05	5e-05	5e-05	5e-05	5e-05	5e-05	5e-05	5e-05	5e-05	5e-05	5e-05	5e-05	5e-05	5e-05
ADCK1	5e-05	5e-05	5e-05	5e-05	5e-05	5e-05	5e-05	5e-05	5e-05	5e-05	5e-05	5e-05	5e-05	5e-05	5e-05	5e-05	0.1419	5e-05	5e-05	5e-05	5e-05	5e-05	5e-05	5e-05	5e-05	5e-05	5e-05	5e-05	5e-05	5e-05	5e-05	5e-05	5e-05	5e-05	5e-05	5e-05	5e-05	5e-05	5e-05	5e-05	5e-05	0.0698	0.0546	5e-05	5e-05	0.0583	0.1298	5e-05	5e-05
ADCK3	1.8601	5e-05	1.839	0.1993	0.3596	0.532	0.9969	0.2012	0.867	0.4664	1.0528	1.2715	0.9605	0.4686	1.8122	0.2204	1.5907	1.2288	5e-05	0.3219	0.8083	0.2405	0.7569	1.2488	0.0858	0.4367	0.3537	4.8784	0.72	0.5933	5e-05	0.6478	2.1401	0.7673	0.3741	0.6941	0.272	0.9673	0.0732	0.998	0.9167	0.3566	0.4088	0.4495	2.5863	1.1413	0.8784	5e-05	1.9007
ADCK4	5e-05	0.1454	0.2105	0.1742	0.2466	0.2274	0.0625	0.0848	5e-05	0.3034	0.1778	0.1261	0.0884	0.4914	5e-05	5e-05	0.2868	0.3463	0.5363	0.1019	5e-05	5e-05	5e-05	0.2513	5e-05	0.1579	0.0853	5e-05	0.0957	0.0817	0.1277	5e-05	0.0964	0.1186	0.2205	0.1009	5e-05	0.1395	5e-05	5e-05	5e-05	5e-05	5e-05	5e-05	0.1653	5e-05	5e-05	5e-05	0.1442
ADCK5	5e-05	5e-05	0.0881	5e-05	5e-05	0.0468	5e-05	5e-05	5e-05	0.1565	0.1426	5e-05	5e-05	5e-05	5e-05	5e-05	5e-05	5e-05	5e-05	5e-05	5e-05	5e-05	5e-05	0.0233	5e-05	5e-05	5e-05	5e-05	5e-05	5e-05	5e-05	5e-05	5e-05	0.0404	5e-05	5e-05	5e-05	5e-05	5e-05	5e-05	5e-05	5e-05	0.0112	5e-05	5e-05	5e-05	0.0505	5e-05	0.046
ADCY3	5e-05	5e-05	5e-05	5e-05	5e-05	5e-05	5e-05	5e-05	5e-05	5e-05	5e-05	5e-05	5e-05	5e-05	5e-05	5e-05	5e-05	5e-05	5e-05	5e-05	5e-05	5e-05	5e-05	5e-05	2.02	5e-05	5e-05	5e-05	5e-05	5e-05	5e-05	5e-05	5e-05	5e-05	5e-05	5e-05	5e-05	5e-05	5e-05	5e-05	5e-05	5e-05	5e-05	5e-05	5e-05	5e-05	5e-05	5e-05	5e-05
ADCY6	5e-05	5e-05	5e-05	5e-05	5e-05	5e-05	5e-05	5e-05	5e-05	5e-05	5e-05	5e-05	5e-05	5e-05	5e-05	5e-05	5e-05	5e-05	5e-05	5e-05	5e-05	5e-05	0.0212	5e-05	5e-05	5e-05	5e-05	5e-05	5e-05	5e-05	5e-05	5e-05	5e-05	5e-05	5e-05	5e-05	5e-05	5e-05	5e-05	5e-05	5e-05	5e-05	0.0459	5e-05	5e-05	5e-05	5e-05	5e-05	5e-05
ADCY8	5e-05	5e-05	5e-05	5e-05	5e-05	5e-05	5e-05	5e-05	5e-05	5e-05	5e-05	5e-05	5e-05	5e-05	5e-05	5e-05	5e-05	5e-05	5e-05	5e-05	5e-05	5e-05	5e-05	5e-05	5e-05	5e-05	5e-05	5e-05	5e-05	5e-05	5e-05	5e-05	5e-05	5e-05	5e-05	5e-05	5e-05	5e-05	5e-05	5e-05	5e-05	5e-05	5e-05	5e-05	5e-05	5e-05	5e-05	5e-05	5e-05
ADD1	1.6188	1.0032	1.9159	0.6421	1.0479	2.7025	1.8379	1.2226	0.7752	2.5006	1.6192	1.1494	0.9451	1.3799	1.0197	2.3231	0.475	1.0774	1.5293	2.326	0.6043	1.2038	1.6644	1.5301	9.6011	0.8804	1.1204	2.7351	1.7682	0.5458	1.2307	3.8914	0.6445	1.0119	0.9431	1.4496	0.8357	2.2055	0.3062	1.0124	1.9042	1.6154	1.7865	3.3116	1.6631	0.9708	0.7764	1.3876	1.5417
ADD2	5e-05	5e-05	5e-05	5e-05	5e-05	5e-05	5e-05	5e-05	5e-05	5e-05	5e-05	5e-05	5e-05	5e-05	5e-05	5e-05	5e-05	5e-05	5e-05	5e-05	5e-05	5e-05	5e-05	5e-05	5e-05	5e-05	5e-05	5e-05	5e-05	5e-05	5e-05	5e-05	5e-05	5e-05	5e-05	5e-05	5e-05	5e-05	5e-05	5e-05	5e-05	5e-05	5e-05	5e-05	5e-05	5e-05	5e-05	5e-05	5e-05
ADD3	3.2081	1.9889	2.7153	0.3249	1.0678	6.5155	0.9274	3.2559	1.4795	2.4804	7.7393	4.0786	1.5391	5.454	1.6095	0.9223	2.0566	1.6424	0.9085	1.8348	1.387	1.0515	0.5429	4.2381	13.8341	2.3295	3.3684	3.0772	1.134	0.976	1.6259	3.1363	1.9864	5.1065	0.6122	3.2596	4.3144	1.3495	0.2834	1.8384	1.7842	2.0298	4.4311	3.6179	3.058	3.5074	1.8137	2.2566	5.8963
ADH1B	5.142	0.7612	5e-05	2.2683	5e-05	1.1539	5.7689	0.6301	5e-05	5e-05	0.3984	5e-05	5.3122	5e-05	5e-05	5e-05	5e-05	2.0549	5e-05	1.2245	5.468	2.3016	5e-05	5e-05	0.9087	0.0824	6.7883	5e-05	5e-05	2.301	3.1049	1.5736	5e-05	5e-05	5e-05	5e-05	5e-05	1.8137	5e-05	5e-05	1.3059	5e-05	5e-05	3.2311	5e-05	5e-05	5e-05	5e-05	2.0106
ADH1C	24.7066	0.4536	2.48	1.6562	0.6415	1.3497	6.6261	0.4857	5e-05	5e-05	0.3486	0.8125	2.9825	5e-05	0.9463	2.3067	0.4119	0.91	5e-05	0.953	7.0406	1.8236	5e-05	0.4543	5e-05	0.5912	5.0692	5e-05	5e-05	2.3994	2.5085	6.3523	0.4179	5e-05	0.4743	5e-05	5e-05	2.1411	5e-05	2.4053	1.1204	0.6685	0.2207	4.0284	5e-05	1.7149	5e-05	5e-05	5e-05
ADH4	5e-05	5e-05	5e-05	5e-05	5e-05	5e-05	5e-05	5e-05	5e-05	5e-05	5e-05	5e-05	5e-05	5e-05	5e-05	5e-05	5e-05	5e-05	5e-05	5e-05	5e-05	5e-05	5e-05	5e-05	5e-05	5e-05	5e-05	5e-05	5e-05	5e-05	5e-05	5e-05	5e-05	5e-05	5e-05	5e-05	5e-05	5e-05	5e-05	5e-05	5e-05	5e-05	5e-05	5e-05	5e-05	5e-05	5e-05	5e-05	5e-05
ADH5	5.0034	1.5736	4.1406	1.7158	0.7696	3.3502	3.4679	1.7534	2.01	1.9123	7.2971	3.0052	2.0713	2.8388	1.5284	7.3271	8.2982	2.2208	0.8266	2.0407	5.2688	1.5137	0.6564	3.7786	3.5744	2.1226	1.0307	0.7219	6.1057	1.4683	0.5744	3.4925	3.1434	3.3133	4.1829	5.2657	1.9374	21.2209	2.9855	6.3598	10.3771	3.8258	2.3107	7.3933	4.6189	6.6733	3.7668	3.4313	10.4337
ADH6	5e-05	5e-05	0.5458	5e-05	5e-05	5e-05	5e-05	5e-05	5e-05	5e-05	5e-05	5e-05	5e-05	5e-05	5e-05	5e-05	5e-05	5e-05	5e-05	5e-05	5e-05	5e-05	5e-05	5e-05	5e-05	5e-05	5e-05	5e-05	5e-05	5e-05	5e-05	5e-05	5e-05	5e-05	5e-05	0.0482	5e-05	5e-05	5e-05	5e-05	0.0887	5e-05	5e-05	0.1027	0.3678	5e-05	5e-05	5e-05	5e-05
ADH7	5e-05	5e-05	5e-05	5e-05	5e-05	5e-05	5e-05	5e-05	5e-05	5e-05	5e-05	5e-05	5e-05	5e-05	5e-05	5e-05	5e-05	5e-05	5e-05	5e-05	5e-05	5e-05	5e-05	5e-05	5e-05	5e-05	5e-05	5e-05	5e-05	5e-05	5e-05	5e-05	5e-05	5e-05	5e-05	5e-05	5e-05	5e-05	5e-05	5e-05	5e-05	5e-05	5e-05	5e-05	5e-05	5e-05	5e-05	5e-05	5e-05
ADI1	5e-05	5e-05	0.0365	5e-05	5e-05	5e-05	5e-05	0.1446	0.5384	0.5291	5e-05	0.5183	5e-05	1.6704	5e-05	5e-05	5e-05	0.6042	5e-05	5e-05	5e-05	0.5944	1.4906	5e-05	5e-05	11.0854	5e-05	1.6849	5e-05	5e-05	5e-05	5e-05	9.9387	1.1404	2.1647	8.08	0.1214	1.6544	5e-05	5e-05	5e-05	5e-05	5e-05	5e-05	0.5855	5e-05	5e-05	0.9982	0.2895
ADIPOQ	5e-05	5e-05	5e-05	5e-05	5e-05	5e-05	5e-05	5e-05	5e-05	5e-05	5e-05	5e-05	5e-05	5e-05	5e-05	5e-05	5e-05	5e-05	5e-05	5e-05	5e-05	5e-05	5e-05	5e-05	5e-05	5e-05	5e-05	5e-05	5e-05	5e-05	5e-05	5e-05	5e-05	5e-05	5e-05	5e-05	5e-05	5e-05	5e-05	5e-05	5e-05	5e-05	5e-05	5e-05	5e-05	5e-05	5e-05	5e-05	5e-05
ADIPOR2	5e-05	5e-05	5e-05	5e-05	5e-05	5e-05	5e-05	5e-05	5e-05	5e-05	5e-05	5e-05	5e-05	5e-05	5e-05	5e-05	5e-05	5e-05	5e-05	5e-05	5e-05	5e-05	5e-05	5e-05	5e-05	5e-05	5e-05	5e-05	5e-05	5e-05	5e-05	5e-05	5e-05	5e-05	5e-05	5e-05	5e-05	5e-05	5e-05	5e-05	0.2504	5e-05	5e-05	5e-05	5e-05	5e-05	5e-05	5e-05	5e-05
ADIRF	0.7853	5e-05	2.6894	2.6924	4.3815	2.0254	5e-05	5e-05	5e-05	5e-05	0.9368	2.1102	5e-05	1.5654	4.0008	0.7824	2.5082	5e-05	5e-05	0.8497	1.8523	5e-05	5e-05	0.3444	25.0252	5e-05	2.4775	4.1503	7.6654	0.2062	0.9254	1.0185	5e-05	1.968	2.434	5e-05	5e-05	5e-05	5e-05	0.3358	5.1489	8.7086	4.8633	0.2215	2.9365	6.7281	2.764	2.0621	5e-05
ADK	1.0982	0.8273	1.6454	0.7409	1.5897	4.3087	1.8465	0.26	0.138	3.9331	0.5326	1.3941	5.6189	2.1689	2.589	0.3735	3.1242	3.727	0.0544	0.2713	0.7546	5.423	0.1875	0.758	0.9893	0.7229	0.474	1.2611	0.0176	0.6287	0.4064	5e-05	0.7315	0.7831	0.4414	1.0495	0.9274	1.4563	0.1103	0.6976	0.272	0.2918	5e-05	0.5397	0.4973	0.2461	5e-05	0.7101	0.9506
ADNP	5e-05	5e-05	0.0594	5e-05	0.3478	5e-05	5e-05	0.1256	5e-05	5e-05	0.0091	0.0239	0.1856	5e-05	0.1432	5e-05	5e-05	0.1577	0.3605	0.226	0.1925	5e-05	5e-05	0.1248	5e-05	5e-05	5e-05	5e-05	5e-05	5e-05	5e-05	0.1011	0.4418	5e-05	0.1332	0.4383	5e-05	1.2582	5e-05	0.1136	5e-05	0.0423	0.0383	0.1921	5e-05	5e-05	5e-05	0.006	0.1512
ADO	5e-05	5e-05	5e-05	5e-05	5e-05	0.5162	5e-05	5e-05	0.0951	5e-05	5e-05	5e-05	5e-05	5e-05	5e-05	5e-05	5e-05	5e-05	5e-05	5e-05	5e-05	5e-05	5e-05	5e-05	5e-05	5e-05	5e-05	5e-05	5e-05	5e-05	5e-05	0.6311	5e-05	0.3752	5e-05	0.1596	0.1813	0.3307	5e-05	5e-05	5e-05	5e-05	5e-05	5e-05	0.0466	5e-05	0.3517	5e-05	0.3078
ADPGK	0.1488	0.4627	0.6837	5e-05	0.4631	0.2385	0.3822	0.7292	0.1393	0.0948	0.0876	5e-05	0.6165	5e-05	5e-05	0.3559	5e-05	0.4562	0.0955	0.2736	0.1376	0.2087	0.3038	0.7594	1.1994	5e-05	0.3212	0.1173	0.5121	0.2222	5e-05	5e-05	5e-05	0.8171	0.4224	1.1295	0.0295	0.6222	0.3027	5e-05	0.4887	5e-05	5e-05	0.6991	1.172	0.5034	0.1674	0.6587	5e-05
ADPRH	5e-05	5e-05	5e-05	5e-05	5e-05	5e-05	5e-05	5e-05	5e-05	5e-05	5e-05	5e-05	5e-05	5e-05	5e-05	5e-05	5e-05	5e-05	5e-05	0.0674	5e-05	5e-05	5e-05	5e-05	0.623	5e-05	5e-05	5e-05	5e-05	5e-05	5e-05	0.0347	5e-05	5e-05	5e-05	5e-05	2.6689	0.2438	5e-05	5e-05	5e-05	5e-05	5e-05	5e-05	5e-05	5e-05	5e-05	5e-05	5e-05
ADPRHL1	5e-05	0.0654	0.5417	5e-05	5e-05	5e-05	5e-05	5e-05	5e-05	5e-05	5e-05	5e-05	5e-05	5e-05	5e-05	5e-05	5e-05	5e-05	5e-05	5e-05	5e-05	0.2103	5e-05	5e-05	5e-05	5e-05	5e-05	0.417	5e-05	5e-05	5e-05	0.2141	5e-05	5e-05	5e-05	5e-05	5e-05	5e-05	5e-05	5e-05	5e-05	5e-05	5e-05	5e-05	5e-05	5e-05	5e-05	5e-05	5e-05
ADPRHL2	0.8875	5e-05	0.6257	0.1655	0.5807	0.3025	0.3722	0.3947	1.3045	0.144	5e-05	0.7373	0.5295	4.0375	0.3361	0.2347	0.5767	0.4585	0.4388	0.582	0.4801	0.1524	0.1379	0.4744	0.6383	0.3329	0.1974	1.2015	0.2255	0.3431	5e-05	1.3911	0.5344	5e-05	0.3192	0.7633	0.8228	0.9227	0.2215	1.4321	0.1928	0.0655	1.0343	0.7245	0.7071	0.1496	0.1969	5e-05	5e-05
ADRBK1	0.4757	5e-05	0.0252	5e-05	1.0741	0.8847	2.7829	0.2855	5e-05	0.2811	0.4214	0.8062	0.5171	5e-05	0.0265	0.1351	0.4608	0.1783	5e-05	5e-05	5e-05	5e-05	5e-05	0.2833	5e-05	0.704	0.5969	5e-05	0.048	0.4589	5e-05	0.4814	1.0974	0.1817	5e-05	0.7115	0.8628	1.0619	5e-05	0.6016	5e-05	0.1588	5e-05	5e-05	5e-05	5e-05	5e-05	5e-05	0.2262
ADRBK2	5e-05	5e-05	5e-05	5e-05	5e-05	5e-05	5e-05	5e-05	5e-05	5e-05	5e-05	5e-05	5e-05	5e-05	5e-05	5e-05	5e-05	5e-05	5e-05	5e-05	5e-05	5e-05	5e-05	5e-05	5e-05	5e-05	5e-05	5e-05	5e-05	5e-05	5e-05	5e-05	0.2889	5e-05	5e-05	5e-05	5e-05	5e-05	5e-05	5e-05	5e-05	5e-05	5e-05	5e-05	5e-05	5e-05	5e-05	5e-05	5e-05
ADRM1	0.9737	0.7902	5e-05	1.0223	0.3931	1.1762	1.0709	0.793	1.4089	0.9997	0.2559	0.2184	0.7075	5e-05	5e-05	5e-05	0.2426	1.0859	0.8239	1.5471	0.5254	5e-05	5e-05	3.4707	0.8535	2.9985	0.4138	0.6464	3.481	0.6162	5e-05	5e-05	1.6096	1.4191	2.3046	3.2855	5.2937	1.7291	5e-05	5e-05	5e-05	0.2023	0.1151	5e-05	5e-05	5e-05	5e-05	5e-05	5e-05
ADSL	1.2575	0.9265	0.9332	1.4684	2.0626	0.9868	1.783	1.6837	0.6415	1.2915	0.8348	1.5534	0.4317	0.6769	0.9047	0.9442	1.2524	2.3767	1.0794	0.8742	0.3001	0.6621	0.5764	2.9646	1.1598	3.9688	1.1674	0.0873	2.1341	0.6251	5e-05	10.3608	6.0206	1.5638	1.7081	2.186	1.955	1.7538	0.4368	1.1041	0.3773	2.0499	0.1783	2.2107	0.1607	1.2717	5e-05	0.1833	0.3093
ADSS	3.0659	2.1263	4.4236	0.686	3.3539	6.145	2.4622	4.2713	3.2205	2.5146	2.7969	5.1915	0.6351	1.8577	1.1404	2.1756	6.8479	3.0644	3.1886	1.7214	1.4038	1.1014	1.7795	4.5541	0.7296	6.666	0.2775	2.0479	4.5406	0.4338	1.1673	7.0606	5.4864	5.8731	8.1737	8.3813	5.119	9.5531	2.9648	2.3252	1.6435	4.1202	0.2259	4.9387	2.6832	9.2681	5.3357	2.1087	11.4686
ADSSL1	5e-05	5e-05	5e-05	5e-05	5e-05	5e-05	5e-05	5e-05	5e-05	5e-05	5e-05	5e-05	5e-05	5e-05	5e-05	5e-05	5e-05	5e-05	5e-05	5e-05	5e-05	5e-05	5e-05	5e-05	0.6771	5e-05	5e-05	5e-05	5e-05	5e-05	5e-05	5e-05	5e-05	5e-05	5e-05	5e-05	5e-05	5e-05	0.2081	5e-05	5e-05	5e-05	5e-05	5e-05	5e-05	5e-05	5e-05	5e-05	5e-05
AEBP1	0.713	0.4237	0.3224	0.3573	0.4644	5e-05	0.9422	0.895	0.2873	1.5768	1.2594	0.7459	0.1101	0.1343	0.36	0.328	0.4275	0.4788	0.8673	0.8244	0.1015	0.6022	0.047	0.4898	1.3948	0.0854	0.6419	0.1777	0.8706	0.1553	0.8559	0.6032	5e-05	0.4344	1.3408	0.1961	0.3334	0.1857	0.3279	0.2433	0.1516	0.5459	0.3681	0.4376	0.3187	0.0514	0.0334	1.1373	0.1398
AES	5e-05	5e-05	5e-05	5e-05	5e-05	0.35	5e-05	5e-05	5e-05	5e-05	5e-05	5e-05	5e-05	5e-05	5e-05	5e-05	5e-05	5e-05	5e-05	5e-05	5e-05	5e-05	5e-05	5e-05	5e-05	5e-05	5e-05	5e-05	5e-05	5e-05	5e-05	0.7377	5e-05	0.0606	5e-05	5e-05	5e-05	5e-05	5e-05	0.4277	5e-05	5e-05	5e-05	5e-05	5e-05	5e-05	5e-05	5e-05	5e-05
AFAP1	5e-05	5e-05	5e-05	5e-05	5e-05	5e-05	5e-05	5e-05	5e-05	5e-05	5e-05	5e-05	5e-05	5e-05	5e-05	5e-05	5e-05	5e-05	5e-05	5e-05	5e-05	5e-05	0.0896	5e-05	5e-05	5e-05	5e-05	5e-05	5e-05	5e-05	5e-05	5e-05	5e-05	5e-05	5e-05	5e-05	0.0256	5e-05	5e-05	5e-05	0.0341	5e-05	5e-05	5e-05	0.0592	5e-05	5e-05	5e-05	5e-05
AFAP1L2	5e-05	5e-05	5e-05	5e-05	5e-05	5e-05	5e-05	5e-05	5e-05	5e-05	5e-05	5e-05	5e-05	5e-05	5e-05	5e-05	5e-05	5e-05	5e-05	5e-05	5e-05	5e-05	5e-05	0.0979	1.5195	0.133	5e-05	5e-05	5e-05	5e-05	0.0612	0.204	5e-05	0.0164	5e-05	5e-05	0.1878	5e-05	5e-05	5e-05	5e-05	5e-05	5e-05	5e-05	5e-05	5e-05	5e-05	5e-05	5e-05
AFF1	5e-05	5e-05	5e-05	5e-05	5e-05	5e-05	5e-05	5e-05	5e-05	5e-05	5e-05	5e-05	5e-05	5e-05	5e-05	5e-05	5e-05	5e-05	5e-05	5e-05	5e-05	5e-05	5e-05	5e-05	5e-05	5e-05	5e-05	5e-05	5e-05	5e-05	5e-05	5e-05	5e-05	5e-05	5e-05	5e-05	5e-05	5e-05	5e-05	5e-05	5e-05	5e-05	5e-05	5e-05	5e-05	5e-05	5e-05	5e-05	5e-05
AFF4	5e-05	5e-05	5e-05	5e-05	5e-05	0.449	0.1888	0.1633	5e-05	0.1145	0.5563	0.1137	5e-05	5e-05	5e-05	0.0845	5e-05	5e-05	5e-05	5e-05	5e-05	5e-05	5e-05	5e-05	5e-05	0.0246	5e-05	0.0415	5e-05	5e-05	5e-05	5e-05	5e-05	5e-05	5e-05	5e-05	5e-05	5e-05	5e-05	5e-05	5e-05	5e-05	5e-05	5e-05	5e-05	5e-05	5e-05	5e-05	5e-05
AFG3L2	0.6839	5e-05	2.8134	0.2548	0.2237	2.9078	1.1213	1.0792	1.3722	1.8425	1.0949	0.9641	0.8957	0.627	0.7398	1.5179	0.7996	0.7249	0.9404	0.2826	3.129	0.2347	0.7183	1.8786	0.5409	1.68	0.3628	3.2266	5e-05	0.6806	0.71	5.9416	0.5387	0.1664	0.2218	1.8118	0.8169	2.0802	0.3214	0.9156	0.6402	0.731	0.3338	0.2799	0.6329	0.44	0.0822	0.123	2.8729
AFM	5e-05	5e-05	5e-05	5e-05	0.0189	0.0385	0.9495	5e-05	5e-05	5e-05	5e-05	5e-05	0.032	0.8603	5e-05	0.0353	5e-05	5e-05	5e-05	0.028	0.112	5e-05	0.1245	5e-05	0.3085	5e-05	5e-05	0.1631	5e-05	0.1664	5e-05	0.1661	5e-05	0.0214	0.0867	1.0341	0.1134	0.1998	0.0265	0.1368	0.0177	5e-05	2.2781	0.5206	5e-05	5e-05	5e-05	0.2881	0.0381
AFMID	5e-05	5e-05	5e-05	5e-05	5e-05	5e-05	5e-05	5e-05	5e-05	5e-05	5e-05	5e-05	5e-05	5e-05	5e-05	5e-05	5e-05	5e-05	5e-05	5e-05	5e-05	5e-05	5e-05	5e-05	5e-05	5e-05	5e-05	5e-05	5e-05	5e-05	5e-05	0.1543	5e-05	5e-05	5e-05	5e-05	5e-05	5e-05	0.2212	5e-05	5e-05	5e-05	5e-05	5e-05	0.9433	5e-05	5e-05	5e-05	5e-05
AFTPH	5e-05	5e-05	5e-05	5e-05	0.0281	5e-05	0.0215	5e-05	5e-05	5e-05	5e-05	5e-05	0.0158	5e-05	5e-05	5e-05	5e-05	0.0394	0.0255	5e-05	5e-05	5e-05	5e-05	5e-05	5e-05	5e-05	0.0066	5e-05	5e-05	5e-05	0.0133	5e-05	5e-05	0.0687	0.0436	0.0455	0.0209	0.0333	5e-05	5e-05	5e-05	5e-05	5e-05	0.3022	5e-05	5e-05	5e-05	5e-05	5e-05
AGA	0.2856	0.8016	1.0392	0.7788	1.2225	1.0239	0.6709	0.3882	0.7243	0.768	0.9503	0.6986	0.3119	5e-05	0.0796	0.3744	0.5103	0.8135	1.1282	0.5156	0.2608	5e-05	5e-05	0.5061	0.6664	0.5417	0.1791	5e-05	5e-05	0.3635	0.619	0.1514	0.8144	0.8961	0.585	2.1618	0.7755	1.4511	5e-05	0.4924	0.3073	5e-05	0.2443	1.0193	5e-05	5e-05	1.2357	5e-05	5e-05
AGAP1	5e-05	5e-05	5e-05	5e-05	5e-05	5e-05	5e-05	5e-05	5e-05	5e-05	5e-05	5e-05	5e-05	5e-05	5e-05	5e-05	5e-05	5e-05	5e-05	5e-05	5e-05	5e-05	5e-05	5e-05	5e-05	5e-05	5e-05	5e-05	5e-05	5e-05	5e-05	0.2031	5e-05	5e-05	5e-05	5e-05	5e-05	5e-05	5e-05	5e-05	5e-05	5e-05	0.1752	5e-05	5e-05	5e-05	5e-05	5e-05	5e-05
AGAP2	5e-05	5e-05	5e-05	5e-05	5e-05	5e-05	5e-05	5e-05	5e-05	5e-05	5e-05	0.1264	5e-05	5e-05	5e-05	5e-05	5e-05	0.1749	5e-05	5e-05	5e-05	5e-05	5e-05	5e-05	5e-05	5e-05	5e-05	5e-05	0.2916	5e-05	5e-05	5e-05	5e-05	5e-05	5e-05	5e-05	5e-05	5e-05	5e-05	5e-05	5e-05	5e-05	5e-05	5e-05	5e-05	5e-05	5e-05	5e-05	5e-05
AGAP3	5e-05	5e-05	5e-05	5e-05	5e-05	5e-05	5e-05	5e-05	5e-05	5e-05	5e-05	5e-05	5e-05	5e-05	5e-05	5e-05	5e-05	5e-05	0.1724	5e-05	5e-05	5e-05	5e-05	5e-05	5e-05	5e-05	5e-05	5e-05	5e-05	5e-05	5e-05	0.1229	5e-05	5e-05	5e-05	5e-05	5e-05	5e-05	5e-05	5e-05	5e-05	5e-05	5e-05	5e-05	5e-05	5e-05	5e-05	5e-05	5e-05
AGFG1	0.8429	0.237	0.4017	5e-05	5e-05	0.9284	0.4619	0.5065	0.6956	1.9442	0.3093	0.8938	0.124	5e-05	2.535	5e-05	0.156	0.406	1.8698	2.0298	5e-05	0.3445	5e-05	0.8277	0.4762	0.7932	5e-05	1.2897	0.783	0.2223	0.4802	0.0591	0.2739	0.2705	0.2565	0.4052	0.2774	0.248	5e-05	0.2908	0.274	0.2353	0.4494	0.0588	5e-05	0.2126	0.0456	0.0609	0.1164
AGFG2	5e-05	5e-05	1.1067	5e-05	5e-05	0.293	5e-05	5e-05	5e-05	0.1055	0.2959	5e-05	5e-05	0.1553	0.016	5e-05	5e-05	5e-05	5e-05	0.1056	5e-05	5e-05	0.0775	0.0786	0.1166	0.1368	0.1394	5e-05	0.1145	5e-05	0.0978	5e-05	0.1775	0.824	5e-05	0.344	0.3141	0.948	0.1613	5e-05	0.7874	5e-05	5e-05	5e-05	0.4723	0.3063	0.2273	5e-05	5e-05
AGK	0.5306	5e-05	0.5324	5e-05	0.4885	0.9137	5e-05	0.527	0.14	0.4773	0.9516	5e-05	4.3321	0.245	5e-05	0.1427	5e-05	0.2604	0.1501	0.0413	0.6131	0.1131	0.4836	5e-05	0.1225	0.5424	0.0393	5e-05	5e-05	5e-05	5e-05	0.3985	0.344	0.1272	0.1445	1.3058	0.7356	1.1133	0.3836	0.6804	0.9373	0.1672	0.4245	0.1325	0.2172	5e-05	0.2226	0.3782	0.9749
AGL	0.9373	0.4221	1.0383	0.6077	0.0348	0.6435	0.2355	0.0712	0.2543	0.8564	0.791	0.9806	1.0771	0.5295	0.2675	0.9534	0.399	0.2926	0.2067	0.6125	1.8603	0.1996	0.948	0.2442	0.9814	0.5041	0.6129	0.372	0.2964	0.3931	0.3685	0.9073	0.7552	0.4287	0.1794	2.7907	0.8188	0.6802	0.7009	0.1902	0.6234	0.1004	0.0872	0.1932	0.4129	0.2524	0.0949	0.3407	0.2319
AGMAT	5e-05	0.2384	0.8462	0.4169	0.5236	2.4543	0.6856	0.3305	1.6546	2.0288	1.3777	1.3005	0.4811	2.2624	0.7471	5e-05	1.8475	1.2574	0.1699	0.0446	0.6714	0.2686	0.5101	0.2649	5e-05	5e-05	0.0508	1.6309	5e-05	0.5873	0.1437	1.4212	0.5875	1.0256	0.6582	2.4112	0.9625	1.5526	0.6756	0.0236	1.1847	3.5633	0.8418	0.8316	0.5422	2.2368	1.7366	0.3022	3.4381
AGMO	5e-05	5e-05	5e-05	5e-05	5e-05	5e-05	5e-05	5e-05	5e-05	5e-05	5e-05	5e-05	5e-05	5e-05	5e-05	5e-05	5e-05	5e-05	5e-05	5e-05	5e-05	5e-05	5e-05	5e-05	5e-05	1.1449	5e-05	5e-05	5e-05	5e-05	5e-05	5e-05	5e-05	5e-05	5e-05	5e-05	5e-05	5e-05	5e-05	5e-05	5e-05	5e-05	5e-05	5e-05	5e-05	5e-05	5e-05	5e-05	5e-05
AGO1	0.6509	5e-05	5e-05	0.727	1.1772	0.7905	5e-05	1.194	5e-05	0.062	0.9493	0.8201	0.3132	5e-05	5e-05	5e-05	5e-05	5e-05	5e-05	5e-05	5e-05	0.2652	0.8146	5e-05	1.3895	5e-05	0.1272	5e-05	5e-05	5e-05	0.3869	1.4208	5e-05	5e-05	5e-05	0.1173	5e-05	0.6338	0.712	1.7011	0.3777	5e-05	0.3763	0.0745	0.2409	0.6976	5e-05	0.2729	1.8696
AGO2	0.5927	0.2519	0.3207	0.3642	1.9342	1.3178	0.7047	0.9937	0.1792	0.5245	1.5796	0.3316	0.3037	0.281	0.3315	0.2215	0.1569	1.8436	0.2645	0.3897	0.132	0.1137	0.2574	0.6448	0.3706	0.6151	0.1464	5e-05	0.3655	0.2519	0.3727	0.0769	2.3198	0.759	0.4633	0.4112	0.128	0.2122	0.146	5e-05	0.6317	0.463	0.1422	0.6912	1.9944	0.8314	0.819	1.1884	0.815
AGO3	5e-05	5e-05	5e-05	5e-05	5e-05	5e-05	5e-05	5e-05	5e-05	5e-05	5e-05	5e-05	5e-05	5e-05	5e-05	5e-05	5e-05	5e-05	5e-05	5e-05	5e-05	5e-05	5e-05	5e-05	0.7692	5e-05	5e-05	5e-05	5e-05	5e-05	5e-05	5e-05	5e-05	5e-05	5e-05	5e-05	5e-05	5e-05	5e-05	5e-05	0.0912	5e-05	5e-05	5e-05	5e-05	5e-05	5e-05	0.5071	5e-05
AGPAT1	5e-05	0.07	0.4042	0.2313	0.2601	0.2582	5e-05	0.294	0.106	0.7699	0.2576	0.1665	0.1673	0.4982	0.0768	0.1	0.0609	0.1171	0.3289	0.0575	0.0712	0.1454	0.3082	0.2598	1.0269	0.2505	0.1931	5e-05	0.0984	0.3775	0.2676	5e-05	0.131	0.498	0.3275	0.2223	0.1414	0.2514	0.3315	5e-05	0.5988	1.1761	2.0427	5e-05	5e-05	0.5831	0.0749	5e-05	0.0657
AGPAT2	5e-05	5e-05	5e-05	5e-05	5e-05	5e-05	5e-05	5e-05	5e-05	5e-05	5e-05	5e-05	5e-05	0.0891	5e-05	5e-05	0.2846	5e-05	5e-05	5e-05	5e-05	5e-05	0.2313	0.671	5e-05	5e-05	5e-05	5e-05	0.7727	5e-05	0.6179	5e-05	5e-05	5e-05	0.7987	0.8652	5e-05	5e-05	0.0462	0.3278	0.6578	0.9402	0.7815	5e-05	0.4152	0.3814	5e-05	5e-05	5e-05
AGPAT3	0.5286	5e-05	0.416	5e-05	0.1295	5e-05	5e-05	5e-05	5e-05	0.4371	5e-05	5e-05	5e-05	5e-05	5e-05	5e-05	5e-05	0.1193	2.6459	5e-05	5e-05	5e-05	0.1083	0.4248	3.6978	0.4448	0.6962	5e-05	5e-05	0.2182	0.2925	5e-05	5e-05	5e-05	5e-05	5e-05	5e-05	0.2725	5e-05	5e-05	5e-05	5e-05	5e-05	5e-05	0.2601	5e-05	5e-05	5e-05	0.316
AGPAT4	5e-05	5e-05	5e-05	5e-05	5e-05	5e-05	5e-05	5e-05	5e-05	5e-05	5e-05	5e-05	5e-05	5e-05	5e-05	5e-05	5e-05	5e-05	5e-05	5e-05	5e-05	5e-05	5e-05	5e-05	5e-05	5e-05	5e-05	5e-05	5e-05	5e-05	5e-05	5e-05	5e-05	5e-05	5e-05	5e-05	5e-05	5e-05	5e-05	5e-05	5e-05	5e-05	5e-05	5e-05	5e-05	5e-05	5e-05	5e-05	5e-05
AGPAT5	0.7886	5e-05	2.0634	0.7823	5e-05	1.419	5e-05	0.4305	5e-05	5e-05	1.4772	0.7642	0.4797	5e-05	1.2488	1.1588	2.8201	5e-05	5e-05	0.0495	1.0332	0.5277	2.1351	0.4423	5e-05	1.081	5e-05	0.1357	5e-05	0.2406	0.1308	0.4352	0.5815	0.0108	1.4954	0.8077	0.0978	5e-05	1.3377	0.2688	1.232	1.2238	0.8916	1.1034	0.5691	5e-05	0.2033	5e-05	0.0306
AGPAT6	5e-05	5e-05	5e-05	5e-05	5e-05	5e-05	5e-05	5e-05	5e-05	5e-05	5e-05	5e-05	5e-05	5e-05	5e-05	5e-05	5e-05	5e-05	5e-05	5e-05	5e-05	5e-05	5e-05	0.3494	0.2091	0.2542	5e-05	5e-05	0.0342	5e-05	5e-05	5e-05	5e-05	5e-05	5e-05	5e-05	5e-05	5e-05	5e-05	5e-05	5e-05	5e-05	5e-05	5e-05	5e-05	5e-05	0.3873	5e-05	5e-05
AGPAT9	5e-05	5e-05	5e-05	5e-05	5e-05	5e-05	5e-05	5e-05	5e-05	5e-05	5e-05	5e-05	5e-05	5e-05	5e-05	5e-05	5e-05	5e-05	5e-05	5e-05	5e-05	5e-05	5e-05	5e-05	5e-05	5e-05	5e-05	5e-05	5e-05	5e-05	5e-05	5e-05	5e-05	5e-05	5e-05	5e-05	5e-05	5e-05	0.076	5e-05	5e-05	5e-05	5e-05	5e-05	5e-05	5e-05	5e-05	5e-05	5e-05
AGPS	0.8672	0.4897	1.1491	0.9356	0.7241	1.5855	1.2808	0.4528	1.3581	1.2636	0.7208	1.1592	0.4824	1.4962	0.4784	0.2935	0.4013	0.9775	0.8746	0.4093	0.1218	0.2505	0.2364	0.4314	0.3143	1.4402	0.3354	0.1712	0.3079	0.3387	0.1902	2.0536	1.0265	0.8706	0.612	1.4863	1.0888	2.0639	0.3578	2.6114	0.9353	1.0696	1.4964	1.1456	1.1158	0.8394	0.2505	0.964	2.9462
AGR2	1512.76	526.458	1046.81	87.432	66.4916	4609.72	79.0662	61.7147	1080.89	493.403	404.879	65.8612	53.3814	276.412	45.9911	87.6371	970.286	312.645	204.827	161.597	56.2868	129.214	419.922	635.064	5e-05	3237.13	126.466	683.257	35.6192	318.712	402.77	414.72	57.5137	36.1476	87.3203	118.198	31.154	60.6482	2066.23	41.4123	537.697	123.537	2471.29	239.1	1051.16	234.708	133.126	43.6643	566.97
AGR3	951.793	312.65	569.874	36.3078	29.7401	2213	35.3514	18.4645	534.727	168.157	186.862	24.4373	15.5907	88.773	6.2577	26.204	447.759	125.387	89.939	74.5094	7.1549	8.9602	65.1066	233.136	5e-05	1437.84	35.1622	352.288	12.4743	172.634	153.621	375.974	23.987	16.2668	47.1835	51.8137	13.9938	26.8821	149.897	19.6463	23.9786	5e-05	100.257	126.823	128.983	142.804	74.3982	5e-05	403.763
AGRN	0.9911	0.1177	0.1326	0.1858	0.2826	0.4097	0.6482	0.3513	0.3911	0.5963	0.4364	0.8251	0.0962	5e-05	0.0326	0.023	0.2673	0.123	0.3998	0.2031	0.2086	0.0656	0.2177	0.1598	10.4716	0.1593	0.1558	0.5961	0.0692	0.1895	0.1526	0.6236	0.0872	0.0687	0.2158	0.8306	0.5148	0.6065	5e-05	0.6456	0.0447	0.2078	0.7294	0.2068	0.1566	0.2626	0.1405	0.1302	0.3805
AGT	0.7384	0.9449	3.9736	2.2319	1.2265	1.8214	1.8554	1.0714	0.7492	1.1427	1.4873	0.6068	0.8496	0.0799	0.2948	0.593	1.3362	0.579	1.0043	0.2673	0.192	0.1211	0.225	1.0432	2.9834	0.3085	0.7818	5e-05	0.2213	0.9236	0.5043	0.5715	0.3414	2.4426	1.1496	0.6225	0.5675	2.4044	0.4957	1.1951	0.6223	0.6499	0.0645	2.8001	0.0915	0.3862	1.8618	3.5286	0.3356
AGTPBP1	5e-05	5e-05	5e-05	5e-05	5e-05	5e-05	5e-05	5e-05	5e-05	5e-05	5e-05	5e-05	5e-05	5e-05	5e-05	5e-05	5e-05	5e-05	5e-05	5e-05	5e-05	5e-05	5e-05	5e-05	5e-05	5e-05	5e-05	5e-05	5e-05	5e-05	5e-05	5e-05	5e-05	0.015	0.0204	0.0187	5e-05	5e-05	5e-05	5e-05	5e-05	5e-05	5e-05	5e-05	5e-05	5e-05	5e-05	5e-05	5e-05
AGTRAP	5e-05	5e-05	5e-05	5e-05	0.0851	5e-05	5e-05	5e-05	5e-05	5e-05	5e-05	5e-05	5e-05	5e-05	5e-05	5e-05	5e-05	5e-05	2.4754	5e-05	5e-05	5e-05	5e-05	5e-05	5e-05	0.4574	5e-05	5e-05	5e-05	5e-05	5e-05	0.2173	5e-05	0.4521	0.454	6.1789	0.5279	0.7654	5e-05	5e-05	5e-05	0.2039	5e-05	5e-05	5e-05	5e-05	5e-05	0.759	5e-05
AGXT	5e-05	5e-05	5e-05	5e-05	5e-05	5e-05	5e-05	5e-05	5e-05	5e-05	5e-05	5e-05	5e-05	5e-05	5e-05	5e-05	5e-05	5e-05	5e-05	5e-05	5e-05	5e-05	5e-05	5e-05	5e-05	5e-05	5e-05	5e-05	5e-05	5e-05	5e-05	5e-05	5e-05	5e-05	5e-05	5e-05	5e-05	5e-05	5e-05	5e-05	5e-05	5e-05	5e-05	5e-05	5e-05	5e-05	5e-05	5e-05	5e-05
AHCTF1	0.0662	0.0183	5e-05	0.0112	0.0739	0.0525	0.0267	0.0236	0.0072	0.1221	0.0088	0.0528	0.0337	0.0672	0.0514	5e-05	0.0612	0.0291	0.1854	0.0447	5e-05	5e-05	0.0649	0.0737	0.0202	0.0478	5e-05	0.0546	0.0339	0.0139	5e-05	0.0999	0.0183	0.0944	0.047	0.0386	0.059	0.2643	0.0627	0.2579	5e-05	5e-05	0.0777	0.0726	5e-05	5e-05	5e-05	5e-05	0.0836
AHCY	14.1503	8.4636	17.5886	15.8972	27.9564	22.7906	28.0668	16.8074	20.5291	23.9549	31.852	76.0954	27.7958	22.3185	67.0944	19.8248	3.7034	44.1688	20.811	16.524	19.0416	24.4601	8.6905	27.3289	3.3341	38.1574	9.7858	16.3057	15.5215	18.5179	7.4812	15.3442	49.7218	32.3154	20.6816	22.5756	37.0537	98.7681	14.6448	56.1584	15.5786	38.4596	11.137	22.1325	17.6314	22.9781	10.0964	15.9783	28.9256
AHCYL1	0.0131	5e-05	5e-05	5e-05	11.3349	5e-05	5e-05	14.9451	5e-05	20.2858	24.7014	0.6082	5e-05	1.2385	5e-05	5e-05	5e-05	5e-05	15.4024	5e-05	7.5537	5e-05	5e-05	5e-05	2.1218	0.7785	21.4817	0.1684	18.451	0.402	5e-05	5e-05	0.1667	0.5693	0.2591	0.3993	0.3207	0.1982	2.0701	0.0336	1.3323	0.8633	0.4665	4.2072	0.545	5e-05	0.3563	0.6819	0.6362
AHCYL2	5e-05	1.8272	4.2515	1.7019	2.0492	2.6312	0.8306	0.5528	0.6639	2.0348	1.3256	1.0166	5e-05	2.0091	2.0833	0.7974	0.8049	2.3661	0.6438	0.4976	1.2925	1.894	3.8633	1.3075	2.0401	1.5759	0.8596	0.1978	1.3339	0.8834	2.7302	5e-05	0.6027	5e-05	0.119	5e-05	5e-05	0.6714	1.1035	5e-05	2.081	3.5401	0.6973	0.8707	0.7563	1.8579	5e-05	0.4824	1.2884
AHDC1	5e-05	5e-05	5e-05	5e-05	5e-05	5e-05	5e-05	5e-05	5e-05	5e-05	5e-05	5e-05	5e-05	5e-05	5e-05	5e-05	5e-05	5e-05	5e-05	5e-05	5e-05	5e-05	5e-05	5e-05	5e-05	5e-05	5e-05	5e-05	5e-05	5e-05	5e-05	5e-05	5e-05	5e-05	5e-05	5e-05	5e-05	5e-05	5e-05	5e-05	5e-05	5e-05	5e-05	5e-05	5e-05	5e-05	5e-05	5e-05	5e-05
AHI1	5e-05	5e-05	5e-05	5e-05	5e-05	5e-05	5e-05	5e-05	5e-05	5e-05	5e-05	5e-05	5e-05	5e-05	5e-05	5e-05	5e-05	5e-05	5e-05	5e-05	5e-05	5e-05	5e-05	5e-05	5e-05	5e-05	5e-05	5e-05	5e-05	5e-05	5e-05	5e-05	5e-05	5e-05	5e-05	5e-05	5e-05	5e-05	5e-05	5e-05	5e-05	5e-05	5e-05	5e-05	5e-05	5e-05	5e-05	5e-05	5e-05
AHNAK	14.026	3.2198	5.3499	2.6117	6.3331	6.0246	4.2763	4.0017	6.4008	2.287	7.2551	3.9397	3.0928	7.4648	0.9196	3.3753	4.945	2.39	7.1148	5.2567	1.8827	3.1899	3.1472	4.2583	27.975	5.2344	3.5635	6.1957	3.9084	2.4753	6.6778	18.9785	1.1465	1.2815	6.2447	1.5845	1.5625	1.6461	2.8012	4.8912	2.9055	4.2794	18.3435	10.7133	7.5463	3.9559	1.8441	12.1364	9.7149
AHNAK2	5e-05	5e-05	5e-05	0.0036	0.0462	5e-05	5e-05	5e-05	5e-05	5e-05	5e-05	5e-05	5e-05	0.0275	5e-05	5e-05	0.006	5e-05	0.0892	5e-05	5e-05	5e-05	5e-05	5e-05	5e-05	5e-05	0.0059	5e-05	5e-05	5e-05	0.2051	5e-05	5e-05	5e-05	0.0314	5e-05	5e-05	5e-05	5e-05	5e-05	0.0338	0.0306	0.1527	0.0602	5e-05	5e-05	5e-05	0.2498	0.0308
AHR	5e-05	5e-05	5e-05	5e-05	5e-05	5e-05	5e-05	5e-05	5e-05	5e-05	5e-05	5e-05	5e-05	0.1658	5e-05	5e-05	5e-05	5e-05	5e-05	5e-05	5e-05	5e-05	5e-05	5e-05	0.6297	0.1599	5e-05	5e-05	5e-05	5e-05	5e-05	5e-05	5e-05	5e-05	5e-05	5e-05	5e-05	5e-05	5e-05	5e-05	5e-05	5e-05	0.021	5e-05	5e-05	5e-05	5e-05	5e-05	5e-05
AHSA1	0.6051	3.0746	3.5641	13.5408	12.5079	4.5149	4.2754	13.2159	4.7191	15.5911	15.6904	13.7615	7.8101	5.4893	10.0027	13.8301	4.6042	13.0056	4.2745	25.3525	13.4878	2.8855	7.3296	18.5855	5e-05	5.5209	0.9923	1.2287	1.6065	1.3182	18.4367	4.009	4.1564	14.7033	13.6286	5.3959	7.3439	5.3625	9.3939	4.235	6.2148	18.5613	6.4695	5.0547	3.7295	23.0005	21.3285	1.8545	9.6028
AHSG	0.1889	1.432	1.5491	4.3062	1.523	1.0271	4.5815	2.5055	0.5551	0.6999	2.2834	1.0118	0.7191	0.8531	1.5732	1.8495	0.5546	4.0485	0.566	3.3926	2.1874	1.097	0.9008	3.1384	6.0966	1.0717	2.4226	2.2323	1.4648	0.8164	1.2941	0.3259	0.7496	0.9808	1.6435	1.37	1.1445	1.8693	1.8408	5e-05	0.9624	1.4826	0.3184	1.203	0.676	0.76	0.5085	1.6603	0.7176
AHSP	5e-05	5e-05	5e-05	5e-05	5e-05	5e-05	0.9641	0.9216	5e-05	5e-05	5e-05	5e-05	5e-05	5e-05	0.3658	5e-05	5e-05	5e-05	5e-05	5e-05	5e-05	5e-05	5e-05	5e-05	5e-05	5e-05	5e-05	0.7696	5e-05	0.8988	5e-05	0.9627	5e-05	5e-05	5e-05	5e-05	0.9443	5e-05	5e-05	0.7586	5e-05	5e-05	5e-05	5e-05	5e-05	5e-05	5e-05	5e-05	5e-05
AIDA	5e-05	0.8002	2.1963	1.0021	3.1587	1.4505	1.0489	1.2449	0.7996	0.7661	1.6498	1.1376	1.2098	5.8219	0.3502	0.1498	3.1472	1.339	1.2984	1.7066	0.2496	0.5873	5e-05	1.7177	5.0918	4.3653	2.0778	1.2697	1.5092	0.9196	2.1122	0.291	5e-05	8.0954	2.2655	0.7264	1.4357	2.1884	2.641	0.3103	0.5378	2.9443	5.6	1.3302	1.8147	3.7049	1.3676	1.396	3.6937
AIF1	5e-05	2.5532	1.4723	2.2678	2.2766	1.1298	1.7494	3.0831	1.577	1.6515	0.7962	1.6184	2.3246	3.6007	0.7111	5e-05	1.3215	2.2101	1.7662	1.4168	1.4463	1.7225	0.7939	1.735	7.5506	5e-05	1.6415	0.7413	3.0797	0.8235	1.8507	0.14	0.4998	2.1502	1.4098	2.606	2.1955	2.3578	0.9164	0.2693	3.4277	2.3542	2.2028	2.1011	4.7304	3.6121	0.8315	5.9275	1.7357
AIF1L	5e-05	5e-05	5e-05	5e-05	5e-05	5e-05	5e-05	5e-05	5e-05	5e-05	5e-05	5e-05	5e-05	5e-05	5e-05	5e-05	5e-05	5e-05	5e-05	5e-05	5e-05	5e-05	5e-05	0.1788	5e-05	5e-05	5e-05	5e-05	5e-05	5e-05	5e-05	5e-05	5e-05	5e-05	5e-05	5e-05	5e-05	5e-05	5e-05	5e-05	5e-05	5e-05	5e-05	5e-05	5e-05	5e-05	5e-05	5e-05	5e-05
AIFM1	8.046	7.9659	48.2142	3.7228	40.83	7.8992	10.9886	41.2772	19.3962	18.2769	18.8342	11.6238	11.4081	34.9036	59.1521	4.93	36.2169	24.6244	6.9308	63.9098	5.0518	3.6479	47.5378	7.9723	2.9246	5.871	5.0589	4.4518	7.5225	2.5378	8.2693	8.7859	42.5315	16.2798	11.5662	12.3219	4.5213	3.0307	10.6307	8.5076	14.0123	47.6154	33.3967	19.1092	18.4796	28.8514	33.8961	15.4942	37.6264
AIFM2	5e-05	5e-05	5e-05	5e-05	5e-05	5e-05	5e-05	5e-05	5e-05	5e-05	5e-05	5e-05	5e-05	1.0857	5e-05	5e-05	5e-05	5e-05	5e-05	5e-05	5e-05	5e-05	5e-05	5e-05	5e-05	5e-05	5e-05	5e-05	2.067	0.1538	5e-05	5e-05	5e-05	5e-05	5e-05	5e-05	5e-05	5e-05	5e-05	5e-05	0.9809	0.1294	0.0509	5.6012	0.0411	5e-05	5e-05	0.1426	0.2555
AIM1	5e-05	0.0357	0.1903	0.0275	0.1459	0.1831	0.0137	0.0751	0.0714	0.3465	0.1267	0.2099	0.099	0.0398	0.0732	0.0182	0.2413	0.0118	0.0995	5e-05	5e-05	0.0222	0.0644	0.2093	5e-05	0.029	0.071	0.2626	0.1317	0.046	0.0275	0.4081	0.1025	0.1093	0.1192	0.1345	0.063	0.0671	0.0507	0.5826	0.0828	0.2056	0.5344	0.0286	0.1914	0.0687	0.0848	0.0842	0.2288
AIM1L	5e-05	5e-05	5e-05	5e-05	5e-05	5e-05	5e-05	5e-05	5e-05	5e-05	5e-05	5e-05	5e-05	5e-05	5e-05	5e-05	5e-05	5e-05	5e-05	5e-05	5e-05	5e-05	5e-05	5e-05	5e-05	5e-05	5e-05	5e-05	5e-05	5e-05	5e-05	5e-05	5e-05	5e-05	5e-05	5e-05	5e-05	5e-05	5e-05	5e-05	5e-05	5e-05	5e-05	5e-05	5e-05	5e-05	5e-05	5e-05	5e-05
AIMP1	2.6167	2.3987	5.7342	2.2511	3.6793	6.133	2.7592	2.2088	4.5748	6.4916	5.4004	2.5962	1.5533	2.8397	1.2812	0.8577	2.786	3.757	2.6418	2.844	1.2077	1.4067	0.6495	5.03	0.2644	3.2342	0.9916	1.6979	2.1309	2.3267	2.348	3.18	3.1403	7.8167	3.0555	3.5469	1.0391	1.8768	1.2055	3.7223	0.873	1.4667	0.449	5.4989	0.9036	2.8423	4.1552	1.1418	10.0456
AIMP2	0.3265	5e-05	1.5927	0.4252	1.0033	0.542	5e-05	1.8627	0.2897	0.5707	0.8703	0.5456	0.8165	0.8441	0.3111	0.0974	1.0404	0.5619	5e-05	0.2861	0.1757	0.2338	0.2955	0.9108	3.4209	1.3553	0.5423	0.2718	0.6395	0.3469	0.3883	5e-05	1.4444	2.0314	1.1382	1.4758	1.6479	1.5573	0.2279	5e-05	5e-05	4.1852	1.5461	0.7943	1.2292	1.0656	1.2649	0.4986	0.636
AIP	0.8545	0.9073	1.3628	0.9923	0.991	1.0689	1.1534	1.0363	0.0413	1.6446	0.924	1.2223	0.9005	1.5153	0.7214	5e-05	2.6073	0.6654	1.467	1.107	0.0741	0.2359	5e-05	1.2496	2.4142	0.6232	0.4468	0.856	0.6294	0.4652	5e-05	2.7222	0.9363	1.6015	1.417	0.9556	0.7131	1.2372	0.2241	0.9876	0.4133	1.6801	5e-05	5e-05	5e-05	2.112	1.0871	1.3088	1.2942
AK1	22.2589	0.8613	10.1193	3.0435	1.4398	17.0977	9.1379	0.7434	8.1841	2.9323	3.5814	7.9876	2.0334	0.9983	1.6398	3.537	0.3611	9.7723	0.8186	5e-05	1.1018	2.1872	1.3606	4.8074	10.4425	10.5596	0.5087	9.4065	10.8202	9.7158	0.0361	2.2097	14.276	3.5448	8.0232	11.6569	7.0533	7.4162	0.8935	6.4879	8.8665	0.8624	1.387	1.6356	15.8907	5e-05	0.9629	1.2055	7.048
AK2	1.8879	9.9868	101.564	8.0134	20.5315	25.1075	8.8746	4.2895	7.5334	20.5212	34.713	13.8514	23.6434	24.0817	17.0719	11.5189	27.7966	12.5734	22.1623	7.2263	14.7388	16.157	27.1716	30.4914	6.0658	23.5915	7.1607	36.7858	15.1579	6.295	9.9259	6.075	25.6172	19.2677	21.3877	24.4694	11.3661	9.004	6.5426	5.5631	11.6621	18.0235	3.7201	14.1515	62.346	10.1053	21.3141	1.5391	28.6644
AK3	2.8375	2.4994	9.6108	2.0762	3.6393	4.0574	4.2354	2.0463	5.5279	5.387	10.579	6.9537	16.8902	4.0536	2.7475	3.0756	8.0525	5.1997	3.0722	2.1061	5.0373	3.8814	3.2559	3.2657	13.9323	13.0152	3.8143	9.4003	3.3166	5.6	2.1623	7.1529	3.9419	2.7471	3.4506	4.4026	1.6889	4.5784	1.5717	7.2989	3.0167	1.5668	1.5337	3.7594	5.2171	6.0018	4.166	0.6178	11.4518
AK9	2.3073	5e-05	5e-05	5e-05	5e-05	0.0272	5e-05	5e-05	5e-05	5e-05	5e-05	0.0535	5e-05	0.0272	5e-05	5e-05	5e-05	5e-05	5e-05	5e-05	5e-05	5e-05	5e-05	5e-05	5e-05	5e-05	5e-05	5e-05	5e-05	5e-05	5e-05	5e-05	5e-05	5e-05	0.0057	5e-05	0.6981	5e-05	5e-05	5e-05	5e-05	5e-05	5e-05	5e-05	5e-05	5e-05	5e-05	5e-05	5e-05
AKAP1	5e-05	5e-05	5e-05	5e-05	0.0204	5e-05	5e-05	5e-05	0.1948	5e-05	5e-05	5e-05	0.0685	0.1256	0.4031	5e-05	5e-05	5e-05	5e-05	5e-05	5e-05	5e-05	5e-05	5e-05	5e-05	5e-05	5e-05	0.7511	5e-05	5e-05	5e-05	0.3293	0.2021	0.0135	0.2812	5e-05	5e-05	0.0996	5e-05	2.4845	0.0702	5e-05	2.3699	5e-05	1.4021	0.0241	5e-05	5e-05	0.1862
AKAP10	5e-05	5e-05	5e-05	5e-05	5e-05	5e-05	5e-05	5e-05	5e-05	5e-05	5e-05	5e-05	5e-05	5e-05	5e-05	5e-05	5e-05	5e-05	5e-05	5e-05	5e-05	5e-05	5e-05	5e-05	5e-05	5e-05	5e-05	5e-05	5e-05	5e-05	5e-05	5e-05	5e-05	5e-05	5e-05	5e-05	5e-05	5e-05	5e-05	5e-05	5e-05	5e-05	5e-05	5e-05	5e-05	5e-05	5e-05	5e-05	5e-05
AKAP11	5e-05	5e-05	5e-05	5e-05	5e-05	5e-05	5e-05	5e-05	5e-05	5e-05	5e-05	5e-05	5e-05	5e-05	5e-05	5e-05	5e-05	5e-05	5e-05	5e-05	5e-05	5e-05	5e-05	5e-05	5e-05	5e-05	5e-05	5e-05	5e-05	5e-05	5e-05	5e-05	5e-05	5e-05	5e-05	5e-05	5e-05	5e-05	5e-05	5e-05	5e-05	5e-05	5e-05	5e-05	0.0241	5e-05	5e-05	5e-05	5e-05
AKAP12	0.1546	5e-05	5e-05	0.0141	5e-05	5e-05	5e-05	5e-05	5e-05	5e-05	5e-05	0.0114	5e-05	0.0639	5e-05	5e-05	5e-05	5e-05	5e-05	5e-05	5e-05	0.0095	5e-05	5e-05	6.6729	5e-05	5e-05	5e-05	0.616	5e-05	5e-05	5e-05	5e-05	5e-05	0.2002	5e-05	5e-05	0.0095	5e-05	5e-05	5e-05	0.3147	0.0388	3.829	0.0098	5e-05	5e-05	4.6438	5e-05
AKAP13	0.0604	5e-05	0.0509	5e-05	0.112	0.017	0.0542	0.0089	0.0312	5e-05	5e-05	5e-05	0.0154	5e-05	0.0032	0.018	0.0141	5e-05	0.0284	5e-05	0.0076	0.0059	5e-05	0.0151	0.0342	0.01	0.0038	0.1169	0.0053	0.0171	0.1036	0.5433	0.0098	0.46	0.0102	0.0418	0.1969	5e-05	5e-05	0.0777	0.0096	5e-05	0.4508	0.0178	0.0459	0.0308	5e-05	0.0425	0.4387
AKAP17A	5e-05	5e-05	5e-05	5e-05	5e-05	5e-05	0.2149	5e-05	0.2421	5e-05	5e-05	0.8736	5e-05	5e-05	5e-05	5e-05	5e-05	5e-05	5e-05	5e-05	5e-05	5e-05	5e-05	5e-05	5e-05	5e-05	5e-05	5e-05	5e-05	0.0899	5e-05	5e-05	0.0485	5e-05	5e-05	0.3179	0.1852	0.4321	5e-05	0.2761	5e-05	5e-05	5e-05	5e-05	5e-05	5e-05	5e-05	5e-05	0.0702
AKAP5	5e-05	5e-05	5e-05	5e-05	5e-05	5e-05	5e-05	5e-05	5e-05	5e-05	5e-05	5e-05	5e-05	5e-05	5e-05	5e-05	5e-05	5e-05	5e-05	5e-05	5e-05	5e-05	5e-05	5e-05	5e-05	5e-05	5e-05	0.6877	5e-05	5e-05	5e-05	5e-05	5e-05	5e-05	5e-05	5e-05	5e-05	5e-05	5e-05	5e-05	0.2176	5e-05	5e-05	5e-05	5e-05	5e-05	5e-05	5e-05	5e-05
AKAP6	5e-05	5e-05	5e-05	5e-05	5e-05	5e-05	5e-05	5e-05	5e-05	5e-05	5e-05	5e-05	5e-05	5e-05	5e-05	5e-05	5e-05	5e-05	5e-05	5e-05	5e-05	5e-05	5e-05	5e-05	5e-05	5e-05	5e-05	5e-05	5e-05	5e-05	5e-05	5e-05	5e-05	5e-05	5e-05	5e-05	5e-05	5e-05	5e-05	5e-05	5e-05	5e-05	5e-05	5e-05	5e-05	5e-05	5e-05	5e-05	5e-05
AKAP7	5e-05	5e-05	5e-05	5e-05	5e-05	5e-05	5e-05	5e-05	5e-05	5e-05	5e-05	5e-05	5e-05	5e-05	5e-05	5e-05	5e-05	5e-05	5e-05	5e-05	5e-05	5e-05	5e-05	5e-05	5e-05	5e-05	5e-05	5e-05	5e-05	5e-05	5e-05	0.0752	5e-05	5e-05	5e-05	5e-05	5e-05	5e-05	5e-05	5e-05	5e-05	5e-05	0.36	5e-05	5e-05	5e-05	5e-05	5e-05	5e-05
AKAP8	5e-05	5e-05	5e-05	5e-05	5e-05	5e-05	5e-05	0.4635	5e-05	5e-05	5e-05	5e-05	0.2595	0.2119	5e-05	5e-05	5e-05	5e-05	5e-05	5e-05	5e-05	5e-05	0.0149	5e-05	5e-05	5e-05	5e-05	0.0718	5e-05	5e-05	5e-05	5e-05	0.1375	0.041	5e-05	0.0345	0.1827	0.6183	0.0865	0.1855	5e-05	5e-05	5e-05	5e-05	5e-05	0.016	5e-05	5e-05	5e-05
AKAP8L	5e-05	5e-05	5e-05	5e-05	0.3324	0.2426	5e-05	5e-05	5e-05	5e-05	0.1223	0.0199	0.2276	5e-05	5e-05	5e-05	0.1986	0.1223	5e-05	5e-05	5e-05	5e-05	5e-05	0.2718	5e-05	5e-05	5e-05	5e-05	5e-05	5e-05	5e-05	0.2106	0.1631	3.2755	0.1983	0.9667	5e-05	5e-05	5e-05	5e-05	5e-05	5e-05	5e-05	0.1974	5e-05	0.1342	5e-05	5e-05	0.4815
AKAP9	0.0443	5e-05	5e-05	5e-05	5e-05	0.7225	5e-05	5e-05	0.0184	5e-05	5e-05	5e-05	5e-05	0.1689	5e-05	5e-05	0.0362	5e-05	5e-05	5e-05	5e-05	0.0227	0.4081	5e-05	5e-05	5e-05	0.3156	0.129	5e-05	5e-05	5e-05	0.0641	5e-05	0.0713	0.0406	0.1144	5e-05	5e-05	0.1399	5e-05	0.0521	0.0963	0.4563	5e-05	0.7325	0.0058	0.0036	0.0147	5e-05
AKIRIN2	5e-05	5e-05	5e-05	5e-05	5e-05	5e-05	5e-05	5e-05	5e-05	5e-05	5e-05	5e-05	5e-05	5e-05	5e-05	5e-05	5e-05	5e-05	5e-05	5e-05	5e-05	5e-05	5e-05	5e-05	5e-05	5e-05	5e-05	5e-05	5e-05	5e-05	5e-05	5e-05	5e-05	5e-05	5e-05	5e-05	5e-05	5e-05	5e-05	5e-05	5e-05	5e-05	5e-05	5e-05	5e-05	5e-05	5e-05	5e-05	5e-05
AKNA	5e-05	5e-05	5e-05	5e-05	5e-05	5e-05	5e-05	5e-05	5e-05	5e-05	5e-05	5e-05	5e-05	5e-05	5e-05	5e-05	5e-05	5e-05	5e-05	5e-05	5e-05	5e-05	5e-05	5e-05	5e-05	5e-05	5e-05	5e-05	5e-05	5e-05	5e-05	0.0336	5e-05	5e-05	5e-05	5e-05	5e-05	5e-05	5e-05	5e-05	5e-05	5e-05	0.0098	5e-05	5e-05	5e-05	5e-05	5e-05	5e-05
AKR1A1	15.9584	9.3567	15.8891	18.0301	12.4995	13.9573	10.7882	10.427	17.7139	18.1522	13.1011	7.1499	5.7554	15.732	2.7401	5.1891	13.0281	13.3636	11.3367	5.4574	3.3999	3.2968	4.2032	14.8896	10.5411	13.1913	6.1391	4.4779	10.1734	7.346	15.8632	14.3629	6.6649	7.8556	5.3912	6.0469	6.2846	6.2731	9.2539	11.3516	13.4892	6.1009	22.6561	20.8337	17.4068	11.2695	13.1211	9.7231	16.5487
AKR1B1	6.7328	6.2072	5.0227	10.1611	3.8993	6.5051	24.7234	4.7825	1.8118	6.3939	5.1152	10.1084	2.6247	2.7101	2.2537	2.7823	2.4296	12.6208	1.4895	3.6343	1.0652	2.9494	1.9551	14.447	34.2416	15.6555	2.0963	4.232	2.1653	6.7809	7.9054	0.8076	6.1174	8.8195	1.0155	5.3088	10.4749	10.4172	0.4651	2.1455	1.4219	4.1955	0.8205	21.701	1.2571	2.0787	4.6749	2.1968	3.568
AKR1B10	39.2106	0.3201	23.6453	0.9338	5e-05	5.9	5.1631	5e-05	5e-05	3.1898	1.6713	0.2844	5e-05	3.6559	0.4607	4.9866	3.8737	5e-05	5e-05	5e-05	0.3439	0.0738	1.2685	16.0331	5e-05	1.2789	0.2739	0.0643	5e-05	4.8802	8.2182	0.4793	0.8405	5e-05	16.3946	1.1286	5e-05	5e-05	5e-05	0.3714	4.142	0.3813	5e-05	19.1646	2.1321	0.137	5e-05	5e-05	1.783
AKR1C3	4.4351	5e-05	9.9171	5e-05	1.0351	4.053	1.6278	0.8915	10.4999	9.8039	2.3961	2.1431	1.0708	2.3272	0.5639	1.172	1.6406	7.4472	1.3067	0.4694	2.1581	1.021	2.753	6.7248	5e-05	2.0157	2.5656	2.637	3.3113	0.8164	1.7302	5e-05	3.9604	5.4304	2.093	0.3907	0.5773	3.2817	0.4818	5e-05	4.9729	2.4622	5e-05	5.6072	5e-05	7.7818	1.0916	2.4551	0.519
AKR1C4	5e-05	5e-05	5e-05	5e-05	5e-05	5e-05	5e-05	5e-05	5e-05	5e-05	5e-05	5e-05	5e-05	5e-05	5e-05	5e-05	5e-05	5e-05	5e-05	5e-05	5e-05	5e-05	5e-05	5e-05	5e-05	5e-05	5e-05	5e-05	5e-05	5e-05	5e-05	5e-05	5e-05	5e-05	5e-05	5e-05	5e-05	5e-05	5e-05	5e-05	5e-05	5e-05	5e-05	5e-05	5e-05	5e-05	5e-05	5e-05	5e-05
AKR1D1	5e-05	5e-05	5e-05	5e-05	5e-05	5e-05	5e-05	5e-05	5e-05	5e-05	5e-05	5e-05	5e-05	5e-05	5e-05	5e-05	5e-05	5e-05	5e-05	5e-05	5e-05	5e-05	5e-05	5e-05	5e-05	5e-05	5e-05	5e-05	5e-05	5e-05	5e-05	5e-05	5e-05	5e-05	5e-05	5e-05	5e-05	5e-05	5e-05	5e-05	5e-05	2.8811	5e-05	5e-05	5e-05	5e-05	5e-05	5e-05	5e-05
AKR1E2	5e-05	0.7085	3.149	1.6015	1.4441	1.1575	2.5377	1.1883	0.8223	3.1791	3.547	1.1716	1.6428	3.2559	2.7832	2.2414	2.3628	4.6834	2.0002	0.6485	2.753	4.4015	3.8599	1.3585	1.6472	1.4134	1.7846	0.3848	4.0946	0.3756	3.0508	0.5205	1.0113	0.019	0.0724	5e-05	0.0236	5e-05	1.7305	5e-05	1.6601	0.1628	0.6427	0.1908	0.4554	0.4119	0.1979	0.1708	0.1234
AKR7A2	10.2312	4.1484	4.7712	4.8996	5.6035	10.631	5.419	3.5011	5.3889	16.7262	8.963	7.2975	3.6019	0.7444	2.1995	1.8527	10.0366	7.8239	2.6252	3.0735	3.8991	2.1961	1.9934	8.9869	13.8456	8.9912	2.0801	27.9522	5.5428	4.266	6.3426	2.2513	7.7168	3.4354	3.8003	6.0746	6.3654	6.0569	1.8431	5.7629	0.2173	2.2708	1.1169	5.4268	6.5637	5.4347	3.4405	1.7651	5.792
AKR7A3	5.1169	1.097	6.3265	2.5945	2.2468	8.3489	1.2871	0.2099	1.9854	11.8366	8.1664	1.3043	0.8834	3.8251	2.5795	0.1762	0.4317	3.0071	1.546	0.417	1.6815	1.4657	0.3196	3.6877	5e-05	10.7459	1.0323	5.3508	3.0987	1.3726	1.8579	1.2552	3.2262	2.5408	1.3799	4.1148	2.3878	0.8783	16.4359	0.8432	0.7139	4.8208	0.4422	2.7752	4.0217	3.0241	3.8915	0.9087	7.7349
AKT1	1.2159	5e-05	5e-05	0.3534	0.2686	0.3111	0.4427	0.3252	5e-05	0.3193	0.2062	0.2365	0.2116	5e-05	0.1844	5e-05	0.1325	0.0587	0.0702	0.2417	0.0979	1.5779	0.0738	1.6301	0.6304	3.5948	1.5134	5e-05	0.8276	0.4079	0.1502	5e-05	0.0465	5e-05	4.1374	1.1802	0.6143	0.5344	0.3366	5e-05	0.2004	5e-05	5e-05	0.1473	1.8536	5e-05	0.2575	0.2083	0.1353
AKT1S1	5e-05	0.8088	0.8931	5e-05	1.5357	0.6251	5e-05	0.3251	5e-05	5e-05	1.1629	2.2577	0.4733	1.7396	0.7552	5e-05	1.4517	5e-05	0.7747	5e-05	5e-05	5e-05	5e-05	1.256	1.1702	0.4693	0.4156	3.1491	0.8078	5e-05	0.5485	5e-05	5e-05	5e-05	5e-05	0.3742	0.7675	0.8929	5e-05	5e-05	5e-05	0.55	5e-05	5e-05	5e-05	1.4602	1.3829	5e-05	1.4188
AKT2	0.0603	5e-05	5e-05	5e-05	5e-05	5e-05	5e-05	5e-05	5e-05	5e-05	0.1036	5e-05	0.1214	5e-05	0.0465	5e-05	5e-05	5e-05	5e-05	5e-05	0.0917	0.1273	5e-05	0.1794	0.2583	0.2211	5e-05	5e-05	0.147	0.028	0.0926	0.2015	5e-05	5e-05	0.3536	5e-05	0.1021	0.2404	5e-05	5e-05	5e-05	5e-05	5e-05	5e-05	5e-05	5e-05	5e-05	5e-05	5e-05
AKT3	5e-05	5e-05	5e-05	5e-05	5e-05	5e-05	5e-05	5e-05	5e-05	5e-05	5e-05	5e-05	5e-05	5e-05	5e-05	5e-05	5e-05	5e-05	5e-05	5e-05	5e-05	5e-05	5e-05	5e-05	5e-05	5e-05	5e-05	5e-05	5e-05	5e-05	5e-05	5e-05	5e-05	5e-05	5e-05	5e-05	5e-05	5e-05	5e-05	5e-05	5e-05	5e-05	5e-05	5e-05	5e-05	5e-05	5e-05	5e-05	5e-05
AKTIP	5e-05	5e-05	5e-05	5e-05	5e-05	5e-05	5e-05	5e-05	5e-05	0.0695	5e-05	5e-05	5e-05	5e-05	5e-05	5e-05	5e-05	5e-05	5e-05	5e-05	5e-05	5e-05	5e-05	5e-05	5e-05	5e-05	5e-05	5e-05	5e-05	5e-05	5e-05	5e-05	5e-05	5e-05	0.0795	5e-05	5e-05	5e-05	5e-05	5e-05	0.0477	0.1284	5e-05	5e-05	5e-05	5e-05	5e-05	5e-05	5e-05
ALAD	1.9425	7.0289	4.7172	5.0835	3.5872	7.9158	2.6366	2.6599	5.1294	4.915	5.1667	3.0416	1.2464	4.3139	3.5419	4.3878	2.953	3.0206	0.7402	2.8316	3.9397	1.7765	3.052	0.7421	48.9868	2.1766	4.1881	3.7558	1.6585	3.1207	4.4735	0.2922	3.7127	3.1336	4.3802	2.94	2.4201	3.1316	1.4589	1.723	2.298	1.6588	0.6805	2.7799	4.3268	6.9643	4.7574	3.4189	4.4173
ALB	1428.22	331.786	396.912	1227.12	479.587	576.143	2417.53	588.977	608.821	471.074	868.957	444.256	762.51	1545.31	410.965	889.542	666.325	627.065	422.813	504.088	823.076	1015.72	582.047	1018.66	2574.35	243.353	673.827	458.514	515.226	914.678	985.728	1214.95	523.344	737.301	578.998	417.446	540.946	1025.16	1076.17	1264.12	1174.8	1053.34	1417.41	3015.21	1418.38	650.702	367.329	2892.17	814.677
ALCAM	3.5419	5e-05	0.0664	5e-05	5e-05	5e-05	2.9693	5e-05	5e-05	0.0221	5e-05	5e-05	5e-05	0.0412	0.0429	0.0759	5e-05	5e-05	5e-05	5e-05	5e-05	1.3571	0.5569	5e-05	0.7311	5e-05	5e-05	5e-05	5e-05	5e-05	5e-05	1.2988	5e-05	5e-05	0.0625	4.9324	3.2618	4.6165	0.1776	5e-05	0.058	0.1684	0.785	7.9777	0.2054	5e-05	0.095	0.0835	0.0478
ALDH16A1	1.4251	2.1616	2.5167	0.9242	1.2498	2.3446	0.8737	0.9031	0.4365	0.7439	1.7468	0.2439	0.2878	5.1679	0.375	0.4772	1.2661	0.8772	0.1494	0.9785	0.0653	0.4021	0.3965	1.1243	1.051	1.6865	1.175	0.6651	0.4249	1.1692	0.7222	2.7609	0.7656	1.2974	0.9718	1.2876	0.4505	0.659	3.8541	1.3235	2.0681	0.8617	4.5934	1.4507	2.7148	1.356	1.3419	2.6995	1.1719
ALDH18A1	14.7189	4.3671	12.5614	6.3431	6.6686	13.4727	9.0643	5.6191	47.4652	15.0865	10.3878	10.3865	5.4975	21.3363	10.316	2.9902	24.4019	9.0348	4.5134	5.1305	6.7026	6.0461	25.8336	12.0758	0.6136	16.1808	3.316	9.9042	10.7182	4.3231	3.6023	4.2718	17.9702	10.998	8.0976	13.7133	5.5315	20.7019	13.0814	6.7743	19.2449	13.776	8.7844	18.0841	7.1262	5.5649	3.4839	2.1116	10.5541
ALDH1A1	37.438	2.8779	14.0914	6.7711	4.0399	71.8658	10.158	9.5449	20.8285	5.9258	10.6438	3.5975	2.7131	58.3883	0.1607	9.6115	2.0233	5.1898	4.1308	20.1287	7.8223	2.9972	22.076	3.0117	885.078	40.6795	4.27	16.7216	1.5293	6.2647	5.238	6.4149	3.0694	5.2992	11.8935	6.2099	8.0044	41.3416	5.367	18.075	16.5977	5.5581	10.6316	13.1778	49.8771	26.7852	3.7838	5.4695	5.8938
ALDH1A2	5e-05	5e-05	5e-05	5e-05	5e-05	5e-05	5e-05	5e-05	2.7621	5e-05	5e-05	5e-05	5e-05	5e-05	5e-05	5e-05	5e-05	5e-05	5e-05	5e-05	5e-05	5e-05	5e-05	5e-05	5e-05	5.4402	5e-05	5e-05	5e-05	5e-05	5e-05	5e-05	5e-05	5e-05	5e-05	5e-05	5e-05	5e-05	4.0862	5e-05	5e-05	5e-05	5e-05	5e-05	5e-05	5e-05	5e-05	5e-05	5e-05
ALDH1A3	2.3368	0.031	0.4295	0.1119	0.0727	5e-05	0.2063	0.4809	1.1122	0.5401	1.4143	0.2971	5e-05	2.5657	5e-05	0.5091	5e-05	0.9292	5e-05	0.5132	5e-05	0.3361	5e-05	5e-05	0.0209	5e-05	0.1682	5e-05	0.3082	0.6274	5e-05	5e-05	5e-05	0.0622	7.1294	0.4614	5e-05	0.0218	5e-05	0.2209	5e-05	0.3404	5e-05	1.0314	1.7359	5e-05	0.8214	0.4347	5e-05
ALDH1B1	3.0846	10.5734	85.2241	6.3062	25.9982	19.7374	4.729	1.9463	2.9024	3.9755	70.099	11.4663	10.5906	17.7101	10.2675	10.4325	9.5518	19.6603	16.8504	10.6534	18.4484	6.2149	3.3496	8.3217	0.0546	1.7503	10.7684	4.9656	1.6985	7.3197	4.108	4.8017	7.4274	7.1284	16.8074	13.8354	4.6012	11.404	2.8067	16.2759	15.4712	5.314	8.3334	93.7867	73.5742	14.6869	9.2011	11.6933	6.0005
ALDH1L1	5e-05	5e-05	3.7324	0.2645	5e-05	2.9655	0.0962	5e-05	5e-05	5e-05	5e-05	5e-05	5e-05	5e-05	5e-05	5e-05	0.7558	5e-05	5e-05	5e-05	5e-05	5e-05	0.4422	5e-05	5e-05	1.6538	0.5177	0.1392	5e-05	0.4518	5e-05	5.4618	5e-05	5e-05	5e-05	5e-05	5e-05	5e-05	0.5422	5e-05	5e-05	5e-05	5e-05	0.0638	0.2962	5e-05	5e-05	5e-05	0.5309
ALDH1L2	5e-05	0.0632	0.134	5e-05	5e-05	5e-05	0.1405	0.0606	5e-05	5e-05	5e-05	5e-05	0.0309	5e-05	5e-05	5e-05	5e-05	0.0378	5e-05	0.0204	0.0259	5e-05	0.0996	5e-05	0.0077	0.7527	0.5159	5e-05	5e-05	0.11	5e-05	0.2229	5e-05	5e-05	5e-05	0.0288	0.039	0.0846	5e-05	0.0182	5e-05	0.0996	5e-05	5e-05	5e-05	5e-05	5e-05	0.4265	5e-05
ALDH2	32.8341	36.4445	88.7234	9.2852	32.7911	59.0045	9.6859	5.1104	19.6914	39.1939	31.521	28.6465	28.6028	91.678	28.7665	30.9498	24.684	55.5983	16.6154	20.2339	43.2895	39.9272	79.8951	19.7073	27.9816	22.3238	5.9143	4.4261	38.6716	12.0438	21.0937	77.5724	25.5696	24.2641	23.6818	20.5894	3.7256	32.9083	52.5319	20.4172	25.1723	54.8148	41.3807	33.5725	44.7048	46.5868	78.5571	6.8987	64.3914
ALDH3A1	13.0363	5e-05	0.9099	5e-05	5e-05	5e-05	5e-05	5e-05	5e-05	5e-05	1.3939	0.2191	5e-05	5e-05	5e-05	5e-05	5e-05	5e-05	5e-05	5e-05	2.6996	5e-05	0.4936	5e-05	5e-05	2.2081	5e-05	5e-05	5e-05	5e-05	0.331	5e-05	5e-05	5e-05	5e-05	5e-05	5e-05	5e-05	5e-05	5e-05	3.8722	6.4052	0.7559	1.9784	0.7236	5e-05	5e-05	5e-05	5e-05
ALDH3A2	4.7326	2.8898	6.5126	1.8709	1.5022	5.7941	3.2696	2.0905	2.1983	0.9214	0.6682	2.7645	4.7945	0.5297	1.2645	1.6402	0.5479	2.817	0.3562	4.5305	3.1076	4.4089	1.3752	3.9502	2.2716	5.8541	0.7091	9.028	0.4171	2.1087	3.6106	7.1096	0.6912	0.2714	5e-05	2.4998	1.378	3.3483	0.0609	2.0272	2.1454	0.4979	2.6952	4.6758	1.8063	0.2129	0.6965	5e-05	5.7462
ALDH3B1	0.4107	5e-05	5e-05	5e-05	5e-05	5e-05	5e-05	5e-05	5e-05	5e-05	5e-05	5e-05	5e-05	5e-05	5e-05	5e-05	5e-05	5e-05	5e-05	0.0292	5e-05	5e-05	5e-05	5e-05	5.6054	5e-05	5e-05	5e-05	5e-05	0.1418	0.1331	5e-05	5e-05	5e-05	5e-05	5e-05	5e-05	5e-05	5e-05	5e-05	5e-05	5e-05	5e-05	0.3387	5e-05	5e-05	5e-05	5e-05	5e-05
ALDH4A1	0.5628	5e-05	5e-05	0.038	0.9828	0.3019	0.5711	0.2049	0.1043	5.2697	0.9298	2.649	0.0948	0.8254	0.4373	5e-05	0.3973	1.787	0.1682	5e-05	5e-05	0.0842	1.6627	0.2458	0.4848	0.6543	5e-05	0.39	5e-05	0.0774	5e-05	0.9204	1.9698	1.6811	1.2013	0.7783	0.4394	0.2988	0.3244	1.6483	0.1427	0.173	0.0925	0.1847	0.2366	5e-05	0.2852	5e-05	1.0379
ALDH5A1	0.6846	0.1232	1.7089	0.4999	1.326	2.3062	0.1733	0.2444	0.1255	1.7822	1.0216	1.5893	1.6705	0.8143	1.7593	0.364	0.789	0.4421	0.3801	5e-05	1.4442	0.304	2.2047	0.7745	0.068	0.2838	0.4253	2.2456	0.2237	0.3196	0.0552	1.2913	0.586	0.2906	0.7629	0.5068	0.0845	1.2572	1.189	0.654	2.0569	1.0721	1.6357	0.9168	3.0152	0.5838	0.319	0.3996	1.4164
ALDH6A1	4.1301	1.209	8.0867	0.9017	1.3612	6.2573	2.4473	0.6488	1.9038	3.4738	3.6585	1.5687	1.7489	0.6669	1.1158	1.0947	8.3473	3.8288	1.5042	1.0468	4.5866	1.8042	1.0591	2.3517	9.5913	2.4658	2.489	3.8608	0.2201	0.7758	1.5918	3.9368	3.7529	0.5368	0.4066	0.4537	0.2036	2.076	0.5762	0.8396	3.1826	0.4285	2.3151	3.6832	4.8541	1.3936	1.5249	0.282	4.9998
ALDH7A1	5.7421	4.6177	34.7417	4.0813	6.1005	11.3088	4.6902	10.7167	13.7635	5.0429	24.0164	8.456	3.963	4.6952	4.5645	9.8962	19.5039	7.444	5.8987	4.6343	9.3534	4.2019	9.4138	6.0104	10.5167	3.9195	2.6163	3.1728	1.3275	5.0435	3.2401	7.5414	17.7497	5.0596	6.0426	15.7728	7.8037	25.1716	1.5201	9.2994	9.3166	8.2617	6.4837	13.5134	9.7186	4.7407	6.372	1.505	13.6338
ALDH8A1	5e-05	5e-05	5e-05	5e-05	5e-05	5e-05	5e-05	5e-05	5e-05	5e-05	5e-05	5e-05	5e-05	5e-05	5e-05	5e-05	5e-05	5e-05	5e-05	5e-05	5e-05	5e-05	5e-05	5e-05	5e-05	5e-05	5e-05	5e-05	5e-05	5e-05	5e-05	5e-05	5e-05	5e-05	5e-05	5e-05	5e-05	5e-05	5e-05	5e-05	5e-05	5e-05	5e-05	5e-05	5e-05	1.2758	5e-05	5e-05	5e-05
ALDH9A1	3.2612	5.112	17.4023	3.7234	6.0162	5.4605	5.485	2.3749	4.6474	8.8646	5.3156	6.4158	4.8131	19.0957	6.5422	5.9727	10.2662	10.7688	5.8893	3.712	4.068	7.0767	11.5214	3.9916	11.1525	8.0019	4.0514	10.8804	4.8909	2.1445	6.5417	6.6133	4.7996	1.443	2.4501	1.4469	1.4517	4.1301	9.9638	1.6075	11.3525	6.0642	3.0776	7.0389	4.2729	5.8606	3.089	7.3153	2.7679
ALDOA	45.1478	140.834	125.06	48.9547	137.335	51.8175	78.1091	55.9594	55.7464	227.817	68.1964	73.8907	112.033	193.784	101.504	74.9467	136.42	136.779	204.349	78.6301	52.4088	77.6326	59.9863	163.795	91.8168	207.834	64.7235	40.4656	101.479	42.3851	61.9902	35.5827	46.8498	85.7786	106.942	123.382	83.7451	71.2037	149.032	9.8007	60.8919	170.664	63.792	94.7915	111.195	167.082	56.4849	110.454	138.387
ALDOB	5e-05	5e-05	0.7709	5e-05	5e-05	0.6376	5e-05	5e-05	5.0339	0.1905	0.367	5e-05	5e-05	13.1051	2.0306	5e-05	5e-05	5e-05	5e-05	5e-05	5e-05	0.3889	0.0491	5e-05	5e-05	5e-05	5e-05	5e-05	5e-05	2.0933	5e-05	5e-05	5e-05	1.1412	5e-05	5e-05	5e-05	0.2194	0.6318	2.0579	0.5856	0.2712	0.13	2.7455	0.0313	5e-05	5e-05	5e-05	5e-05
ALDOC	7.6072	3.5119	4.1267	2.6627	12.0088	3.9578	9.0749	3.0782	9.0205	14.2924	4.0808	5.6643	3.4524	3.5944	2.1498	2.0596	20.4364	3.4373	5.003	2.2278	1.0593	2.0649	2.4458	4.5295	8.7999	4.2224	1.1036	4.3146	2.604	1.4278	2.3948	20.0148	4.5534	7.5366	10.2884	10.2027	6.4747	12.3998	3.8264	13.3727	2.7814	5.1323	2.3973	12.7505	1.6148	19.1417	3.8365	15.6712	8.9897
ALG1	5e-05	0.1198	0.098	0.2951	0.6741	5e-05	0.7227	0.0649	5e-05	0.1433	0.1638	0.2071	0.226	5e-05	5e-05	0.4074	5e-05	0.3567	0.5029	0.2179	1.2979	0.1459	0.4649	0.1207	0.0472	0.3075	0.0716	5e-05	0.1314	0.1543	0.1245	5e-05	5e-05	0.4261	0.4583	5e-05	5e-05	0.1154	5e-05	5e-05	0.2339	0.5881	0.0102	0.1146	0.2467	0.3624	0.2735	5e-05	5e-05
ALG10	5e-05	5e-05	5e-05	5e-05	5e-05	5e-05	5e-05	5e-05	5e-05	5e-05	5e-05	5e-05	5e-05	5e-05	5e-05	5e-05	5e-05	5e-05	5e-05	5e-05	5e-05	5e-05	5e-05	5e-05	5e-05	5e-05	5e-05	5e-05	5e-05	0.0497	5e-05	5e-05	5e-05	5e-05	5e-05	5e-05	5e-05	5e-05	5e-05	5e-05	5e-05	5e-05	5e-05	5e-05	5e-05	5e-05	5e-05	5e-05	5e-05
ALG11	5e-05	5e-05	0.5751	5e-05	0.215	0.8077	5e-05	0.1166	5e-05	5e-05	5e-05	5e-05	5e-05	5e-05	5e-05	5e-05	5e-05	5e-05	0.0665	5e-05	5e-05	5e-05	5e-05	5e-05	0.0232	0.0242	5e-05	5e-05	5e-05	5e-05	5e-05	5e-05	5e-05	0.5781	5e-05	5e-05	5e-05	5e-05	5e-05	0.253	5e-05	5e-05	5e-05	5e-05	5e-05	5e-05	0.3336	5e-05	5e-05
ALG12	5e-05	5e-05	5e-05	5e-05	5e-05	5e-05	5e-05	5e-05	5e-05	5e-05	5e-05	5e-05	5e-05	5e-05	5e-05	5e-05	5e-05	5e-05	5e-05	5e-05	5e-05	5e-05	5e-05	5e-05	5e-05	5e-05	5e-05	5e-05	5e-05	5e-05	5e-05	5e-05	5e-05	5e-05	5e-05	5e-05	5e-05	5e-05	5e-05	5e-05	5e-05	5e-05	5e-05	5e-05	5e-05	5e-05	5e-05	5e-05	5e-05
ALG13	5e-05	5e-05	5e-05	5e-05	5e-05	5e-05	5e-05	5e-05	5e-05	5e-05	5e-05	5e-05	1.4557	5e-05	5e-05	5e-05	5e-05	5e-05	5e-05	5e-05	5e-05	5e-05	23.1695	5e-05	5e-05	5e-05	5e-05	5e-05	5e-05	5e-05	5e-05	5e-05	0.4036	0.2248	5e-05	5e-05	5e-05	5e-05	5e-05	5e-05	5e-05	5e-05	5e-05	5e-05	5e-05	5e-05	5e-05	5e-05	5e-05
ALG14	5e-05	5e-05	5e-05	5e-05	5e-05	5e-05	5e-05	5e-05	5e-05	5e-05	5e-05	5e-05	5e-05	5e-05	5e-05	5e-05	5e-05	5e-05	5e-05	5e-05	5e-05	5e-05	5e-05	5e-05	5e-05	5e-05	5e-05	5e-05	5e-05	5e-05	5e-05	5e-05	5e-05	5e-05	5e-05	5e-05	5e-05	5e-05	5e-05	5.6122	5e-05	5e-05	5e-05	5e-05	5e-05	5e-05	5e-05	5e-05	5e-05
ALG2	7.4898	5e-05	3.6882	2.0399	1.9116	2.1733	0.4465	3.8236	0.2256	5e-05	1.9865	4.7113	1.903	11.3403	0.5204	5e-05	5.8211	4.9611	0.1671	1.5349	5e-05	2.2163	0.7828	4.284	24.9354	4.824	1.7921	0.9622	5.7795	1.9559	1.8532	5e-05	2.8349	0.8954	1.4616	3.5645	3.4001	3.8804	1.5065	0.6052	2.3039	1.9185	0.9869	6.5535	2.6962	3.9707	3.7414	10.5558	2.5615
ALG3	0.8235	0.3833	0.4658	0.2592	0.272	0.3872	0.26	0.2536	0.1142	0.424	0.324	0.3388	0.1335	5e-05	0.0179	0.039	0.5936	0.2384	0.2484	0.2131	0.0302	5e-05	5e-05	0.2624	0.0999	0.43	0.0843	5e-05	0.2701	0.1594	0.4143	0.0227	0.2863	0.314	0.7919	1.0107	0.2998	0.5023	5e-05	0.0991	5e-05	5e-05	5e-05	0.5762	5e-05	5e-05	0.5156	5e-05	0.4468
ALG5	4.9199	2.6741	0.4611	0.5995	1.2474	0.1803	0.8962	0.9058	0.191	0.2843	0.1636	5e-05	0.2897	0.3607	0.5956	1.5017	0.3808	1.2633	0.6879	0.3571	0.2591	0.3566	1.9921	2.2741	5e-05	1.2436	0.1685	5e-05	4.4381	2.1971	5e-05	1.6191	1.7366	4.6417	2.786	2.4969	1.8098	2.2814	0.1168	2.3178	0.0535	3.3301	0.6621	1.5943	2.8384	3.0432	2.06	0.0563	2.7326
ALG6	0.2745	5e-05	5e-05	5e-05	0.1005	5e-05	0.17	5e-05	5e-05	5e-05	0.0892	5e-05	0.2582	5e-05	0.6528	5e-05	0.4271	5e-05	5e-05	5e-05	5e-05	5e-05	5e-05	5e-05	5e-05	0.2878	5e-05	5e-05	5e-05	5e-05	5e-05	0.6221	5e-05	5e-05	5e-05	0.3565	0.2726	5e-05	5e-05	5e-05	5e-05	5e-05	5e-05	0.5772	5e-05	5e-05	5e-05	5e-05	5e-05
ALG8	5e-05	5e-05	5e-05	5e-05	5e-05	5e-05	5e-05	5e-05	5e-05	5e-05	5e-05	5e-05	5e-05	5e-05	5e-05	5e-05	5e-05	5e-05	5e-05	5e-05	5e-05	5e-05	5e-05	5e-05	5e-05	5e-05	5e-05	5e-05	5e-05	5e-05	5e-05	5e-05	5e-05	5e-05	5e-05	5e-05	5e-05	5e-05	5e-05	5e-05	5e-05	5e-05	5e-05	5e-05	5e-05	5e-05	5e-05	5e-05	5e-05
ALG9	0.2419	5e-05	5e-05	5e-05	5e-05	5e-05	5e-05	5e-05	5e-05	5e-05	5e-05	5e-05	5e-05	5e-05	5e-05	5e-05	5e-05	5e-05	5e-05	5e-05	5e-05	5e-05	5e-05	5e-05	5e-05	0.0316	5e-05	5e-05	5e-05	5e-05	5e-05	0.121	5e-05	5e-05	5e-05	5e-05	5e-05	5e-05	5e-05	5e-05	5e-05	5e-05	5e-05	5e-05	5e-05	5e-05	5e-05	5e-05	0.0765
ALKBH3	5e-05	5e-05	5e-05	5e-05	5e-05	5e-05	5e-05	5e-05	5e-05	5e-05	5e-05	5e-05	5e-05	5e-05	5e-05	5e-05	5e-05	5e-05	5e-05	5e-05	5e-05	5e-05	5e-05	5e-05	5e-05	5e-05	5e-05	5e-05	5e-05	5e-05	5e-05	5e-05	5e-05	0.2452	5e-05	5e-05	5e-05	5e-05	5e-05	5e-05	5e-05	5e-05	5e-05	5e-05	5e-05	5e-05	5e-05	5e-05	5e-05
ALKBH4	5e-05	5e-05	5e-05	5e-05	5e-05	5e-05	5e-05	5e-05	5e-05	5e-05	5e-05	5e-05	5e-05	5e-05	5e-05	5e-05	5e-05	5e-05	5e-05	5e-05	5e-05	5e-05	5e-05	5e-05	5e-05	5e-05	5e-05	5e-05	5e-05	5e-05	5e-05	5e-05	5e-05	5e-05	5e-05	5e-05	5e-05	5e-05	5e-05	5e-05	5e-05	5e-05	5e-05	5e-05	5e-05	5e-05	5e-05	5e-05	5e-05
ALKBH5	5e-05	5e-05	5e-05	5e-05	5e-05	5e-05	5e-05	0.288	0.471	5e-05	0.2399	5e-05	0.0561	0.0737	5e-05	5e-05	5e-05	5e-05	5e-05	5e-05	5e-05	5e-05	5e-05	5e-05	5e-05	5e-05	5e-05	5e-05	5e-05	5e-05	5e-05	5e-05	5e-05	5e-05	5e-05	5e-05	5e-05	0.2758	5e-05	5e-05	5e-05	0.0919	5e-05	5e-05	5e-05	0.095	5e-05	5e-05	0.4302
ALKBH7	5e-05	5e-05	5e-05	5e-05	5e-05	0.0279	5e-05	5e-05	5e-05	5e-05	5e-05	5e-05	5e-05	5e-05	5e-05	5e-05	5e-05	5e-05	5e-05	5e-05	0.0177	5e-05	5e-05	5e-05	5e-05	5e-05	5e-05	5e-05	5e-05	5e-05	5e-05	5e-05	5e-05	5e-05	5e-05	0.0582	5e-05	5e-05	0.0821	5e-05	5e-05	0.0914	5e-05	5e-05	5e-05	5e-05	5e-05	5e-05	5e-05
ALOX15	0.9599	0.8762	5e-05	0.6471	0.3223	5e-05	0.5895	1.1642	5e-05	5e-05	5e-05	0.4628	1.5838	2.5072	5e-05	0.2199	5e-05	0.1677	5e-05	1.3224	0.4556	0.9847	1.2119	0.1892	5e-05	5e-05	0.8709	5e-05	5e-05	0.3492	0.4385	5e-05	5e-05	0.6791	0.8217	0.298	0.0874	0.3987	0.2309	5e-05	0.2663	0.8112	0.0234	3.0603	0.2619	0.806	0.3185	1.655	5e-05
ALOX15B	5e-05	5e-05	5e-05	5e-05	5e-05	5e-05	5e-05	5e-05	5e-05	5e-05	5e-05	5e-05	5e-05	5e-05	5e-05	5e-05	5e-05	5e-05	5e-05	5e-05	5e-05	5e-05	5e-05	5e-05	5e-05	5e-05	5e-05	5e-05	5e-05	5e-05	5e-05	5e-05	5e-05	5e-05	5e-05	5e-05	5e-05	5e-05	5e-05	5e-05	5e-05	5e-05	5e-05	5e-05	0.1623	5e-05	5e-05	5e-05	5e-05
ALOX5	5e-05	0.2703	9.483	0.159	0.5002	0.6591	0.1481	0.1455	0.2349	5e-05	0.171	0.0916	5e-05	0.4246	0.0337	0.9335	5e-05	0.1331	1.543	5e-05	0.0877	0.1671	1.634	0.2632	2.4959	2.1785	0.908	0.2084	0.564	0.3334	0.7807	5e-05	5e-05	0.9037	0.1857	0.0897	0.5078	0.7299	0.351	5e-05	0.4604	0.1016	0.1268	0.305	0.5059	0.785	0.073	0.2541	1.396
ALOX5AP	5e-05	3.3038	5e-05	5e-05	3.0449	5e-05	5e-05	5.433	5e-05	5e-05	3.9785	3.5071	1.8102	5e-05	2.4037	7.2847	5e-05	5e-05	6.5652	2.3236	2.8204	1.133	5e-05	5e-05	22.525	5e-05	5e-05	5e-05	5e-05	1.1871	2.3231	0.8073	2.556	5e-05	5e-05	1.2511	5e-05	5e-05	0.8036	5e-05	5e-05	5e-05	5e-05	5e-05	0.3937	1.2641	5e-05	0.4052	5e-05
ALOXE3	5e-05	5e-05	5e-05	5e-05	5e-05	5e-05	5e-05	5e-05	5e-05	5e-05	5e-05	5e-05	5e-05	5e-05	5e-05	5e-05	5e-05	5e-05	5e-05	5e-05	5e-05	5e-05	5e-05	5e-05	5e-05	5e-05	5e-05	5e-05	5e-05	5e-05	5e-05	5e-05	5e-05	5e-05	5e-05	5e-05	5e-05	5e-05	5e-05	5e-05	5e-05	5e-05	5e-05	5e-05	5e-05	5e-05	5e-05	5e-05	5e-05
ALPI	5e-05	5e-05	5e-05	5e-05	5e-05	5e-05	5e-05	5e-05	5e-05	5e-05	5e-05	5e-05	5e-05	5e-05	5e-05	5e-05	5e-05	5e-05	5e-05	5e-05	5e-05	5e-05	5e-05	5e-05	5e-05	5e-05	5e-05	5e-05	5e-05	5e-05	5e-05	5e-05	5e-05	5e-05	5e-05	5e-05	5e-05	5e-05	5e-05	5e-05	5e-05	5e-05	5e-05	5e-05	5e-05	5e-05	5e-05	5e-05	5e-05
ALPL	0.07	5e-05	5e-05	5e-05	5e-05	5e-05	5e-05	5e-05	5e-05	5e-05	5e-05	5e-05	5e-05	5e-05	5e-05	5e-05	0.139	5e-05	5e-05	5e-05	5e-05	5e-05	5e-05	5e-05	5e-05	5e-05	5e-05	5e-05	5e-05	5e-05	5e-05	5e-05	5e-05	5e-05	5e-05	5e-05	5e-05	0.0504	5e-05	5e-05	5e-05	5e-05	5e-05	0.1487	5e-05	5e-05	5e-05	5e-05	5e-05
ALPP	5e-05	5e-05	5e-05	5e-05	5e-05	5e-05	5e-05	5e-05	5e-05	5e-05	5e-05	5e-05	5e-05	5e-05	5e-05	5e-05	5e-05	5e-05	5e-05	5e-05	5e-05	5e-05	5e-05	5e-05	5e-05	5e-05	5e-05	5e-05	5e-05	5e-05	5e-05	5e-05	5e-05	5e-05	5e-05	5e-05	5e-05	5e-05	5e-05	5e-05	5e-05	5e-05	5e-05	5e-05	5e-05	5e-05	5e-05	5e-05	5e-05
ALYREF	2.685	6.2872	17.9006	5.9889	11.0377	10.8468	7.9357	7.3373	6.0266	5.4113	6.714	8.0401	6.1104	12.1805	4.8446	6.7687	25.1167	11.1441	9.8981	5.8008	6.8837	5.138	7.2984	25.7013	5.6315	17.5654	3.577	21.7703	14.2787	3.5066	3.9856	8.3542	7.233	11.209	11.879	5.8548	8.5514	12.6842	8.3137	9.9159	6.3168	9.1796	17.9321	12.4226	18.3482	13.3721	15.4963	16.5799	7.7132
AMACR	5e-05	5e-05	0.6953	5e-05	5e-05	0.6428	0.3212	1.239	5e-05	0.9834	1.5858	3.8682	2.1222	0.1044	0.166	0.5405	5e-05	5e-05	0.0742	5e-05	1.3872	5e-05	0.3236	3.855	5e-05	5e-05	5e-05	5e-05	5e-05	0.3276	5e-05	5e-05	0.6604	2.4356	0.3597	2.6216	3.6001	4.0632	5e-05	5e-05	0.1345	0.1396	0.082	5e-05	5e-05	0.2103	0.1662	5e-05	2.8896
AMBP	5e-05	0.2931	5e-05	0.3997	0.2991	5e-05	1.4332	1.2337	2.373	0.8479	1.2981	5e-05	0.0487	1.6638	0.3731	5e-05	0.7525	0.3619	0.676	0.3484	0.0528	0.6351	5e-05	1.1338	4.0479	5e-05	0.3275	3.4175	5e-05	0.1374	0.2644	1.024	5e-05	1.0037	1.5928	0.1766	0.143	5e-05	0.7102	0.6554	1.2806	5e-05	0.8924	3.581	1.3463	5e-05	0.2769	0.1115	0.176
AMBRA1	5e-05	5e-05	5e-05	5e-05	5e-05	5e-05	5e-05	5e-05	5e-05	5e-05	5e-05	5e-05	5e-05	5e-05	5e-05	5e-05	5e-05	5e-05	5e-05	5e-05	5e-05	5e-05	5e-05	5e-05	5e-05	5e-05	5e-05	5e-05	5e-05	5e-05	5e-05	5e-05	5e-05	5e-05	0.0628	5e-05	5e-05	5e-05	5e-05	5e-05	5e-05	5e-05	5e-05	5e-05	5e-05	5e-05	5e-05	5e-05	5e-05
AMDHD2	5e-05	0.1195	5e-05	0.2086	0.224	0.2221	0.4068	0.1938	0.0974	1.0311	0.5053	0.1375	0.1009	0.3537	5e-05	5e-05	0.4946	0.1117	0.1624	0.1676	5e-05	5e-05	5e-05	0.2465	0.4119	0.1766	0.1462	0.1549	0.1108	0.1389	0.1838	0.2302	0.0599	0.1635	0.5045	0.1556	0.1578	0.1055	5e-05	0.6014	5e-05	5e-05	5e-05	5e-05	0.0335	0.4613	0.2885	0.2255	5e-05
AMFR	5e-05	5e-05	5e-05	5e-05	5e-05	5e-05	5e-05	5e-05	5e-05	5e-05	5e-05	5e-05	5e-05	5e-05	5e-05	5e-05	5e-05	5e-05	5e-05	5e-05	5e-05	5e-05	5e-05	5e-05	5e-05	5e-05	5e-05	5e-05	5e-05	5e-05	5e-05	5e-05	5e-05	5e-05	5e-05	5e-05	5e-05	0.0438	5e-05	5e-05	5e-05	5e-05	5e-05	5e-05	5e-05	5e-05	5e-05	5e-05	5e-05
AMHR2	5e-05	5e-05	5e-05	5e-05	5e-05	5e-05	5e-05	5e-05	5e-05	5e-05	5e-05	5e-05	5e-05	5e-05	5e-05	5e-05	5e-05	5e-05	5e-05	5e-05	5e-05	5e-05	5e-05	5e-05	5e-05	5e-05	5e-05	5e-05	5e-05	5e-05	5e-05	5e-05	5e-05	5e-05	5e-05	5e-05	5e-05	5e-05	5e-05	5e-05	5e-05	5e-05	5e-05	5e-05	5e-05	5e-05	5e-05	5e-05	5e-05
AMIGO2	5e-05	5e-05	5e-05	5e-05	5e-05	5e-05	5e-05	5e-05	5e-05	5e-05	5e-05	5e-05	5e-05	5e-05	5e-05	5e-05	5e-05	5e-05	5e-05	5e-05	5e-05	5e-05	0.041	5e-05	5e-05	5e-05	5e-05	5e-05	5e-05	5e-05	5e-05	5e-05	5e-05	5e-05	5e-05	5e-05	5e-05	5e-05	5e-05	5e-05	5e-05	5e-05	5e-05	5e-05	5e-05	5e-05	5e-05	5e-05	5e-05
AMOT	5e-05	5e-05	5e-05	5e-05	5e-05	5e-05	5e-05	0.1243	5e-05	5e-05	5e-05	5e-05	5e-05	5e-05	5e-05	5e-05	5e-05	5e-05	5e-05	5e-05	5e-05	5e-05	5e-05	5e-05	5e-05	5e-05	5e-05	5e-05	5e-05	5e-05	5e-05	5e-05	5e-05	5e-05	5e-05	5e-05	5e-05	5e-05	5e-05	5e-05	5e-05	5e-05	5e-05	5e-05	5e-05	5e-05	5e-05	5e-05	5e-05
AMOTL2	5e-05	5e-05	5e-05	5e-05	5e-05	5e-05	5e-05	5e-05	5e-05	5e-05	5e-05	5e-05	5e-05	5e-05	5e-05	5e-05	5e-05	5e-05	5e-05	5e-05	5e-05	5e-05	5e-05	5e-05	5e-05	5e-05	5e-05	5e-05	5e-05	5e-05	5e-05	5e-05	5e-05	5e-05	5e-05	5e-05	5e-05	5e-05	5e-05	5e-05	5e-05	5e-05	5e-05	5e-05	5e-05	5e-05	5e-05	5e-05	5e-05
AMPD2	0.2804	5e-05	0.566	0.1109	0.0377	0.094	0.4095	0.0558	5e-05	0.6829	0.1894	0.0603	0.0292	0.3917	0.1156	0.0527	5e-05	0.1	0.0275	0.3676	0.0396	1.1806	5e-05	0.0851	0.4421	0.1432	0.0139	0.3261	0.084	0.1752	5e-05	0.2608	1.9084	0.2857	0.231	0.2141	1.5927	0.1014	0.2083	0.1107	0.5018	0.3798	0.1923	0.1086	1.1485	5e-05	5e-05	0.227	0.3298
AMPD3	0.3103	5e-05	0.0363	5e-05	5e-05	0.0509	0.0853	0.0134	0.0563	0.0459	5e-05	5e-05	0.0903	5e-05	0.0108	0.0258	5e-05	0.1111	0.7322	0.0505	0.0073	0.0343	5e-05	5e-05	0.4629	0.0153	0.0447	0.9457	0.0048	0.111	5e-05	5e-05	0.0388	5e-05	5e-05	0.0562	0.1685	0.0946	5e-05	1.941	5e-05	5e-05	5e-05	5e-05	0.0899	5e-05	5e-05	0.103	5e-05
AMT	5e-05	5e-05	3.0758	5e-05	5e-05	5e-05	5e-05	5e-05	5e-05	5e-05	1.782	1.1458	5e-05	5e-05	5e-05	5e-05	2.0807	5e-05	5e-05	5e-05	5e-05	5e-05	5e-05	5e-05	5e-05	5e-05	5e-05	5e-05	5e-05	5e-05	5e-05	5e-05	5e-05	5e-05	5e-05	0.0879	5e-05	5e-05	5e-05	5e-05	5e-05	5e-05	5e-05	1.1886	5e-05	5e-05	2.8102	5e-05	5e-05
AMY2A	5e-05	5e-05	5e-05	5e-05	5e-05	1.2384	5e-05	5e-05	5e-05	5.671	5e-05	5e-05	5e-05	2.2886	5e-05	0.1354	5e-05	5e-05	5e-05	5e-05	5e-05	5e-05	5e-05	5e-05	5e-05	5e-05	5e-05	5e-05	5e-05	8.2378	5e-05	5e-05	5e-05	5e-05	5e-05	5e-05	0.2071	0.1252	5e-05	5e-05	1.8295	5e-05	5e-05	0.2376	5e-05	5e-05	5e-05	5e-05	5e-05
AMY2B	5e-05	5e-05	5e-05	5e-05	5e-05	0.3154	5e-05	5e-05	5e-05	0.8456	5e-05	5e-05	5e-05	5e-05	5e-05	5e-05	5e-05	5e-05	5e-05	5e-05	5e-05	5e-05	5e-05	5e-05	5e-05	0.0239	5e-05	5e-05	5e-05	2.2869	5e-05	5e-05	5e-05	5e-05	5e-05	5e-05	0.0337	5e-05	5e-05	5e-05	0.2433	5e-05	5e-05	5e-05	5e-05	5e-05	5e-05	5e-05	5e-05
AMZ2	5e-05	5e-05	5e-05	5e-05	5e-05	0.0418	5e-05	5e-05	5e-05	5e-05	5e-05	5e-05	5e-05	5e-05	5e-05	5e-05	5e-05	5e-05	5e-05	5e-05	5e-05	5e-05	5e-05	5e-05	5e-05	5e-05	5e-05	5e-05	5e-05	5e-05	5e-05	0.2154	5e-05	5e-05	5e-05	5e-05	5e-05	5e-05	5e-05	5e-05	5e-05	5e-05	5e-05	5e-05	5e-05	5e-05	5e-05	5e-05	0.0758
ANAPC1	5e-05	5e-05	0.0907	0.0255	0.0503	0.0593	5e-05	0.015	5e-05	0.0224	5e-05	5e-05	0.0101	5e-05	0.0142	5e-05	0.0728	0.0571	0.067	5e-05	5e-05	0.0044	0.0336	0.0193	0.0047	0.0102	5e-05	0.0262	0.0128	5e-05	5e-05	0.0692	0.0259	0.0057	0.3144	0.1296	0.0041	0.0788	0.025	0.02	0.0238	0.9883	0.2016	0.0158	0.0181	0.0579	0.0485	0.0077	0.1597
ANAPC13	5e-05	5e-05	5e-05	5e-05	0.4544	1.8296	5e-05	5e-05	0.9153	5e-05	0.9899	2.6718	5e-05	5e-05	5e-05	5e-05	5e-05	2.2368	5e-05	0.527	5e-05	5e-05	5e-05	0.8648	5e-05	1.5547	0.2078	1.584	5e-05	0.7966	0.476	5e-05	5e-05	5e-05	1.5364	1.4643	1.1519	5e-05	0.605	5e-05	5e-05	5e-05	5e-05	0.9912	2.4629	0.9511	1.1011	5e-05	5e-05
ANAPC16	5e-05	5e-05	5e-05	5e-05	5e-05	5e-05	5e-05	5e-05	5e-05	5e-05	5e-05	5e-05	5e-05	5e-05	5e-05	5e-05	5e-05	5e-05	5e-05	5e-05	5e-05	5e-05	5e-05	5e-05	5e-05	5e-05	5e-05	5e-05	5e-05	5e-05	5e-05	5e-05	5e-05	5e-05	5e-05	5e-05	5e-05	5e-05	5e-05	5e-05	5e-05	5e-05	5e-05	5e-05	5e-05	5e-05	5e-05	5e-05	5e-05
ANAPC2	5e-05	5e-05	0.0304	5e-05	0.0293	0.0354	5e-05	5e-05	5e-05	0.0308	5e-05	5e-05	5e-05	5e-05	5e-05	5e-05	5e-05	5e-05	5e-05	5e-05	5e-05	5e-05	5e-05	5e-05	5e-05	5e-05	5e-05	5e-05	5e-05	5e-05	5e-05	5e-05	5e-05	5e-05	5e-05	5e-05	5e-05	5e-05	5e-05	5e-05	5e-05	5e-05	5e-05	5e-05	5e-05	5e-05	0.0382	5e-05	0.0371
ANAPC4	5e-05	5e-05	5e-05	0.0292	0.0545	5e-05	5e-05	5e-05	5e-05	0.1019	0.0169	0.0813	0.0129	5e-05	0.0169	5e-05	5e-05	0.2286	0.054	0.0943	5e-05	5e-05	5e-05	0.0755	0.0231	5e-05	0.0267	5e-05	5e-05	5e-05	5e-05	5e-05	5e-05	0.0442	0.0313	0.0784	5e-05	0.0788	5e-05	5e-05	0.024	5e-05	5e-05	5e-05	0.0573	5e-05	5e-05	0.0751	1.9488
ANAPC5	5e-05	5e-05	0.1076	5e-05	5e-05	5e-05	5e-05	5e-05	5e-05	5e-05	5e-05	5e-05	5e-05	0.0957	5e-05	0.0223	5e-05	5e-05	0.0329	5e-05	5e-05	5e-05	5e-05	5e-05	5e-05	5e-05	5e-05	5e-05	5e-05	5e-05	5e-05	5e-05	5e-05	0.2833	0.104	0.1216	0.031	5e-05	5e-05	5e-05	1.5095	0.252	0.0223	0.2398	5e-05	0.1669	5e-05	5e-05	5e-05
ANAPC7	5e-05	5e-05	5e-05	5e-05	0.1652	5e-05	5e-05	0.1837	5e-05	5e-05	0.0322	5e-05	0.1205	5e-05	5e-05	5e-05	0.4731	5e-05	0.2949	5e-05	5e-05	5e-05	5e-05	5e-05	0.0475	5e-05	5e-05	5e-05	5e-05	5e-05	5e-05	5e-05	5e-05	5e-05	0.4625	5e-05	0.119	0.175	5e-05	5e-05	5e-05	5e-05	5e-05	5e-05	5e-05	5e-05	5e-05	5e-05	0.5882
ANGEL1	5e-05	5e-05	5e-05	5e-05	5e-05	5e-05	5e-05	5e-05	5e-05	5e-05	5e-05	5e-05	5e-05	5e-05	5e-05	5e-05	5e-05	5e-05	5e-05	5e-05	5e-05	5e-05	5e-05	5e-05	5e-05	5e-05	5e-05	5e-05	5e-05	5e-05	5e-05	5e-05	5e-05	5e-05	5e-05	5e-05	5e-05	5e-05	5e-05	5e-05	5e-05	5e-05	5e-05	5e-05	5e-05	5e-05	5e-05	5e-05	5e-05
ANGEL2	5e-05	5e-05	5e-05	5e-05	5e-05	5e-05	5e-05	5e-05	5e-05	5e-05	5e-05	5e-05	5e-05	5e-05	5e-05	5e-05	5e-05	5e-05	5e-05	5e-05	5e-05	5e-05	5e-05	5e-05	5e-05	5e-05	5e-05	5e-05	5e-05	5e-05	5e-05	5e-05	5e-05	5e-05	5e-05	5e-05	5e-05	5e-05	5e-05	5e-05	5e-05	5e-05	5e-05	5e-05	5e-05	5e-05	5e-05	5e-05	5e-05
ANGPTL2	5e-05	5e-05	5e-05	5e-05	5e-05	5e-05	5e-05	5e-05	5e-05	5e-05	5e-05	5e-05	5e-05	5e-05	5e-05	5e-05	5e-05	5e-05	5e-05	5e-05	5e-05	5e-05	5e-05	5e-05	0.9326	5e-05	5e-05	5e-05	5e-05	5e-05	5e-05	5e-05	5e-05	5e-05	5e-05	5e-05	5e-05	5e-05	5e-05	5e-05	5e-05	5e-05	5e-05	5e-05	5e-05	5e-05	5e-05	5e-05	5e-05
ANGPTL7	5e-05	5e-05	5e-05	5e-05	5e-05	5e-05	5e-05	5e-05	5e-05	5e-05	5e-05	5e-05	5e-05	5e-05	5e-05	5e-05	5e-05	5e-05	5e-05	5e-05	5e-05	5e-05	5e-05	5e-05	0.2052	5e-05	5e-05	5e-05	5e-05	5e-05	5e-05	5e-05	5e-05	5e-05	5e-05	5e-05	5e-05	5e-05	5e-05	5e-05	5e-05	5e-05	5e-05	5e-05	5e-05	5e-05	5e-05	5e-05	5e-05
ANK1	0.031	0.5087	5e-05	0.2932	0.0183	5e-05	0.0615	0.1264	5e-05	0.0203	0.0137	5e-05	0.1085	0.0195	0.1906	5e-05	0.0509	5e-05	0.0136	0.523	5e-05	5e-05	0.3173	5e-05	0.1305	5e-05	0.5062	5e-05	0.0582	0.3953	0.1402	0.1198	5e-05	0.1187	0.1549	0.1298	0.0114	0.0088	0.1209	0.0973	0.0212	0.0645	0.1058	0.1145	5e-05	0.0475	5e-05	0.0669	0.142
ANK2	5e-05	5e-05	5e-05	5e-05	5e-05	5e-05	5e-05	5e-05	5e-05	5e-05	5e-05	5e-05	5e-05	5e-05	5e-05	5e-05	5e-05	5e-05	5e-05	5e-05	5e-05	5e-05	5e-05	5e-05	1.0627	5e-05	5e-05	5e-05	5e-05	5e-05	5e-05	5e-05	5e-05	5e-05	5e-05	5e-05	5e-05	5e-05	5e-05	5e-05	5e-05	5e-05	5e-05	5e-05	0.0241	5e-05	5e-05	5e-05	5e-05
ANK3	5e-05	0.0624	0.0835	0.138	0.0505	0.2923	0.3602	0.2163	5e-05	0.0721	0.1612	0.0985	0.0373	0.4309	0.2277	0.0528	0.0595	0.0526	0.0948	0.0582	5e-05	0.004	0.1607	0.0665	5.8502	0.1227	0.0652	0.0993	5e-05	0.4584	0.0217	0.3003	5e-05	0.1633	0.2171	0.0144	0.2546	0.0887	0.0193	0.3923	5e-05	0.1236	0.1385	0.2011	0.1374	0.0238	0.025	0.0685	0.1727
ANKFY1	0.2847	5e-05	0.4109	0.7837	0.1478	0.7396	0.2798	1.385	0.7033	0.6117	1.4075	0.2604	0.3059	0.2253	0.1085	0.0566	0.4016	0.2418	0.5023	0.1627	5e-05	0.3767	0.217	1.0743	1.3979	0.4236	0.0668	0.331	0.5596	0.1718	0.4156	0.634	0.0481	0.0307	0.064	0.8013	0.2345	0.4592	0.2954	1.8776	0.2346	0.8754	0.3369	1.1472	0.6677	0.1284	0.6561	0.0621	2.202
ANKIB1	5e-05	5e-05	5e-05	5e-05	5e-05	5e-05	5e-05	5e-05	5e-05	5e-05	5e-05	5e-05	5e-05	5e-05	5e-05	5e-05	5e-05	5e-05	5e-05	5e-05	0.0417	5e-05	5e-05	5e-05	5e-05	5e-05	5e-05	5e-05	5e-05	5e-05	5e-05	5e-05	5e-05	5e-05	5e-05	5e-05	5e-05	5e-05	5e-05	5e-05	5e-05	5e-05	0.0579	5e-05	5e-05	5e-05	5e-05	5e-05	5e-05
ANKLE1	5e-05	5e-05	5e-05	5e-05	5e-05	5e-05	5e-05	5e-05	5e-05	5e-05	5e-05	5e-05	5e-05	5e-05	5e-05	5e-05	5e-05	5e-05	5e-05	5e-05	5e-05	5e-05	5e-05	5e-05	5e-05	5e-05	5e-05	5e-05	5e-05	5e-05	5e-05	5e-05	5e-05	5e-05	5e-05	5e-05	5e-05	5e-05	5e-05	5e-05	5e-05	5e-05	5e-05	5e-05	5e-05	5e-05	5e-05	5e-05	5e-05
ANKLE2	5e-05	5e-05	5e-05	5e-05	5e-05	5e-05	5e-05	5e-05	5e-05	5e-05	5e-05	5e-05	5e-05	5e-05	5e-05	5e-05	5e-05	5e-05	5e-05	5e-05	5e-05	5e-05	0.1112	5e-05	5e-05	0.0553	5e-05	5e-05	5e-05	5e-05	5e-05	5e-05	5e-05	5e-05	5e-05	5e-05	5e-05	5e-05	5e-05	0.0305	5e-05	5e-05	5e-05	5e-05	5e-05	5e-05	5e-05	5e-05	5e-05
ANKMY2	5e-05	5e-05	0.2029	5e-05	5e-05	5e-05	5e-05	5e-05	5e-05	0.183	5e-05	5e-05	5e-05	5e-05	5e-05	5e-05	0.5126	5e-05	5e-05	5e-05	5e-05	5e-05	5e-05	5e-05	5e-05	5e-05	5e-05	0.1129	5e-05	0.0195	5e-05	5e-05	5e-05	5e-05	5e-05	5e-05	5e-05	5e-05	5e-05	5e-05	5e-05	0.1507	0.0184	5e-05	0.2076	0.1628	5e-05	5e-05	0.0472
ANKRD10	5e-05	5e-05	5e-05	5e-05	5e-05	5e-05	5e-05	5e-05	5e-05	5e-05	5e-05	5e-05	5e-05	5e-05	5e-05	5e-05	5e-05	5e-05	5e-05	5e-05	5e-05	5e-05	5e-05	5e-05	5e-05	5e-05	5e-05	5e-05	5e-05	5e-05	5e-05	5e-05	5e-05	5e-05	5e-05	5e-05	5e-05	5e-05	5e-05	5e-05	5e-05	5e-05	5e-05	5e-05	5e-05	5e-05	5e-05	5e-05	5e-05
ANKRD11	5e-05	5e-05	5e-05	5e-05	5e-05	5e-05	5e-05	5e-05	5e-05	0.006	5e-05	5e-05	5e-05	5e-05	5e-05	5e-05	5e-05	5e-05	5e-05	5e-05	5e-05	5e-05	5e-05	5e-05	5e-05	5e-05	5e-05	5e-05	5e-05	5e-05	5e-05	5e-05	5e-05	5e-05	5e-05	5e-05	5e-05	5e-05	5e-05	5e-05	5e-05	5e-05	5e-05	5e-05	5e-05	5e-05	5e-05	5e-05	5e-05
ANKRD13A	5e-05	5e-05	0.1315	5e-05	5e-05	5e-05	5e-05	0.0819	5e-05	5e-05	0.1274	5e-05	5e-05	0.6734	5e-05	5e-05	0.3316	0.1424	5e-05	5e-05	5e-05	0.0372	5e-05	5e-05	0.0652	5e-05	5e-05	5e-05	5e-05	0.1734	5e-05	0.0453	5e-05	0.1633	0.2478	5e-05	0.0914	5e-05	5e-05	0.7409	5e-05	5e-05	0.1293	0.2498	0.1152	0.1456	5e-05	0.3254	0.1093
ANKRD13D	5e-05	5e-05	5e-05	5e-05	5e-05	5e-05	5e-05	5e-05	5e-05	5e-05	5e-05	5e-05	5e-05	5e-05	5e-05	5e-05	5e-05	5e-05	5e-05	5e-05	5e-05	5e-05	5e-05	5e-05	5e-05	5e-05	5e-05	5e-05	5e-05	5e-05	5e-05	5e-05	5e-05	5e-05	5e-05	5e-05	5e-05	5e-05	5e-05	5e-05	5e-05	5e-05	5e-05	5e-05	5e-05	5e-05	5e-05	5e-05	5e-05
ANKRD16	5e-05	5e-05	5e-05	5e-05	5e-05	5e-05	5e-05	5e-05	5e-05	5e-05	5e-05	5e-05	5e-05	5e-05	5e-05	5e-05	5e-05	5e-05	5e-05	5e-05	5e-05	5e-05	5e-05	5e-05	5e-05	5e-05	5e-05	5e-05	5e-05	5e-05	5e-05	5e-05	5e-05	5e-05	5e-05	5e-05	5e-05	5e-05	5e-05	5e-05	5e-05	5e-05	5e-05	5e-05	5e-05	5e-05	5e-05	5e-05	5e-05
ANKRD17	5e-05	5e-05	0.0759	5e-05	0.0918	0.104	0.3159	5e-05	5e-05	5e-05	0.0942	0.0411	0.0567	0.254	0.0499	5e-05	5e-05	0.0826	0.105	0.0418	5e-05	5e-05	5e-05	0.5515	5e-05	0.0983	0.0416	1.0431	0.1525	0.0127	0.0738	5e-05	0.1074	0.213	0.1146	0.0879	0.0659	5e-05	0.0787	0.0962	0.0366	0.0971	0.0923	0.0483	5e-05	0.052	0.0817	0.0521	0.1573
ANKRD18A	5e-05	5e-05	5e-05	5e-05	5e-05	5e-05	5e-05	5e-05	5e-05	5e-05	5e-05	5e-05	5e-05	5e-05	5e-05	5e-05	5e-05	5e-05	5e-05	5e-05	5e-05	5e-05	5e-05	5e-05	5e-05	5e-05	5e-05	5e-05	5e-05	5e-05	5e-05	5e-05	5e-05	5e-05	5e-05	5e-05	5e-05	5e-05	5e-05	5e-05	5e-05	5e-05	5e-05	5e-05	5e-05	5e-05	5e-05	5e-05	5e-05
ANKRD22	0.6063	6.3818	3.3311	3.8414	1.621	5.1389	1.038	0.9238	5e-05	1.5167	2.1239	2.0656	3.6842	1.8364	4.19	3.1334	2.1247	3.6393	2.3485	2.6535	0.491	0.9304	1.5611	3.7886	5e-05	11.8268	0.8173	0.7006	2.5785	5e-05	4.1431	3.3925	0.8556	17.4082	4.2021	3.5938	0.3035	0.354	0.8016	5e-05	1.1856	2.0962	1.0095	1.9529	2.9378	2.6769	11.5612	1.4767	7.5662
ANKRD24	5e-05	5e-05	5e-05	5e-05	5e-05	5e-05	5e-05	5e-05	5e-05	5e-05	5e-05	5e-05	5e-05	5e-05	5e-05	5e-05	5e-05	5e-05	5e-05	5e-05	5e-05	5e-05	5e-05	5e-05	5e-05	5e-05	5e-05	5e-05	5e-05	5e-05	5e-05	5e-05	5e-05	5e-05	5e-05	5e-05	5e-05	5e-05	5e-05	5e-05	5e-05	5e-05	5e-05	5e-05	5e-05	5e-05	5e-05	5e-05	5e-05
ANKRD27	5e-05	5e-05	5e-05	5e-05	5e-05	5e-05	5e-05	5e-05	5e-05	0.0283	5e-05	5e-05	5e-05	5e-05	5e-05	5e-05	5e-05	0.0324	5e-05	5e-05	5e-05	5e-05	5e-05	5e-05	5e-05	5e-05	5e-05	5e-05	0.0166	5e-05	5e-05	5e-05	5e-05	5e-05	0.0398	5e-05	5e-05	5e-05	5e-05	5e-05	5e-05	5e-05	5e-05	5e-05	5e-05	5e-05	5e-05	5e-05	5e-05
ANKRD28	5e-05	5e-05	0.0471	0.1008	0.1805	0.0704	0.2392	5e-05	0.0625	5e-05	5e-05	0.1146	5e-05	0.0615	0.0426	0.0235	5e-05	5e-05	0.1168	5e-05	5e-05	5e-05	5e-05	0.0259	5e-05	0.0679	5e-05	0.1113	0.2318	0.1107	5e-05	0.3052	0.1344	0.3321	0.0763	0.2235	0.1518	5e-05	0.1022	1.0554	0.0939	0.1513	0.1082	0.4852	0.078	0.1873	0.1711	5e-05	0.2416
ANKRD36B	5e-05	5e-05	5e-05	5e-05	5e-05	5e-05	5e-05	5e-05	5e-05	5e-05	5e-05	5e-05	5e-05	5e-05	5e-05	5e-05	5e-05	5e-05	5e-05	5e-05	5e-05	5e-05	5e-05	5e-05	5e-05	5e-05	5e-05	5e-05	5e-05	5e-05	5e-05	5e-05	5e-05	5e-05	5e-05	5e-05	5e-05	5e-05	5e-05	5e-05	5e-05	5e-05	5e-05	5e-05	5e-05	5e-05	5e-05	5e-05	5e-05
ANKRD44	0.8495	0.0345	5e-05	5e-05	5e-05	5e-05	0.3195	0.0455	5e-05	0.0279	5e-05	5e-05	5e-05	0.1242	5e-05	0.0436	0.1659	5e-05	0.0371	5e-05	5e-05	5e-05	5e-05	5e-05	0.2762	5e-05	5e-05	5e-05	5e-05	0.0104	5e-05	0.0904	5e-05	0.0984	5e-05	5e-05	5e-05	5e-05	0.076	0.2014	0.0654	0.1125	0.0239	0.1157	5e-05	1.0764	5e-05	0.121	5e-05
ANKRD49	5e-05	5e-05	5e-05	5e-05	5e-05	5e-05	5e-05	5e-05	5e-05	5e-05	5e-05	5e-05	5e-05	5e-05	5e-05	5e-05	5e-05	5e-05	5e-05	5e-05	5e-05	5e-05	5e-05	5e-05	5e-05	5e-05	5e-05	5e-05	5e-05	5e-05	5e-05	5e-05	5e-05	5e-05	5e-05	5e-05	5e-05	5e-05	5e-05	5e-05	5e-05	5e-05	5e-05	5e-05	5e-05	5e-05	5e-05	5e-05	5e-05
ANKRD50	5e-05	5e-05	5e-05	5e-05	5e-05	5e-05	5e-05	5e-05	5e-05	5e-05	5e-05	5e-05	5e-05	5e-05	5e-05	5e-05	5e-05	5e-05	5e-05	5e-05	5e-05	5e-05	5e-05	5e-05	5e-05	5e-05	5e-05	5e-05	5e-05	5e-05	5e-05	5e-05	5e-05	5e-05	5e-05	5e-05	5e-05	5e-05	5e-05	5e-05	5e-05	5e-05	5e-05	5e-05	5e-05	5e-05	5e-05	5e-05	5e-05
ANKRD52	5e-05	5e-05	5e-05	5e-05	5e-05	5e-05	5e-05	5e-05	5e-05	5e-05	5e-05	5e-05	5e-05	5e-05	5e-05	5e-05	5e-05	5e-05	5e-05	5e-05	5e-05	5e-05	5e-05	5e-05	5e-05	0.0334	5e-05	5e-05	5e-05	5e-05	5e-05	5e-05	5e-05	5e-05	5e-05	5e-05	5e-05	5e-05	5e-05	5e-05	5e-05	5e-05	5e-05	5e-05	5e-05	5e-05	5e-05	5e-05	5e-05
ANKRD65	5e-05	5e-05	5e-05	5e-05	5e-05	5e-05	5e-05	5e-05	5e-05	5e-05	5e-05	5e-05	5e-05	5e-05	5e-05	5e-05	5e-05	5e-05	5e-05	5e-05	5e-05	5e-05	5e-05	5e-05	5e-05	5e-05	5e-05	5e-05	5e-05	5e-05	5e-05	5e-05	5e-05	5e-05	5e-05	5e-05	5e-05	5e-05	5e-05	5e-05	5e-05	5e-05	5e-05	5e-05	5e-05	5e-05	5e-05	5e-05	5e-05
ANKS1A	0.0775	0.0129	0.1529	0.0564	0.042	0.2871	5e-05	0.103	5e-05	0.0231	0.1192	5e-05	0.0927	5e-05	5e-05	5e-05	0.1343	0.0819	0.2107	0.0795	5e-05	0.0241	5e-05	0.0822	0.0798	0.2887	0.0295	5e-05	0.0363	0.0736	0.0371	5e-05	0.3586	0.4946	0.0238	0.063	0.0384	0.127	0.0533	5e-05	0.1728	0.2315	0.1607	5e-05	0.1309	5e-05	0.0193	0.0715	0.2866
ANKS1B	5e-05	5e-05	5e-05	5e-05	5e-05	5e-05	5e-05	5e-05	5e-05	5e-05	0.0496	5e-05	5e-05	5e-05	5e-05	5e-05	5e-05	5e-05	5e-05	5e-05	5e-05	5e-05	5e-05	5e-05	5e-05	5e-05	5e-05	5e-05	5e-05	5e-05	5e-05	5e-05	5e-05	5e-05	5e-05	5e-05	5e-05	5e-05	5e-05	5e-05	5e-05	5e-05	5e-05	5e-05	5e-05	5e-05	5e-05	5e-05	5e-05
ANKS4B	5e-05	5e-05	0.2936	5e-05	5e-05	0.1429	5e-05	5e-05	5e-05	5e-05	0.3891	5e-05	5e-05	0.1258	0.5456	0.245	5e-05	5e-05	0.0729	5e-05	5e-05	5e-05	5e-05	5e-05	5e-05	5e-05	0.0962	0.352	0.0954	5e-05	0.0906	0.1188	5e-05	0.0594	5e-05	5e-05	5e-05	5e-05	5e-05	5e-05	5e-05	5e-05	5e-05	5e-05	5e-05	5e-05	5e-05	5e-05	5e-05
ANKZF1	5e-05	5e-05	0.0197	0.0702	5e-05	0.09	5e-05	5e-05	5e-05	5e-05	5e-05	5e-05	5e-05	5e-05	5e-05	0.0348	1.1066	0.0633	5e-05	5e-05	5e-05	5e-05	5e-05	0.1022	5e-05	0.1461	5e-05	5e-05	5e-05	5e-05	0.0226	0.0844	0.046	0.1195	5e-05	0.9337	5e-05	0.1364	0.582	1.3905	5e-05	5e-05	5e-05	5e-05	5e-05	5e-05	0.3951	5e-05	5e-05
ANLN	5e-05	5e-05	5e-05	5e-05	5e-05	5e-05	5e-05	5e-05	5e-05	5e-05	5e-05	5e-05	5e-05	5e-05	5e-05	5e-05	5e-05	0.0374	0.0084	5e-05	5e-05	5e-05	5e-05	5e-05	5e-05	0.0505	5e-05	5e-05	5e-05	5e-05	5e-05	5e-05	0.0291	5e-05	5e-05	5e-05	5e-05	5e-05	5e-05	5e-05	5e-05	5e-05	5e-05	5e-05	5e-05	5e-05	5e-05	5e-05	5e-05
ANO1	5e-05	5e-05	5e-05	5e-05	5e-05	5e-05	5e-05	5e-05	5e-05	5e-05	5e-05	5e-05	5e-05	5e-05	5e-05	5e-05	5e-05	5e-05	5e-05	5e-05	5e-05	5e-05	5e-05	0.0325	5e-05	5e-05	5e-05	5e-05	5e-05	5e-05	5e-05	5e-05	5e-05	5e-05	5e-05	5e-05	5e-05	5e-05	5e-05	5e-05	5e-05	5e-05	5e-05	5e-05	5e-05	5e-05	5e-05	5e-05	5e-05
ANO10	0.4859	5e-05	5e-05	5e-05	0.2451	0.3677	5e-05	5e-05	0.1441	1.4049	5e-05	0.1965	5e-05	5e-05	5e-05	5e-05	5e-05	0.5584	0.1807	5e-05	5e-05	5e-05	0.0814	0.1066	0.1767	0.6802	5e-05	5e-05	5e-05	5e-05	0.1648	5e-05	5e-05	0.3833	0.1122	0.4797	5e-05	5e-05	5e-05	5e-05	0.22	0.1757	0.2768	0.8095	0.4717	5e-05	0.217	0.1069	0.2421
ANO6	5e-05	5e-05	5e-05	5e-05	5e-05	5e-05	5e-05	5e-05	5e-05	0.0419	5e-05	5e-05	5e-05	5e-05	5e-05	5e-05	5e-05	5e-05	0.037	5e-05	5e-05	5e-05	5e-05	5e-05	5e-05	5e-05	5e-05	5e-05	5e-05	5e-05	5e-05	5e-05	5e-05	5e-05	5e-05	5e-05	5e-05	5e-05	5e-05	5e-05	0.2414	0.3943	5e-05	5e-05	5e-05	5e-05	5e-05	5e-05	5e-05
ANO7	5e-05	5e-05	5e-05	5e-05	5e-05	5e-05	5e-05	5e-05	5e-05	5e-05	5e-05	5e-05	5e-05	5e-05	5e-05	5e-05	5e-05	5e-05	5e-05	5e-05	5e-05	5e-05	5e-05	5e-05	5e-05	5e-05	5e-05	5e-05	5e-05	5e-05	5e-05	5e-05	5e-05	5e-05	5e-05	5e-05	5e-05	5e-05	5e-05	5e-05	5e-05	5e-05	5e-05	5e-05	5e-05	5e-05	5e-05	5e-05	5e-05
ANO8	5e-05	5e-05	5e-05	5e-05	5e-05	5e-05	5e-05	5e-05	5e-05	5e-05	5e-05	5e-05	5e-05	5e-05	5e-05	5e-05	5e-05	5e-05	5e-05	5e-05	5e-05	5e-05	5e-05	5e-05	5e-05	5e-05	5e-05	5e-05	5e-05	5e-05	5e-05	5e-05	5e-05	5e-05	5e-05	5e-05	5e-05	5e-05	5e-05	5e-05	5e-05	5e-05	5e-05	5e-05	5e-05	5e-05	5e-05	5e-05	5e-05
ANO9	5e-05	5e-05	5e-05	5e-05	5e-05	5e-05	5e-05	5e-05	5e-05	5e-05	5e-05	5e-05	5e-05	5e-05	5e-05	5e-05	5e-05	5e-05	5e-05	5e-05	5e-05	5e-05	5e-05	5e-05	5e-05	5e-05	5e-05	5e-05	5e-05	5e-05	0.0121	5e-05	5e-05	5e-05	5e-05	5e-05	5e-05	5e-05	5e-05	5e-05	5e-05	5e-05	5e-05	5e-05	5e-05	5e-05	5e-05	5e-05	5e-05
ANP32A	10.5173	4.8428	7.1635	7.4173	19.2483	13.6121	11.0754	11.4651	12.7108	7.877	11.2577	12.4842	9.3064	21.8043	7.2379	4.1583	18.8173	13.8301	6.0905	12.4813	7.3237	5.4734	6.6564	19.197	5e-05	11.1219	7.5577	30.8397	9.3722	4.8194	5e-05	6.1607	12.6272	10.0657	12.4562	17.8537	20.0519	32.0457	4.9118	10.7984	11.0729	11.9888	11.0475	18.6072	15.7164	29.5917	17.5068	11.5253	19.6371
ANP32B	13.3995	5e-05	27.2134	17.1137	33.1147	47.262	68.4778	12.3088	32.1679	82.7248	24.398	33.1894	32.7724	8.4564	5e-05	6.2395	21.3642	43.8181	29.0395	19.6336	2.1214	23.0009	2.6952	54.5142	5.4287	40.1366	6.4938	29.915	51.4395	11.2491	11.4448	2.1823	34.0938	18.9111	47.7883	61.5894	24.5887	54.4855	2.8024	26.5985	7.7989	5.6758	2.1798	63.4054	17.6769	20.8798	70.8923	21.0464	21.9289
ANP32D	5e-05	5e-05	5e-05	5e-05	5e-05	5e-05	5e-05	5e-05	5e-05	5e-05	5e-05	5e-05	5e-05	5e-05	5e-05	5e-05	5e-05	5e-05	0.588	5e-05	5e-05	5e-05	5e-05	5e-05	5e-05	5e-05	5e-05	5e-05	5e-05	5e-05	5e-05	5e-05	5e-05	5e-05	5e-05	5e-05	5e-05	5e-05	5e-05	5e-05	5e-05	5e-05	5e-05	5e-05	5e-05	5e-05	5e-05	5e-05	5e-05
ANP32E	6.3679	16.8003	34.4298	20.7284	10.9804	10.1048	2.2818	23.1815	20.8498	10.3038	3.7193	7.5881	5.0388	3.9816	0.4077	4.4148	5e-05	40.7453	5.3119	30.7688	1.4093	2.9289	4.0935	8.5698	10.066	37.972	3.1641	13.0081	16.2463	23.6231	16.1602	27.9062	5.1785	58.4995	1.6447	42.4438	28.7161	42.4373	15.0367	6.0563	1.6969	11.1514	0.0734	8.9263	2.5436	7.8968	14.2588	2.6616	11.5233
ANPEP	0.4644	0.8278	5e-05	0.3286	0.5182	0.2228	1.3791	2.5583	0.2189	0.7046	0.3162	0.1717	0.417	5.2158	0.1291	0.348	3.4115	2.3289	1.6389	1.1312	1.6828	0.2828	5e-05	0.7452	0.1385	1.0264	0.086	5e-05	6.6927	3.3273	0.1022	2.1245	5e-05	0.6552	0.4822	0.3208	0.9736	0.206	0.1749	2.1719	0.1196	0.3772	5e-05	1.2496	0.2012	1.0519	0.3042	1.4581	0.3749
ANTXR1	5e-05	5e-05	5e-05	5e-05	5e-05	5e-05	5e-05	5e-05	5e-05	5e-05	5e-05	5e-05	5e-05	5e-05	5e-05	5e-05	5e-05	5e-05	5e-05	5e-05	5e-05	5e-05	5e-05	0.04	0.0283	5e-05	5e-05	5e-05	5e-05	5e-05	5e-05	5e-05	5e-05	5e-05	5e-05	5e-05	5e-05	5e-05	5e-05	5e-05	5e-05	5e-05	5e-05	5e-05	5e-05	5e-05	5e-05	5e-05	5e-05
ANTXR2	5e-05	5e-05	0.1025	5e-05	5e-05	5e-05	5e-05	5e-05	5e-05	5e-05	0.1245	5e-05	0.0251	5e-05	5e-05	5e-05	5e-05	5e-05	5e-05	5e-05	5e-05	5e-05	5e-05	5e-05	0.0806	0.0553	0.0351	5e-05	5e-05	5e-05	0.0151	5e-05	5e-05	0.0247	0.1418	0.0172	0.0297	5e-05	5e-05	5e-05	0.0591	5e-05	5e-05	5e-05	5e-05	5e-05	5e-05	5e-05	5e-05
ANXA1	63.9588	33.2581	26.2916	20.0787	41.3416	16.4829	35.3234	31.3903	38.9115	8.2342	22.6363	14.1736	34.6063	66.2204	8.8143	16.392	26.6942	10.3373	49.0558	26.3598	5.5003	16.6471	69.663	24.7862	452.922	36.079	30.1993	30.6391	38.9298	9.6849	43.0678	10.5084	5.205	72.514	98.6506	44.238	31.6055	27.5344	53.6653	11.5754	7.8791	66.515	16.8946	40.5195	23.5224	44.1213	20.8039	44.6118	23.1277
ANXA10	82.2332	5e-05	0.5803	5e-05	5e-05	5e-05	5e-05	5e-05	0.1782	5e-05	5e-05	5e-05	5e-05	5e-05	5e-05	5e-05	5e-05	5e-05	5e-05	5e-05	5e-05	5e-05	5e-05	5e-05	5e-05	3.4195	5e-05	5e-05	5e-05	5e-05	0.4867	5e-05	5e-05	5e-05	5e-05	5e-05	5e-05	5e-05	5e-05	5e-05	5e-05	5e-05	5e-05	5e-05	5e-05	5e-05	5e-05	5e-05	5e-05
ANXA11	16.646	5.5246	20.1923	5.5753	13.9056	12.1442	8.398	8.0543	6.4469	10.6354	13.8693	10.7528	18.4034	10.3954	7.1502	12.0904	12.7825	15.4305	13.5542	5.6122	12.8007	13.0793	4.5426	16.3354	5.3291	14.0972	4.851	16.1655	9.8971	6.3461	7.3013	24.6074	16.9143	14.9249	7.0165	7.8307	9.9838	15.3334	5.6703	12.242	5.5241	13.4102	11.5256	9.5888	9.5262	14.0077	5.606	7.1752	16.193
ANXA13	5e-05	5e-05	1.8131	5e-05	5e-05	2.7712	5e-05	5e-05	0.793	5e-05	0.6349	0.5058	5e-05	0.4582	5e-05	0.0523	0.4293	5e-05	5e-05	5e-05	0.6194	5e-05	1.2851	0.5208	5e-05	2.095	0.1922	0.9326	5e-05	0.0449	0.5224	1.5789	5e-05	5e-05	0.45	5e-05	5e-05	5e-05	1.0076	5e-05	0.1556	0.2418	2.7577	1.3803	2.7203	0.1864	5e-05	0.291	0.1321
ANXA2	208.462	136.547	593.844	119.22	301.624	271.125	103.524	160.874	237.796	291.238	321.222	149.95	161.014	195.086	132.981	150.261	136.777	145.684	237.27	154.545	87.3077	138.978	256.966	188.69	409.237	535.168	202.953	242.14	252.433	110.883	696.205	456.65	45.1387	115.066	211.916	128.349	107.04	107.934	127.737	115.636	246.958	269.949	312.743	402.161	527.931	114.675	130.102	335.319	425.818
ANXA3	16.3876	14.1189	23.3518	7.154	19.7663	16.3088	11.6158	5.3103	20.1015	18.4996	23.1318	9.2888	12.2445	6.3152	4.5333	19.7771	5.8568	21.2525	21.8842	17.2041	8.8846	8.1536	14.9107	6.4666	44.0105	18.8245	7.3608	31.2904	15.1158	5.6248	13.9415	18.6035	11.2109	33.3817	13.7212	6.5288	8.8677	4.9883	7.0358	11.9404	9.8492	4.062	7.5918	12.5218	15.853	18.2487	10.7951	4.1182	20.5891
ANXA4	69.9329	42.9811	124.298	17.2783	57.0303	61.497	9.4455	12.5532	28.6579	150.694	44.9239	31.6397	44.6826	31.9812	46.2347	42.8317	25.473	43.7142	16.3154	9.2549	33.0405	42.1435	46.4418	47.666	11.4457	51.6799	29.7291	91.4118	35.3414	10.2435	39.3628	83.8869	26.7652	62.999	61.4991	41.8736	15.3083	40.9106	24.4606	25.837	33.6963	80.1743	19.396	45.2818	31.6029	54.3465	65.2813	10.4975	93.6412
ANXA5	137.426	43.9591	29.2396	70.2989	67.1067	48.0138	84.4032	81.6845	40.5803	61.1481	56.1112	101.201	63.9273	48.5574	22.8565	58.516	22.6024	47.3625	32.6888	74.6446	33.324	56.8294	25.1227	98.5481	889.472	19.5556	31.4257	60.0177	45.0119	53.0322	49.8196	43.8839	26.2323	75.1744	66.2786	55.4376	79.1956	81.5016	27.6639	31.5262	20.6799	45.6379	13.0583	105.728	34.4166	40.5142	44.3564	102.141	50.8958
ANXA6	49.795	40.385	13.0627	30.0367	14.7558	15.5211	24.027	39.4797	10.0494	28.1747	33.2933	20.3703	22.3067	17.4811	13.4085	18.403	10.7262	30.1436	26.319	28.3569	14.5005	18.6884	13.2454	26.3002	32.8475	7.2666	26.1711	5.9968	15.7729	17.5364	15.8056	9.1785	10.4933	23.0935	32.7976	21.5655	24.8721	33.1355	12.5407	8.2642	13.7825	39.5897	6.1916	40.7179	45.8014	28.455	20.046	69.9453	19.164
ANXA7	4.7109	4.6643	4.8772	2.7375	4.1684	3.1081	7.1529	2.9054	11.2604	2.4484	0.5479	4.6099	3.1081	10.3727	4.1657	3.7552	5.3869	6.0305	4.262	3.5449	5.6483	6.307	2.0302	3.5673	4.5285	1.5146	2.1397	4.3287	3.8259	3.7483	3.1365	11.2606	7.5059	3.3837	2.3772	2.5093	3.3187	4.7032	3.959	6.4058	7.4788	10.0994	12.198	6.258	6.3039	12.421	4.8502	9.0028	4.5193
AOAH	5e-05	5e-05	5e-05	5e-05	5e-05	5e-05	5e-05	5e-05	5e-05	5e-05	5e-05	5e-05	5e-05	5e-05	5e-05	5e-05	5e-05	5e-05	5e-05	5e-05	5e-05	5e-05	5e-05	5e-05	5e-05	5e-05	5e-05	5e-05	5e-05	5e-05	5e-05	5e-05	5e-05	5e-05	5e-05	5e-05	5e-05	0.4455	5e-05	5e-05	5e-05	5e-05	5e-05	5e-05	5e-05	5e-05	5e-05	5e-05	5e-05
AOC1	0.2869	0.198	1.7149	0.0481	5e-05	0.9851	0.0867	0.3634	0.8863	0.0335	0.4405	0.2094	0.0189	0.1744	0.0549	0.065	0.144	0.4464	5e-05	5e-05	0.3553	0.437	0.3844	0.0824	5e-05	0.4937	0.1204	2.0858	5e-05	0.722	0.7593	2.6374	0.3297	5e-05	0.1013	1.1917	0.4472	0.4286	5e-05	1.6618	0.6067	5e-05	2.5737	2.392	0.8912	5e-05	5e-05	5e-05	0.1296
AOC3	10.4184	3.9614	48.4864	11.3646	0.581	21.4006	3.4078	2.2494	1.0686	0.475	7.7704	0.1119	2.5444	2.9714	2.5086	0.5311	1.5271	0.8003	0.1541	2.9387	1.0666	5.048	0.8621	0.2326	5e-05	0.0157	13.7656	3.4957	5e-05	7.5565	17.6065	16.9817	1.4722	5e-05	41.819	0.3874	0.0488	4.0192	5e-05	0.393	8.5342	5.1986	6.1017	11.2917	4.1814	1.217	0.1743	2.3355	1.2959
AOX1	5e-05	5e-05	5e-05	5e-05	5e-05	5e-05	5e-05	5e-05	5e-05	5e-05	5e-05	5e-05	5e-05	5e-05	5e-05	5e-05	5e-05	5e-05	5e-05	5e-05	5e-05	5e-05	5e-05	5e-05	5e-05	5e-05	5e-05	5e-05	5e-05	5e-05	5e-05	5e-05	5e-05	5e-05	5e-05	5e-05	5e-05	5e-05	5e-05	5e-05	5e-05	5e-05	5e-05	5e-05	5e-05	5e-05	5e-05	0.0127	5e-05
AP1AR	5e-05	5e-05	5e-05	5e-05	5e-05	5e-05	5e-05	5e-05	5e-05	5e-05	5e-05	5e-05	5e-05	5e-05	5e-05	5e-05	5e-05	5e-05	5e-05	5e-05	5e-05	5e-05	5e-05	5e-05	5e-05	5e-05	5e-05	1.6508	5e-05	5e-05	5e-05	5e-05	5e-05	5e-05	5e-05	5e-05	5e-05	5e-05	5e-05	5e-05	5e-05	5e-05	5e-05	5e-05	5e-05	5e-05	5e-05	5e-05	5e-05
AP1B1	3.5247	2.0458	10.0015	3.3048	3.521	4.3862	4.6148	3.0459	2.0445	6.1397	2.7773	3.0177	2.2041	7.8502	2.665	2.3132	5.2177	3.4389	3.5194	2.3487	1.6302	4.3017	9.7401	2.0776	2.7037	3.4213	2.9123	0.6639	3.2957	1.7793	2.2422	2.7738	2.3063	3.2469	4.9251	7.0716	2.3567	3.0391	4.4854	2.0534	10.8076	9.5712	6.7822	5.3441	5.4291	3.9033	2.3623	2.9364	3.1982
AP1G1	2.1823	1.5878	2.175	0.3469	0.6012	2.6281	1.1394	0.5647	0.6811	1.1921	1.0695	1.9228	0.5385	0.7641	0.678	1.7756	0.4857	1.36	1.1187	0.7037	0.5597	1.1204	1.37	1.1037	0.3643	1.1502	0.6181	0.3519	0.9531	0.9166	0.5786	0.6617	2.5787	1.0125	1.0199	2.1235	0.5713	1.5971	0.4197	0.5881	1.772	1.0309	0.2233	0.4707	1.2086	0.2741	0.6297	0.7548	0.6671
AP1G2	0.4993	0.2363	0.2166	0.2711	0.3673	0.8773	2.045	0.1449	0.7941	5e-05	0.5738	0.6495	0.0418	0.2748	5e-05	0.6933	5e-05	0.2818	0.1096	0.2026	5e-05	0.1608	0.252	0.6637	5e-05	2.2551	5e-05	0.7547	5e-05	1.3195	0.7703	0.0179	1.0949	0.2172	5e-05	0.3934	0.664	0.1131	0.2005	0.0152	5e-05	5e-05	5e-05	0.1522	0.5188	5e-05	0.0219	5e-05	1.8171
AP1M1	2.1525	1.0683	1.4991	1.1323	1.15	4.0351	4.1409	2.6494	5e-05	1.7393	1.2747	1.0362	0.7696	1.0115	0.0986	6.5925	0.7762	0.4974	1.2994	0.6161	5e-05	0.779	7.3266	1.1119	1.3277	0.5782	0.8108	5e-05	0.56	1.0509	0.2904	5e-05	1.4625	2.677	3.0386	1.2209	5e-05	1.095	2.2738	0.6898	0.459	1.1806	0.9153	0.5861	0.52	1.7606	1.087	0.4064	1.3195
AP1M2	2.394	0.3448	3.5913	1.8325	0.6147	4.9565	1.7385	5e-05	7.6281	3.3106	3.3652	2.772	1.9189	1.2984	0.4877	3.2303	0.3516	1.7276	0.2098	1.3583	2.4651	2.8375	2.4936	1.0304	5e-05	2.5322	5e-05	6.3554	1.2918	0.3385	0.6407	3.4784	3.3783	1.3232	2.8114	2.4933	0.7954	1.8115	0.4972	19.8211	2.9652	1.54	5e-05	0.0394	2.3228	5e-05	0.5547	1.6669	1.6116
AP1S1	1.9097	1.5234	0.9608	0.2404	0.4384	2.3514	1.0509	0.0869	1.3449	1.3691	1.5475	1.7758	5e-05	0.1938	1.275	2.1442	5e-05	3.4493	0.3767	1.0864	5e-05	0.6328	0.6844	5e-05	5e-05	1.9685	5e-05	0.9468	0.3675	0.9494	2.1068	0.5394	2.8045	1.3457	0.1409	1.9734	0.7883	1.1207	5e-05	1.0824	0.3378	0.1464	0.2675	0.7476	0.3871	5e-05	0.457	5e-05	1.8806
AP1S2	5e-05	5e-05	5e-05	0.071	5e-05	5e-05	5e-05	5e-05	5e-05	5e-05	5e-05	5e-05	5e-05	5e-05	0.0868	5e-05	5e-05	0.1734	0.187	0.0768	5e-05	0.1842	5e-05	0.0782	0.5581	5e-05	5e-05	5e-05	5e-05	5e-05	5e-05	5e-05	5e-05	0.0675	5e-05	5e-05	5e-05	0.0626	5e-05	5e-05	5e-05	5e-05	5e-05	0.0798	5e-05	5e-05	5e-05	5e-05	5e-05
AP1S3	5e-05	5e-05	5e-05	5e-05	5e-05	5e-05	5e-05	5e-05	5e-05	5e-05	5e-05	5e-05	5e-05	5e-05	5e-05	5e-05	5e-05	5e-05	5e-05	5e-05	5e-05	5e-05	5e-05	5e-05	5e-05	5e-05	5e-05	5e-05	5e-05	5e-05	5e-05	5e-05	5e-05	5e-05	5e-05	5e-05	5e-05	5e-05	5e-05	5e-05	5e-05	5e-05	5e-05	5e-05	5e-05	5e-05	5e-05	5e-05	5e-05
AP2A1	1.8641	1.5477	7.7047	1.5736	3.3185	1.7505	2.5111	4.426	0.7371	2.9327	3.1285	3.5503	0.9582	5.0004	1.7909	0.3929	8.1122	2.8538	1.9719	3.4498	0.896	3.7654	1.1708	1.2427	4.7802	5.7936	5.2598	1.6732	4.8828	2.1752	4.7183	1.7925	10.371	1.3647	2.2656	2.2851	1.5786	1.5855	0.8398	0.4702	0.6886	2.3103	0.8252	0.4381	2.4719	2.9636	1.1481	2.6263	3.2806
AP2A2	1.9792	1.197	1.8028	1.3788	1.55	1.9564	1.442	1.2772	1.1792	2.2996	2.3396	3.2262	1.6569	3.6141	0.9195	0.6606	1.2284	1.9806	1.212	1.4543	1.5911	1.3102	0.8264	1.0347	2.3641	1.1262	1.3974	1.7847	0.9988	1.7379	1.7592	0.6657	1.1016	1.4076	2.227	1.1403	1.6917	1.1428	0.6614	0.8876	0.7245	2.7549	0.3582	1.273	3.545	1.4948	0.8966	2.2185	1.3917
AP2B1	3.5025	2.08	3.3637	1.9027	2.5556	3.6805	2.536	2.0571	1.8322	2.242	3.6164	2.7446	2.2819	4.922	2.0592	1.8063	2.4794	2.6407	4.3595	1.915	1.8115	2.5966	6.5625	2.6035	4.2127	3.5663	2.13	0.4343	1.8308	1.5626	1.3735	2.6857	1.6437	2.0368	4.2007	3.8228	2.6396	4.806	3.419	1.022	8.2769	9.3575	5.9642	2.9375	6.8024	2.9228	1.7127	5.6958	4.2788
AP2M1	1.8566	4.0582	5.6145	4.7916	8.7535	11.1909	1.1647	4.8212	1.1873	5.3703	6.9715	4.0602	5.3753	5.4556	3.3593	3.3661	3.309	6.0487	5.8742	2.5741	12.7169	5.3618	4.9586	4.6695	12.7236	7.5875	6.1482	5e-05	6.1948	1.4053	6.8062	6.24	3.3135	6.3187	9.8753	4.0936	4.3816	3.7338	5.2776	0.6677	2.2662	13.6473	4.0461	4.1285	3.4365	9.4784	4.0492	1.4411	5.4287
AP2S1	2.9362	3.5356	13.7185	5.4261	1.5103	6.3271	1.2452	6.9771	1.2903	2.7774	6.7323	6.4541	4.5823	4.6111	15.6769	1.4285	5e-05	8.9732	3.6837	7.0581	26.9839	13.1507	28.5403	9.3658	11.3271	4.3029	11.222	5e-05	8.641	2.3052	9.2912	2.1494	4.2759	6.7436	32.3153	3.4503	6.6898	3.2967	33.3607	5e-05	6.0816	38.9063	5e-05	10.2348	51.0832	8.5666	10.0099	28.8393	5e-05
AP3B1	1.5136	0.4253	1.3887	1.0422	0.2101	2.4225	1.689	0.3132	0.203	0.7632	0.9253	1.0254	5e-05	0.3688	0.4775	0.9887	0.1249	0.9636	0.6087	0.3843	0.9589	1.0909	0.3132	1.1729	0.6172	1.3134	0.7739	0.4295	0.2059	0.6177	1.1098	1.1058	0.8032	0.1608	0.9638	0.579	0.3784	1.3217	0.1934	1.4219	0.6402	1.6487	0.9275	0.5138	0.9901	0.6251	0.2266	0.3068	0.7798
AP3D1	1.0927	1.266	0.3054	0.5261	0.6626	1.3485	0.7379	0.4301	0.2869	0.4926	0.7352	0.8872	0.8054	1.4935	0.3039	0.6844	0.7643	0.6321	0.445	0.4072	0.3414	0.3506	0.4033	1.3974	0.3414	0.9314	0.2359	0.4593	0.4594	0.4134	0.566	2.5831	1.4816	0.9153	0.6299	1.2357	0.6965	0.4739	0.5265	0.7036	1.4634	0.9092	3.4218	1.7709	1.3919	0.5343	0.7074	0.6643	0.5561
AP3M1	2.0461	0.4727	0.7549	1.0847	1.5907	2.0874	1.873	0.9076	0.7237	1.4237	5e-05	0.6603	0.4946	0.9131	0.5115	0.2291	1.4905	1.0245	0.8513	1.366	0.1028	0.3034	1.9341	2.1926	5e-05	1.913	0.2603	5e-05	0.3339	1.0217	0.3564	0.9537	0.3951	2.0778	1.3341	2.6999	0.4546	0.8908	0.9815	2.4849	1.9639	0.8418	1.1874	2.6636	1.9829	1.3023	1.0959	1.0309	3.388
AP3M2	5e-05	5e-05	5e-05	5e-05	5e-05	5e-05	5e-05	5e-05	5e-05	5e-05	5e-05	5e-05	5e-05	0.0991	5e-05	5e-05	0.0409	5e-05	5e-05	5e-05	5e-05	5e-05	0.0787	5e-05	0.0375	5e-05	5e-05	5e-05	5e-05	5e-05	5e-05	5e-05	5e-05	5e-05	5e-05	5e-05	5e-05	5e-05	5e-05	5e-05	5e-05	5e-05	5e-05	5e-05	5e-05	0.172	0.059	5e-05	0.0916
AP3S1	0.0981	0.2697	0.2019	5e-05	5e-05	0.5209	2.6914	0.9035	1.014	0.1147	0.9892	3.8021	2.3467	5e-05	1.4314	6.8733	5e-05	7.3408	1.7603	2.296	1.407	1.2822	5e-05	2.2979	0.1931	5e-05	5e-05	12.3245	5e-05	0.7993	0.1775	7.189	13.2861	0.9091	5e-05	1.4945	0.3772	0.9711	0.2671	1.9829	0.4626	5e-05	0.1284	0.7602	5e-05	5e-05	5e-05	5e-05	1.3776
AP3S2	5e-05	5e-05	5e-05	5e-05	5e-05	5e-05	5e-05	5e-05	5e-05	5e-05	5e-05	5e-05	5e-05	5e-05	5e-05	5e-05	5e-05	5e-05	5e-05	5e-05	5e-05	5e-05	5e-05	5e-05	5e-05	5e-05	5e-05	5e-05	5e-05	5e-05	5e-05	5e-05	5e-05	5e-05	5e-05	5e-05	5e-05	5e-05	5e-05	5e-05	5e-05	5e-05	5e-05	5e-05	5e-05	5e-05	5e-05	5e-05	5e-05
AP4B1	5e-05	0.023	5e-05	5e-05	5e-05	5e-05	5e-05	5e-05	5e-05	0.0079	5e-05	5e-05	5e-05	5e-05	5e-05	5e-05	5e-05	0.0074	5e-05	5e-05	5e-05	5e-05	5e-05	5e-05	5e-05	5e-05	5e-05	5e-05	5e-05	5e-05	5e-05	0.0139	5e-05	5e-05	5e-05	0.015	0.0093	0.0214	5e-05	5e-05	5e-05	5e-05	5e-05	5e-05	5e-05	5e-05	5e-05	5e-05	5e-05
AP4M1	5e-05	5e-05	5e-05	5e-05	5e-05	5e-05	0.0631	5e-05	5e-05	5e-05	5e-05	5e-05	5e-05	0.155	5e-05	5e-05	5e-05	5e-05	0.1015	5e-05	5e-05	5e-05	5e-05	5e-05	5e-05	5e-05	5e-05	5e-05	0.3089	5e-05	5e-05	5e-05	5e-05	5e-05	5e-05	5e-05	5e-05	5e-05	5e-05	5e-05	5e-05	0.022	0.0786	5e-05	5e-05	5e-05	5e-05	5e-05	5e-05
AP4S1	5e-05	5e-05	0.4908	0.0404	0.1846	0.1467	5e-05	0.0819	5e-05	5e-05	0.1357	5e-05	0.2409	5e-05	5e-05	5e-05	5e-05	0.2497	5e-05	0.0724	5e-05	5e-05	5e-05	0.1867	0.2596	0.1721	0.115	5e-05	0.1641	0.044	5e-05	5e-05	5e-05	0.2387	0.2003	0.1531	0.12	0.1757	5e-05	5e-05	5e-05	5e-05	5e-05	5e-05	5e-05	5e-05	5e-05	5e-05	5e-05
AP5B1	5e-05	5e-05	5e-05	5e-05	5e-05	5e-05	5e-05	5e-05	5e-05	5e-05	5e-05	5e-05	0.0108	5e-05	5e-05	0.026	5e-05	5e-05	5e-05	5e-05	5e-05	5e-05	5e-05	5e-05	5e-05	5e-05	5e-05	5e-05	0.3107	5e-05	5e-05	5e-05	5e-05	5e-05	5e-05	5e-05	5e-05	5e-05	5e-05	0.1795	5e-05	5e-05	5e-05	5e-05	5e-05	5e-05	5e-05	5e-05	5e-05
AP5M1	5e-05	5e-05	5e-05	5e-05	5e-05	5e-05	5e-05	5e-05	5e-05	5e-05	5e-05	0.0197	5e-05	5e-05	5e-05	5e-05	5e-05	5e-05	5e-05	5e-05	5e-05	5e-05	5e-05	0.0219	5e-05	5e-05	5e-05	5e-05	5e-05	5e-05	5e-05	5e-05	5e-05	5e-05	5e-05	5e-05	5e-05	5e-05	5e-05	5e-05	5e-05	5e-05	5e-05	5e-05	5e-05	5e-05	5e-05	5e-05	5e-05
AP5S1	5e-05	5e-05	5e-05	5e-05	5e-05	5e-05	5e-05	5e-05	5e-05	5e-05	5e-05	5e-05	5e-05	5e-05	5e-05	5e-05	5e-05	5e-05	0.2814	5e-05	5e-05	5e-05	5e-05	5e-05	5e-05	5e-05	5e-05	5e-05	5e-05	5e-05	0.1091	5e-05	5e-05	5e-05	5e-05	5e-05	5e-05	5e-05	5e-05	5e-05	5e-05	5e-05	5e-05	5e-05	5e-05	5e-05	5e-05	5e-05	5e-05
AP5Z1	5e-05	5e-05	5e-05	5e-05	5e-05	5e-05	5e-05	0.0105	5e-05	0.0128	0.007	5e-05	5e-05	5e-05	5e-05	5e-05	5e-05	5e-05	0.0119	5e-05	5e-05	5e-05	5e-05	5e-05	5e-05	5e-05	5e-05	5e-05	5e-05	0.0133	5e-05	0.0867	5e-05	0.0268	5e-05	0.0332	5e-05	0.0114	5e-05	5e-05	5e-05	5e-05	0.0209	5e-05	5e-05	5e-05	5e-05	5e-05	5e-05
APAF1	5e-05	5e-05	5e-05	5e-05	5e-05	5e-05	5e-05	5e-05	5e-05	5e-05	5e-05	5e-05	5e-05	0.0237	0.0452	5e-05	0.2188	5e-05	5e-05	5e-05	5e-05	5e-05	0.0249	5e-05	5e-05	5e-05	5e-05	5e-05	5e-05	5e-05	5e-05	5e-05	5e-05	5e-05	5e-05	0.0606	0.0466	5e-05	5e-05	5e-05	5e-05	0.0418	0.5342	5e-05	0.0965	5e-05	5e-05	5e-05	0.0133
APBA1	5e-05	5e-05	5e-05	5e-05	5e-05	5e-05	5e-05	5e-05	5e-05	5e-05	5e-05	5e-05	5e-05	5e-05	5e-05	5e-05	5e-05	5e-05	5e-05	5e-05	5e-05	5e-05	5e-05	5e-05	5e-05	5e-05	5e-05	5e-05	5e-05	5e-05	5e-05	5e-05	5e-05	5e-05	5e-05	5e-05	5e-05	5e-05	5e-05	5e-05	5e-05	5e-05	5e-05	5e-05	5e-05	5e-05	5e-05	5e-05	5e-05
APBA3	5e-05	5e-05	5e-05	5e-05	5e-05	5e-05	5e-05	5e-05	5e-05	5e-05	5e-05	5e-05	5e-05	5e-05	5e-05	5e-05	5e-05	5e-05	5e-05	5e-05	5e-05	5e-05	5e-05	5e-05	5e-05	4.118	5e-05	5e-05	5e-05	5e-05	5e-05	5e-05	5e-05	5e-05	5e-05	5e-05	5e-05	5e-05	5e-05	5e-05	5e-05	5e-05	5e-05	5e-05	5e-05	5e-05	5e-05	5e-05	5e-05
APBB1IP	0.1265	5e-05	5e-05	0.2146	0.0668	5e-05	0.0659	0.1472	5e-05	5e-05	5e-05	5e-05	0.2637	0.2079	5e-05	0.3391	0.0804	0.044	0.3309	5e-05	5e-05	5e-05	5e-05	5e-05	0.5195	5e-05	5e-05	5e-05	5e-05	0.1648	5e-05	0.1613	5e-05	5e-05	5e-05	5e-05	5e-05	5e-05	0.0928	5e-05	5e-05	5e-05	5e-05	5e-05	5e-05	5e-05	5e-05	0.1516	0.2611
APBB2	5e-05	5e-05	5e-05	5e-05	5e-05	5e-05	0.0561	5e-05	5e-05	5e-05	5e-05	5e-05	5e-05	5e-05	5e-05	5e-05	5e-05	5e-05	0.0493	0.0372	5e-05	5e-05	5e-05	0.0603	0.0107	5e-05	5e-05	5e-05	0.0366	5e-05	5e-05	5e-05	5e-05	0.0357	0.0548	5e-05	5e-05	5e-05	5e-05	5e-05	5e-05	5e-05	5e-05	5e-05	5e-05	5e-05	5e-05	5e-05	5e-05
APCDD1	5e-05	5e-05	5e-05	5e-05	5e-05	5e-05	5e-05	5e-05	5e-05	5e-05	5e-05	5e-05	5e-05	5e-05	5e-05	5e-05	5e-05	5e-05	5e-05	5e-05	5e-05	5e-05	5e-05	5e-05	5e-05	5e-05	5e-05	5e-05	5e-05	5e-05	5e-05	5e-05	5e-05	5e-05	5e-05	5e-05	5e-05	5e-05	5e-05	5e-05	5e-05	5e-05	5e-05	5e-05	5e-05	5e-05	5e-05	5e-05	5e-05
APCS	3.6847	4.2328	5e-05	6.8518	0.9499	1.879	4.2432	2.213	6.5687	5.6622	7.4826	6.4406	3.7906	0.9975	0.7487	5e-05	0.2686	5e-05	3.7112	9.1798	1.9292	4.267	0.5007	0.9859	0.9594	0.8948	5.1088	5e-05	1.1294	1.6047	2.6949	1.0784	1.3453	0.6771	0.645	1.3039	4.3025	2.7185	0.5567	1.3689	2.913	0.5513	0.563	7.316	1.0453	5e-05	0.7271	5.2092	1.612
APEH	3.7957	2.3858	5.3966	3.4801	3.0972	5.8377	5.5678	3.8545	4.3922	3.4756	7.1092	6.3611	2.2408	2.1485	2.4893	1.9248	3.9582	6.8462	4.0918	2.1889	2.28	1.4656	0.5051	6.5261	1.7328	3.772	1.2877	5.4021	2.6122	2.2543	3.3459	0.931	8.235	4.7486	6.7079	8.5209	8.4377	3.1007	1.2699	2.9967	2.1301	2.4239	3.9311	4.0435	4.0952	2.6068	3.026	2.3944	3.8102
APEX1	3.0183	32.0624	5.8982	5.9093	13.3108	7.1098	4.4618	9.4501	6.1988	13.254	12.3126	9.9349	7.9352	6.5566	4.4917	5.8759	7.94	9.3887	8.264	3.8825	10.5753	9.2838	2.6481	7.0998	5.5035	2.4829	6.5278	8.655	2.9497	2.2307	6.3835	3.4817	11.4452	6.8538	2.3913	4.9686	6.3243	7.6155	5.8286	1.569	14.7285	9.3926	4.8312	11.5701	12.6332	10.0242	8.1818	6.8876	9.51
APH1A	0.9317	5e-05	5e-05	5e-05	5e-05	5e-05	5e-05	5e-05	5e-05	5e-05	5e-05	5e-05	5e-05	5e-05	5e-05	5e-05	5e-05	5e-05	5e-05	5e-05	5e-05	5e-05	5e-05	5e-05	5e-05	5e-05	5e-05	5e-05	5e-05	5e-05	0.3439	5e-05	5e-05	5e-05	5e-05	5e-05	5e-05	5e-05	5e-05	5e-05	5e-05	5e-05	5e-05	5e-05	5e-05	5e-05	5e-05	5e-05	5e-05
API5	3.959	2.0396	7.4475	5.674	5.8167	8.2529	2.2674	3.818	4.3249	6.9628	9.7805	7.597	4.2369	2.4766	5.408	0.8699	2.1441	11.0959	4.7205	5.8574	6.2685	2.844	2.8149	10.1583	2.1088	14.3156	3.1391	2.7594	2.6645	6.6575	2.8749	5.9231	3.7368	13.5446	8.2203	3.5082	3.1838	2.5787	1.8734	3.5615	2.6435	6.4195	5.2704	3.0381	4.9409	7.242	10.6656	2.9612	10.4607
APIP	1.5595	5e-05	1.8574	0.3139	0.2376	0.5209	5e-05	0.0805	2.2395	1.4601	1.6978	0.6468	0.3376	0.2104	0.198	0.3331	0.5662	0.2372	0.3035	0.4686	0.5397	0.599	0.2675	1.3373	0.5023	1.53	0.2061	5e-05	0.2507	0.1638	1.0831	5e-05	2.8727	2.2926	0.9977	3.0378	1.4318	2.8478	0.1977	5e-05	1.2732	0.8513	5e-05	5e-05	2.2639	5e-05	1.027	0.6229	0.1278
APLP2	5e-05	5e-05	5e-05	5e-05	5e-05	5e-05	5e-05	5e-05	5e-05	5e-05	5e-05	5e-05	5e-05	5e-05	5e-05	5e-05	5e-05	5e-05	5e-05	5e-05	5e-05	5e-05	5e-05	5e-05	1.2958	5e-05	5e-05	5e-05	5e-05	5e-05	5e-05	0.0514	5e-05	5e-05	5e-05	5e-05	5e-05	5e-05	5e-05	5e-05	0.0234	5e-05	5e-05	5e-05	5e-05	5e-05	5e-05	5e-05	5e-05
APMAP	4.2194	4.5974	5.3079	1.2973	7.1083	4.5933	4.7811	7.9984	16.5405	14.8209	6.3421	13.1574	6.5658	8.4931	14.7331	8.6997	2.1476	8.5424	4.8052	4.0347	12.7944	3.9026	2.7133	5.7049	5.5596	8.3145	4.5896	2.8036	2.0269	2.5461	2.73	1.4577	9.691	3.4547	2.9653	4.7188	4.5157	4.0183	0.4087	3.7539	1.1126	5.1488	1.1428	1.7204	4.6525	8.2188	4.4293	1.5859	5.3207
APOA1	109.372	102.493	44.9664	135.513	123.873	54.7793	132.784	67.5739	25.7073	133.089	94.0163	51.0628	59.257	41.1981	42.7754	45.3944	62.4469	98.196	48.1272	79.0639	38.4967	25.62	112.508	132.788	150.094	47.182	105.311	59.2888	42.1693	72.6949	32.7864	23.118	53.1283	121.266	160.352	64.4475	72.1361	205.732	203.632	21.2283	198.05	57.69	54.3051	212.859	77.3906	65.2806	51.5277	271.972	108.357
APOA1BP	5e-05	2.4173	8.7269	4.2134	5.2634	6.9799	2.6085	5.9611	4.9346	4.2654	8.1882	2.2537	1.5684	4.3358	2.4721	1.3779	8.2053	3.721	6.9529	2.8727	0.9122	0.4385	1.4229	7.4915	3.7656	4.4592	2.9272	3.1477	7.0459	2.4258	4.7038	2.0005	5.0124	8.841	3.6784	3.5875	2.9741	9.9056	0.7345	0.8311	4.9068	3.5913	2.4022	5.8262	4.4372	5.3131	3.3806	2.0016	5.7168
APOA2	0.7383	5e-05	5e-05	9.7983	5e-05	5e-05	13.3909	5e-05	5e-05	5e-05	5e-05	5e-05	5e-05	5e-05	3.4533	5.4384	5e-05	26.0229	0.3387	18.8064	5e-05	0.2742	5e-05	5e-05	5e-05	5e-05	2.2275	4.3178	5e-05	4.7863	5e-05	2.886	7.1806	5e-05	5e-05	5e-05	1.857	0.1712	2.0827	0.5587	5e-05	5e-05	5e-05	1.2562	5e-05	17.9362	5e-05	0.3928	1.0264
APOA4	1.7565	5e-05	5e-05	1.1406	5e-05	2.4521	0.5091	5e-05	5e-05	1.1994	4.8423	2.478	5e-05	0.9692	3.4611	0.431	1.2015	5.2903	5e-05	2.9941	2.8748	0.0996	5e-05	2.2628	5.2327	5e-05	0.933	0.8978	5e-05	0.2114	5e-05	0.7116	5e-05	0.3184	5e-05	0.0464	0.0882	5e-05	0.7216	0.0952	1.6063	1.0114	0.1049	1.3005	2.4579	0.355	0.2905	1.4219	0.0825
APOB	0.444	0.9789	0.0151	0.9785	0.3954	0.0763	2.3261	1.0475	0.028	0.2235	1.6451	0.2296	0.4241	0.3722	0.133	0.0995	0.1298	0.2135	1.2092	0.9557	0.2333	1.0273	0.4123	1.235	5e-05	0.0382	0.8847	0.0292	0.3093	0.2701	0.2074	0.2337	0.0276	2.4446	1.4938	0.2958	2.501	3.9485	2.2996	0.1985	0.3574	2.4357	1.1846	1.8647	0.2251	0.6895	0.1298	1.834	0.3991
APOBEC3B	5e-05	5e-05	5e-05	5e-05	5e-05	5e-05	5e-05	5e-05	5e-05	5e-05	5e-05	5e-05	5e-05	5e-05	5e-05	5e-05	5e-05	5e-05	5e-05	5e-05	5e-05	5e-05	5e-05	5e-05	5e-05	5e-05	5e-05	5e-05	5e-05	5e-05	5e-05	5e-05	5e-05	5e-05	5e-05	5e-05	5e-05	5e-05	5e-05	5e-05	5e-05	5e-05	5e-05	5e-05	5e-05	5e-05	5e-05	5e-05	5e-05
APOBEC3C	0.5907	5e-05	5e-05	5e-05	5e-05	5e-05	5e-05	5e-05	5e-05	5e-05	0.3361	0.2805	5e-05	5e-05	5e-05	0.8091	5e-05	5e-05	5e-05	5e-05	5e-05	5e-05	0.1427	5e-05	5e-05	5e-05	5e-05	5e-05	5e-05	0.1544	5e-05	5e-05	5e-05	5e-05	5e-05	0.4934	5e-05	5e-05	5e-05	5e-05	5e-05	5e-05	5e-05	5e-05	5e-05	5e-05	5e-05	5e-05	5e-05
APOBEC3F	0.0725	5e-05	5e-05	5e-05	5e-05	5e-05	5e-05	5e-05	5e-05	5e-05	5e-05	5e-05	5e-05	5e-05	5e-05	5e-05	5e-05	5e-05	5e-05	5e-05	5e-05	5e-05	5e-05	5e-05	5e-05	5e-05	5e-05	5e-05	5e-05	5e-05	5e-05	5e-05	5e-05	5e-05	5e-05	5e-05	5e-05	5e-05	5e-05	5e-05	5e-05	5e-05	5e-05	5e-05	5e-05	5e-05	5e-05	5e-05	5e-05
APOBEC3G	5e-05	5e-05	5e-05	5e-05	5e-05	5e-05	5e-05	5e-05	5e-05	5e-05	5e-05	5e-05	5e-05	5e-05	5e-05	5e-05	5e-05	5e-05	5e-05	5e-05	5e-05	5e-05	5e-05	0.0845	5e-05	5e-05	5e-05	5e-05	5e-05	5e-05	5e-05	0.0971	5e-05	5e-05	5e-05	5e-05	5e-05	5e-05	5e-05	5e-05	5e-05	5e-05	5e-05	5e-05	5e-05	5e-05	5e-05	5e-05	5e-05
APOBR	1.8303	2.8508	1.1608	4.4527	1.6422	2.5119	2.5406	0.5448	5e-05	0.8218	3.1845	0.5227	0.5115	0.4204	0.0446	0.36	1.417	0.7146	0.041	0.6469	0.759	0.2584	0.8826	1.4865	0.5711	1.9277	0.0705	6.3801	0.0177	0.3919	0.7884	0.6947	0.1276	1.5521	0.2274	4.3398	0.7838	1.5797	0.4279	0.2887	1.5631	0.5493	2.9819	0.4069	1.5159	2.6155	0.9847	1.7344	1.9526
APOC1	5e-05	5e-05	5e-05	0.6731	5e-05	5e-05	5e-05	5e-05	5e-05	5e-05	5e-05	5e-05	5e-05	5e-05	5e-05	5e-05	5e-05	5e-05	5e-05	5e-05	5e-05	5e-05	5e-05	5e-05	5e-05	5e-05	5e-05	5e-05	5e-05	0.2215	5e-05	5e-05	5e-05	5e-05	5e-05	5e-05	5e-05	3.5597	5e-05	5e-05	5e-05	5e-05	5e-05	5e-05	5e-05	5e-05	5e-05	5e-05	5e-05
APOC2	5e-05	5e-05	5e-05	0.1856	5e-05	5e-05	1.2781	25.871	5e-05	5e-05	5e-05	5e-05	5e-05	5e-05	5e-05	5e-05	5e-05	5e-05	5e-05	5e-05	5e-05	5e-05	5e-05	5e-05	5e-05	5e-05	5e-05	5e-05	5e-05	5e-05	5e-05	5e-05	5e-05	5e-05	5e-05	5e-05	5e-05	5e-05	5e-05	5e-05	2.7947	5e-05	5e-05	5e-05	5e-05	5e-05	5e-05	5e-05	5e-05
APOC3	0.7459	5e-05	5e-05	5e-05	0.1222	5e-05	12.1157	0.3484	5e-05	5e-05	5e-05	0.1166	5e-05	5e-05	0.1381	5e-05	5e-05	5e-05	5e-05	5e-05	5e-05	5e-05	5e-05	5e-05	5e-05	0.2089	0.1876	6.1874	5e-05	0.6419	5e-05	5e-05	0.2757	5e-05	5e-05	5e-05	0.3774	2.4259	5e-05	5e-05	0.2953	5e-05	0.0294	5e-05	5e-05	5e-05	5e-05	5e-05	1.0976
APOC4	5e-05	5e-05	5e-05	5e-05	5e-05	5e-05	5e-05	5e-05	5e-05	5e-05	5e-05	5e-05	5e-05	5e-05	5e-05	5e-05	5e-05	5e-05	5e-05	5e-05	5e-05	5e-05	5e-05	5e-05	5e-05	5e-05	5e-05	5e-05	5e-05	5e-05	5e-05	5e-05	5e-05	5e-05	5e-05	5e-05	5e-05	5e-05	5e-05	5e-05	5e-05	5e-05	5e-05	5e-05	5e-05	5e-05	5e-05	5e-05	5e-05
APOD	1.5909	5e-05	5e-05	5e-05	1.1487	0.4303	0.8795	1.5827	1.3252	5e-05	5e-05	1.452	5e-05	0.7182	5e-05	0.3026	5e-05	5e-05	2.3561	5e-05	5e-05	5e-05	5e-05	5e-05	16.248	5e-05	5e-05	5e-05	5e-05	2.4271	5e-05	2.593	1.1133	5e-05	5e-05	2.7722	2.4192	1.8621	0.5052	5.2924	0.9969	0.4747	0.1371	5e-05	0.1508	0.7788	0.446	0.1572	5e-05
APOE	0.3238	1.5841	5e-05	2.6053	0.8145	1.0817	2.9452	2.4769	0.5697	0.3011	0.5465	0.5218	1.4126	0.3028	0.3039	2.0357	5e-05	0.4696	2.0679	4.1829	2.7996	0.32	0.4557	0.5587	2.3382	0.0961	1.4282	1.0926	0.4864	0.5116	1.5066	1.994	0.589	0.5634	1.2275	0.3644	0.4995	0.6194	0.7102	0.2862	0.7859	5e-05	5e-05	0.5979	5e-05	1.261	0.8045	4.8685	0.3929
APOH	0.0431	5e-05	5e-05	5e-05	0.2093	5e-05	5e-05	0.3473	5e-05	5e-05	0.4897	5e-05	0.2331	0.0593	0.2396	5e-05	0.0763	0.2983	5e-05	5e-05	0.4799	0.2424	5e-05	5e-05	5e-05	5e-05	0.1836	0.1911	5e-05	0.1795	0.2294	0.2227	0.1131	0.0127	5e-05	5e-05	5e-05	5e-05	5e-05	5e-05	0.0491	5e-05	0.0221	0.0632	5e-05	0.1044	5e-05	5e-05	0.0724
APOL1	5e-05	5e-05	5e-05	5e-05	5e-05	5e-05	5e-05	5e-05	5e-05	5e-05	5e-05	5e-05	5e-05	5e-05	5e-05	5e-05	5e-05	5e-05	5e-05	5e-05	5e-05	5e-05	5e-05	5e-05	5e-05	5e-05	5e-05	5e-05	5e-05	5e-05	5e-05	5e-05	5e-05	5e-05	5e-05	5e-05	5e-05	5e-05	5e-05	0.1389	5e-05	5e-05	5e-05	5e-05	5e-05	5e-05	5e-05	5e-05	5e-05
APOL2	0.0777	1.8651	1.2822	2.5159	1.5798	5e-05	1.3774	2.3339	5e-05	1.4158	4.3679	3.0539	0.8652	1.0932	2.4319	4.275	0.8308	3.3739	5.6007	5.4458	3.0378	4.6315	0.4977	4.932	1.2252	1.9297	0.667	0.1039	2.7409	0.0504	7.4886	5e-05	0.1063	5e-05	5e-05	0.1389	0.2377	0.1558	1.0086	5e-05	0.3356	0.5863	0.2465	0.0726	0.3824	1.9136	2.1358	5e-05	0.0615
APOL3	5e-05	5e-05	5e-05	5e-05	5e-05	5e-05	0.2512	0.1935	0.2603	5e-05	5e-05	5e-05	5e-05	0.1235	5e-05	5e-05	5e-05	5e-05	1.3348	5e-05	5e-05	5e-05	5e-05	1.1851	5e-05	5e-05	5e-05	5e-05	0.2288	5e-05	5e-05	5e-05	5e-05	5e-05	5e-05	5e-05	5e-05	5e-05	5e-05	5e-05	5e-05	5e-05	5e-05	5e-05	5e-05	0.0643	5e-05	5e-05	5e-05
APOL4	5e-05	5e-05	5e-05	5e-05	5e-05	5e-05	5e-05	5e-05	5e-05	5e-05	5e-05	5e-05	5e-05	5e-05	5e-05	5e-05	5e-05	5e-05	5e-05	5e-05	5e-05	5e-05	5e-05	5e-05	5e-05	5e-05	5e-05	5e-05	5e-05	5e-05	5e-05	5e-05	5e-05	5e-05	5e-05	5e-05	5e-05	5e-05	5e-05	5e-05	5e-05	5e-05	5e-05	5e-05	5e-05	5e-05	5e-05	5e-05	5e-05
APOM	5e-05	5e-05	5e-05	5e-05	5e-05	5e-05	0.4256	5e-05	5e-05	5e-05	5e-05	5e-05	5e-05	5e-05	5e-05	5e-05	5e-05	5e-05	5e-05	5e-05	5e-05	5e-05	5e-05	5e-05	5e-05	5e-05	5e-05	5e-05	5e-05	0.0853	5e-05	5e-05	5e-05	5e-05	5e-05	5e-05	5e-05	5e-05	5e-05	5e-05	5e-05	5e-05	5e-05	5e-05	5e-05	5e-05	5e-05	5e-05	5e-05
APOO	4.5839	1.7057	2.3525	1.253	3.4236	2.9729	3.8295	5e-05	4.7131	2.4443	3.706	5e-05	3.4678	5e-05	3.835	3.8595	5e-05	4.2923	0.0875	5e-05	5.237	3.8893	0.937	2.26	5e-05	2.2509	1.8117	4.7433	5e-05	0.8968	0.6289	4.3597	10.126	5e-05	5e-05	2.3216	1.8616	5e-05	5e-05	33.9938	0.8256	5e-05	1.8509	1.6732	1.3284	5e-05	2.0391	5e-05	0.7323
APOOL	5e-05	5e-05	1.0068	5e-05	0.1013	0.532	5e-05	5e-05	5e-05	0.2899	0.5675	0.2689	0.1915	5e-05	0.5547	0.4157	5e-05	5e-05	5e-05	5e-05	0.5683	0.6296	0.2607	0.2679	0.182	0.1783	0.7256	0.4242	5e-05	5e-05	0.1941	5e-05	0.0533	5e-05	5e-05	0.2885	0.1501	0.2645	0.2149	0.1262	0.1759	5e-05	0.1311	5e-05	1.0881	5e-05	5e-05	5e-05	1.906
APP	5e-05	0.2851	0.5033	0.152	5e-05	5e-05	0.167	5e-05	5e-05	1.7725	5e-05	0.1934	5e-05	5e-05	0.1212	0.2882	5e-05	0.3734	0.3821	0.6629	0.4014	0.2845	3.6636	5e-05	1.0981	5e-05	0.0827	5e-05	5e-05	5e-05	5e-05	0.0858	5e-05	0.1583	0.5076	0.4496	5e-05	0.2379	0.7609	5e-05	0.4334	5e-05	0.1767	5e-05	2.3238	0.2595	0.1824	5e-05	0.0642
APPL1	1.0994	0.2392	0.126	1.5054	0.0437	1.2567	0.825	0.4788	0.5033	0.657	0.5668	0.7091	5e-05	1.7728	0.1218	1.6379	0.1937	1.0699	0.036	0.9754	5e-05	0.493	0.1988	1.4244	1.6737	2.508	5e-05	0.9818	0.0263	0.2683	0.937	0.2423	5e-05	0.7382	1.3697	0.8676	1.9196	2.1027	1.1447	0.5505	5e-05	0.6697	0.2571	1.0292	0.9824	1.2674	0.721	0.4534	0.8299
APPL2	5e-05	1.6736	1.0665	0.3117	0.4879	0.2818	0.0356	5e-05	0.1057	0.1653	0.3267	5e-05	0.1348	1.0281	0.0221	0.1694	0.499	0.1376	0.2417	5e-05	5e-05	0.1192	0.5846	0.0788	0.171	0.1078	0.0697	0.1265	0.156	0.0079	0.6223	1.2924	5e-05	0.2179	0.3053	0.213	0.077	0.1061	5e-05	0.0485	0.5031	0.2435	1.3486	0.3259	0.2072	0.3557	0.1285	0.0529	0.395
APRT	15.4809	80.1598	98.6918	57.6935	61.1114	88.4129	38.6058	54.5451	46.0256	154.084	77.8149	122.559	69.3488	295.718	45.2581	17.4785	223.717	101.032	111.4	45.7038	53.9759	38.7317	52.6444	34.3606	29.4266	21.1412	20.9695	57.9756	47.7975	22.4502	47.5057	19.6146	35.2249	52.7366	62.2122	91.6334	73.5586	104.894	56.1333	119.826	154.704	43.2138	12.1994	33.4354	108.227	186.229	76.4345	59.7054	69.6739
APTX	0.0991	0.0704	5e-05	5e-05	0.0844	5e-05	5e-05	5e-05	5e-05	0.0292	0.1086	5e-05	5e-05	5e-05	5e-05	5e-05	5e-05	0.1126	5e-05	5e-05	0.0947	5e-05	5e-05	0.112	5e-05	5e-05	5e-05	5e-05	5e-05	0.0481	5e-05	0.2883	0.2356	0.055	5e-05	0.1301	0.074	0.1808	5e-05	0.1396	5e-05	5e-05	5e-05	5e-05	0.0378	5e-05	5e-05	5e-05	5e-05
AQP1	5e-05	5e-05	5e-05	5e-05	5e-05	5e-05	5e-05	5e-05	5e-05	5e-05	5e-05	5e-05	5e-05	5e-05	5e-05	5e-05	5e-05	5e-05	5e-05	5e-05	5e-05	5e-05	5e-05	5e-05	2.3586	5e-05	5e-05	5e-05	5e-05	5e-05	5e-05	5e-05	5e-05	5e-05	5e-05	5e-05	5e-05	5e-05	5e-05	5e-05	5e-05	5e-05	0.4628	5e-05	0.1029	5e-05	5e-05	0.3005	5e-05
AQR	0.7685	5e-05	0.0533	5e-05	0.0718	0.5918	1.052	0.1066	0.9432	5e-05	0.0851	0.324	0.0785	0.6341	5e-05	0.0079	5e-05	5e-05	0.0393	0.1127	0.3149	0.3064	1.4979	0.1614	5e-05	0.0699	0.0109	5e-05	0.0222	0.6065	5e-05	0.4354	0.2967	5e-05	5e-05	0.2986	0.1416	0.75	5e-05	2.8229	0.4006	0.3743	0.404	0.065	0.877	0.1502	0.1159	0.1314	0.4714
ARAF	1.5565	5e-05	5e-05	0.1588	5e-05	0.5341	5e-05	5e-05	5e-05	4.4488	5e-05	0.2184	5.4684	5e-05	0.0936	0.1602	0.1205	0.2678	0.5649	0.1789	0.3358	0.237	0.7665	0.17	0.2583	0.2453	5e-05	5e-05	5e-05	0.0749	0.339	5e-05	0.3711	5e-05	5e-05	3.1063	1.3621	0.2491	0.1482	5e-05	5e-05	0.3867	5e-05	5e-05	5.542	5e-05	0.2454	1.1455	4.437
ARAP1	5e-05	0.1332	5e-05	0.1465	9.9879	0.0648	0.2315	0.4834	0.0794	0.1419	0.079	0.1629	0.1121	0.3417	0.2801	0.0285	0.044	0.0415	1.6365	0.1414	0.0486	0.0288	5e-05	0.0862	0.0355	0.3411	0.093	0.0496	0.1728	0.2086	0.0192	7.5394	0.0664	0.439	0.4919	0.0935	0.1812	0.1893	0.407	8.1496	0.0516	0.3762	0.0316	0.2176	5e-05	0.5901	0.1281	0.2557	0.2411
ARAP3	5e-05	5e-05	5e-05	5e-05	5e-05	5e-05	0.0348	5e-05	5e-05	5e-05	5e-05	5e-05	5e-05	5e-05	5e-05	5e-05	5e-05	0.0113	5e-05	5e-05	5e-05	5e-05	5e-05	0.01	0.0245	5e-05	5e-05	5e-05	0.0177	5e-05	5e-05	5e-05	5e-05	5e-05	5e-05	5e-05	5e-05	5e-05	5e-05	5e-05	5e-05	5e-05	5e-05	5e-05	5e-05	5e-05	0.0157	5e-05	5e-05
ARC	5e-05	5e-05	5e-05	5e-05	5e-05	5e-05	5e-05	5e-05	5e-05	5e-05	5e-05	5e-05	5e-05	5e-05	5e-05	5e-05	5e-05	5e-05	5e-05	5e-05	5e-05	5e-05	5e-05	5e-05	5e-05	5e-05	5e-05	5e-05	5e-05	5e-05	5e-05	5e-05	5e-05	5e-05	5e-05	5e-05	5e-05	5e-05	5e-05	5e-05	5e-05	5e-05	5e-05	5e-05	5e-05	5e-05	5e-05	5e-05	5e-05
ARCN1	12.4715	5.901	9.9102	4.193	6.2789	14.8605	7.524	6.0925	7.5879	12.7611	10.2283	8.2229	5.3678	14.6581	4.7297	10.5067	12.2463	9.8235	13.7462	6.5939	2.6384	5.257	3.1383	10.3773	3.2592	12.2113	3.6343	6.2207	5.7073	3.7646	5.6842	6.1744	5.6685	6.1032	3.7692	6.2976	5.5917	8.4321	3.9654	7.7723	2.8648	8.402	10.1208	6.9985	8.4987	5.653	4.6335	5.9179	10.9226
ARF4	156.186	12.658	33.3296	27.0509	16.1879	91.3783	57.2592	27.2613	46.9777	24.5878	73.0253	49.2955	13.5566	5e-05	14.1966	35.5025	5e-05	58.5658	14.6877	29.8686	17.7319	31.9092	19.2228	78.1965	15.8956	124.717	11.1342	48.9357	12.3301	46.0443	25.2295	21.5561	90.116	18.2843	12.7961	96.1139	67.7251	73.8692	13.454	25.4188	25.7696	12.4541	12.5139	48.9382	51.8257	7.9772	22.1064	14.2787	37.7809
ARF5	61.3829	5e-05	38.0353	16.6709	18.5793	65.113	31.592	17.1622	22.7094	23.1925	26.44	43.2964	24.8642	9.5945	16.0484	33.5994	10.237	41.3355	20.8611	27.4518	37.1797	28.5228	16.0937	34.398	20.3176	79.173	11.7153	27.0413	14.2239	22.0141	16.4475	17.03	55.6319	33.8309	17.8329	42.6984	25.6093	43.7516	7.9243	19.2458	24.2064	23.8104	15.3349	34.462	46.7351	15.3336	46.2501	12.9151	25.9047
ARF6	15.3002	4.1169	8.5215	4.7663	3.8022	10.8493	4.0909	2.8481	5.9678	4.2613	7.158	5.1722	3.0867	2.914	0.6929	3.2116	3.9604	4.812	2.1901	4.3887	2.472	1.4444	2.5793	6.7286	4.6927	8.9937	1.8201	5.9342	2.4901	5.3033	10.376	5.5048	6.8541	4.6975	1.723	7.3956	6.6476	8.311	0.9463	4.1709	7.7988	2.0555	5.835	25.5108	16.0183	3.2564	1.1246	3.4442	22.3369
ARFGAP1	0.3043	0.0736	0.8428	0.9174	2.4309	2.9892	0.327	1.101	0.5041	3.1667	0.424	0.6666	1.8023	7.4943	2.1159	0.0483	5e-05	1.6616	2.2222	2.1711	0.1689	5e-05	5e-05	0.9447	5e-05	5e-05	5e-05	5e-05	5e-05	0.1969	5e-05	2.0112	0.6621	0.6685	5e-05	1.7192	0.2063	5e-05	5e-05	0.5735	5e-05	2.3509	0.0046	2.1176	5e-05	5e-05	1.5975	1.0731	1.1528
ARFGAP2	2.2174	0.1429	0.9223	1.1971	1.4394	3.8119	1.1365	0.2002	1.0357	2.5034	1.3891	1.7805	0.784	1.004	0.5123	1.8076	0.5564	0.3508	0.9064	0.6609	0.8229	1.1037	1.4	1.0563	0.1636	1.3396	0.3376	1.4009	0.651	0.3381	5e-05	0.8329	1.0448	0.816	2.6198	2.0236	0.6334	2.15	0.8304	0.3346	2.357	0.3312	2.8883	0.6299	1.8477	0.9089	0.5308	0.197	1.4645
ARFGAP3	1.0678	5e-05	1.0863	0.1403	0.1446	0.5651	3.388	0.3916	0.068	0.6982	5e-05	5e-05	0.671	0.219	5e-05	5e-05	0.4613	0.1509	5e-05	0.4959	0.1895	0.0918	0.3623	23.8145	20.3985	1.697	0.2825	0.97	0.3693	1.6848	1.2219	0.3596	5e-05	5e-05	5e-05	0.1482	0.2945	0.4551	0.4652	0.1038	1.029	0.9583	0.8695	0.1744	5e-05	0.8709	5e-05	0.2271	0.3823
ARFGEF1	0.0837	0.0785	0.0534	0.0538	0.1063	0.1482	0.0532	0.8992	0.0578	0.7229	0.2852	0.1921	0.016	0.6606	0.5957	0.2153	0.0176	0.0611	0.6369	5e-05	0.4532	0.0615	0.0269	0.4004	5e-05	0.2369	0.0411	0.1638	5e-05	0.164	0.1309	0.9836	2.175	0.3072	0.2857	0.2258	0.1426	5e-05	0.1844	0.706	0.1401	0.1788	0.0737	0.1057	0.3058	0.1326	0.0069	0.2696	0.3007
ARFGEF2	0.1687	0.0912	0.0563	0.209	0.3276	1.8278	5e-05	5e-05	5e-05	0.4115	0.5179	0.3887	0.018	0.3749	0.025	0.5321	3.2019	0.1565	1.5591	5e-05	0.0229	0.0458	0.2233	0.4018	0.0143	0.1519	5e-05	0.6539	0.4576	0.1077	5e-05	0.2318	3.9097	1.1726	0.4604	0.1864	1.4585	1.2863	0.1213	0.0778	0.9585	0.1979	0.3397	0.1734	0.2117	0.2088	5e-05	1.1277	0.2641
ARFIP1	22.1573	0.224	1.5647	1.4414	1.1445	4.4563	1.515	0.3578	2.9583	1.4219	2.6325	1.0026	0.6529	3.3489	0.5614	1.2612	1.4096	2.4267	1.1429	0.3515	0.5928	0.3316	1.4363	2.2822	0.9909	2.8453	0.9296	2.5516	0.5592	0.9048	1.4997	3.7455	2.667	1.0187	1.3459	2.0007	1.5761	1.6034	3.091	11.3282	2.0037	0.2789	7.7121	0.6415	4.3802	4.8036	2.812	0.885	5.7371
ARFIP2	5e-05	5e-05	5e-05	0.3855	5e-05	1.3459	1.3391	5e-05	5e-05	0.927	0.2592	5e-05	5e-05	0.3772	0.1687	0.0912	0.2396	0.4532	0.1904	5e-05	5e-05	5e-05	0.4669	1.638	5e-05	5e-05	5e-05	5e-05	5e-05	0.1708	5e-05	0.7343	0.3243	5e-05	0.1204	0.2482	0.1951	5e-05	0.2626	0.1583	0.345	0.2982	0.0461	5e-05	0.0892	0.172	5e-05	0.0305	5e-05
ARFRP1	5e-05	5e-05	5e-05	5e-05	5e-05	5e-05	5e-05	5e-05	5e-05	5e-05	5e-05	5e-05	5e-05	5e-05	5e-05	5e-05	5e-05	5e-05	5e-05	5e-05	5e-05	5e-05	5e-05	5e-05	5e-05	5e-05	5e-05	5e-05	5e-05	5e-05	5e-05	5e-05	5e-05	5e-05	5e-05	5e-05	5e-05	5e-05	5e-05	5e-05	0.7492	5e-05	5e-05	1.6027	0.5446	5e-05	5e-05	5e-05	5e-05
ARG1	0.2761	5e-05	5e-05	0.1436	0.4795	0.243	0.3457	5e-05	1.2308	5e-05	5e-05	5e-05	0.3827	0.4351	5e-05	5e-05	5e-05	0.1819	0.9717	0.258	5e-05	5e-05	0.3897	0.1754	5e-05	5e-05	5e-05	5e-05	5e-05	0.1024	0.1951	5e-05	1.4327	0.814	0.1409	0.3443	1.1443	0.5049	0.3016	5e-05	0.2017	5e-05	5e-05	0.1902	5e-05	0.4304	5e-05	0.2522	5e-05
ARG2	5e-05	5e-05	5e-05	5e-05	5e-05	5e-05	5e-05	5e-05	5e-05	5e-05	5e-05	5e-05	5e-05	5e-05	5e-05	5e-05	5e-05	5e-05	5e-05	5e-05	5e-05	5e-05	5e-05	5e-05	5e-05	5e-05	5e-05	5e-05	5e-05	5e-05	5e-05	5e-05	5e-05	5e-05	5e-05	5e-05	5e-05	5e-05	5e-05	5e-05	5e-05	5e-05	5e-05	5e-05	5e-05	5e-05	5e-05	5e-05	5e-05
ARGLU1	5e-05	5e-05	5e-05	5e-05	5e-05	5e-05	5e-05	0.9274	1.2906	0.4755	5e-05	5e-05	5e-05	5e-05	0.2025	5e-05	5e-05	5e-05	0.8631	5e-05	3.8049	5e-05	5e-05	0.8969	5e-05	5e-05	5e-05	3.4029	1.3567	5e-05	5e-05	5e-05	5e-05	5e-05	5e-05	5e-05	5e-05	5e-05	0.233	5e-05	5e-05	5e-05	5e-05	5e-05	5e-05	5e-05	2.3173	5e-05	5e-05
ARHGAP1	2.636	5.217	6.7597	3.5037	4.1131	5.4414	3.4901	6.2662	3.4886	5.2523	6.3986	6.0852	2.7897	4.2435	1.7102	3.1216	2.8249	4.1774	4.684	3.8582	3.4965	4.477	3.8002	7.5612	3.2366	6.7959	3.9026	1.4343	2.2477	1.8611	4.0272	12.6397	1.8604	5.7851	6.2242	5.1959	2.5894	7.053	3.4631	2.6947	2.3444	6.3139	1.4628	8.0005	6.3679	1.6948	4.6731	6.8077	8.5105
ARHGAP10	5e-05	5e-05	5e-05	5e-05	5e-05	5e-05	5e-05	5e-05	5e-05	5e-05	5e-05	5e-05	5e-05	5e-05	5e-05	5e-05	5e-05	5e-05	5e-05	5e-05	5e-05	5e-05	5e-05	5e-05	5e-05	5e-05	5e-05	5e-05	5e-05	5e-05	5e-05	5e-05	5e-05	5e-05	5e-05	5e-05	5e-05	5e-05	5e-05	5e-05	5e-05	5e-05	5e-05	5e-05	5e-05	5e-05	5e-05	5e-05	5e-05
ARHGAP12	5e-05	5e-05	5e-05	5e-05	5e-05	0.0627	5e-05	5e-05	5e-05	5e-05	5e-05	5e-05	5e-05	5e-05	5e-05	5e-05	5e-05	5e-05	5e-05	5e-05	5e-05	5e-05	5e-05	5e-05	5e-05	5e-05	5e-05	5e-05	5e-05	5e-05	5e-05	5e-05	5e-05	5e-05	5e-05	0.038	5e-05	5e-05	5e-05	5e-05	5e-05	5e-05	5e-05	5e-05	5e-05	5e-05	5e-05	5e-05	5e-05
ARHGAP15	5e-05	5e-05	5e-05	5e-05	5e-05	5e-05	5e-05	5e-05	5e-05	5e-05	5e-05	5e-05	5e-05	5e-05	5e-05	5e-05	5e-05	5e-05	5e-05	5e-05	5e-05	5e-05	5e-05	5e-05	5e-05	5e-05	5e-05	5e-05	5e-05	5e-05	5e-05	5e-05	5e-05	5e-05	5e-05	5e-05	5e-05	5e-05	5e-05	5e-05	5e-05	5e-05	5e-05	5e-05	5e-05	5e-05	5e-05	5e-05	5e-05
ARHGAP17	0.3792	0.5673	0.4502	0.4634	0.4212	0.394	0.5464	0.5322	0.6032	0.4959	0.7335	0.361	5e-05	0.0748	5e-05	0.2775	0.0665	0.4919	5e-05	0.8607	0.3729	0.2702	0.1098	0.3694	0.3902	0.3238	0.1518	1.6481	0.0344	0.6255	0.4844	0.9305	0.7453	0.3577	0.1541	0.4632	0.3311	0.5195	0.1553	0.4808	0.1304	0.2351	0.3087	0.5471	0.2689	0.3205	0.2605	0.3245	0.5358
ARHGAP18	0.4366	5e-05	0.3789	5e-05	5e-05	2.0926	0.1852	0.0939	0.0711	3.029	3.7937	0.4579	1.0981	0.3171	0.0747	0.1177	5e-05	3.4456	0.3548	5e-05	0.0468	1.9953	5e-05	0.2606	5e-05	3.7972	0.9207	1.3573	0.0747	0.2517	5e-05	7.2394	5e-05	0.122	0.1053	0.5254	5e-05	5e-05	0.1508	0.1284	0.5444	5e-05	0.4323	0.2157	5e-05	0.1366	0.1829	0.3816	0.1919
ARHGAP21	5e-05	5e-05	5e-05	5e-05	0.0164	0.2054	5e-05	5e-05	5e-05	5e-05	0.1273	5e-05	5e-05	5e-05	0.0669	5e-05	5e-05	5e-05	0.0115	5e-05	5e-05	5e-05	5e-05	0.0879	5e-05	5e-05	5e-05	5e-05	5e-05	5e-05	0.0633	5e-05	5e-05	5e-05	5e-05	0.0035	0.0222	5e-05	5e-05	5e-05	5e-05	5e-05	5e-05	5e-05	5e-05	5e-05	5e-05	5e-05	5e-05
ARHGAP22	5e-05	5e-05	5e-05	5e-05	5e-05	5e-05	5e-05	5e-05	5e-05	5e-05	5e-05	5e-05	5e-05	5e-05	5e-05	5e-05	5e-05	5e-05	5e-05	5e-05	5e-05	5e-05	5e-05	5e-05	5e-05	5e-05	5e-05	5e-05	5e-05	5e-05	5e-05	5e-05	5e-05	5e-05	5e-05	5e-05	5e-05	5e-05	5e-05	5e-05	5e-05	5e-05	0.0657	5e-05	5e-05	5e-05	5e-05	5e-05	5e-05
ARHGAP25	0.776	0.0434	5e-05	0.2165	0.0238	5e-05	0.1658	0.2507	0.0885	0.0207	5e-05	0.0147	0.0478	0.1318	5e-05	0.1339	0.2095	0.0869	1.8828	0.1332	5e-05	5e-05	0.0271	0.0229	0.0415	5e-05	0.0496	5e-05	5e-05	0.1772	5e-05	5e-05	0.1306	0.09	5e-05	0.1061	0.1003	0.0964	5e-05	0.194	0.0748	5e-05	0.069	0.747	0.1287	5e-05	0.0271	0.0564	5e-05
ARHGAP26	0.0871	5e-05	5e-05	0.1183	5e-05	0.0506	5e-05	5e-05	0.0742	5e-05	0.1489	0.0596	5e-05	0.55	5e-05	5e-05	0.3498	5e-05	5e-05	5e-05	5e-05	5e-05	0.0943	0.0332	0.5787	0.4316	5e-05	0.0968	5e-05	5e-05	5e-05	0.2229	0.0496	5e-05	0.108	0.1034	5e-05	5e-05	0.0732	0.0829	0.071	0.0629	0.2207	0.0178	0.1084	5e-05	5e-05	0.0221	0.8538
ARHGAP27	0.1079	5e-05	0.9432	5e-05	0.0991	1.0995	5e-05	0.7368	0.6361	1.0715	5e-05	5e-05	5e-05	4.6922	0.8854	5e-05	4.8655	5e-05	0.0249	5e-05	0.1221	5e-05	5e-05	5e-05	5e-05	0.155	5e-05	5e-05	0.0777	0.0473	5e-05	5e-05	5e-05	1.727	0.8929	0.0778	0.343	0.4701	0.9365	0.12	5e-05	1.4559	4.0999	5e-05	0.7448	2.2112	5e-05	0.9348	0.3659
ARHGAP30	5e-05	5e-05	5e-05	5e-05	5e-05	5e-05	5e-05	5e-05	5e-05	5e-05	5e-05	5e-05	5e-05	0.1661	5e-05	5e-05	5e-05	5e-05	5e-05	5e-05	5e-05	5e-05	0.1432	5e-05	5e-05	5e-05	5e-05	5e-05	5e-05	5e-05	5e-05	5e-05	5e-05	5e-05	5e-05	5e-05	5e-05	5e-05	0.0917	5e-05	0.0858	5e-05	5e-05	0.1178	5e-05	5e-05	5e-05	5e-05	5e-05
ARHGAP31	5e-05	5e-05	5e-05	5e-05	5e-05	5e-05	5e-05	5e-05	5e-05	5e-05	5e-05	5e-05	5e-05	5e-05	5e-05	5e-05	5e-05	5e-05	0.0094	5e-05	5e-05	5e-05	5e-05	5e-05	0.0628	5e-05	5e-05	5e-05	5e-05	5e-05	5e-05	5e-05	5e-05	5e-05	5e-05	5e-05	5e-05	5e-05	5e-05	5e-05	5e-05	5e-05	5e-05	5e-05	5e-05	5e-05	5e-05	0.1335	5e-05
ARHGAP32	5e-05	5e-05	5e-05	5e-05	5e-05	5e-05	5e-05	5e-05	5e-05	5e-05	5e-05	5e-05	5e-05	5e-05	5e-05	5e-05	5e-05	5e-05	5e-05	5e-05	5e-05	5e-05	5e-05	5e-05	5e-05	5e-05	5e-05	5e-05	5e-05	5e-05	5e-05	5e-05	5e-05	5e-05	5e-05	5e-05	5e-05	5e-05	5e-05	5e-05	5e-05	5e-05	0.0333	5e-05	0.0042	5e-05	5e-05	5e-05	0.0027
ARHGAP33	5e-05	5e-05	5e-05	5e-05	5e-05	5e-05	5e-05	5e-05	5e-05	5e-05	5e-05	5e-05	5e-05	5e-05	5e-05	5e-05	5e-05	5e-05	5e-05	5e-05	5e-05	5e-05	5e-05	5e-05	5e-05	5e-05	5e-05	5e-05	5e-05	5e-05	5e-05	5e-05	5e-05	5e-05	5e-05	5e-05	5e-05	5e-05	5e-05	5e-05	5e-05	5e-05	5e-05	5e-05	5e-05	5e-05	5e-05	5e-05	5e-05
ARHGAP35	5e-05	5e-05	5e-05	5e-05	5e-05	0.007	0.0031	5e-05	5e-05	5e-05	0.0033	5e-05	5e-05	5e-05	5e-05	5e-05	5e-05	5e-05	0.1312	5e-05	5e-05	5e-05	0.0086	5e-05	0.047	0.0202	5e-05	5e-05	5e-05	5e-05	5e-05	5e-05	5e-05	5e-05	5e-05	5e-05	5e-05	0.0396	5e-05	0.0121	5e-05	5e-05	0.0174	0.0166	5e-05	5e-05	5e-05	5e-05	0.0182
ARHGAP39	5e-05	5e-05	5e-05	5e-05	5e-05	5e-05	5e-05	5e-05	5e-05	5e-05	5e-05	5e-05	5e-05	5e-05	5e-05	5e-05	5e-05	5e-05	5e-05	5e-05	5e-05	5e-05	5e-05	5e-05	0.119	5e-05	5e-05	5e-05	5e-05	5e-05	5e-05	5e-05	5e-05	5e-05	5e-05	5e-05	5e-05	5e-05	5e-05	5e-05	5e-05	5e-05	5e-05	5e-05	5e-05	5e-05	5e-05	5e-05	5e-05
ARHGAP4	0.5693	0.7794	0.3933	0.2165	0.06	0.5186	0.1867	0.1362	0.107	0.3281	0.9011	0.215	0.1974	0.2598	5e-05	0.3949	1.9282	2.6396	0.7421	0.1032	5e-05	5e-05	0.0549	0.0469	0.1173	0.0067	0.276	5e-05	0.1509	0.2991	0.9023	0.8817	5e-05	0.3842	0.2285	0.398	0.1486	0.6478	0.844	0.0878	5e-05	0.0561	0.415	0.441	5e-05	0.549	0.2385	0.1229	0.8796
ARHGAP42	5e-05	5e-05	5e-05	5e-05	5e-05	5e-05	5e-05	5e-05	5e-05	5e-05	5e-05	5e-05	5e-05	5e-05	5e-05	5e-05	5e-05	5e-05	5e-05	5e-05	5e-05	5e-05	5e-05	5e-05	5e-05	5e-05	5e-05	5e-05	5e-05	5e-05	5e-05	5e-05	5e-05	5e-05	0.0582	5e-05	5e-05	5e-05	5e-05	5e-05	5e-05	5e-05	5e-05	5e-05	5e-05	5e-05	5e-05	5e-05	5e-05
ARHGAP44	5e-05	5e-05	5e-05	5e-05	5e-05	5e-05	5e-05	5e-05	5e-05	5e-05	5e-05	5e-05	5e-05	5e-05	5e-05	5e-05	5e-05	5e-05	5e-05	5e-05	5e-05	5e-05	5e-05	5e-05	5e-05	5e-05	5e-05	5e-05	5e-05	5e-05	5e-05	5e-05	5e-05	5e-05	5e-05	5e-05	5e-05	5e-05	5e-05	5e-05	5e-05	5e-05	5e-05	5e-05	5e-05	5e-05	5e-05	5e-05	5e-05
ARHGAP5	5e-05	5e-05	0.0343	5e-05	0.0763	0.0527	5e-05	5e-05	0.0201	0.0633	5e-05	0.0326	0.0484	5e-05	0.0357	0.0184	0.2632	0.0162	0.0743	0.0409	5e-05	0.0191	0.1024	5e-05	0.117	0.0541	0.0128	0.2035	0.1849	5e-05	5e-05	0.1115	0.0223	0.0662	0.0474	0.91	1.1068	5e-05	0.0822	5e-05	0.1099	0.3156	0.1514	0.873	0.109	0.0864	0.0393	5e-05	0.0443
ARHGAP6	5e-05	5e-05	5e-05	5e-05	5e-05	5e-05	5e-05	5e-05	5e-05	5e-05	5e-05	5e-05	5e-05	5e-05	5e-05	5e-05	5e-05	5e-05	5e-05	5e-05	5e-05	5e-05	5e-05	5e-05	5e-05	5e-05	5e-05	5e-05	5e-05	5e-05	5e-05	5e-05	5e-05	5e-05	5e-05	5e-05	5e-05	5e-05	5e-05	5e-05	5e-05	5e-05	5e-05	5e-05	5e-05	5e-05	5e-05	5e-05	5e-05
ARHGAP9	5e-05	5e-05	5e-05	5e-05	5e-05	5e-05	0.0215	5e-05	5e-05	5e-05	5e-05	5e-05	5e-05	5e-05	5e-05	0.0243	5e-05	5e-05	5e-05	5e-05	5e-05	5e-05	5e-05	5e-05	5e-05	5e-05	5e-05	5e-05	0.0179	5e-05	5e-05	5e-05	5e-05	0.0607	5e-05	5e-05	0.0183	5e-05	5e-05	5e-05	5e-05	5e-05	5e-05	5e-05	5e-05	5e-05	5e-05	5e-05	5e-05
ARHGDIA	25.2762	12.0322	24.6934	27.3055	31.6787	28.3545	18.8708	28.6745	34.9124	9.7337	35.1964	13.6304	6.6226	3.0361	6.3371	15.0083	19.526	32.3391	24.8699	10.0709	7.9017	13.2449	2.423	47.1207	48.0975	32.9992	5.3522	16.6733	30.15	18.7176	25.2433	58.1992	14.709	50.3506	33.0188	29.2217	46.6332	70.2871	1.3278	33.4081	1.7153	2.2025	2.1346	37.7872	4.0726	7.4596	33.7521	2.2202	14.9631
ARHGDIB	11.5978	6.5882	2.0625	6.9431	5.8649	3.9789	9.6604	5.9194	3.9059	3.7427	5.7479	5.8334	9.7054	2.5753	1.2676	5.827	2.0131	6.7337	6.9902	5.5975	5.5755	4.3062	1.9217	5.7788	1.8833	3.8222	3.8387	4.2365	5.7447	5.0147	4.5835	5.8558	4.546	2.363	0.7572	3.4306	5.9718	6.4912	1.1783	18.3254	2.6614	1.6452	2.787	3.4487	3.1233	5.4824	1.3547	5.3126	2.9035
ARHGEF1	1.1275	0.9981	1.0817	2.4191	3.3102	1.8836	3.6816	2.0738	0.8537	2.4154	1.7628	0.8867	3.5776	2.8183	1.4074	1.0326	4.4057	4.1934	2.9388	1.6808	0.9758	1.492	0.1691	1.9262	0.3778	1.018	0.8801	0.8995	0.8538	1.1274	1.6259	3.8171	1.8233	1.9286	1.006	1.3156	0.871	1.6928	2.1897	1.6361	0.9033	2.35	1.3211	1.2787	1.7361	2.7696	1.3727	2.8668	1.5327
ARHGEF10	5e-05	5e-05	5e-05	5e-05	5e-05	5e-05	5e-05	5e-05	5e-05	5e-05	5e-05	5e-05	5e-05	5e-05	5e-05	5e-05	5e-05	5e-05	5e-05	5e-05	5e-05	5e-05	5e-05	5e-05	0.1909	0.0113	5e-05	5e-05	0.0128	5e-05	5e-05	5e-05	5e-05	0.0418	0.0303	5e-05	0.0168	5e-05	5e-05	5e-05	5e-05	5e-05	5e-05	5e-05	5e-05	5e-05	5e-05	5e-05	5e-05
ARHGEF10L	5e-05	5e-05	0.0685	0.058	0.1468	0.4003	5e-05	5e-05	5e-05	0.1184	0.0614	0.0785	0.0253	0.1752	0.0402	5e-05	0.3337	0.1988	0.0596	0.2433	5e-05	5e-05	5e-05	0.4936	5e-05	0.3054	0.043	5e-05	0.0958	0.0874	0.0496	0.5253	0.3459	0.2348	0.098	0.6654	0.0302	0.5241	0.0241	0.0529	0.0227	0.1443	0.4027	0.4737	0.1325	0.2412	0.3167	0.0326	0.1422
ARHGEF11	5e-05	5e-05	5e-05	5e-05	5e-05	0.0812	5e-05	5e-05	5e-05	5e-05	5e-05	5e-05	5e-05	5e-05	5e-05	5e-05	5e-05	5e-05	5e-05	5e-05	5e-05	5e-05	5e-05	5e-05	0.0522	5e-05	0.0128	5e-05	5e-05	5e-05	5e-05	5e-05	5e-05	0.0201	0.0285	5e-05	0.0096	0.0113	5e-05	5e-05	0.0294	5e-05	5e-05	5e-05	5e-05	5e-05	5e-05	0.0793	5e-05
ARHGEF12	0.1367	5e-05	5e-05	5e-05	5e-05	0.1337	5e-05	5e-05	0.0562	5e-05	5e-05	5e-05	5e-05	5e-05	5e-05	5e-05	5e-05	5e-05	0.1549	0.0064	5e-05	0.0636	5e-05	5e-05	0.0961	5e-05	5e-05	5e-05	5e-05	5e-05	0.0118	0.0478	0.0626	5e-05	5e-05	0.1854	5e-05	5e-05	5e-05	0.2229	5e-05	5e-05	5e-05	5e-05	5e-05	5e-05	5e-05	5e-05	0.2116
ARHGEF15	5e-05	5e-05	5e-05	5e-05	5e-05	5e-05	5e-05	5e-05	5e-05	5e-05	5e-05	5e-05	5e-05	5e-05	5e-05	5e-05	5e-05	5e-05	5e-05	5e-05	5e-05	5e-05	5e-05	5e-05	5e-05	5e-05	5e-05	5e-05	5e-05	5e-05	5e-05	5e-05	5e-05	5e-05	5e-05	5e-05	5e-05	5e-05	5e-05	5e-05	5e-05	5e-05	5e-05	5e-05	5e-05	5e-05	5e-05	5e-05	5e-05
ARHGEF16	5e-05	5e-05	5e-05	5e-05	0.0306	22.4659	1.0408	5e-05	1.1687	2.4403	0.0523	1.8418	5e-05	0.12	0.9546	5e-05	5e-05	1.0361	16.5367	5e-05	0.0211	0.0306	4.2625	0.4341	5e-05	2.3963	5e-05	0.323	0.2342	5e-05	0.0104	20.1032	0.9059	0.4266	5e-05	0.4718	0.0138	0.3968	0.0608	3.3828	0.3116	0.4151	0.4268	2.6447	0.6251	0.3346	0.7077	5e-05	6.167
ARHGEF17	0.2625	5e-05	5e-05	5e-05	5e-05	5e-05	5e-05	5e-05	5e-05	5e-05	0.0117	5e-05	5e-05	5e-05	5e-05	5e-05	5e-05	5e-05	5e-05	5e-05	5e-05	5e-05	5e-05	5e-05	5e-05	5e-05	5e-05	5e-05	5e-05	5e-05	5e-05	5e-05	5e-05	5e-05	5e-05	5e-05	5e-05	5e-05	5e-05	5e-05	5e-05	5e-05	5e-05	5e-05	5e-05	5e-05	5e-05	5e-05	5e-05
ARHGEF18	5e-05	0.2833	5e-05	5e-05	0.0788	5e-05	0.1171	0.0468	5e-05	5e-05	5e-05	0.0525	5e-05	0.103	5e-05	5e-05	0.2149	5e-05	5e-05	0.065	5e-05	5e-05	0.0372	5e-05	5e-05	5e-05	5e-05	5e-05	5e-05	5e-05	5e-05	0.2302	0.152	5e-05	5e-05	0.0634	0.0347	5e-05	0.0262	0.0757	0.1017	5e-05	0.1407	5e-05	0.0934	5e-05	5e-05	5e-05	5e-05
ARHGEF2	0.9684	5e-05	0.0646	0.0284	0.6813	0.1617	2.7283	1.4081	0.2866	0.1423	0.11	1.8068	0.9007	5e-05	0.0172	1.0719	5e-05	0.254	2.0736	1.5084	0.0239	0.8005	5e-05	0.377	0.0696	2.6862	0.7029	0.7957	1.3616	0.7819	0.0453	1.1298	0.7648	0.2096	0.1429	0.1806	0.1256	1.3768	0.2093	0.0145	0.0594	5e-05	0.0714	0.0968	0.1331	0.1919	0.0578	0.3305	0.2991
ARHGEF28	5e-05	5e-05	5e-05	5e-05	5e-05	5e-05	5e-05	5e-05	5e-05	5e-05	5e-05	5e-05	5e-05	5e-05	5e-05	5e-05	5e-05	5e-05	5e-05	5e-05	5e-05	5e-05	5e-05	5e-05	5e-05	5e-05	5e-05	5e-05	5e-05	5e-05	5e-05	5e-05	5e-05	5e-05	5e-05	5e-05	5e-05	5e-05	5e-05	5e-05	5e-05	5e-05	5e-05	5e-05	5e-05	5e-05	5e-05	5e-05	5e-05
ARHGEF35	5e-05	5e-05	5e-05	5e-05	5e-05	5e-05	5e-05	5e-05	5e-05	0.2997	0.2418	5e-05	5e-05	0.0731	5e-05	5e-05	5e-05	5e-05	5e-05	5e-05	5e-05	5e-05	5e-05	5e-05	5e-05	5e-05	5e-05	5e-05	5e-05	5e-05	5e-05	5e-05	5e-05	5e-05	5e-05	5e-05	5e-05	5e-05	5e-05	5e-05	5e-05	5e-05	0.0897	5e-05	5e-05	5e-05	5e-05	5e-05	0.02
ARHGEF37	0.199	5e-05	5e-05	5e-05	5e-05	5e-05	5e-05	5e-05	5e-05	5e-05	5e-05	5e-05	5e-05	5e-05	5e-05	5e-05	5e-05	5e-05	5e-05	5e-05	5e-05	5e-05	5e-05	5e-05	0.602	5e-05	5e-05	5e-05	5e-05	5e-05	5e-05	5e-05	5e-05	5e-05	5e-05	5e-05	5e-05	5e-05	5e-05	5e-05	0.0274	5e-05	5e-05	5e-05	0.0264	5e-05	5e-05	5e-05	5e-05
ARHGEF40	5e-05	0.1746	0.0291	0.1639	5e-05	0.1018	3.3301	0.0089	5e-05	5e-05	0.1622	0.09	0.0093	5e-05	0.0065	0.0473	0.0187	0.0429	0.0437	5e-05	5e-05	0.0074	5e-05	0.2817	2.6965	0.0898	0.0102	5e-05	5e-05	0.0982	0.1751	0.0415	0.1173	5e-05	5e-05	0.1198	5e-05	0.0865	5e-05	5e-05	0.0432	0.0888	0.0614	0.1569	0.0312	5e-05	0.1776	0.0661	5e-05
ARHGEF5	5e-05	5e-05	5e-05	5e-05	5e-05	5e-05	5e-05	5e-05	5e-05	5e-05	0.0876	5e-05	5e-05	5e-05	5e-05	5e-05	5e-05	5e-05	5e-05	5e-05	5e-05	5e-05	5e-05	5e-05	5e-05	0.0356	5e-05	5e-05	5e-05	5e-05	5e-05	5e-05	5e-05	0.0267	0.031	5e-05	0.0285	5e-05	5e-05	5e-05	5e-05	5e-05	5e-05	5e-05	5e-05	5e-05	5e-05	5e-05	5e-05
ARHGEF6	0.0797	5e-05	5e-05	0.1684	5e-05	0.0551	0.106	0.1027	5e-05	5e-05	5e-05	5e-05	5e-05	5e-05	5e-05	5e-05	5e-05	0.1603	0.04	5e-05	5e-05	5e-05	5e-05	5e-05	1.9774	5e-05	5e-05	5e-05	5e-05	0.068	5e-05	5e-05	5e-05	5e-05	5e-05	5e-05	5e-05	2.2296	5e-05	5e-05	5e-05	5e-05	5e-05	0.1914	5e-05	5e-05	5e-05	0.0504	0.0866
ARHGEF7	5e-05	0.2094	0.5725	0.0766	0.3874	0.0745	0.0674	0.0758	0.0147	0.2123	0.3374	0.136	0.8272	0.1993	0.2096	0.2128	0.3313	0.8568	0.2314	0.2572	0.425	0.5782	0.1481	0.0691	0.4289	0.3163	0.0605	5e-05	0.2781	5e-05	0.1055	5e-05	5e-05	0.5534	0.5519	0.1636	1.4306	2.5384	0.2957	5e-05	0.1466	0.6025	0.3602	0.4445	0.4183	0.2993	0.1604	5e-05	0.0827
ARID1A	5e-05	5e-05	5e-05	5e-05	0.0164	5e-05	0.0563	5e-05	0.0096	0.0293	5e-05	5e-05	5e-05	0.0252	0.008	5e-05	5e-05	0.0856	0.4046	0.011	5e-05	5e-05	5e-05	0.0274	5e-05	0.0239	5e-05	5e-05	5e-05	5e-05	5e-05	0.2148	0.3315	0.0094	5e-05	0.1146	0.0634	0.1051	0.0103	0.5138	5e-05	0.0517	0.0921	0.0191	0.0367	0.0223	5e-05	0.0129	5e-05
ARID1B	5e-05	5e-05	5e-05	5e-05	5e-05	5e-05	5e-05	5e-05	5e-05	5e-05	5e-05	5e-05	5e-05	0.0071	5e-05	5e-05	5e-05	5e-05	0.0105	5e-05	5e-05	5e-05	5e-05	5e-05	5e-05	5e-05	0.0294	5e-05	5e-05	5e-05	5e-05	5e-05	5e-05	5e-05	5e-05	0.0186	5e-05	5e-05	0.0045	5e-05	5e-05	5e-05	0.0292	5e-05	5e-05	5e-05	5e-05	5e-05	5e-05
ARID2	5e-05	5e-05	5e-05	0.0117	0.0251	5e-05	0.0251	0.0159	5e-05	0.0216	0.0234	0.0236	5e-05	5e-05	5e-05	5e-05	5e-05	0.0249	0.0062	5e-05	5e-05	5e-05	5e-05	5e-05	5e-05	0.0203	5e-05	0.0195	5e-05	0.0095	0.0071	5e-05	0.0141	0.0175	0.0202	0.029	5e-05	0.0226	5e-05	5e-05	5e-05	5e-05	5e-05	5e-05	5e-05	5e-05	5e-05	5e-05	5e-05
ARID3A	5e-05	5e-05	5e-05	5e-05	5e-05	5e-05	5e-05	5e-05	5e-05	5e-05	5e-05	5e-05	0.5615	5e-05	0.1333	0.4206	5e-05	5e-05	5e-05	5e-05	5e-05	5e-05	5e-05	5e-05	5e-05	5e-05	5e-05	5e-05	5e-05	5e-05	5e-05	0.0704	5e-05	0.8755	5e-05	3.8752	5e-05	3.6695	5e-05	1.2284	5e-05	5e-05	5e-05	5e-05	5e-05	5e-05	5e-05	5e-05	5e-05
ARID3B	5e-05	5e-05	5e-05	5e-05	5e-05	5e-05	5e-05	5e-05	5e-05	5e-05	5e-05	5e-05	5e-05	5e-05	5e-05	5e-05	5e-05	0.0484	5e-05	5e-05	5e-05	5e-05	5e-05	5e-05	5e-05	5e-05	5e-05	5e-05	5e-05	5e-05	5e-05	5e-05	5e-05	5e-05	5e-05	5e-05	5e-05	5e-05	5e-05	5e-05	5e-05	5e-05	5e-05	5e-05	5e-05	5e-05	5e-05	5e-05	5e-05
ARID4B	5e-05	5e-05	5e-05	5e-05	5e-05	5e-05	5e-05	5e-05	5e-05	5e-05	5e-05	5e-05	5e-05	5e-05	5e-05	5e-05	5e-05	5e-05	5e-05	5e-05	5e-05	5e-05	5e-05	5e-05	5e-05	5e-05	5e-05	5e-05	5e-05	5e-05	5e-05	5e-05	5e-05	5e-05	5e-05	5e-05	5e-05	5e-05	5e-05	5e-05	5e-05	5e-05	5e-05	5e-05	5e-05	5e-05	5e-05	5e-05	5e-05
ARIH1	0.2699	5e-05	5e-05	5e-05	5e-05	0.0286	5e-05	0.0254	5e-05	5e-05	5e-05	5e-05	5e-05	5e-05	5e-05	5e-05	5e-05	5e-05	5e-05	5e-05	5e-05	5e-05	5e-05	5e-05	5e-05	5e-05	5e-05	5e-05	5e-05	5e-05	5e-05	0.1734	0.1717	5e-05	5e-05	5e-05	0.1947	0.4006	5e-05	0.2125	5e-05	5e-05	5e-05	5e-05	5e-05	5e-05	5e-05	5e-05	0.0631
ARIH2	5e-05	5e-05	5e-05	5e-05	5e-05	5e-05	5e-05	0.0601	5e-05	5e-05	5e-05	0.0908	5e-05	0.1602	5e-05	5e-05	5e-05	5e-05	0.8914	5e-05	5e-05	5e-05	5e-05	1.076	5e-05	5e-05	5e-05	5e-05	5e-05	5e-05	5e-05	5e-05	5e-05	0.2475	5e-05	0.5949	0.0451	5e-05	0.3204	5e-05	0.2817	0.0871	0.3247	5e-05	0.4016	5e-05	5e-05	0.0598	0.0908
ARL1	55.4872	7.8076	11.4445	5.7891	5.3366	12.0186	17.3505	12.7996	3.04	11.0595	13.0332	16.9788	3.0403	2.6265	3.5419	6.1872	3.7077	13.4105	3.2204	6.2624	3.9053	5.3162	5.4622	14.4101	5.0966	25.4123	3.9108	11.9183	7.662	8.2621	14.3108	0.1736	15.2336	2.3344	3.5004	31.125	12.864	20.0643	7.4483	5e-05	11.3424	3.2369	2.7298	31.9872	27.5464	6.9841	50.6296	6.5463	5.3639
ARL14EP	5e-05	5e-05	5e-05	5e-05	5e-05	5e-05	5e-05	5e-05	5e-05	5e-05	5e-05	5e-05	5e-05	5e-05	5e-05	5e-05	5e-05	5e-05	5e-05	5e-05	5e-05	5e-05	5e-05	5e-05	5e-05	5e-05	5e-05	5e-05	5e-05	5e-05	5e-05	5e-05	5e-05	5e-05	5e-05	5e-05	5e-05	5e-05	5e-05	5e-05	5e-05	5e-05	5e-05	5e-05	5e-05	5e-05	5e-05	5e-05	5e-05
ARL15	5e-05	5e-05	5e-05	5e-05	5e-05	5e-05	5e-05	5e-05	0.3272	5e-05	0.2322	5e-05	5e-05	5e-05	5e-05	3.5696	5e-05	5e-05	5e-05	5e-05	5e-05	0.0679	5e-05	0.0376	0.4672	0.4177	5e-05	1.6585	5e-05	0.1554	5e-05	5e-05	5e-05	5e-05	5e-05	5e-05	5e-05	5e-05	5e-05	5e-05	0.4077	5e-05	5e-05	5e-05	5e-05	5e-05	5e-05	5e-05	5e-05
ARL2	1.1136	5e-05	0.2925	5e-05	5e-05	5e-05	5e-05	0.4503	5e-05	0.1987	0.2652	3.2421	1.1064	5e-05	0.7178	1.1561	5e-05	1.1899	0.7224	0.1345	1.7427	0.4922	5e-05	0.7161	0.7541	3.1241	0.8703	5e-05	5e-05	1.1581	0.9064	4.9104	5e-05	0.1811	5e-05	1.3455	2.3457	1.0077	5e-05	5e-05	0.3094	5e-05	0.3654	5e-05	5e-05	0.2568	5e-05	5e-05	25.8957
ARL2BP	5e-05	5e-05	5e-05	5e-05	5e-05	5e-05	5e-05	5e-05	5e-05	5e-05	5e-05	0.1811	5e-05	0.0656	5e-05	5e-05	5e-05	5e-05	5e-05	5e-05	5e-05	5e-05	5e-05	5e-05	0.1032	5e-05	5e-05	5e-05	5e-05	5e-05	5e-05	5e-05	5e-05	5e-05	5e-05	1.6002	1.7425	2.0621	5e-05	5e-05	5e-05	5e-05	5e-05	5e-05	0.6644	5e-05	5e-05	5e-05	5e-05
ARL3	4.1031	5e-05	0.3288	3.2975	3.9761	15.4098	2.5566	4.7739	1.5652	1.1245	3.5412	2.4394	1.5633	2.0984	1.0571	0.2777	1.3372	5e-05	0.5665	0.8156	0.2149	2.1583	0.5376	13.0996	3.4959	9.8241	0.5422	0.5269	5e-05	5e-05	5e-05	4.0268	2.3833	0.9618	1.6959	0.6038	5.0097	8.8953	1.4878	1.6095	1.1877	6.9694	2.159	1.1568	5.1631	1.9063	2.4076	2.9716	5e-05
ARL6	5e-05	5e-05	5e-05	5e-05	0.0436	5e-05	5e-05	5e-05	5e-05	5e-05	0.0491	0.0458	5e-05	5e-05	5e-05	5e-05	5e-05	0.0516	5e-05	5e-05	5e-05	5e-05	5e-05	5e-05	0.0909	5e-05	5e-05	5e-05	5e-05	5e-05	5e-05	5e-05	5e-05	5e-05	5e-05	5e-05	5e-05	5e-05	5e-05	5e-05	5e-05	5e-05	5e-05	5e-05	5e-05	5e-05	5e-05	5e-05	5e-05
ARL6IP1	5e-05	5e-05	5e-05	5e-05	5e-05	5e-05	5e-05	5e-05	5e-05	5e-05	5e-05	1.1177	5e-05	5e-05	0.7067	5e-05	5e-05	0.7832	1.6422	2.977	5e-05	1.304	5e-05	5e-05	5e-05	4.4106	5e-05	5e-05	5e-05	5e-05	5e-05	0.6388	5e-05	5e-05	5e-05	5e-05	5e-05	0.76	5e-05	5e-05	5e-05	0.3794	5e-05	5e-05	5e-05	5e-05	0.1653	5e-05	0.3723
ARL6IP4	5e-05	5e-05	5e-05	5e-05	5e-05	5e-05	5e-05	5e-05	5e-05	5e-05	5e-05	5e-05	5e-05	5e-05	5e-05	5e-05	5e-05	5e-05	5e-05	5e-05	5e-05	5e-05	5e-05	0.3249	5e-05	0.8694	5e-05	0.891	5e-05	5e-05	5e-05	1.0255	5e-05	0.489	5e-05	5e-05	5e-05	5e-05	5e-05	1.6312	5e-05	5e-05	5e-05	5e-05	5e-05	5e-05	1.4	5e-05	0.4248
ARL6IP5	17.6755	16.6852	20.1569	17.7778	22.5609	26.1079	4.4311	6.0923	2.2626	19.6349	22.3616	4.17	11.0193	10.6593	13.3237	3.0819	5.3316	7.5054	43.0014	27.411	1.207	1.911	7.3779	7.1131	10.1803	5.7106	4.0416	1.157	7.2924	2.4974	19.237	27.5489	12.9203	11.7222	18.4616	5.8593	3.1998	6.0602	2.5591	7.4562	8.1274	28.0109	4.2401	17.3341	7.9505	35.4834	20.3834	8.5931	17.9596
ARL6IP6	5e-05	5e-05	5e-05	5e-05	0.1547	5e-05	0.1631	5e-05	5e-05	0.1691	5e-05	5e-05	5e-05	0.1644	5e-05	5e-05	5e-05	5e-05	0.2675	5e-05	5e-05	5e-05	0.2972	5e-05	5e-05	5e-05	5e-05	0.3868	5e-05	5e-05	5e-05	5e-05	5e-05	5e-05	0.1373	5e-05	5e-05	5e-05	5e-05	0.3243	0.0844	0.0438	0.1862	5e-05	0.3066	0.1299	5e-05	5e-05	5e-05
ARL8A	5e-05	5e-05	5e-05	5e-05	5e-05	5e-05	5e-05	5e-05	0.4156	5e-05	5e-05	5e-05	0.6789	2.1017	5e-05	5e-05	5e-05	5e-05	3.1553	5e-05	5e-05	1.7045	1.2184	5e-05	4.1691	5e-05	5e-05	5e-05	5e-05	5e-05	5e-05	5e-05	5e-05	5e-05	5e-05	5e-05	5e-05	5e-05	5e-05	5e-05	2.0844	5e-05	5e-05	23.4821	1.497	5e-05	5e-05	5e-05	5e-05
ARL8B	5e-05	6.0442	4.3672	1.2706	3.6912	1.9494	4.5493	1.3849	1.4202	3.584	2.7234	5e-05	1.839	1.7621	3.8164	27.9208	1.5372	1.8076	3.7747	3.4588	4.9668	2.9993	4.1526	1.9963	6.3852	2.3219	2.0156	5e-05	1.7009	0.9934	1.5987	5e-05	5e-05	5e-05	1.137	3.5945	5e-05	5e-05	1.3778	5e-05	1.1443	5e-05	0.3319	5e-05	1.3341	5e-05	5e-05	2.4472	5e-05
ARMC1	5e-05	1.1692	0.8315	0.5254	1.0377	5e-05	0.3294	5e-05	5e-05	0.6631	1.0905	1.5407	3.7355	1.3942	0.3645	5e-05	1.1582	5e-05	5e-05	5e-05	0.274	5e-05	0.949	0.8546	0.8085	1.1835	0.2571	5e-05	0.6583	0.0751	0.3065	5e-05	1.0664	0.9988	0.821	5e-05	5e-05	5e-05	5e-05	5e-05	5e-05	0.2412	5e-05	0.3969	1.2579	0.6255	0.6271	1.1218	0.1291
ARMC10	1.1655	1.861	1.5323	1.4254	1.6162	3.1116	0.0716	0.7838	0.4455	3.257	2.026	1.0161	0.6322	1.2601	0.3319	0.1535	1.9372	0.6552	0.2871	0.4317	5e-05	0.0576	2.0719	0.5142	0.5763	0.537	0.6072	5e-05	0.967	0.1083	0.2185	5e-05	3.7231	2.2518	3.3793	1.4734	0.2649	5e-05	0.3234	5e-05	0.0666	0.3713	0.7947	1.3292	3.1264	1.0508	1.1381	5e-05	1.5063
ARMC3	5e-05	5e-05	5e-05	5e-05	5e-05	5e-05	5e-05	0.0092	5e-05	5e-05	5e-05	5e-05	5e-05	5e-05	5e-05	5e-05	5e-05	5e-05	5e-05	5e-05	5e-05	5e-05	5e-05	5e-05	5e-05	5e-05	5e-05	5e-05	5e-05	5e-05	5e-05	5e-05	5e-05	5e-05	5e-05	5e-05	5e-05	5e-05	5e-05	5e-05	5e-05	5e-05	5e-05	5e-05	5e-05	5e-05	5e-05	5e-05	5e-05
ARMC4	5e-05	5e-05	5e-05	5e-05	5e-05	5e-05	5e-05	5e-05	5e-05	5e-05	5e-05	5e-05	5e-05	5e-05	5e-05	5e-05	5e-05	5e-05	5e-05	5e-05	5e-05	5e-05	5e-05	5e-05	5e-05	5e-05	5e-05	5e-05	5e-05	5e-05	5e-05	5e-05	5e-05	5e-05	5e-05	5e-05	5e-05	5e-05	5e-05	5e-05	5e-05	5e-05	5e-05	5e-05	5e-05	5e-05	5e-05	5e-05	5e-05
ARMC5	5e-05	5e-05	5e-05	5e-05	5e-05	5e-05	5e-05	5e-05	5e-05	5e-05	5e-05	5e-05	5e-05	5e-05	5e-05	5e-05	5e-05	5e-05	5e-05	5e-05	5e-05	0.0125	5e-05	5e-05	5e-05	5e-05	5e-05	5e-05	5e-05	5e-05	5e-05	5e-05	5e-05	5e-05	5e-05	5e-05	0.0208	0.0057	5e-05	5e-05	5e-05	5e-05	5e-05	5e-05	5e-05	5e-05	5e-05	5e-05	5e-05
ARMC6	5e-05	0.3635	5e-05	5e-05	0.4435	5e-05	0.2771	5e-05	0.1543	5e-05	0.3834	0.3534	5e-05	0.4372	0.3445	5e-05	0.7918	0.4112	5e-05	0.5533	5e-05	5e-05	0.0511	5e-05	5e-05	5e-05	5e-05	5e-05	5e-05	5e-05	5e-05	0.4697	0.059	0.7004	0.1054	0.4342	5e-05	0.2312	0.0724	0.4419	0.0207	0.3025	0.5505	5e-05	0.0367	2.7973	5e-05	0.0268	0.4142
ARMC8	5e-05	5e-05	5e-05	5e-05	0.0875	5e-05	0.075	5e-05	0.0564	5e-05	5e-05	5e-05	5e-05	0.1511	5e-05	5e-05	0.1704	5e-05	0.039	5e-05	5e-05	5e-05	0.0588	0.0523	5e-05	0.2704	5e-05	5e-05	5e-05	5e-05	5e-05	0.2741	5e-05	0.2304	0.083	5e-05	5e-05	0.1047	5e-05	0.2868	5e-05	0.1722	0.0398	5e-05	0.0958	0.0926	0.0901	0.0343	0.0429
ARMC9	5e-05	5e-05	5e-05	5e-05	5e-05	5e-05	5e-05	5e-05	5e-05	5e-05	5e-05	5e-05	5e-05	5e-05	5e-05	5e-05	5e-05	5e-05	5e-05	5e-05	5e-05	5e-05	5e-05	5e-05	5e-05	5e-05	5e-05	5e-05	5e-05	5e-05	5e-05	5e-05	5e-05	5e-05	5e-05	5e-05	5e-05	5e-05	5e-05	5e-05	5e-05	5e-05	5e-05	5e-05	5e-05	5e-05	5e-05	5e-05	5e-05
ARMCX1	5e-05	5e-05	5e-05	5e-05	5e-05	5e-05	5e-05	5e-05	5e-05	5e-05	5e-05	5e-05	5e-05	5e-05	5e-05	5e-05	5e-05	5e-05	5e-05	5e-05	5e-05	5e-05	5e-05	5e-05	0.3152	5e-05	5e-05	5e-05	5e-05	5e-05	5e-05	5e-05	5e-05	5e-05	5e-05	5e-05	5e-05	5e-05	5e-05	5e-05	5e-05	5e-05	5e-05	5e-05	5e-05	5e-05	5e-05	5e-05	5e-05
ARMCX2	5e-05	5e-05	5e-05	5e-05	5e-05	5e-05	5e-05	5e-05	5e-05	5e-05	5e-05	5e-05	5e-05	5e-05	5e-05	5e-05	5e-05	5e-05	5e-05	5e-05	5e-05	5e-05	5e-05	5e-05	0.106	5e-05	5e-05	5e-05	5e-05	0.0535	5e-05	5e-05	5e-05	5e-05	5e-05	5e-05	5e-05	5e-05	5e-05	5e-05	5e-05	5e-05	1.536	5e-05	5e-05	5e-05	5e-05	0.1363	5e-05
ARMCX3	0.7775	5e-05	6.5916	5e-05	0.6426	0.2588	0.2197	0.2678	0.9224	5e-05	5e-05	0.2865	0.2843	5e-05	0.1147	0.2032	5e-05	0.7472	0.2556	0.2621	0.5349	0.815	5e-05	5e-05	5e-05	0.3675	5e-05	5e-05	0.6092	5e-05	5e-05	5e-05	0.5945	0.5591	0.7596	0.372	0.2626	0.341	0.1145	1.8	5e-05	5e-05	5e-05	6.7661	5e-05	5e-05	0.7048	5e-05	5e-05
ARMCX5	5e-05	5e-05	5e-05	5e-05	5e-05	5e-05	5e-05	5e-05	5e-05	5e-05	5e-05	5e-05	5e-05	5e-05	5e-05	5e-05	5e-05	5e-05	5e-05	5e-05	5e-05	5e-05	5e-05	5e-05	5e-05	5e-05	5e-05	5e-05	5e-05	5e-05	5e-05	5e-05	5e-05	5e-05	5e-05	5e-05	5e-05	5e-05	5e-05	5e-05	5e-05	5e-05	5e-05	5e-05	5e-05	5e-05	5e-05	5e-05	5e-05
ARPC1A	4.2735	0.3187	1.7265	0.5452	1.5198	1.7776	0.809	0.2905	0.4065	0.5949	0.8222	0.6974	0.4971	0.2986	1.0727	5e-05	0.3144	1.1358	0.4017	5e-05	1.0575	1.3446	0.132	0.6075	0.516	0.976	0.5298	2.5125	0.246	0.2013	0.6899	1.0864	2.0004	0.2245	0.1416	0.6354	0.5299	1.5883	0.083	0.3684	0.4898	0.2703	0.0868	0.1819	8.3562	0.2209	5e-05	5e-05	0.5624
ARPC1B	1.2747	1.6541	1.9704	2.0316	2.1915	1.309	4.0294	1.7995	2.6799	5.1635	1.8209	1.1904	5.2533	1.2373	0.8437	5.3112	5e-05	2.9114	3.363	1.17	2.6267	3.6242	5e-05	0.3809	1.6006	1.5695	0.5098	0.1124	1.9487	0.8697	0.4016	0.4353	1.7012	0.0332	5e-05	0.3865	2.2015	0.7971	1.0392	5e-05	1.0493	1.3143	0.2255	0.1189	0.5374	1.3071	0.6409	0.1708	0.9413
ARPC2	37.3174	12.7091	21.9087	20.8601	11.702	12.9667	15.9735	10.7116	19.0482	19.8482	11.9891	19.9592	19.2928	16.552	10.6128	21.563	9.9639	21.4219	15.4179	8.6378	20.307	16.6726	23.2661	14.7932	19.2367	15.7529	9.6558	5.5679	17.6728	23.6708	28.4363	7.5373	21.1917	4.7882	14.666	14.4854	11.9002	23.2573	19.0922	13.1515	21.8821	9.78	18.2967	3.8998	18.9742	7.7485	3.8503	11.5601	9.7116
ARPC3	8.0635	26.9484	40.999	12.9286	19.6261	13.6237	36.3516	14.663	9.2522	38.6607	12.9507	11.5689	4.5699	4.1392	7.6649	11.8955	19.682	13.7269	19.5473	9.1439	7.0434	5.5451	3.9904	10.6168	5.2645	12.7566	5.2913	0.2899	8.6442	7.5539	3.4534	0.7559	4.8032	32.7427	11.3202	19.8321	11.2096	14.7873	1.295	1.1631	2.453	4.9151	0.5367	10.8271	5.1797	14.2852	6.2812	1.6194	6.5885
ARPC4	95.8	15.9711	15.9634	21.4448	14.0315	5e-05	41.4805	26.2162	67.1475	29.2987	40.1829	60.3984	19.7962	5e-05	27.0975	22.5339	6.8863	27.1129	11.7722	11.6726	28.4548	24.0952	16.426	18.3767	16.8674	30.6536	23.7665	26.4765	23.4015	34.8708	24.8092	37.975	55.0894	18.4362	9.994	42.8881	50.2929	58.11	5e-05	5e-05	13.463	7.8075	17.7047	35.6784	11.1564	13.7693	5.6186	6.2735	31.7142
ARPC5	6.4073	5.6585	13.5656	5.5233	6.8321	9.0587	12.0736	15.1759	6.5673	16.5918	11.9298	10.912	9.8678	2.403	15.4617	16.0333	9.6513	14.2488	10.4767	6.7121	10.3575	13.5586	17.5952	12.4077	7.0718	17.6213	6.3496	8.9663	8.9308	9.8957	7.3765	12.9287	14.042	3.6572	2.8422	8.1126	14.1243	9.0809	9.9861	9.7433	5.2859	4.4531	3.2444	4.1949	4.0432	5.3592	9.5683	1.5527	8.9798
ARPC5L	10.4222	6.0483	0.7913	6.1248	3.1765	8.1852	4.77	2.8075	10.7494	4.9744	7.241	7.9629	2.5474	0.2601	0.1517	0.5591	5e-05	7.9534	1.1942	1.0288	5e-05	0.4541	0.7415	14.1978	15.1954	7.7651	5e-05	4.1722	1.0164	3.845	4.4644	6.9915	4.4627	7.8162	0.0778	13.4238	6.4507	6.3268	0.1354	12.5195	0.6178	5e-05	5e-05	2.7394	5e-05	5e-05	3.0813	5e-05	6.5555
ARPP19	5e-05	5e-05	5e-05	5e-05	5e-05	5e-05	5e-05	5e-05	5e-05	5e-05	5e-05	5e-05	5e-05	5e-05	5e-05	5e-05	5e-05	5e-05	5e-05	5e-05	5e-05	5e-05	5e-05	1.4603	5e-05	1.5215	5e-05	1.5805	5e-05	5e-05	5e-05	5e-05	5e-05	5e-05	5e-05	0.7177	5e-05	1.4388	5e-05	5e-05	5e-05	5e-05	5e-05	5e-05	5e-05	5e-05	5e-05	5e-05	0.9149
ARPP21	5e-05	5e-05	5e-05	5e-05	5e-05	5e-05	5e-05	5e-05	5e-05	5e-05	5e-05	5e-05	5e-05	5e-05	5e-05	5e-05	5e-05	5e-05	5e-05	5e-05	5e-05	5e-05	5e-05	5e-05	5e-05	5e-05	5e-05	5e-05	5e-05	5e-05	5e-05	5e-05	5e-05	5e-05	5e-05	5e-05	5e-05	5e-05	5e-05	5e-05	5e-05	5e-05	5e-05	5e-05	5e-05	5e-05	5e-05	5e-05	5e-05
ARR3	5e-05	5e-05	5e-05	5e-05	5e-05	5e-05	5e-05	5e-05	5e-05	5e-05	5e-05	5e-05	5e-05	5e-05	5e-05	5e-05	5e-05	5e-05	5e-05	5e-05	5e-05	5e-05	5e-05	5e-05	5e-05	5e-05	5e-05	5e-05	5e-05	5e-05	5e-05	5e-05	5e-05	5e-05	5e-05	5e-05	5e-05	5e-05	5e-05	5e-05	5e-05	5e-05	5e-05	5e-05	5e-05	5e-05	5e-05	5e-05	5e-05
ARRB1	0.4923	0.2619	0.513	0.4239	1.2622	2.1294	0.5073	1.3481	0.4421	1.8932	2.1502	2.1685	0.0857	0.4458	0.0258	0.0941	0.7702	2.0921	0.4628	0.3863	0.5976	0.5064	0.7583	1.5243	5e-05	0.4744	0.3839	5e-05	0.6093	0.5099	0.483	5e-05	0.9599	0.4571	2.5636	1.4976	0.63	5e-05	0.3982	5e-05	1.2831	1.3564	5e-05	5.3866	2.2747	0.6807	1.9037	0.8213	0.7859
ARRB2	5e-05	5e-05	5e-05	5e-05	5e-05	5e-05	0.1823	5e-05	0.067	5e-05	5e-05	0.3208	0.1964	0.5899	5e-05	5e-05	5e-05	1.0644	1.4371	0.3407	5e-05	5e-05	5e-05	5e-05	0.6802	5e-05	5e-05	5e-05	5e-05	0.1038	0.4655	5e-05	5e-05	5e-05	5e-05	5e-05	0.0977	5e-05	0.6139	5e-05	5e-05	5e-05	5e-05	5e-05	5e-05	5e-05	5e-05	0.0198	5e-05
ARRDC1	5e-05	5e-05	0.3597	5e-05	0.1563	5e-05	5e-05	0.0247	5e-05	0.0327	5e-05	5e-05	0.1384	2.1404	5e-05	5e-05	0.804	0.1693	0.3648	5e-05	0.0384	5e-05	0.1249	5e-05	5e-05	0.1156	0.1722	5e-05	0.1732	5e-05	0.2371	5e-05	1.0334	0.3313	0.7668	0.8957	0.0619	0.1387	0.3908	3.867	0.1041	0.2532	0.8246	0.2179	0.1877	0.1501	0.1296	0.2167	5e-05
ARSA	3.8989	1.0578	0.9687	0.2121	0.7898	1.003	0.7672	0.844	0.2835	0.3267	1.2419	1.1985	0.4408	0.3635	0.2336	0.2684	0.6641	0.3948	0.1418	0.2967	0.0708	0.0634	0.4249	1.1835	0.3238	0.7772	0.3398	1.0114	0.1256	0.3775	0.7534	0.1566	0.2957	0.4003	1.386	0.4911	0.4309	0.2506	5e-05	0.5848	0.1731	0.885	0.6487	0.5336	0.4821	0.4187	0.3934	0.837	0.2982
ARSB	5e-05	5e-05	5e-05	5e-05	5e-05	5e-05	5e-05	5e-05	5e-05	5e-05	5e-05	5e-05	5e-05	5e-05	5e-05	5e-05	5e-05	5e-05	5e-05	5e-05	5e-05	5e-05	5e-05	5e-05	5e-05	5e-05	5e-05	5e-05	5e-05	5e-05	5e-05	5e-05	5e-05	5e-05	0.0277	5e-05	5e-05	5e-05	5e-05	5e-05	5e-05	5e-05	5e-05	5e-05	5e-05	5e-05	5e-05	5e-05	5e-05
ARSD	0.1559	5e-05	2.0127	0.4509	5e-05	1.0775	5e-05	5e-05	5e-05	0.0775	0.3948	5e-05	5e-05	5e-05	5e-05	5e-05	0.6643	5e-05	5e-05	5e-05	5e-05	5e-05	5e-05	5e-05	0.9524	1.0869	5e-05	0.3578	5e-05	5e-05	0.0779	0.4992	0.2161	1.6825	5e-05	5e-05	5e-05	0.133	5e-05	5e-05	5e-05	5e-05	5e-05	0.0646	5e-05	5e-05	0.5486	5e-05	5e-05
ARSE	5e-05	5e-05	0.237	5e-05	0.0492	0.3501	0.0295	0.1472	5e-05	0.0266	5e-05	0.5188	0.2028	0.6424	0.2038	0.7841	0.1365	5e-05	0.1939	5e-05	0.2387	0.2416	0.6386	0.1282	5e-05	1.0387	5e-05	0.2325	0.1746	0.0158	0.1041	5e-05	0.3612	0.4635	0.0251	0.8584	5e-05	2.4796	0.1443	0.803	1.1271	0.7703	0.1807	0.524	0.1831	5e-05	5e-05	5e-05	0.898
ARSK	5e-05	5e-05	5e-05	5e-05	5e-05	5e-05	5e-05	5e-05	5e-05	5e-05	5e-05	5e-05	5e-05	5e-05	5e-05	5e-05	5e-05	5e-05	5e-05	5e-05	5e-05	5e-05	5e-05	5e-05	5e-05	5e-05	5e-05	5e-05	5e-05	5e-05	5e-05	5e-05	5e-05	5e-05	5e-05	5e-05	5e-05	5e-05	5e-05	5e-05	5e-05	5e-05	5e-05	5e-05	5e-05	5e-05	5e-05	5e-05	5e-05
ARVCF	5e-05	5e-05	5e-05	5e-05	5e-05	5e-05	0.2617	0.04	5e-05	0.1527	5e-05	5e-05	0.0553	5e-05	5e-05	5e-05	5e-05	5e-05	0.1002	5e-05	5e-05	0.1308	5e-05	0.0815	1.3007	5e-05	0.0475	5e-05	5e-05	5e-05	5e-05	5e-05	0.0873	5e-05	0.0162	5e-05	5e-05	5e-05	5e-05	5e-05	5e-05	5e-05	5e-05	0.0511	5e-05	5e-05	5e-05	5e-05	0.0478
ARX	5e-05	5e-05	5e-05	5e-05	5e-05	5e-05	5e-05	5e-05	5e-05	5e-05	5e-05	5e-05	5e-05	5e-05	5e-05	5e-05	5e-05	5e-05	5e-05	5e-05	5e-05	5e-05	5e-05	5e-05	5e-05	5e-05	5e-05	5e-05	5e-05	5e-05	5e-05	5e-05	5e-05	5e-05	5e-05	5e-05	5e-05	5e-05	5e-05	5e-05	5e-05	5e-05	5e-05	5e-05	5e-05	5e-05	5e-05	5e-05	5e-05
ASAH1	4.4784	1.7076	9.5351	3.3842	2.8053	7.1623	2.1388	4.0253	2.0383	2.0074	5.1234	5.2916	8.5974	8.6333	2.1	4.5384	2.555	5.4289	4.1153	3.7847	3.6136	4.2056	5.4503	7.8895	4.8662	3.1236	4.0046	2.5008	2.7558	2.3426	3.4036	6.7785	1.175	10.7338	6.2021	2.3946	2.6566	3.3074	4.5762	2.1912	9.5352	6.7467	4.0141	3.1494	7.73	19.9272	10.2906	4.105	9.9218
ASAH2	5e-05	5e-05	5e-05	5e-05	5e-05	5e-05	5e-05	5e-05	5e-05	5e-05	5e-05	5e-05	5e-05	5e-05	5e-05	5e-05	5e-05	5e-05	5e-05	5e-05	5e-05	5e-05	5e-05	5e-05	5e-05	5e-05	5e-05	5e-05	5e-05	5e-05	5e-05	5e-05	5e-05	5e-05	5e-05	5e-05	5e-05	5e-05	5e-05	5e-05	5e-05	5e-05	5e-05	5e-05	5e-05	5e-05	5e-05	5e-05	5e-05
ASAP1	5e-05	5e-05	5e-05	5e-05	0.7643	5e-05	0.2918	5e-05	5e-05	5e-05	5e-05	5e-05	5e-05	5e-05	5e-05	5e-05	1.6582	5e-05	5e-05	5e-05	5e-05	5e-05	0.0548	5e-05	5e-05	5e-05	5e-05	5e-05	5e-05	5e-05	5e-05	5e-05	5e-05	5e-05	5e-05	5e-05	5e-05	5e-05	0.578	5e-05	5e-05	5e-05	1.5892	1.0776	5e-05	5e-05	5e-05	5e-05	5e-05
ASAP2	5e-05	5e-05	5e-05	5e-05	5e-05	5e-05	5e-05	5e-05	5e-05	5e-05	5e-05	5e-05	5e-05	5e-05	5e-05	5e-05	0.5262	5e-05	5e-05	5e-05	5e-05	5e-05	5e-05	5e-05	2.1937	5e-05	5e-05	5e-05	5e-05	5e-05	5e-05	5e-05	5e-05	5e-05	5e-05	5e-05	5e-05	5e-05	5e-05	5e-05	5e-05	5e-05	0.632	0.0639	5e-05	5e-05	5e-05	5e-05	0.1627
ASAP3	5e-05	5e-05	5e-05	5e-05	5e-05	5e-05	5e-05	5e-05	5e-05	5e-05	5e-05	5e-05	5e-05	5e-05	5e-05	5e-05	5e-05	5e-05	5e-05	5e-05	5e-05	5e-05	5e-05	5e-05	5e-05	5e-05	5e-05	5e-05	5e-05	5e-05	5e-05	5e-05	5e-05	5e-05	5e-05	5e-05	5e-05	5e-05	5e-05	5e-05	5e-05	5e-05	5e-05	5e-05	5e-05	5e-05	5e-05	5e-05	5e-05
ASB14	5e-05	5e-05	5e-05	5e-05	5e-05	5e-05	5e-05	5e-05	5e-05	5e-05	5e-05	5e-05	5e-05	5e-05	5e-05	5e-05	5e-05	5e-05	5e-05	5e-05	5e-05	5e-05	5e-05	5e-05	5e-05	5e-05	5e-05	5e-05	5e-05	5e-05	5e-05	5e-05	5e-05	5e-05	5e-05	5e-05	5e-05	5e-05	5e-05	5e-05	5e-05	5e-05	5e-05	5e-05	0.1226	5e-05	5e-05	5e-05	5e-05
ASB15	5e-05	5e-05	5e-05	5e-05	5e-05	5e-05	5e-05	5e-05	5e-05	5e-05	5e-05	5e-05	5e-05	5e-05	0.069	5e-05	0.1043	5e-05	5e-05	5e-05	5e-05	5e-05	0.1264	5e-05	5e-05	5e-05	5e-05	5e-05	5e-05	5e-05	5e-05	0.2902	0.3886	5e-05	5e-05	5e-05	5e-05	5e-05	5e-05	5e-05	5e-05	5e-05	5e-05	5e-05	5e-05	5e-05	5e-05	5e-05	5e-05
ASB6	5e-05	5e-05	5e-05	5e-05	5e-05	5e-05	5e-05	5e-05	5e-05	5e-05	5e-05	0.0459	5e-05	5e-05	5e-05	5e-05	5e-05	5e-05	5e-05	5e-05	5e-05	5e-05	5e-05	0.0526	5e-05	5e-05	5e-05	5e-05	5e-05	5e-05	5e-05	5e-05	5e-05	5e-05	5e-05	5e-05	5e-05	5e-05	5e-05	5e-05	5e-05	5e-05	5e-05	5e-05	5e-05	5e-05	5e-05	5e-05	5e-05
ASB9	5e-05	5e-05	5e-05	5e-05	0.1313	5e-05	5e-05	5e-05	5e-05	5e-05	5e-05	5e-05	5e-05	5e-05	5e-05	5e-05	5e-05	5e-05	5e-05	5e-05	5e-05	0.0421	5e-05	5e-05	5e-05	5e-05	5e-05	5e-05	5e-05	5e-05	5e-05	5e-05	5e-05	5e-05	0.4248	5e-05	5e-05	5e-05	5e-05	5e-05	5e-05	0.2186	5e-05	5e-05	5e-05	5e-05	0.5727	5e-05	5e-05
ASCC1	5e-05	0.7075	0.33	0.3833	5e-05	0.3267	0.2043	0.3245	5e-05	0.7155	0.3223	1.2991	0.565	5e-05	5e-05	5e-05	0.1975	0.2843	0.1623	5e-05	5e-05	5e-05	5e-05	0.4335	0.4837	0.7536	0.5274	5e-05	0.704	5e-05	0.2342	5e-05	0.1497	0.2953	0.4267	0.626	0.3306	5e-05	5e-05	5e-05	5e-05	0.2819	5e-05	0.3069	0.6293	0.4563	0.341	0.1305	5e-05
ASCC2	5e-05	5e-05	0.6712	5e-05	5e-05	5e-05	0.4982	0.0086	0.0633	0.0991	5e-05	5e-05	0.0558	5e-05	0.0183	0.0253	1.5052	0.1003	0.0459	0.3876	0.0526	5e-05	5e-05	1.668	5e-05	0.6887	5e-05	0.2916	0.5002	5e-05	0.2027	5e-05	0.1707	0.0988	0.0971	0.6132	0.0351	5e-05	5e-05	5e-05	5e-05	5e-05	5e-05	0.1592	5e-05	0.9508	5e-05	5e-05	0.2458
ASCC3	1.8154	0.0547	0.2949	0.2817	0.1203	0.0829	5e-05	0.0521	5e-05	0.2917	0.1853	0.0365	0.1142	0.7215	0.1247	0.0987	1.1407	0.3039	0.3818	0.0121	0.4927	0.0808	1.0707	0.2299	0.1579	0.6989	5e-05	5e-05	0.354	0.1543	0.2657	1.0245	0.1405	0.2249	0.4248	0.6948	0.0073	0.0512	0.2257	0.3818	0.0436	0.2228	0.434	0.0712	0.9841	0.2067	0.4686	0.1567	0.1936
ASCL2	5e-05	5e-05	5e-05	5e-05	5e-05	5e-05	5e-05	5e-05	5e-05	5e-05	5e-05	5e-05	5e-05	5e-05	5e-05	5e-05	5e-05	0.0324	5e-05	5e-05	5e-05	5e-05	5e-05	5e-05	5e-05	5e-05	5e-05	5e-05	5e-05	5e-05	5e-05	5e-05	5e-05	5e-05	5e-05	5e-05	5e-05	5e-05	5e-05	5e-05	5e-05	5e-05	5e-05	5e-05	5e-05	5e-05	5e-05	5e-05	5e-05
ASF1A	5e-05	5e-05	5e-05	5e-05	5e-05	5e-05	5e-05	5e-05	5e-05	5e-05	5e-05	5e-05	5e-05	5e-05	5e-05	5e-05	5e-05	5e-05	5e-05	5e-05	5e-05	5e-05	5e-05	5e-05	5e-05	5e-05	5e-05	5e-05	5e-05	5e-05	5e-05	5e-05	5e-05	5.2144	5e-05	5e-05	0.7804	2.2759	5e-05	5e-05	5e-05	5e-05	5e-05	5e-05	5e-05	5e-05	5e-05	5e-05	5e-05
ASF1B	5e-05	5e-05	5e-05	5e-05	0.1168	5e-05	5e-05	5e-05	5e-05	5e-05	5e-05	5e-05	5e-05	5e-05	5e-05	5e-05	5e-05	5e-05	5e-05	5e-05	5e-05	0.232	5e-05	0.2286	5e-05	5e-05	5e-05	5e-05	5e-05	5e-05	5e-05	5e-05	5e-05	5e-05	5e-05	5e-05	0.0726	5e-05	5e-05	5e-05	5e-05	5e-05	5e-05	5e-05	5e-05	5e-05	5e-05	5e-05	5e-05
ASH1L	5e-05	5e-05	5e-05	5e-05	5e-05	5e-05	5e-05	5e-05	5e-05	5e-05	5e-05	5e-05	5e-05	5e-05	5e-05	5e-05	5e-05	5e-05	5e-05	5e-05	5e-05	5e-05	5e-05	5e-05	5e-05	5e-05	5e-05	5e-05	5e-05	5e-05	5e-05	5e-05	5e-05	5e-05	5e-05	5e-05	5e-05	5e-05	5e-05	5e-05	5e-05	5e-05	5e-05	5e-05	5e-05	5e-05	5e-05	5e-05	5e-05
ASH2L	5e-05	5e-05	0.716	0.0449	0.0251	0.0636	5e-05	0.1425	0.1011	0.1941	0.1142	0.0675	0.2608	5e-05	0.3796	0.1177	0.0646	0.113	0.1087	0.046	0.1296	5e-05	5e-05	0.0956	5e-05	0.139	0.1065	5e-05	0.0874	0.0118	0.0246	0.0639	5e-05	0.1353	0.0684	0.2661	5e-05	5e-05	5e-05	5e-05	0.1273	0.0782	0.1179	0.0802	0.1528	0.0734	0.0443	5e-05	0.168
ASIC4	5e-05	5e-05	5e-05	5e-05	5e-05	5e-05	5e-05	5e-05	5e-05	5e-05	5e-05	5e-05	5e-05	5e-05	5e-05	5e-05	5e-05	5e-05	5e-05	5e-05	5e-05	5e-05	5e-05	5e-05	5e-05	5e-05	5e-05	5e-05	5e-05	5e-05	5e-05	5e-05	5e-05	5e-05	5e-05	5e-05	5e-05	5e-05	5e-05	5e-05	5e-05	5e-05	5e-05	5e-05	5e-05	5e-05	5e-05	5e-05	5e-05
ASL	1.5067	2.1052	6.5706	1.8836	0.0312	6.7764	2.0036	0.8673	2.1882	10.1901	4.5236	2.3795	1.0114	4.519	4.6926	5.3011	4.4993	6.8994	1.3765	1.741	4.3364	1.7123	2.6795	1.2561	0.914	13.4093	3.4735	5.5881	0.7731	5.4445	1.992	7.5034	2.8857	1.4913	1.0584	5.4132	0.9339	1.3814	3.5827	3.6111	4.1632	3.8329	2.3683	0.6509	6.3851	2.6367	0.8797	0.9934	10.1638
ASMTL	5e-05	5e-05	0.0404	5e-05	0.0508	5e-05	5e-05	0.0373	0.0337	5e-05	0.1097	0.1144	0.0329	5e-05	5e-05	5e-05	0.064	5e-05	5e-05	5e-05	5e-05	5e-05	0.0135	0.0615	0.2116	0.8568	0.0443	5e-05	0.0509	0.0148	0.0535	1.1018	5e-05	5e-05	0.039	5e-05	5e-05	5e-05	5e-05	5e-05	5e-05	5e-05	5e-05	5e-05	5e-05	5e-05	5e-05	5e-05	5e-05
ASNA1	1.8899	3.8195	4.2134	3.8062	4.1201	16.582	2.4661	2.5529	4.1061	6.0894	13.6355	12.0634	3.3665	1.2466	1.6801	5.0078	0.2892	16.5387	3.5998	2.5556	3.5233	6.1246	0.6539	8.42	5.0168	4.0322	1.049	1.0833	2.4064	1.3359	5.7479	1.3624	5.3306	10.5507	11.9177	3.8471	4.2672	3.1198	5.4725	3.7465	2.5003	27.1387	0.6399	5.298	5.1654	2.9976	3.9303	0.7333	5.8848
ASNS	1.8144	1.881	0.3129	0.6546	1.6603	0.6551	0.5182	0.1612	5e-05	4.9148	1.8159	0.0543	0.7797	2.0403	1.3949	0.0912	0.4642	3.8929	0.8431	5e-05	0.7157	0.4318	0.3799	2.358	0.1232	1.0081	1.1059	5e-05	3.3411	0.0261	5e-05	5e-05	0.0321	1.5541	2.536	0.566	0.6483	1.1124	1.2959	5e-05	5e-05	5.318	0.3279	1.8052	0.0424	1.597	1.4878	0.0531	0.2308
ASPA	5e-05	5e-05	5e-05	5e-05	5e-05	5e-05	5e-05	5e-05	5e-05	5e-05	5e-05	5e-05	5e-05	5e-05	5e-05	5e-05	5e-05	5e-05	5e-05	5e-05	5e-05	5e-05	5e-05	5e-05	5.8758	5e-05	5e-05	5e-05	5e-05	5e-05	5e-05	5e-05	5e-05	5e-05	5e-05	5e-05	5e-05	5e-05	5e-05	5e-05	5e-05	5e-05	5e-05	5e-05	5e-05	5e-05	5e-05	5e-05	5e-05
ASPH	2.3195	0.1182	0.5735	0.4357	1.8882	0.4027	1.0613	0.9438	0.9429	1.5941	1.4106	0.7984	0.5675	0.2283	0.2966	0.4479	1.6198	0.336	0.4623	0.4656	0.2186	0.1447	0.7807	1.7591	1.5872	3.7925	0.5696	5e-05	0.9035	0.3751	0.4004	1.7537	2.2035	2.8137	0.8522	0.9976	0.9261	0.7756	5e-05	0.1231	1.5305	1.2111	1.5011	3.7614	3.7227	5e-05	0.5978	1.848	0.853
ASPHD2	5e-05	5e-05	5e-05	5e-05	5e-05	5e-05	5e-05	5e-05	5e-05	5e-05	5e-05	5e-05	5e-05	5e-05	5e-05	5e-05	5e-05	5e-05	5e-05	5e-05	5e-05	5e-05	5e-05	5e-05	5e-05	5e-05	5e-05	5e-05	5e-05	5e-05	5e-05	5e-05	5e-05	5e-05	5e-05	5e-05	5e-05	5e-05	5e-05	5e-05	5e-05	5e-05	5e-05	5e-05	5e-05	5e-05	5e-05	5e-05	5e-05
ASPM	5e-05	5e-05	5e-05	5e-05	5e-05	5e-05	5e-05	5e-05	5e-05	5e-05	5e-05	5e-05	5e-05	5e-05	5e-05	5e-05	5e-05	5e-05	5e-05	5e-05	5e-05	5e-05	5e-05	5e-05	5e-05	5e-05	5e-05	5e-05	5e-05	5e-05	5e-05	5e-05	5e-05	5e-05	5e-05	5e-05	5e-05	5e-05	5e-05	5e-05	5e-05	5e-05	5e-05	5e-05	5e-05	5e-05	5e-05	5e-05	5e-05
ASPN	12.579	5e-05	5e-05	5e-05	5e-05	5e-05	5e-05	5e-05	5e-05	5e-05	5e-05	0.1165	5e-05	1.5099	5e-05	5e-05	0.1048	5e-05	5e-05	5e-05	5e-05	5e-05	0.3896	5e-05	5e-05	0.1079	0.5775	5e-05	5e-05	0.5252	0.9423	5e-05	5e-05	5e-05	0.6783	5e-05	5e-05	5e-05	5e-05	0.624	0.1886	5e-05	0.2903	1.3206	1.0231	5e-05	5e-05	5.1245	5e-05
ASPSCR1	5e-05	5e-05	5e-05	5e-05	5e-05	0.427	5e-05	0.0642	5e-05	5e-05	5e-05	5e-05	5e-05	5e-05	5e-05	5e-05	5e-05	5e-05	0.0473	5e-05	5e-05	5e-05	5e-05	5e-05	5e-05	5e-05	5e-05	0.5241	5e-05	5e-05	5e-05	0.5757	5e-05	5e-05	0.0511	5e-05	5e-05	0.3162	5e-05	0.3548	5e-05	5e-05	0.0299	5e-05	0.0895	5e-05	5e-05	5e-05	5e-05
ASRGL1	5e-05	5e-05	0.4764	5e-05	5e-05	5e-05	5e-05	5e-05	3.6276	5e-05	5e-05	5e-05	5e-05	0.2607	5e-05	5e-05	0.1627	5e-05	5e-05	5e-05	5e-05	5e-05	1.6742	0.3177	5e-05	0.3863	5e-05	5e-05	5e-05	5e-05	5e-05	0.6863	5e-05	5e-05	5e-05	5e-05	5e-05	5e-05	2.277	5e-05	2.1835	5e-05	5.292	5e-05	3.6916	0.2605	5e-05	5e-05	5e-05
ASS1	0.4542	5.8419	10.7445	6.201	5.6785	11.0829	3.0496	3.5657	6.2742	5.6184	7.0462	4.3008	6.7063	14.0815	10.0955	9.7635	11.8192	18.2818	5.3463	8.9938	13.6215	9.6666	8.8123	26.4178	0.1988	6.4039	5.997	2.096	11.5811	3.605	6.9527	3.1426	2.957	9.7137	13.675	3.6388	2.1817	3.6429	8.2382	1.3689	8.9291	25.5813	4.0801	2.874	8.7223	6.3907	5.5593	0.4438	4.0141
ASTE1	5e-05	5e-05	5e-05	5e-05	5e-05	5e-05	5e-05	5e-05	5e-05	5e-05	5e-05	5e-05	5e-05	5e-05	5e-05	0.2318	5e-05	5e-05	5e-05	5e-05	5e-05	5e-05	5e-05	5e-05	5e-05	5e-05	5e-05	5e-05	5e-05	5e-05	5e-05	5e-05	5e-05	5e-05	5e-05	5e-05	5e-05	5e-05	5e-05	5e-05	5e-05	5e-05	5e-05	5e-05	5e-05	5e-05	5e-05	5e-05	5e-05
ASTL	5e-05	5e-05	5e-05	5e-05	5e-05	5e-05	5e-05	5e-05	5e-05	5e-05	5e-05	5e-05	5e-05	5e-05	5e-05	5e-05	5e-05	5e-05	5e-05	5e-05	5e-05	5e-05	5e-05	5e-05	5e-05	5e-05	5e-05	5e-05	5e-05	5e-05	5e-05	5e-05	5e-05	5e-05	5e-05	5e-05	5e-05	5e-05	5e-05	5e-05	5e-05	5e-05	5e-05	5e-05	5e-05	5e-05	5e-05	5e-05	5e-05
ASUN	5e-05	5e-05	0.1295	5e-05	0.2079	0.5855	5e-05	0.3743	5e-05	0.286	5e-05	1.7622	2.5368	0.0542	2.2652	5e-05	5e-05	5e-05	0.0322	0.0789	1.5684	0.7254	5e-05	1.3196	5e-05	2.8484	0.1867	1.9658	0.0469	0.0394	0.0595	1.8753	5e-05	0.0606	0.0471	0.709	5e-05	5e-05	0.064	0.6857	5e-05	0.0082	5e-05	0.1555	5e-05	5e-05	2.0247	0.0366	0.1652
ASXL2	5e-05	5e-05	5e-05	5e-05	5e-05	5e-05	5e-05	5e-05	5e-05	5e-05	5e-05	5e-05	5e-05	5e-05	0.009	5e-05	5e-05	5e-05	5e-05	5e-05	5e-05	5e-05	5e-05	5e-05	5e-05	5e-05	0.0035	5e-05	0.0056	5e-05	5e-05	5e-05	5e-05	5e-05	5e-05	5e-05	5e-05	5e-05	5e-05	5e-05	5e-05	5e-05	5e-05	5e-05	5e-05	5e-05	5e-05	5e-05	5e-05
ATAD1	5e-05	5e-05	5e-05	5e-05	5e-05	0.2719	5e-05	5e-05	5e-05	5e-05	0.1257	5e-05	5e-05	5e-05	5e-05	5e-05	0.0933	5e-05	5e-05	5e-05	5e-05	5e-05	5e-05	0.4962	5e-05	0.6518	5e-05	0.0935	0.785	0.1433	5e-05	5e-05	1.3191	5e-05	5e-05	0.051	0.3149	0.8619	5e-05	0.3846	0.1155	0.4494	0.249	0.3703	0.6949	5e-05	0.2156	0.0584	1.5602
ATAD2	5e-05	5e-05	5e-05	5e-05	0.1624	5e-05	5e-05	5e-05	0.022	0.46	5e-05	5e-05	0.0966	0.0156	5e-05	5e-05	5e-05	5e-05	0.0717	0.018	5e-05	5e-05	0.0142	5e-05	5e-05	5e-05	5e-05	5e-05	0.0219	5e-05	5e-05	0.0412	0.3059	0.0997	0.0155	5e-05	5e-05	0.1212	5e-05	5e-05	5e-05	0.0114	5e-05	5e-05	5e-05	5e-05	5e-05	5e-05	5e-05
ATAD2B	5e-05	5e-05	5e-05	5e-05	5e-05	5e-05	5e-05	5e-05	5e-05	5e-05	5e-05	5e-05	5e-05	5e-05	5e-05	5e-05	5e-05	5e-05	5e-05	5e-05	5e-05	5e-05	5e-05	5e-05	5e-05	5e-05	5e-05	5e-05	5e-05	5e-05	5e-05	5e-05	5e-05	5e-05	5e-05	5e-05	5e-05	5e-05	5e-05	5e-05	5e-05	5e-05	5e-05	5e-05	5e-05	5e-05	5e-05	5e-05	5e-05
ATAD3A	0.8952	0.5264	2.6276	0.4301	2.7745	1.2911	1.7009	1.8937	1.146	0.9262	1.0202	1.712	0.8338	1.3465	0.8642	5e-05	0.8882	1.6629	1.6719	0.8616	0.9844	0.7461	0.43	1.2131	0.2371	1.3316	0.2594	1.1825	0.6388	0.3196	0.1165	6.7648	4.547	2.2618	1.2581	2.9795	1.0207	1.6126	5e-05	5e-05	0.9222	2.1552	2.1167	11.8548	5e-05	0.6031	0.6034	1.1219	5.5951
ATAD3B	5e-05	5e-05	5e-05	5e-05	5e-05	5e-05	5e-05	5e-05	5e-05	5e-05	5e-05	5e-05	5e-05	5e-05	5e-05	5e-05	5e-05	5e-05	5e-05	5e-05	5e-05	5e-05	0.1726	5e-05	5e-05	5e-05	5e-05	5e-05	5e-05	5e-05	5e-05	5e-05	5e-05	5e-05	5e-05	5e-05	5e-05	5e-05	5e-05	5e-05	5e-05	5e-05	5e-05	5e-05	5e-05	5e-05	5e-05	5e-05	5e-05
ATAD5	5e-05	5e-05	5e-05	5e-05	5e-05	5e-05	5e-05	5e-05	5e-05	5e-05	5e-05	5e-05	5e-05	5e-05	5e-05	5e-05	5e-05	5e-05	5e-05	5e-05	5e-05	5e-05	5e-05	5e-05	5e-05	5e-05	5e-05	5e-05	5e-05	5e-05	5e-05	5e-05	5e-05	5e-05	5e-05	5e-05	5e-05	5e-05	5e-05	5e-05	5e-05	5e-05	5e-05	5e-05	5e-05	5e-05	5e-05	5e-05	5e-05
ATAT1	5e-05	5e-05	5e-05	5e-05	5e-05	5e-05	5e-05	5e-05	5e-05	5e-05	5e-05	5e-05	5e-05	5e-05	5e-05	5e-05	5e-05	5e-05	5e-05	5e-05	5e-05	5e-05	5e-05	5e-05	5e-05	5e-05	5e-05	5e-05	5e-05	5e-05	5e-05	5e-05	5e-05	0.0133	5e-05	5e-05	5e-05	5e-05	5e-05	5e-05	5e-05	5e-05	5e-05	5e-05	5e-05	5e-05	5e-05	5e-05	5e-05
ATE1	0.1004	5e-05	5e-05	5e-05	5e-05	5e-05	5e-05	0.1017	5e-05	5e-05	0.2036	0.1885	5e-05	0.2014	5e-05	5e-05	5e-05	0.1685	0.3654	5e-05	5e-05	0.0158	0.0415	0.2851	0.1222	0.115	0.0131	0.1613	5e-05	0.094	5e-05	1.0753	5e-05	0.2591	5e-05	5e-05	5e-05	0.2721	5e-05	0.175	0.1491	0.3233	0.4834	0.3524	0.1746	5e-05	5e-05	5e-05	0.2449
ATF1	5e-05	5e-05	5e-05	5e-05	5e-05	5e-05	5e-05	5e-05	5e-05	5e-05	5e-05	5e-05	5e-05	5e-05	5e-05	5e-05	5e-05	5e-05	5e-05	5e-05	5e-05	5e-05	5e-05	5e-05	5e-05	5e-05	5e-05	5e-05	5e-05	5e-05	5e-05	0.1232	5e-05	5e-05	5e-05	5e-05	5e-05	5e-05	5e-05	5e-05	5e-05	5e-05	5e-05	5e-05	5e-05	5e-05	5e-05	5e-05	5e-05
ATF2	5e-05	5e-05	5e-05	5e-05	5e-05	5e-05	5e-05	5e-05	5e-05	0.0391	0.0404	5e-05	5e-05	0.22	5e-05	5e-05	5e-05	0.0799	0.1223	5e-05	5e-05	5e-05	5e-05	5e-05	5e-05	5e-05	5e-05	5e-05	5e-05	5e-05	5e-05	5e-05	5e-05	5e-05	5e-05	0.0491	5e-05	5e-05	0.0472	5e-05	5e-05	0.1646	5e-05	5e-05	0.0929	0.1515	0.1237	5e-05	5e-05
ATF3	5e-05	5e-05	5e-05	5e-05	5e-05	5e-05	5e-05	5e-05	5e-05	5e-05	5e-05	5e-05	5e-05	5e-05	5e-05	5e-05	5e-05	5e-05	5e-05	5e-05	5e-05	5e-05	5e-05	5e-05	5e-05	5e-05	5e-05	5e-05	5e-05	5e-05	5e-05	5e-05	5e-05	5e-05	5e-05	5e-05	5e-05	5e-05	5e-05	5e-05	5e-05	5e-05	5e-05	5e-05	5e-05	5e-05	5e-05	5e-05	5e-05
ATF7	5e-05	5e-05	5e-05	5e-05	5e-05	5e-05	5e-05	5e-05	5e-05	5e-05	5e-05	5e-05	5e-05	5e-05	5e-05	5e-05	5e-05	5e-05	5e-05	5e-05	5e-05	5e-05	5e-05	5e-05	5e-05	5e-05	5e-05	5e-05	5e-05	5e-05	5e-05	5e-05	5e-05	5e-05	5e-05	5e-05	5e-05	5e-05	5e-05	5e-05	5e-05	5e-05	0.0932	5e-05	5e-05	5e-05	5e-05	5e-05	5e-05
ATF7IP	5e-05	5e-05	5e-05	5e-05	5e-05	5e-05	5e-05	5e-05	5e-05	5e-05	5e-05	5e-05	5e-05	5e-05	5e-05	5e-05	5e-05	5e-05	5e-05	5e-05	5e-05	5e-05	5e-05	5e-05	5e-05	5e-05	5e-05	5e-05	5e-05	5e-05	5e-05	5e-05	5e-05	5e-05	5e-05	5e-05	5e-05	5e-05	5e-05	5e-05	5e-05	5e-05	5e-05	5e-05	5e-05	5e-05	5e-05	5e-05	5e-05
ATF7IP2	5e-05	5e-05	5e-05	5e-05	5e-05	5e-05	5e-05	5e-05	5e-05	5e-05	5e-05	5e-05	5e-05	5e-05	5e-05	5e-05	5e-05	5e-05	5e-05	5e-05	5e-05	5e-05	5e-05	5e-05	5e-05	5e-05	5e-05	5e-05	5e-05	5e-05	5e-05	5e-05	5e-05	5e-05	5e-05	5e-05	5e-05	5e-05	5e-05	5e-05	5e-05	5e-05	5e-05	5e-05	5e-05	5e-05	5e-05	5e-05	5e-05
ATG12	5e-05	5e-05	5e-05	5e-05	5e-05	5e-05	5e-05	5e-05	5e-05	5e-05	5e-05	5e-05	5e-05	5e-05	5e-05	5e-05	5e-05	5e-05	5e-05	5e-05	5e-05	5e-05	5e-05	5e-05	5e-05	5e-05	0.3279	5e-05	0.3276	0.3228	5e-05	5e-05	5e-05	5e-05	5e-05	5e-05	5e-05	5e-05	5e-05	5e-05	5e-05	5e-05	5e-05	5e-05	5e-05	5e-05	5e-05	5e-05	5e-05
ATG13	5e-05	5e-05	5e-05	5e-05	5e-05	5e-05	5e-05	5e-05	5e-05	5e-05	5e-05	5e-05	5e-05	5e-05	5e-05	5e-05	5e-05	5e-05	5e-05	5e-05	5e-05	5e-05	0.0352	5e-05	5e-05	5e-05	5e-05	5e-05	5e-05	5e-05	5e-05	5e-05	5e-05	0.0373	0.0651	5e-05	5e-05	5e-05	0.043	5e-05	5e-05	5e-05	5e-05	5e-05	5e-05	5e-05	5e-05	5e-05	0.0174
ATG16L1	5e-05	5e-05	5e-05	5e-05	5e-05	5e-05	5e-05	5e-05	5e-05	0.5091	0.1849	0.1431	0.1355	5e-05	0.1585	5e-05	5e-05	0.2948	5e-05	5e-05	0.2311	5e-05	0.0327	5e-05	5e-05	5e-05	0.121	5e-05	1.2669	5e-05	5e-05	5e-05	5e-05	5e-05	5e-05	5e-05	5e-05	5e-05	5e-05	5e-05	5e-05	5e-05	5e-05	0.2461	0.0915	5e-05	5e-05	0.0346	5e-05
ATG2A	5e-05	5e-05	5e-05	5e-05	5e-05	5e-05	5e-05	5e-05	5e-05	5e-05	5e-05	5e-05	5e-05	5e-05	5e-05	5e-05	5e-05	5e-05	0.0484	5e-05	5e-05	5e-05	5e-05	5e-05	5e-05	5e-05	5e-05	5e-05	5e-05	5e-05	5e-05	5e-05	5e-05	5e-05	5e-05	5e-05	5e-05	5e-05	5e-05	5e-05	5e-05	5e-05	5e-05	5e-05	5e-05	5e-05	5e-05	5e-05	5e-05
ATG2B	5e-05	5e-05	5e-05	5e-05	5e-05	5e-05	5e-05	5e-05	5e-05	5e-05	5e-05	5e-05	5e-05	5e-05	5e-05	5e-05	5e-05	5e-05	5e-05	5e-05	5e-05	5e-05	5e-05	5e-05	5e-05	5e-05	5e-05	5e-05	5e-05	5e-05	5e-05	0.0699	5e-05	5e-05	5e-05	5e-05	5e-05	5e-05	5e-05	5e-05	5e-05	5e-05	5e-05	5e-05	5e-05	5e-05	5e-05	5e-05	5e-05
ATG3	1.6141	1.2437	2.5374	4.1547	2.3666	2.9809	1.6462	3.1308	5e-05	2.4735	2.8972	2.2604	2.1322	12.9543	1.5017	0.4031	5.251	0.6934	3.2358	1.5572	1.0805	0.9957	2.166	3.703	3.8861	2.1252	1.2645	1.8237	1.4589	1.0246	0.676	0.9261	2.1625	3.0896	3.108	3.5406	3.0585	5e-05	3.6556	0.2621	6.1306	4.8894	2.8437	0.6541	5.5385	5.4646	1.7007	4.0307	5.0026
ATG4B	0.2526	5e-05	5e-05	5e-05	1.4071	0.1296	0.9877	0.1316	0.1769	0.3599	0.9649	0.2338	5e-05	0.4008	0.0639	5e-05	0.267	5e-05	0.1354	5e-05	5e-05	5e-05	5e-05	0.2913	5e-05	5e-05	5e-05	5e-05	5e-05	0.0633	5e-05	0.1064	0.1362	0.3983	0.9585	0.3928	0.5776	0.2761	0.572	5e-05	0.1211	5e-05	0.343	5e-05	0.22	5e-05	5e-05	0.5219	5e-05
ATG4C	5e-05	5e-05	5e-05	5e-05	5e-05	5e-05	5e-05	5e-05	5e-05	5e-05	5e-05	5e-05	5e-05	5e-05	5e-05	5e-05	5e-05	5e-05	5e-05	5e-05	5e-05	5e-05	5e-05	5e-05	5e-05	5e-05	5e-05	5e-05	5e-05	5e-05	5e-05	5e-05	5e-05	5e-05	5e-05	5e-05	5e-05	5e-05	5e-05	5e-05	5e-05	5e-05	5e-05	5e-05	5e-05	5e-05	5e-05	5e-05	5e-05
ATG5	0.3875	5e-05	5e-05	1.7238	0.5466	2.8998	5e-05	5e-05	0.1139	0.3348	12.3171	1.8747	2.4085	5e-05	0.84	5e-05	7.2235	2.7861	2.6696	5e-05	5e-05	5e-05	5e-05	3.0909	5e-05	5e-05	5e-05	5e-05	0.7465	1.716	1.3904	0.4417	5e-05	2.342	2.9261	3.1146	5e-05	5e-05	5e-05	0.1136	5e-05	5e-05	5e-05	5e-05	5e-05	5e-05	2.9035	5e-05	5e-05
ATG7	5e-05	3.4138	2.4778	1.6476	3.7138	5e-05	0.7437	2.5114	0.1258	0.8489	0.2766	5e-05	0.1865	1.0367	0.3558	0.1556	1.3319	0.8595	1.0569	0.3676	0.4883	0.1126	0.4749	0.5543	0.3158	0.0402	0.5092	5e-05	0.4249	0.589	0.433	0.104	0.1438	0.8636	1.0438	2.6204	1.6165	2.5024	5e-05	0.1484	0.4236	0.7832	0.1695	3.8585	2.3362	0.8599	0.113	2.1794	5e-05
ATG9A	0.0645	5e-05	0.0091	5e-05	5e-05	5e-05	0.0519	5e-05	0.0301	5e-05	5e-05	5e-05	0.0179	0.0541	0.0279	5e-05	0.0598	5e-05	5e-05	5e-05	5e-05	5e-05	5e-05	0.0107	5e-05	0.0903	5e-05	1.4219	0.0326	5e-05	5e-05	5e-05	5e-05	5e-05	0.0202	0.0693	5e-05	0.038	0.0106	5e-05	5e-05	5e-05	5e-05	5e-05	0.0529	5e-05	0.0396	0.0363	5e-05
ATHL1	5e-05	5e-05	5e-05	5e-05	5e-05	5e-05	5e-05	0.0456	5e-05	5e-05	5e-05	5e-05	5e-05	5e-05	5e-05	5e-05	0.1526	5e-05	5e-05	5e-05	5e-05	5e-05	5e-05	5e-05	5e-05	5e-05	5e-05	5e-05	5e-05	5e-05	5e-05	5e-05	5e-05	0.0354	5e-05	5e-05	5e-05	5e-05	5e-05	5e-05	5e-05	5e-05	5e-05	5e-05	5e-05	5e-05	5e-05	5e-05	5e-05
ATIC	4.6021	8.7753	17.7218	5.1895	11.1765	10.1026	9.0709	9.4236	8.333	16.1146	9.7673	13.3339	10.0678	15.6373	14.5112	9.3321	15.4222	16.6233	15.8483	5.4375	4.8394	9.1076	6.9483	8.9659	2.7432	13.9939	8.6994	2.6971	9.5231	4.6979	3.6459	12.8887	11.336	16.3093	10.0357	22.858	13.1686	34.4787	8.3944	12.5189	12.601	17.6207	18.1048	8.323	7.5148	11.7329	7.2323	5.8716	21.0783
ATL1	5e-05	5e-05	5e-05	5e-05	5e-05	5e-05	5e-05	5e-05	5e-05	5e-05	5e-05	5e-05	5e-05	5e-05	5e-05	5e-05	5e-05	5e-05	5e-05	5e-05	5e-05	5e-05	5e-05	5e-05	0.1967	5e-05	5e-05	5e-05	5e-05	5e-05	5e-05	5e-05	5e-05	5e-05	5e-05	5e-05	5e-05	5e-05	5e-05	5e-05	5e-05	5e-05	5e-05	5e-05	5e-05	5e-05	5e-05	5e-05	5e-05
ATL2	5e-05	0.0436	0.1029	5e-05	0.0364	0.0314	0.0294	0.0295	5e-05	0.0549	0.0251	5e-05	0.0113	0.0385	0.1672	5e-05	5e-05	5e-05	0.5253	5e-05	0.1125	5e-05	5e-05	5e-05	5e-05	0.0483	5e-05	5e-05	0.025	5e-05	5e-05	0.356	5e-05	0.4352	0.1556	5e-05	5e-05	0.0596	0.0988	5e-05	5e-05	5e-05	0.2221	5e-05	5e-05	0.1688	0.0809	0.1243	0.2444
ATL3	3.7518	1.9248	1.4143	0.6292	0.1176	4.6192	1.2645	0.8102	0.5834	2.6706	1.1278	1.3625	0.607	0.2276	0.6636	0.8952	0.2483	1.1411	0.6708	1.1843	0.4832	0.8009	0.2319	1.0671	1.6136	3.4211	0.6171	0.3413	0.7336	1.5589	1.4494	0.4225	0.6816	0.7615	1.2558	3.0894	1.0165	0.7862	0.7132	0.082	1.2856	1.0766	0.2638	2.0492	1.7345	0.7919	0.2473	1.1234	0.9289
ATM	0.2295	5e-05	0.0299	5e-05	5e-05	0.0681	5e-05	0.0475	5e-05	5e-05	0.0087	0.0363	0.0632	0.0341	5e-05	5e-05	0.1016	0.0173	5e-05	5e-05	0.029	0.0395	0.0347	0.0145	0.0789	0.0214	0.0493	5e-05	5e-05	5e-05	5e-05	5e-05	5e-05	0.0088	0.0221	5e-05	0.0042	0.034	5e-05	5e-05	0.0261	5e-05	0.0493	0.0607	0.13	0.0243	5e-05	0.087	0.0747
ATMIN	5e-05	5e-05	5e-05	5e-05	5e-05	5e-05	5e-05	5e-05	5e-05	5e-05	5e-05	5e-05	5e-05	5e-05	5e-05	5e-05	5e-05	5e-05	5e-05	5e-05	5e-05	5e-05	5e-05	5e-05	5e-05	5e-05	5e-05	5e-05	5e-05	5e-05	5e-05	5e-05	5e-05	5e-05	5e-05	5e-05	5e-05	5e-05	0.4296	5e-05	5e-05	5e-05	5e-05	5e-05	5e-05	5e-05	5e-05	5e-05	5e-05
ATN1	5e-05	5e-05	5e-05	5e-05	5e-05	5e-05	5e-05	5e-05	0.0799	5e-05	5e-05	5e-05	5e-05	5e-05	5e-05	5e-05	5e-05	5e-05	5e-05	5e-05	5e-05	5e-05	5e-05	5e-05	5e-05	5e-05	5e-05	5e-05	5e-05	5e-05	5e-05	5e-05	5e-05	5e-05	5e-05	5e-05	5e-05	5e-05	5e-05	5e-05	5e-05	5e-05	5e-05	5e-05	5e-05	5e-05	5e-05	5e-05	5e-05
ATOH1	5e-05	5e-05	5e-05	5e-05	5e-05	5e-05	5e-05	5e-05	5e-05	5e-05	5e-05	5e-05	5e-05	5e-05	5e-05	5e-05	5e-05	5e-05	5e-05	5e-05	5e-05	5e-05	5e-05	5e-05	5e-05	5e-05	5e-05	5e-05	5e-05	5e-05	5e-05	5e-05	5e-05	5e-05	5e-05	5e-05	5e-05	5e-05	5e-05	5e-05	5e-05	5e-05	5e-05	5e-05	5e-05	5e-05	5e-05	5e-05	5e-05
ATOX1	5e-05	5e-05	5e-05	5e-05	3.5372	5e-05	5e-05	0.4525	1.1236	5e-05	1.2623	5e-05	5e-05	5e-05	5e-05	5e-05	5e-05	5e-05	5e-05	5e-05	5e-05	5e-05	5e-05	5e-05	5e-05	5e-05	5e-05	5e-05	5e-05	5e-05	5e-05	5e-05	5e-05	5e-05	5e-05	5e-05	5e-05	5e-05	5e-05	5e-05	5e-05	5e-05	0.1183	5e-05	5e-05	5e-05	5e-05	5e-05	5e-05
ATP10B	5e-05	5e-05	5e-05	5e-05	5e-05	5e-05	5e-05	5e-05	5e-05	5e-05	5e-05	5e-05	5e-05	5e-05	0.1369	5e-05	5e-05	5e-05	5e-05	5e-05	5e-05	5e-05	5e-05	5e-05	5e-05	5e-05	5e-05	5e-05	5e-05	5e-05	5e-05	5e-05	5e-05	0.0373	5e-05	5e-05	5e-05	5e-05	5e-05	5e-05	5e-05	5e-05	0.0076	5e-05	5e-05	5e-05	5e-05	5e-05	5e-05
ATP11A	5e-05	5e-05	5e-05	5e-05	5e-05	5e-05	5e-05	5e-05	5e-05	5e-05	5e-05	5e-05	5e-05	5e-05	5e-05	5e-05	5e-05	5e-05	5e-05	5e-05	5e-05	5e-05	5e-05	5e-05	5e-05	5e-05	5e-05	5e-05	5e-05	5e-05	5e-05	0.0432	5e-05	5e-05	5e-05	5e-05	0.0233	5e-05	5e-05	5e-05	5e-05	5e-05	5e-05	5e-05	5e-05	5e-05	5e-05	5e-05	5e-05
ATP11B	0.1036	0.025	5e-05	5e-05	5e-05	5e-05	5e-05	5e-05	0.16	5e-05	5e-05	5e-05	5e-05	5e-05	5e-05	0.0197	5e-05	5e-05	5e-05	0.2395	5e-05	0.0177	0.0137	5e-05	5e-05	5e-05	5e-05	5e-05	5e-05	5e-05	5e-05	5e-05	5e-05	5e-05	5e-05	5e-05	5e-05	5e-05	5e-05	5e-05	0.0154	5e-05	5e-05	0.0459	0.0337	5e-05	5e-05	5e-05	5e-05
ATP11C	5e-05	5e-05	5e-05	5e-05	5e-05	5e-05	5e-05	5e-05	5e-05	5e-05	5e-05	5e-05	5e-05	5e-05	5e-05	5e-05	5e-05	5e-05	5e-05	5e-05	5e-05	5e-05	5e-05	5e-05	5e-05	5e-05	5e-05	5e-05	5e-05	5e-05	5e-05	5e-05	5e-05	0.0167	0.0104	5e-05	5e-05	5e-05	5e-05	5e-05	5e-05	5e-05	5e-05	5e-05	5e-05	5e-05	5e-05	5e-05	5e-05
ATP12A	5e-05	5e-05	5e-05	5e-05	5e-05	5e-05	5e-05	5e-05	5e-05	5e-05	5e-05	5e-05	5e-05	5e-05	5e-05	5e-05	5e-05	5e-05	5e-05	5e-05	5e-05	5e-05	5e-05	5e-05	5e-05	5e-05	5e-05	5e-05	5e-05	5e-05	5e-05	5e-05	5e-05	5e-05	5e-05	5e-05	5e-05	5e-05	5e-05	5e-05	5e-05	5e-05	5e-05	5e-05	5e-05	5e-05	5e-05	5e-05	5e-05
ATP13A1	1.9526	0.5095	1.8935	0.3832	1.5979	0.944	1.0953	0.4627	0.4689	0.6419	0.5935	0.1931	0.2826	1.6115	1.6544	0.4504	0.6184	2.4241	0.6612	0.3769	0.1662	0.2913	1.6253	0.7177	0.4004	0.7728	0.186	5e-05	0.4402	0.8232	0.1331	6.2417	1.119	0.8373	1.4852	0.3172	0.6957	0.665	0.1099	0.705	1.1819	1.6247	0.7729	1.4459	1.725	0.3725	0.4405	0.3999	1.1817
ATP13A2	5e-05	5e-05	5e-05	5e-05	5e-05	5e-05	5e-05	5e-05	5e-05	5e-05	5e-05	5e-05	5e-05	5e-05	5e-05	5e-05	5e-05	5e-05	5e-05	5e-05	5e-05	5e-05	5e-05	5e-05	5e-05	5e-05	5e-05	5e-05	5e-05	5e-05	5e-05	5e-05	5e-05	5e-05	5e-05	5e-05	5e-05	5e-05	5e-05	5e-05	5e-05	5e-05	5e-05	5e-05	5e-05	5e-05	5e-05	5e-05	5e-05
ATP13A3	5e-05	5e-05	5e-05	5e-05	5e-05	5e-05	5e-05	5e-05	5e-05	5e-05	5e-05	5e-05	5e-05	5e-05	5e-05	5e-05	5e-05	5e-05	5e-05	5e-05	5e-05	5e-05	5e-05	5e-05	5e-05	5e-05	5e-05	5e-05	5e-05	5e-05	5e-05	0.0179	5e-05	5e-05	5e-05	5e-05	5e-05	5e-05	5e-05	5e-05	5e-05	5e-05	5e-05	5e-05	5e-05	5e-05	5e-05	5e-05	5e-05
ATP1A1	8.7663	9.4138	16.1322	6.8857	10.3643	17.7264	8.0967	6.8227	12.0039	16.2636	13.5578	7.5521	4.8249	7.7525	7.092	12.0823	14.627	7.86	7.9026	6.7602	11.0612	8.7036	17.4642	12.9195	2.9903	13.5154	6.5072	15.9581	3.7099	6.1485	9.0443	35.1937	14.0311	5.9732	9.2854	10.1372	4.4493	8.2889	3.1005	15.1507	14.8523	21.6499	37.1207	12.3064	35.8722	8.769	9.1002	4.0483	18.617
ATP1A2	5e-05	5e-05	5e-05	5e-05	5e-05	5e-05	5e-05	5e-05	5e-05	5e-05	5e-05	5e-05	5e-05	5e-05	5e-05	5e-05	5e-05	5e-05	5e-05	5e-05	5e-05	5e-05	5e-05	5e-05	4.8366	5e-05	5e-05	5e-05	5e-05	5e-05	5e-05	5e-05	5e-05	5e-05	5e-05	5e-05	5e-05	5e-05	5e-05	5e-05	5e-05	5e-05	5e-05	5e-05	5e-05	5e-05	5e-05	5e-05	5e-05
ATP1B1	4.9292	13.0204	13.6137	4.3476	13.0715	31.0166	9.9358	3.1914	7.9961	12.3293	20.3666	11.3778	4.0009	2.2009	3.6047	5.1363	1.9834	15.2668	2.3974	14.7028	8.3236	2.9674	4.1691	11.7808	0.4013	19.534	4.3328	6.8153	3.3283	5.7437	14.3994	21.6894	6.0712	14.5845	5.1682	14.3513	6.3787	20.2184	2.1756	16.8898	3.6687	2.4497	3.0504	25.566	16.249	4.486	5.1369	3.6237	19.0814
ATP1B2	5e-05	5e-05	5e-05	5e-05	5e-05	5e-05	5e-05	5e-05	5e-05	5e-05	5e-05	5e-05	5e-05	5e-05	5e-05	5e-05	5e-05	5e-05	5e-05	5e-05	5e-05	5e-05	5e-05	5e-05	2.2785	5e-05	5e-05	5e-05	5e-05	5e-05	5e-05	5e-05	5e-05	5e-05	5e-05	5e-05	5e-05	5e-05	5e-05	5e-05	5e-05	5e-05	5e-05	5e-05	5e-05	5e-05	5e-05	5e-05	5e-05
ATP1B3	1.5094	2.9396	1.3339	1.3898	3.5666	0.7497	2.4209	1.8843	0.9433	9.9119	2.1607	0.8343	1.7997	1.2813	2.9889	0.1026	1.8561	1.1527	3.504	1.9931	0.8459	0.6734	5e-05	2.08	0.7763	0.5333	0.7556	5e-05	1.3421	2.1167	1.6091	1.7864	3.7642	3.3257	3.6854	2.5478	1.6442	1.4851	0.2548	0.4104	5e-05	2.7672	5e-05	2.1511	1.4036	1.6027	3.0057	0.6967	2.0821
ATP2A1	3.8479	1.3994	1.3171	0.5533	0.6847	2.132	1.25	0.7928	5e-05	1.2372	5e-05	5e-05	1.0282	1.492	5e-05	1.0531	0.7979	1.9827	2.0705	1.0986	0.6067	0.5959	1.4877	5e-05	5e-05	4.1156	0.4131	5e-05	2.4449	5e-05	5e-05	5e-05	5e-05	0.8879	5e-05	5e-05	5e-05	0.6438	0.9409	5e-05	1.4884	1.6714	2.8355	1.4516	1.7276	1.5178	5e-05	0.9388	1.3008
ATP2A2	5.3019	3.1497	3.8676	2.2332	1.6262	3.4527	4.7416	5.0209	3.8796	3.2794	2.7099	1.5741	2.582	8.1703	1.3849	4.3269	2.4749	3.9801	5.701	1.758	1.695	2.0356	8.4698	2.7853	1.2613	8.5605	1.0963	1.0402	4.6153	0.8618	1.9611	3.2737	3.5366	1.7797	2.1476	3.3864	1.2666	2.8805	3.4489	2.2801	6.5913	13.3286	12.2835	3.4534	5.5151	4.8203	3.9143	3.0656	4.5741
ATP2A3	2.816	2.5015	3.0246	0.531	0.3789	1.7771	0.3625	0.2257	0.098	5e-05	0.3385	5e-05	1.5376	0.4491	0.9162	1.0984	0.8135	2.9175	1.5242	1.4686	0.4963	0.3948	1.1312	1.969	5e-05	7.9218	1.1523	5e-05	5e-05	0.9667	2.5749	1.3096	5e-05	0.6234	0.2633	0.3492	0.2547	1.513	0.8819	5e-05	1.3175	0.7541	2.1825	1.0546	2.7862	0.5729	0.4706	1.3987	0.65
ATP2B1	0.0906	5e-05	0.0273	5e-05	5e-05	5e-05	5e-05	5e-05	5e-05	5e-05	0.2761	5e-05	5e-05	0.4303	0.1329	5e-05	5e-05	5e-05	0.0644	5e-05	5e-05	0.0067	0.1368	5e-05	5e-05	5e-05	5e-05	5e-05	5e-05	5e-05	5e-05	2.2728	5e-05	5e-05	0.1992	5e-05	5e-05	5e-05	5e-05	0.0454	0.4016	0.268	0.7897	5e-05	0.3905	0.1986	0.0085	5e-05	0.1509
ATP2B4	0.4772	5e-05	5e-05	5e-05	0.1194	5e-05	0.1199	5e-05	0.0633	0.0976	5e-05	5e-05	5e-05	5e-05	5e-05	5e-05	0.0542	5e-05	5e-05	5e-05	0.1812	0.1937	0.0567	5e-05	1.2835	5e-05	5e-05	5e-05	5e-05	5e-05	5e-05	2.5385	5e-05	5e-05	5e-05	5e-05	0.0063	5e-05	5e-05	0.117	0.2875	5e-05	0.5822	0.2461	0.3136	5e-05	5e-05	0.3916	0.2207
ATP2C1	5e-05	5e-05	0.0855	5e-05	5e-05	0.2361	0.0353	0.0259	5e-05	5e-05	5e-05	5e-05	5e-05	0.0412	5e-05	5e-05	5e-05	0.0332	5e-05	5e-05	5e-05	5e-05	5e-05	5e-05	5e-05	0.0235	5e-05	5e-05	5e-05	0.0137	5e-05	0.0297	5e-05	5e-05	5e-05	5e-05	5e-05	0.1017	5e-05	5e-05	5e-05	5e-05	0.2447	5e-05	5e-05	5e-05	5e-05	5e-05	0.0334
ATP2C2	5e-05	5e-05	5e-05	5e-05	5e-05	5e-05	5e-05	5e-05	5e-05	0.0981	5e-05	5e-05	5e-05	5e-05	5e-05	5e-05	0.069	5e-05	5e-05	5e-05	5e-05	5e-05	0.0174	5e-05	5e-05	5e-05	5e-05	5e-05	5e-05	5e-05	5e-05	5e-05	5e-05	5e-05	5e-05	5e-05	5e-05	5e-05	5e-05	5e-05	0.0219	5e-05	0.05	5e-05	0.1125	5e-05	5e-05	5e-05	5e-05
ATP5A1	149.966	88.1091	327.469	74.7112	94.1554	230.973	145.1	57.9199	91.1775	117.9	132.211	63.148	75.9671	257.009	127.879	175.292	427.401	93.5765	74.8416	56.9377	151.888	76.7228	182.267	181.052	84.2334	140.821	81.9545	686.371	70.0374	42.0998	84.252	321.623	51.5621	96.3907	97.1511	97.7419	38.2508	54.9239	147.211	124.371	388.182	204.944	471.212	126.342	460.228	191.722	87.8059	100.233	365.683
ATP5B	142.681	342.77	1027.56	211.502	244.849	655.346	243.362	167.743	204.787	338.204	353.895	199.789	270.244	196.574	172.745	260.724	377.798	301.366	149.896	213.985	305.577	175.37	404.333	431.644	285.442	298.447	165.354	488.168	171.855	138.074	196.977	306.522	115.857	205.259	160.874	249.288	93.636	136.379	214.511	186.903	523.779	243.64	228.594	291.952	639.759	304.734	163.609	159.11	550.733
ATP5C1	15.8005	8.0245	42.4582	7.2857	12.3985	22.1481	8.2079	8.4607	23.4003	14.3302	27.7333	15.7427	13.0046	24.1654	32.3013	9.4328	66.3895	21.4333	29.3332	11.3649	21.2261	4.5822	16.917	19.3661	11.4483	16.2164	7.2995	18.4373	13.2611	8.2207	12.0139	38.279	11.2377	11.6834	17.6606	8.8174	4.7937	7.1981	21.7407	17.6565	51.6137	27.5897	24.2871	17.075	48.6307	21.3274	21.7436	18.041	23.0895
ATP5D	3.0835	5.7649	25.1725	5.6933	3.3331	21.6636	9.5665	2.638	6.2692	8.3121	9.3873	5.842	4.9327	30.1828	12.2087	5.7378	22.0064	11.4999	1.4499	4.5554	7.5204	3.5717	41.4092	6.7774	6.6861	4.4652	2.8521	30.4681	3.7148	1.659	5.6944	26.9573	2.4638	4.6159	5.8429	3.6551	0.2615	5e-05	26.583	3.6366	72.9834	13.7571	34.6972	11.2013	84.321	24.0136	9.6104	26.1242	19.4053
ATP5E	5e-05	2.456	14.5594	4.7087	7.0156	11.8533	9.7904	5.3104	5e-05	14.466	10.3128	8.0322	3.4983	5.289	11.8935	5e-05	7.8735	7.9659	8.5139	6.357	8.7689	4.5131	5e-05	10.1901	6.8953	8.852	7.6858	3.4475	6.6467	2.6707	9.4031	7.7439	1.5212	0.2298	0.8837	5e-05	5e-05	5e-05	3.1282	0.7607	5.6707	1.0589	1.9227	0.6676	2.8519	2.9054	1.5516	5e-05	1.3205
ATP5F1	2.5385	4.8263	27.4646	4.2969	3.442	12.4717	9.5646	1.9834	0.9221	9.0882	9.2564	5.9023	4.6886	6.4964	7.0671	22.4004	4.6346	10.2502	4.222	3.0967	18.464	12.1185	38.4271	16.3155	6.227	9.6621	11.4104	3.0333	6.8632	4.4919	7.0777	4.3282	3.5037	6.596	3	5.0805	2.5969	5.7718	9.6695	1.0221	28.4585	5.153	1.0657	7.0538	29.7439	6.39	3.7452	7.0624	8.2371
ATP5H	12.1117	40.0513	93.7432	33.63	34.4024	48.7324	39.3586	18.9214	17.2635	37.7515	36.3671	28.2872	39.1675	16.2451	29.3959	58.585	31.7626	18.4693	29.2692	46.0912	31.6551	32.0586	7.0804	38.3015	2.0081	3.7094	10.7379	23.3988	2.0682	1.4171	37.2764	36.497	3.001	14.5677	22.9865	31.8817	14.8866	2.1922	6.115	8.7523	31.7475	27.3642	27.3858	15.0693	86.4932	43.2574	10.7206	23.2496	27.2754
ATP5I	29.3469	5e-05	32.1175	2.0882	0.6854	13.8157	13.6945	5.6383	22.7187	14.8882	14.5093	15.2731	10.0855	5e-05	9.014	14.8766	1.9784	18.8765	7.9072	5e-05	4.9838	8.1997	5e-05	19.5113	3.548	9.4716	12.0159	5e-05	5.2577	10.8198	8.0028	236.07	16.0478	3.8131	5e-05	11.5035	9.98	13.7491	5e-05	235.832	4.9503	3.2632	7.2402	6.4663	2.9732	6.4615	1.2105	0.5783	38.1983
ATP5J	10.9402	1.8419	13.2125	9.173	4.652	15.4834	9.5635	5.9961	4.4055	4.9915	12.1717	2.8238	3.8367	5e-05	1.6016	3.3663	4.2639	6.163	3.7099	2.9669	2.5698	1.9628	1.2426	19.3277	3.3916	8.8771	4.4491	34.9284	3.6397	3.0258	2.4786	12.4631	1.8365	21.3725	3.9616	46.7476	9.424	13.0913	5e-05	14.8285	3.4488	0.7116	3.2689	14.2406	0.8662	12.8587	6.4142	0.7081	46.1584
ATP5L	18.5832	23.3149	41.939	12.1166	11.9853	48.012	24.234	13.5624	17.4258	25.8744	16.7339	18.3607	11.456	2.5318	5e-05	10.6092	20.0704	8.8735	26.5345	7.6197	7.0405	2.9603	2.2673	21.0263	21.5122	24.6079	6.5801	5e-05	19.8247	17.5298	24.7058	232.304	84.0062	20.5352	8.0864	12.3828	11.1865	10.4429	0.8785	56.9945	6.8097	5e-05	0.2359	24.3429	22.0427	8.4956	27.9179	0.139	106.32
ATP5O	19.8158	17.5375	82.4114	15.6542	28.2115	62.2703	21.9388	19.6926	14.32	35.9923	28.2438	27.3515	14.661	13.2832	15.2813	22.9243	20.1133	30.7931	21.9794	18.3401	20.2155	16.319	19.5613	57.3967	24.8255	38.4939	12.4001	15.548	20.3723	11.2781	14.6429	54.5726	22.5589	24.3996	14.5482	23.248	9.0412	18.3318	5.757	27.767	15.2722	13.896	14.3797	25.2799	8.1604	3.7941	25.6475	6.0219	88.0172
ATP5S	0.359	0.3438	4.6564	5e-05	0.284	1.5122	0.1508	0.1705	0.1738	0.4948	0.632	0.2901	0.8496	0.3026	0.1069	0.0591	0.4173	0.2896	0.2164	0.1648	0.0667	5e-05	5e-05	0.3706	0.3885	0.4247	5e-05	5e-05	5e-05	0.1834	0.2501	5e-05	0.4874	5e-05	0.5263	5e-05	5e-05	5e-05	5e-05	5e-05	5e-05	5e-05	0.4258	0.6542	0.3379	5e-05	0.8466	0.1646	5e-05
ATP6	5e-05	5e-05	2.7174	5e-05	5e-05	8.2586	3.4501	0.854	1.0737	1.6496	2.9785	3.8464	5e-05	0.4635	0.6838	2.0747	5e-05	5e-05	5e-05	5e-05	1.8651	1.079	1.1198	5e-05	5e-05	5e-05	0.9707	5e-05	5e-05	2.8874	0.5383	0.8443	3.0317	5e-05	5e-05	5.1201	5e-05	4.771	5e-05	4.1038	5e-05	5e-05	0.3937	5e-05	5e-05	0.3136	5e-05	5e-05	6.8437
ATP6AP1	0.6616	0.1999	5e-05	0.0675	0.3282	0.1003	0.843	0.1454	2.2555	0.5705	0.0429	5e-05	5e-05	0.191	0.3421	0.2484	5e-05	0.3665	0.1506	5e-05	5e-05	0.0145	0.0541	0.128	5e-05	5e-05	5e-05	5e-05	5e-05	5e-05	0.1964	5e-05	1.6828	0.5486	5e-05	1.7086	0.7928	1.734	0.2474	0.3924	5e-05	0.1996	0.2203	1.6198	0.0774	0.0318	0.2972	5e-05	5e-05
ATP6AP1L	5e-05	5e-05	5e-05	5e-05	5e-05	5e-05	5e-05	5e-05	5e-05	5e-05	5e-05	5e-05	5e-05	5e-05	5e-05	5e-05	5e-05	5e-05	5e-05	5e-05	5e-05	5e-05	5e-05	5e-05	5e-05	5e-05	5e-05	5e-05	5e-05	5e-05	5e-05	5e-05	5e-05	5e-05	5e-05	5e-05	5e-05	5e-05	5e-05	5e-05	5e-05	5e-05	5e-05	5e-05	5e-05	5e-05	5e-05	5e-05	5e-05
ATP6AP2	5e-05	5e-05	5e-05	0.0275	1.892	5e-05	0.2797	0.0262	4.9146	0.1285	5e-05	0.1157	0.0298	1.2089	0.3052	5e-05	5e-05	5e-05	0.2101	5e-05	5e-05	0.1288	0.2366	5e-05	5e-05	0.3321	5e-05	5e-05	5e-05	5e-05	5e-05	5e-05	0.7412	0.59	1.5952	0.7691	0.6901	1.1124	0.3981	5e-05	0.3523	0.3376	0.3657	0.1976	5e-05	5e-05	5e-05	5e-05	5e-05
ATP6V0A1	0.3145	0.4864	0.0427	0.1682	0.7958	0.2221	8.8718	0.7285	0.3942	2.2696	0.6841	0.082	5e-05	0.1151	0.0273	0.1192	0.5494	0.3433	0.4418	0.3358	0.0883	0.215	5e-05	0.5226	5e-05	1.001	0.008	0.02	0.556	0.0666	5e-05	0.3773	1.4263	0.8667	0.7465	2.2452	2.0633	1.6436	0.0635	0.3654	5e-05	0.2278	0.326	0.4202	0.0552	0.1537	0.693	0.25	0.5033
ATP6V0A2	5e-05	5e-05	5e-05	5e-05	5e-05	5e-05	5e-05	5e-05	5e-05	5e-05	5e-05	5e-05	5e-05	5e-05	5e-05	5e-05	5e-05	5e-05	5e-05	5e-05	5e-05	5e-05	5e-05	5e-05	5e-05	0.0113	5e-05	5e-05	5e-05	5e-05	5e-05	5e-05	5e-05	5e-05	5e-05	5e-05	5e-05	5e-05	5e-05	0.115	5e-05	0.0592	5e-05	5e-05	5e-05	5e-05	0.0226	5e-05	5e-05
ATP6V0C	5e-05	5e-05	5e-05	5e-05	5e-05	5e-05	0.0975	5e-05	0.0982	0.1528	5e-05	5e-05	5e-05	5e-05	5e-05	5e-05	5e-05	1.1909	5e-05	5e-05	5e-05	5e-05	5e-05	5e-05	5e-05	5e-05	5e-05	5e-05	5e-05	5e-05	5e-05	5e-05	5e-05	5e-05	5e-05	0.1998	0.1206	5e-05	5e-05	1.3165	5e-05	5e-05	5e-05	5e-05	5e-05	5e-05	5e-05	5e-05	5e-05
ATP6V0D1	1.9168	5e-05	0.2952	0.0674	5e-05	5e-05	2.5447	1.2109	5e-05	3.5934	3.1917	2.1784	5e-05	5e-05	5e-05	3.0037	5e-05	4.6646	5e-05	2.1101	4.6722	3.4251	5e-05	3.276	1.782	2.8492	1.7061	7.2582	5e-05	0.9774	5e-05	1.3268	2.1165	3.0806	5e-05	1.976	3.0988	2.6505	0.0362	3.2089	0.256	0.2736	0.06	0.2242	5e-05	0.1874	0.1082	0.2609	5e-05
ATP6V1A	2.3628	8.0462	6.4378	9.0484	11.8683	5.567	7.8073	7.4407	2.3642	12.9755	8.0068	7.8495	2.7033	1.9057	2.2666	3.1743	2.0286	5.1673	5.3945	4.8882	1.1728	2.174	1.4989	9.7534	4.4698	5.6607	3.6295	2.5434	7.2857	5.6248	4.1571	4.1861	3.1127	4.8137	4.6467	3.2844	1.7048	1.4506	1.526	2.9761	2.6282	5.331	3.0177	7.8765	5.0604	3.8918	4.938	4.0095	4.4632
ATP6V1B2	3.1938	7.2681	3.6268	4.9077	4.432	4.9312	4.5843	8.253	6.1425	6.3514	5.7125	5.7985	2.1235	2.6554	1.7378	3.2598	4.6987	3.8025	4.3375	4.349	1.4218	1.3672	0.9279	8.1273	3.559	6.0549	1.5748	4.1548	2.4655	4.4706	4.0691	4.6445	1.9881	7.1927	1.4056	5.7252	6.0963	11.0178	0.7609	4.5768	2.159	2.8573	1.5978	7.6925	2.3258	3.2319	6.3028	2.3425	6.0399
ATP6V1C1	16.1462	0.1618	0.251	0.1663	0.3727	0.1073	0.1199	0.0985	1.0134	0.4596	5e-05	0.3568	0.2014	1.1855	0.1651	0.1414	0.7647	0.1475	1.7297	1.9906	0.0458	0.2927	2.3489	0.2083	0.1781	0.0913	0.1909	0.117	0.8342	0.2305	0.1354	0.4274	0.7319	0.7258	2.1222	8.2042	0.9226	0.377	0.8135	1.7791	0.8783	0.4497	0.4262	5e-05	0.4633	0.2598	0.9378	5e-05	1.5966
ATP6V1D	1.6088	0.8714	1.1243	0.6471	1.6002	0.1944	0.9914	1.3384	0.2984	0.9452	0.2088	0.7397	0.8214	0.0945	0.737	1.2149	0.2004	1.1107	0.6489	0.351	2.4455	1.7117	0.2643	2.6618	0.8749	3.0916	0.4817	0.1314	0.8771	1.2242	0.9822	1.6634	0.8278	0.7712	0.3973	0.6629	5e-05	0.6609	0.3795	5e-05	1.1383	0.0876	0.7412	0.6687	4.8908	1.4751	2.1677	0.6099	0.408
ATP6V1E1	2.1566	8.5335	6.1995	2.9439	4.34	4.7169	8.1394	2.7024	6.9995	7.2461	4.3402	2.6426	2.1691	4.8031	3.2702	1.5408	7.7447	4.5388	3.4002	3.0764	0.8769	2.1434	1.2393	8.0501	4.7132	6.8494	2.5066	3.2691	6.7142	3.1474	3.0684	3.1299	3.9481	4.127	3.5713	3.6404	3.8237	1.3575	1.7294	3.2667	1.8263	5.1394	2.4926	6.5576	8.1479	4.596	9.0551	5.1643	6.1175
ATP6V1F	0.9872	0.911	1.2166	0.3609	0.3237	2.786	3.4463	1.1916	2.2865	1.8991	0.7156	1.269	0.9203	1.1577	3.3647	0.8526	2.1066	7.5074	0.9327	1.1315	5e-05	1.3382	5e-05	4.9646	0.8002	3.2041	0.9756	2.8889	0.9522	0.2605	0.8571	3.9298	5e-05	5e-05	5e-05	0.7077	1.7937	4.44	0.7241	1.5631	0.0843	1.0977	2.0291	25.0218	5e-05	2.086	1.7748	5e-05	28.6544
ATP6V1G1	2.0772	4.1458	6.1893	3.4945	0.4063	0.6174	5.0912	8.1348	1.7665	3.6491	0.398	4.8631	5e-05	0.6854	1.2073	2.9851	0.3261	5e-05	0.3789	1.387	2.1295	1.5791	0.8397	5e-05	3.8863	0.6667	5e-05	4.9232	0.5036	7.8879	4.2848	0.7191	0.4071	3.6658	0.1529	5e-05	5e-05	5e-05	0.5143	5e-05	0.6682	0.6804	0.588	9.6416	1.0911	0.6807	16.1915	1.9282	5e-05
ATP6V1H	3.3474	0.1661	0.3851	0.5703	1.5493	0.7714	1.1259	0.9853	0.4207	0.4732	0.7487	0.3993	1.0782	0.642	0.3815	1.1853	5e-05	1.2356	0.2033	0.3665	0.1663	0.3015	0.7433	0.5489	0.4278	1.2114	0.2003	0.3005	0.1117	0.364	0.3606	0.3889	0.3855	0.8058	0.4246	0.3776	0.2311	0.361	0.4517	0.4284	0.2643	0.9897	0.4691	0.1914	0.23	1.0237	0.8586	0.5346	0.2827
ATP7A	5e-05	5e-05	5e-05	5e-05	5e-05	5e-05	5e-05	5e-05	5e-05	5e-05	5e-05	5e-05	5e-05	5e-05	5e-05	5e-05	5e-05	5e-05	5e-05	5e-05	5e-05	5e-05	5e-05	5e-05	5e-05	5e-05	5e-05	5e-05	5e-05	5e-05	5e-05	0.0233	5e-05	5e-05	5e-05	5e-05	5e-05	5e-05	5e-05	5e-05	0.1468	5e-05	5e-05	5e-05	5e-05	5e-05	5e-05	5e-05	5e-05
ATP7B	5e-05	5e-05	5e-05	5e-05	5e-05	5e-05	5e-05	5e-05	5e-05	5e-05	5e-05	5e-05	5e-05	5e-05	5e-05	5e-05	5e-05	5e-05	5e-05	5e-05	5e-05	5e-05	5e-05	5e-05	5e-05	5e-05	5e-05	5e-05	5e-05	5e-05	5e-05	5e-05	5e-05	0.0134	5e-05	5e-05	5e-05	5e-05	5e-05	5e-05	5e-05	5e-05	5e-05	5e-05	5e-05	5e-05	5e-05	5e-05	5e-05
ATP8	5e-05	5e-05	5e-05	5e-05	5e-05	5e-05	5e-05	5e-05	5e-05	5e-05	5e-05	5e-05	5e-05	5e-05	5e-05	5e-05	5e-05	5e-05	5e-05	5e-05	5e-05	5e-05	5e-05	5e-05	5e-05	5e-05	5e-05	5e-05	5e-05	5e-05	5e-05	5e-05	5e-05	5e-05	5e-05	5e-05	5e-05	5e-05	5e-05	5e-05	5e-05	5e-05	5e-05	5e-05	5e-05	5e-05	5e-05	5e-05	5e-05
ATP8A1	0.025	5e-05	0.1004	5e-05	5e-05	0.1441	5e-05	5e-05	5e-05	5e-05	5e-05	5e-05	5e-05	5e-05	5e-05	5e-05	5e-05	5e-05	0.1278	5e-05	5e-05	5e-05	5e-05	5e-05	0.2166	0.0267	0.0157	5e-05	5e-05	5e-05	5e-05	0.057	5e-05	5e-05	0.0101	5e-05	5e-05	5e-05	5e-05	5e-05	5e-05	5e-05	5e-05	5e-05	5e-05	5e-05	5e-05	5e-05	0.1404
ATP8B1	0.0851	5e-05	0.4604	0.2122	5e-05	3.1943	5e-05	5e-05	0.0409	0.1734	0.472	5e-05	5e-05	0.2798	0.0431	0.1875	1.5866	0.3892	5e-05	5e-05	5e-05	5e-05	0.1041	0.2339	5e-05	0.4076	0.1383	0.2261	5e-05	0.1608	0.4858	3.0299	5e-05	5e-05	5e-05	5e-05	5e-05	5e-05	5e-05	5e-05	0.5033	0.0463	3.2218	0.3932	2.0318	0.3487	5e-05	5e-05	0.3786
ATP8B3	5e-05	5e-05	5e-05	5e-05	5e-05	5e-05	5e-05	5e-05	5e-05	5e-05	5e-05	5e-05	5e-05	5e-05	5e-05	5e-05	5e-05	5e-05	5e-05	5e-05	5e-05	5e-05	5e-05	5e-05	5e-05	5e-05	5e-05	5e-05	5e-05	5e-05	5e-05	5e-05	5e-05	5e-05	5e-05	5e-05	5e-05	5e-05	5e-05	5e-05	5e-05	5e-05	5e-05	5e-05	5e-05	5e-05	5e-05	5e-05	5e-05
ATP8B4	5e-05	5e-05	5e-05	5e-05	5e-05	5e-05	5e-05	5e-05	5e-05	5e-05	5e-05	5e-05	5e-05	5e-05	5e-05	5e-05	5e-05	5e-05	5e-05	5e-05	5e-05	5e-05	5e-05	5e-05	5e-05	5e-05	5e-05	5e-05	5e-05	5e-05	5e-05	5e-05	5e-05	5e-05	5e-05	5e-05	5e-05	5e-05	5e-05	5e-05	5e-05	5e-05	5e-05	5e-05	5e-05	5e-05	5e-05	5e-05	5e-05
ATP9A	0.2049	0.4142	0.2643	0.3292	0.2436	0.2564	0.1001	0.2362	5e-05	0.4005	0.3943	0.3858	0.1152	0.087	0.0864	0.1018	0.3056	0.1799	0.1342	0.1691	0.0576	0.0258	0.0746	5e-05	0.0366	0.1041	0.0425	0.171	5e-05	0.0659	0.0829	0.0518	0.1906	0.4838	0.1776	0.2737	0.0585	0.12	5e-05	5e-05	0.1131	5e-05	0.3364	0.8084	0.2673	5e-05	5e-05	5e-05	0.3508
ATP9B	5e-05	5e-05	5e-05	5e-05	5e-05	5e-05	5e-05	5e-05	5e-05	5e-05	5e-05	5e-05	5e-05	5e-05	5e-05	5e-05	5e-05	5e-05	5e-05	5e-05	5e-05	5e-05	5e-05	5e-05	5e-05	5e-05	5e-05	5e-05	5e-05	5e-05	5e-05	5e-05	5e-05	5e-05	5e-05	5e-05	5e-05	5e-05	5e-05	5e-05	5e-05	5e-05	0.3778	5e-05	5e-05	5e-05	5e-05	5e-05	5e-05
ATPAF1	5e-05	5e-05	1.933	0.8615	3.1294	2.5685	0.7623	5e-05	5e-05	4.6065	2.9998	2.1624	5e-05	5e-05	0.0368	5e-05	0.4116	1.8814	0.0872	5e-05	0.1597	0.5218	5e-05	2.8166	0.099	0.4208	0.0617	0.066	0.3995	0.1106	5e-05	5e-05	2.7296	5e-05	5e-05	3.3044	1.3532	0.2277	0.2046	2.2454	5e-05	0.5301	5e-05	2.8886	5e-05	5e-05	2.603	5e-05	1.9696
ATPAF2	0.5895	5e-05	0.6952	0.1331	5e-05	0.8993	0.1614	0.3149	5e-05	5e-05	1.0773	5e-05	0.7036	5e-05	5e-05	5e-05	0.8252	0.2224	5e-05	5e-05	0.3226	5e-05	0.9148	0.508	0.1073	0.7251	0.3502	0.1399	1.006	0.1292	5e-05	0.8376	5e-05	0.3162	5e-05	0.4692	0.0987	0.0706	0.5196	5e-05	1.1135	0.2955	0.8725	5e-05	0.6953	0.4652	0.3917	5e-05	0.4637
ATPIF1	5e-05	5e-05	5e-05	5e-05	5e-05	5e-05	5e-05	5e-05	5e-05	5e-05	5e-05	5e-05	5e-05	5e-05	5e-05	5e-05	5e-05	5e-05	5e-05	5e-05	5e-05	0.2658	5e-05	5e-05	5e-05	5e-05	5e-05	5e-05	5e-05	5e-05	5e-05	5e-05	0.7292	5e-05	5e-05	0.1148	5e-05	5e-05	5e-05	5e-05	5e-05	5e-05	5e-05	5e-05	5e-05	9.0497	5e-05	5e-05	5e-05
ATR	5e-05	5e-05	5e-05	5e-05	5e-05	5e-05	5e-05	5e-05	5e-05	5e-05	5e-05	5e-05	5e-05	5e-05	5e-05	5e-05	5e-05	5e-05	5e-05	5e-05	5e-05	5e-05	5e-05	5e-05	5e-05	5e-05	5e-05	5e-05	5e-05	5e-05	5e-05	5e-05	5e-05	5e-05	5e-05	5e-05	5e-05	5e-05	5e-05	5e-05	5e-05	5e-05	0.0124	5e-05	5e-05	5e-05	5e-05	5e-05	5e-05
ATRIP	5e-05	5e-05	5e-05	5e-05	5e-05	5e-05	5e-05	5e-05	5e-05	0.1659	5e-05	5e-05	5e-05	5e-05	5e-05	5e-05	5e-05	5e-05	0.0666	5e-05	5e-05	5e-05	5e-05	5e-05	5e-05	5e-05	5e-05	0.2129	5e-05	5e-05	5e-05	5e-05	0.4915	5e-05	0.3661	5e-05	5e-05	5e-05	5e-05	5e-05	5e-05	5e-05	5e-05	5e-05	5e-05	5e-05	5e-05	5e-05	5e-05
ATRN	5e-05	5e-05	5e-05	5e-05	5e-05	5e-05	0.073	5e-05	5e-05	5e-05	5e-05	5e-05	5e-05	5e-05	5e-05	5e-05	5e-05	5e-05	5e-05	5e-05	5e-05	5e-05	5e-05	5e-05	5e-05	5e-05	5e-05	5e-05	5e-05	5e-05	5e-05	5e-05	5e-05	5e-05	0.0161	0.0145	5e-05	5e-05	5e-05	5e-05	5e-05	5e-05	5e-05	5e-05	5e-05	5e-05	5e-05	5e-05	5e-05
ATRX	5e-05	5e-05	0.0348	5e-05	0.0189	5e-05	5e-05	5e-05	5e-05	0.0252	0.009	0.0208	0.0083	0.024	0.0399	0.0015	5e-05	0.0102	5e-05	5e-05	5e-05	5e-05	5e-05	5e-05	0.0396	5e-05	5e-05	5e-05	5e-05	5e-05	5e-05	0.0656	5e-05	5e-05	5e-05	0.1535	0.0047	0.1101	5e-05	5e-05	5e-05	0.0223	0.304	5e-05	0.0084	5e-05	5e-05	5e-05	5e-05
ATXN1	5e-05	5e-05	5e-05	5e-05	5e-05	5e-05	5e-05	5e-05	5e-05	5e-05	5e-05	5e-05	5e-05	5e-05	5e-05	5e-05	5e-05	5e-05	5e-05	5e-05	5e-05	5e-05	5e-05	5e-05	5e-05	5e-05	5e-05	5e-05	5e-05	5e-05	5e-05	5e-05	5e-05	5e-05	5e-05	5e-05	5e-05	5e-05	5e-05	5e-05	5e-05	5e-05	5e-05	5e-05	5e-05	5e-05	5e-05	5e-05	5e-05
ATXN10	0.3082	0.1155	0.3488	0.3347	0.4575	0.8364	0.6177	0.2843	0.6268	0.4131	0.4001	0.3687	5e-05	0.4805	5e-05	0.2335	0.3945	0.3001	5e-05	0.0548	0.063	0.1822	0.5839	1.0068	0.659	0.9417	0.2388	0.3093	0.0829	0.2475	5e-05	3.9417	0.8673	0.2772	0.8572	0.7649	0.9168	1.2274	0.2236	0.7025	0.3771	1.2602	0.1339	0.4636	5e-05	1.2004	0.566	5e-05	1.8844
ATXN2	5e-05	5e-05	5e-05	5e-05	0.0241	5e-05	0.038	0.0176	5e-05	5e-05	0.1173	5e-05	5e-05	5e-05	5e-05	5e-05	1.3074	5e-05	5e-05	5e-05	5e-05	5e-05	5e-05	0.0292	5e-05	0.0954	5e-05	0.1209	0.027	5e-05	5e-05	0.1116	5e-05	5e-05	5e-05	0.2317	0.0487	0.123	5e-05	0.0699	5e-05	5e-05	5e-05	5e-05	5e-05	5e-05	5e-05	5e-05	0.2856
ATXN2L	0.2374	0.0972	0.0746	0.8276	1.1615	0.1506	0.6395	0.2454	0.3422	0.6695	0.2555	1.3418	0.5441	0.6179	0.3658	0.2455	0.5534	0.3558	1.5036	1.1154	1.1264	1.1952	0.2648	0.7348	0.1646	0.4609	0.2304	1.1018	0.4741	0.0892	1.1984	0.8118	0.6763	0.5137	0.1804	0.6508	0.8173	2.1685	0.1583	0.3034	5e-05	0.2233	0.1339	5e-05	0.1794	0.1521	5e-05	5e-05	0.259
ATXN3	5e-05	5e-05	5e-05	5e-05	5e-05	0.3482	0.1971	0.1045	0.2359	0.1213	0.1289	5e-05	0.0807	5e-05	5e-05	5e-05	0.534	5e-05	5e-05	5e-05	5e-05	5e-05	5e-05	5e-05	5e-05	5e-05	5e-05	5e-05	5e-05	5e-05	5e-05	0.5267	0.1861	0.0568	5e-05	5e-05	5e-05	5e-05	5e-05	5e-05	5e-05	5e-05	5e-05	5e-05	5e-05	5e-05	5e-05	5e-05	0.8015
ATXN7L3B	5e-05	5e-05	5e-05	5e-05	5e-05	5e-05	5e-05	5e-05	5e-05	5e-05	5e-05	5e-05	5e-05	5e-05	5e-05	5e-05	5e-05	5e-05	5e-05	5e-05	5e-05	5e-05	5e-05	5e-05	5e-05	5e-05	5e-05	5e-05	5e-05	5e-05	5e-05	5e-05	5e-05	5e-05	5e-05	5e-05	5e-05	5e-05	5e-05	5e-05	5e-05	5e-05	5e-05	5e-05	5e-05	5e-05	5e-05	5e-05	5e-05
AUH	0.6904	5e-05	5e-05	5e-05	5e-05	0.3235	0.4131	5e-05	1.9336	5e-05	5e-05	1.16	5e-05	5e-05	5e-05	5e-05	5e-05	5e-05	5e-05	5e-05	0.3612	0.1596	0.8912	0.6276	3.0202	5e-05	0.09	2.2107	5e-05	5e-05	5e-05	0.9126	5e-05	5e-05	5e-05	0.3452	5e-05	5e-05	5e-05	5e-05	5e-05	5e-05	5e-05	5e-05	5e-05	5e-05	5e-05	5e-05	4.1266
AUP1	0.3604	0.2281	0.066	0.1164	0.3402	0.2036	0.4034	0.1853	0.2224	0.3656	0.0822	5e-05	0.0212	5e-05	5e-05	5e-05	5e-05	5e-05	0.6521	0.1249	5e-05	5e-05	5e-05	0.1704	0.2171	1.4554	5e-05	5e-05	0.0189	5e-05	5e-05	0.204	1.3597	0.7018	0.6927	1.6107	0.1843	1.449	0.0245	2.2404	0.027	5e-05	0.6024	0.8175	0.093	5e-05	0.1226	5e-05	2.8526
AURKA	5e-05	5e-05	5e-05	5e-05	5e-05	5e-05	5e-05	5e-05	5e-05	5e-05	5e-05	5e-05	5e-05	0.1429	0.1239	5e-05	5e-05	0.0593	0.1516	5e-05	5e-05	0.043	5e-05	5e-05	5e-05	5e-05	5e-05	5e-05	5e-05	5e-05	5e-05	5e-05	5e-05	0.2968	5e-05	5e-05	5e-05	0.1201	5e-05	5e-05	5e-05	5e-05	5e-05	5e-05	5e-05	5e-05	5e-05	5e-05	5e-05
AURKB	5e-05	5e-05	5e-05	5e-05	3.0195	5e-05	5e-05	5e-05	5e-05	9.6789	5e-05	5e-05	5e-05	5e-05	5e-05	5e-05	5e-05	5e-05	1.8948	5e-05	5e-05	5e-05	5e-05	5e-05	5e-05	5e-05	5e-05	5e-05	1.913	5e-05	5e-05	5e-05	5e-05	5e-05	0.1836	0.0673	0.0535	0.0969	5e-05	5e-05	5e-05	5e-05	5e-05	5e-05	5e-05	5e-05	5e-05	5e-05	5e-05
AVEN	5e-05	5e-05	5e-05	5e-05	5e-05	5e-05	5e-05	5e-05	5e-05	5e-05	0.1774	5e-05	5e-05	5e-05	5e-05	5e-05	5e-05	5e-05	5e-05	5e-05	5e-05	5e-05	5e-05	5e-05	5e-05	0.0684	5e-05	5e-05	5e-05	5e-05	5e-05	5e-05	5e-05	0.2272	5e-05	0.1853	5e-05	5e-05	5e-05	5e-05	0.1058	5e-05	5e-05	0.2159	5e-05	5e-05	0.1447	5e-05	5e-05
AVIL	5e-05	5e-05	5e-05	5e-05	5e-05	5e-05	5e-05	5e-05	5e-05	5e-05	5e-05	5e-05	5e-05	5e-05	5e-05	5e-05	5e-05	5e-05	5e-05	5e-05	5e-05	5e-05	5e-05	5e-05	5e-05	5e-05	5e-05	5e-05	5e-05	5e-05	5e-05	5e-05	5e-05	5e-05	5e-05	5e-05	5e-05	5e-05	5e-05	5e-05	5e-05	5e-05	5e-05	5e-05	5e-05	5e-05	5e-05	5e-05	5e-05
AVL9	0.0909	0.2337	0.3127	0.0649	1.5389	0.4645	0.1681	0.0843	0.7874	1.4803	0.4442	0.3913	5e-05	0.4716	0.2314	0.043	1.854	0.3052	0.1539	0.2444	0.0688	0.0874	0.2837	0.0953	5e-05	0.8952	0.1096	5e-05	5e-05	0.0621	5e-05	0.1995	0.6329	0.1874	5e-05	3.4864	3.0058	0.3059	5e-05	5e-05	5e-05	5e-05	0.0258	3.657	0.482	5e-05	0.0653	0.0372	1.3258
AWAT1	5e-05	5e-05	5e-05	5e-05	5e-05	5e-05	5e-05	5e-05	5e-05	5e-05	5e-05	5e-05	5e-05	5e-05	5e-05	5e-05	5e-05	5e-05	5e-05	5e-05	5e-05	5e-05	5e-05	5e-05	5e-05	5e-05	5e-05	5e-05	5e-05	5e-05	5e-05	5e-05	5e-05	5e-05	5e-05	5e-05	5e-05	5e-05	5e-05	5e-05	5e-05	5e-05	5e-05	5e-05	5e-05	5e-05	5e-05	5e-05	5e-05
AXIN2	5e-05	5e-05	5e-05	5e-05	5e-05	5e-05	5e-05	5e-05	5e-05	5e-05	5e-05	5e-05	5e-05	5e-05	5e-05	5e-05	5e-05	5e-05	5e-05	5e-05	5e-05	5e-05	5e-05	5e-05	5e-05	5e-05	5e-05	5e-05	5e-05	5e-05	5e-05	5e-05	5e-05	5e-05	5e-05	5e-05	5e-05	5e-05	5e-05	5e-05	5e-05	5e-05	5e-05	5e-05	5e-05	5e-05	5e-05	5e-05	5e-05
AXL	5e-05	5e-05	5e-05	5e-05	5e-05	5e-05	5e-05	5e-05	5e-05	5e-05	5e-05	5e-05	5e-05	5e-05	5e-05	5e-05	5e-05	5e-05	5e-05	5e-05	5e-05	5e-05	5e-05	5e-05	0.2321	5e-05	5e-05	5e-05	5e-05	5e-05	5e-05	5e-05	5e-05	5e-05	5e-05	5e-05	5e-05	5e-05	5e-05	5e-05	5e-05	5e-05	5e-05	5e-05	5e-05	5e-05	5e-05	5e-05	5e-05
AZGP1	1.6347	0.3401	0.5667	0.4254	0.1533	0.4123	0.9798	0.1896	0.2226	0.3965	1.169	0.2891	0.3402	0.957	0.6644	0.092	0.2741	0.6394	0.0817	0.2014	0.2841	0.5716	0.4558	0.5126	1.0047	0.2517	0.4007	0.6813	0.1748	0.1492	1.8763	5e-05	0.2055	1.0776	1.8606	0.1126	0.2236	0.4444	0.4354	0.1719	2.3534	1.7925	0.6126	0.9876	1.9532	0.7693	1.2796	1.3733	0.8358
AZI1	5e-05	5e-05	5e-05	5e-05	5e-05	5e-05	5e-05	5e-05	5e-05	5e-05	5e-05	5e-05	5e-05	5e-05	5e-05	5e-05	5e-05	5e-05	5e-05	5e-05	5e-05	5e-05	5e-05	5e-05	5e-05	5e-05	5e-05	5e-05	5e-05	5e-05	5e-05	5e-05	5e-05	5e-05	5e-05	5e-05	5e-05	5e-05	5e-05	5e-05	5e-05	5e-05	5e-05	5e-05	5e-05	5e-05	5e-05	5e-05	5e-05
AZU1	1.2039	17.7646	1.8792	4.4848	109.183	0.2182	31.5082	12.7265	8.4144	18.6053	3.7484	2.1169	3.6372	8.2087	4.3854	15.9352	0.4239	21.7891	59.481	18.9315	4.0313	2.5609	1.0952	4.2479	5e-05	2.6711	0.9766	0.0971	16.9448	2.4456	3.9143	0.1488	1.1975	26.802	3.4937	4.9651	18.2084	3.9027	8.7218	1.7733	6.7209	0.3505	0.1065	11.8446	0.1835	1.8083	1.0845	0.3875	2.2628
B2M	7.1718	12.1618	9.9961	12.3879	24.8237	23.5424	11.9642	32.3177	14.6334	23.1576	13.7184	13.2165	17.8238	10.2332	9.7233	20.4067	30.4769	31.9723	21.7567	29.2535	17.0681	14.9903	2.1437	11.9476	27.5387	33.2454	5e-05	20.1841	24.8672	13.1002	29.5299	11.2577	5.2908	1.3118	2.5396	1.107	1.3084	0.2632	10.7827	5.5288	5.0444	11.0836	2.5281	6.4824	10.6581	15.2101	12.8859	4.1959	3.936
B3GALT5	0.7636	5e-05	5e-05	5e-05	5e-05	5e-05	5e-05	5e-05	5e-05	0.585	5e-05	5e-05	5e-05	5e-05	5e-05	5e-05	5e-05	5e-05	5e-05	5e-05	5e-05	0.1929	5e-05	5e-05	5e-05	0.0789	5e-05	5e-05	5e-05	5e-05	0.687	5e-05	5e-05	5e-05	5e-05	5e-05	5e-05	5e-05	5e-05	5e-05	5e-05	5e-05	5e-05	5e-05	5e-05	5e-05	5e-05	5e-05	5e-05
B3GALT6	5e-05	64.2323	21.745	5e-05	5e-05	5e-05	5e-05	5e-05	0.9237	5e-05	5e-05	5e-05	20.447	5e-05	5e-05	5e-05	5e-05	5e-05	5e-05	5e-05	5e-05	5e-05	5e-05	53.0038	110.913	25.9509	5e-05	5e-05	18.5575	5e-05	5e-05	5e-05	5e-05	38.9436	24.4823	0.012	5e-05	5e-05	5e-05	5e-05	5e-05	5e-05	5e-05	5e-05	5e-05	5e-05	59.2888	5e-05	5e-05
B3GALTL	5e-05	5e-05	5e-05	5e-05	5e-05	5e-05	5e-05	5e-05	5e-05	5e-05	5e-05	5e-05	5e-05	5e-05	5e-05	5e-05	5e-05	5e-05	5e-05	5e-05	5e-05	5e-05	5e-05	5e-05	5e-05	5e-05	5e-05	5e-05	5e-05	5e-05	5e-05	5e-05	5e-05	5e-05	5e-05	5e-05	5e-05	5e-05	5e-05	5e-05	5e-05	5e-05	5e-05	5e-05	5e-05	5e-05	5e-05	5e-05	5e-05
B3GAT3	5e-05	5e-05	5e-05	0.2407	0.2142	5e-05	0.0546	0.1217	5e-05	0.2558	0.2513	0.1541	5e-05	5e-05	5e-05	5e-05	5e-05	5e-05	5e-05	5e-05	5e-05	5e-05	5e-05	5e-05	5e-05	5e-05	5e-05	5e-05	5e-05	5e-05	5e-05	5e-05	0.0477	0.2207	0.3645	5e-05	0.1342	5e-05	0.179	5e-05	5e-05	5e-05	5e-05	5e-05	0.1042	5e-05	5e-05	0.1079	5e-05
B3GNT1	5e-05	5e-05	5e-05	5e-05	5e-05	5e-05	5e-05	5e-05	5e-05	5e-05	5e-05	5e-05	5e-05	5e-05	5e-05	5e-05	5e-05	5e-05	5e-05	5e-05	5e-05	5e-05	5e-05	5e-05	5e-05	5e-05	5e-05	5e-05	5e-05	5e-05	5e-05	0.2482	5e-05	5e-05	5e-05	5e-05	5e-05	0.3135	5e-05	5e-05	5e-05	5e-05	5e-05	5e-05	5e-05	5e-05	5e-05	5e-05	5e-05
B3GNT2	5e-05	5e-05	5e-05	5e-05	5e-05	5e-05	5e-05	5e-05	5e-05	5e-05	5e-05	5e-05	5e-05	5e-05	5e-05	5e-05	5e-05	5e-05	5e-05	5e-05	5e-05	5e-05	5e-05	5e-05	5e-05	5e-05	5e-05	5e-05	5e-05	5e-05	5e-05	5e-05	5e-05	5e-05	5e-05	5e-05	5e-05	5e-05	5e-05	5e-05	5e-05	5e-05	5e-05	5e-05	5e-05	5e-05	5e-05	5e-05	5e-05
B3GNT3	0.2795	0.0601	0.754	0.1142	5e-05	0.4451	0.0535	5e-05	0.1848	5e-05	0.2736	5e-05	0.1117	5e-05	0.1712	5e-05	5e-05	0.5971	5e-05	5e-05	5e-05	0.154	5e-05	5e-05	5e-05	1.0952	0.0498	0.0476	0.0599	0.0506	0.2331	5e-05	0.0542	0.3686	0.2841	4.2882	0.1333	0.464	5e-05	5e-05	5e-05	0.0394	5e-05	5e-05	5e-05	5e-05	5e-05	5e-05	5e-05
B3GNT4	5e-05	5e-05	5e-05	5e-05	5e-05	5e-05	5e-05	5e-05	5e-05	5e-05	5e-05	5e-05	5e-05	5e-05	5e-05	5e-05	5e-05	5e-05	5e-05	5e-05	5e-05	5e-05	5e-05	5e-05	5e-05	5e-05	5e-05	5e-05	5e-05	5e-05	5e-05	5e-05	5e-05	5e-05	5e-05	5e-05	5e-05	5e-05	5e-05	5e-05	5e-05	5e-05	5e-05	5e-05	5e-05	5e-05	5e-05	5e-05	5e-05
B3GNT6	0.1106	0.1535	2.6339	5e-05	5e-05	4.5671	5e-05	5e-05	6.4466	5e-05	5e-05	5e-05	5e-05	5e-05	5e-05	5e-05	5e-05	1.5215	5e-05	5e-05	5e-05	5e-05	3.5424	5e-05	5e-05	4.7932	5e-05	0.632	5e-05	0.1309	0.5276	0.0961	5e-05	5e-05	5e-05	5.2504	5e-05	5e-05	5e-05	5e-05	5e-05	5e-05	5e-05	3.5091	5e-05	5e-05	5e-05	5e-05	5e-05
B3GNT7	5e-05	5e-05	5e-05	5e-05	5e-05	5e-05	5e-05	5e-05	0.2409	5e-05	5e-05	5e-05	5e-05	5e-05	0.0829	5e-05	5e-05	0.1479	5e-05	5e-05	5e-05	0.0541	5e-05	5e-05	5e-05	5e-05	5e-05	5e-05	5e-05	5e-05	0.0439	5e-05	5e-05	5e-05	5e-05	5e-05	5e-05	5e-05	5e-05	5e-05	5e-05	5e-05	5e-05	5e-05	5e-05	5e-05	5e-05	5e-05	5e-05
B3GNT8	5e-05	5e-05	5e-05	5e-05	5e-05	5e-05	5e-05	5e-05	5e-05	5e-05	5e-05	5e-05	5e-05	5e-05	5e-05	5e-05	5e-05	5e-05	5e-05	5e-05	5e-05	5e-05	5e-05	5e-05	5e-05	5e-05	5e-05	5e-05	5e-05	5e-05	5e-05	5e-05	5e-05	5e-05	5e-05	5e-05	5e-05	5e-05	5e-05	5e-05	5e-05	5e-05	5e-05	5e-05	5e-05	5e-05	5e-05	5e-05	5e-05
B3GNT9	5e-05	5e-05	5e-05	5e-05	5e-05	5e-05	5e-05	5e-05	5e-05	5e-05	5e-05	5e-05	5e-05	5e-05	5e-05	5e-05	5e-05	5e-05	5e-05	5e-05	5e-05	5e-05	5e-05	5e-05	5e-05	5e-05	5e-05	5e-05	5e-05	5e-05	5e-05	5e-05	5e-05	5e-05	5e-05	5e-05	5e-05	5e-05	5e-05	5e-05	5e-05	5e-05	5e-05	5e-05	5e-05	5e-05	5e-05	5e-05	5e-05
B4GALNT2	5e-05	5e-05	5e-05	5e-05	5e-05	5e-05	5e-05	5e-05	5e-05	5e-05	5e-05	5e-05	5e-05	5e-05	5e-05	5e-05	5e-05	5e-05	5e-05	5e-05	5e-05	5e-05	5e-05	5e-05	5e-05	5e-05	5e-05	5e-05	5e-05	5e-05	5e-05	5e-05	5e-05	5e-05	5e-05	5e-05	5e-05	5e-05	5e-05	5e-05	5e-05	5e-05	5e-05	5e-05	5e-05	5e-05	5e-05	5e-05	5e-05
B4GALNT3	0.0477	5e-05	5e-05	5e-05	5e-05	5e-05	5e-05	5e-05	5e-05	5e-05	5e-05	5e-05	5e-05	5e-05	5e-05	5e-05	0.0115	5e-05	5e-05	5e-05	5e-05	5e-05	0.0292	5e-05	0.1451	0.0879	5e-05	5e-05	5e-05	5e-05	5e-05	5e-05	5e-05	5e-05	5e-05	5e-05	5e-05	5e-05	5e-05	5e-05	5e-05	5e-05	0.0202	5e-05	5e-05	5e-05	5e-05	5e-05	5e-05
B4GALT1	1.921	0.4398	0.4438	0.1909	0.766	0.6332	0.232	0.456	0.5053	1.7425	0.6752	0.3535	0.1984	5e-05	0.0847	0.0781	5e-05	0.2869	0.0268	0.3347	5e-05	5e-05	5e-05	5e-05	5e-05	1.0055	0.126	5e-05	0.1881	0.4261	0.3927	5e-05	1.4616	1.0948	1.2139	1.9136	1.0416	1.4121	0.7723	5e-05	5e-05	0.387	0.2369	1.4645	0.6381	0.3806	5e-05	0.2282	0.3354
B4GALT4	5e-05	5e-05	5e-05	5e-05	5e-05	5e-05	5e-05	5e-05	5e-05	5e-05	5e-05	5e-05	5e-05	5e-05	5e-05	5e-05	5e-05	5e-05	5e-05	5e-05	5e-05	5e-05	5e-05	5e-05	5e-05	5e-05	5e-05	5e-05	5e-05	5e-05	5e-05	5e-05	0.1299	5e-05	5e-05	5e-05	5e-05	5e-05	5e-05	5e-05	5e-05	5e-05	3.7945	5e-05	3.0106	5e-05	5e-05	5e-05	5e-05
B4GALT5	5e-05	5e-05	5e-05	5e-05	5e-05	5e-05	5e-05	5e-05	5e-05	5e-05	5e-05	5e-05	5e-05	5e-05	5e-05	5e-05	5e-05	5e-05	5e-05	5e-05	5e-05	5e-05	5e-05	5e-05	5e-05	5e-05	5e-05	5e-05	5e-05	5e-05	5e-05	5e-05	5e-05	0.1678	5e-05	5e-05	5e-05	5e-05	5e-05	5e-05	5e-05	5e-05	5e-05	5e-05	5e-05	5e-05	5e-05	5e-05	5e-05
B4GALT7	0.0833	5e-05	5e-05	5e-05	5e-05	0.114	0.0498	0.0164	0.0286	0.0169	0.1204	0.067	5e-05	5e-05	5e-05	0.0231	5e-05	0.0527	5e-05	5e-05	5e-05	0.0155	5e-05	0.049	5e-05	0.0871	5e-05	5e-05	5e-05	0.0487	5e-05	5e-05	0.0591	5e-05	5e-05	0.1034	0.112	0.105	5e-05	5e-05	5e-05	5e-05	5e-05	5e-05	5e-05	5e-05	5e-05	5e-05	5e-05
BABAM1	5e-05	5e-05	0.1023	5e-05	5e-05	0.0758	0.0657	5e-05	5e-05	5e-05	0.0237	5e-05	5e-05	0.1952	0.2549	5e-05	2.2424	5e-05	0.0396	0.2053	0.4392	0.0522	0.1313	5e-05	5e-05	0.0687	5e-05	0.5524	5e-05	5e-05	5e-05	2.4797	5e-05	0.1562	0.5594	0.0882	0.1211	0.0935	0.0215	0.1859	0.0137	0.3143	0.3086	0.1346	0.095	0.589	5e-05	5e-05	0.3056
BACE2	5e-05	4.8278	4.6068	5e-05	5e-05	5e-05	5e-05	5e-05	5e-05	5e-05	5e-05	5e-05	5e-05	2.9254	3.9629	7.0136	2.5362	5e-05	5e-05	5e-05	5e-05	5e-05	5e-05	5e-05	5e-05	5e-05	0.4307	5e-05	5e-05	5e-05	5e-05	5e-05	5e-05	5e-05	5e-05	5e-05	5e-05	5e-05	5e-05	5e-05	5e-05	5e-05	2.4271	5e-05	3.5597	5e-05	3.8978	5e-05	5e-05
BACH1	5e-05	5e-05	5e-05	5e-05	5e-05	5e-05	5e-05	5e-05	5e-05	5e-05	5e-05	5e-05	5e-05	5e-05	5e-05	5e-05	5e-05	5e-05	5e-05	5e-05	5e-05	5e-05	5e-05	5e-05	5e-05	5e-05	5e-05	5e-05	5e-05	5e-05	5e-05	5e-05	5e-05	5e-05	5e-05	5e-05	5e-05	5e-05	5e-05	5e-05	5e-05	5e-05	0.0209	5e-05	5e-05	5e-05	5e-05	5e-05	5e-05
BAD	5e-05	5e-05	5e-05	5e-05	5e-05	5e-05	5e-05	5e-05	5e-05	5e-05	5e-05	5e-05	5e-05	5e-05	5e-05	5e-05	5e-05	5e-05	5e-05	5e-05	5e-05	5e-05	5e-05	5e-05	5e-05	5e-05	5e-05	5e-05	5e-05	5e-05	5e-05	5e-05	5e-05	5e-05	5e-05	5e-05	0.2973	5e-05	5e-05	5e-05	5e-05	5e-05	5e-05	5e-05	5e-05	5e-05	5e-05	5e-05	5e-05
BAG1	0.0906	5e-05	5e-05	5e-05	5e-05	0.7588	0.0763	5e-05	5e-05	5e-05	0.1509	5e-05	5e-05	0.1335	5e-05	5e-05	0.1409	5e-05	0.1069	5e-05	5e-05	5e-05	1.2474	0.1472	5e-05	0.4362	5e-05	0.3685	5e-05	0.0821	5e-05	5e-05	5e-05	5e-05	5e-05	0.21	0.1292	5e-05	0.1609	0.3285	0.2278	5e-05	0.2281	5e-05	0.1221	5e-05	5e-05	5e-05	0.5605
BAG2	5e-05	0.5813	0.2589	1.1037	0.5254	0.8321	1.9696	0.6512	5e-05	0.5134	0.7634	3.6442	0.4553	0.6257	0.2581	5e-05	5e-05	5e-05	5.3671	0.6484	5e-05	0.3163	5e-05	5.6261	0.1226	1.0102	0.4974	0.6655	3.2271	0.7776	0.4998	0.4188	2.9158	5e-05	0.6129	2.6085	2.0419	1.2141	1.1977	1.6675	5e-05	0.5267	2.5785	2.8898	5e-05	1.5024	0.4716	5e-05	1.2439
BAG3	5e-05	5e-05	5e-05	0.2159	0.0254	5e-05	0.6096	5e-05	0.4334	0.0605	0.609	0.2011	0.1053	5e-05	5e-05	5e-05	5e-05	0.1159	0.5294	5e-05	5e-05	0.7562	5e-05	0.2139	9.2736	1.7201	5e-05	0.5188	5e-05	5e-05	5e-05	0.3389	5e-05	5e-05	5e-05	5e-05	0.087	0.1242	5e-05	0.2061	0.0342	5e-05	0.0221	0.1909	5e-05	0.06	5e-05	5e-05	0.252
BAG4	5e-05	5e-05	5e-05	5e-05	5e-05	5e-05	5e-05	5e-05	5e-05	5e-05	5e-05	5e-05	5e-05	5e-05	5e-05	5e-05	5e-05	5e-05	5e-05	5e-05	5e-05	5e-05	5e-05	0.063	5e-05	5e-05	5e-05	5e-05	5e-05	5e-05	5e-05	5e-05	5e-05	5e-05	5e-05	5e-05	5e-05	5e-05	5e-05	5e-05	5e-05	5e-05	5e-05	5e-05	0.062	5e-05	5e-05	5e-05	5e-05
BAG5	5e-05	0.1227	0.5342	0.4387	0.2705	0.3354	0.0657	0.3364	0.034	0.389	0.2443	0.1845	0.2067	0.3109	0.2575	0.0383	0.364	0.2179	0.1238	0.0596	0.1271	0.0919	0.2249	0.3701	5e-05	0.5401	5e-05	5e-05	5e-05	5e-05	0.3031	0.0724	0.0418	0.4084	0.3308	0.251	0.1713	5e-05	0.8793	5e-05	0.4601	0.4203	0.6232	0.1599	0.4014	0.2574	0.3051	0.1279	0.3926
BAG6	0.5476	2.2368	1.0627	0.6822	1.5036	2.5127	1.1406	1.5668	2.8569	3.5954	2.4732	1.0121	1.4303	1.2332	1.2462	0.2636	2.2118	1.2149	2.3976	0.8482	0.2437	0.3608	1.5931	1.9713	1.1479	2.8888	0.9641	3.4974	0.783	1.7758	0.4469	0.7603	3.4213	2.0724	1.6573	2.8721	7.6555	7.7435	0.6519	1.9984	1.3691	2.058	1.5328	1.3001	2.0662	1.234	1.1143	0.9241	0.8529
BAI2	5e-05	5e-05	5e-05	5e-05	5e-05	5e-05	5e-05	5e-05	5e-05	5e-05	5e-05	5e-05	5e-05	5e-05	5e-05	5e-05	5e-05	5e-05	5e-05	5e-05	5e-05	5e-05	5e-05	5e-05	5e-05	5e-05	5e-05	5e-05	5e-05	5e-05	5e-05	5e-05	5e-05	5e-05	5e-05	5e-05	5e-05	5e-05	5e-05	5e-05	5e-05	5e-05	5e-05	5e-05	5e-05	5e-05	5e-05	5e-05	5e-05
BAI3	5e-05	5e-05	5e-05	5e-05	5e-05	5e-05	5e-05	5e-05	5e-05	5e-05	5e-05	5e-05	5e-05	5e-05	5e-05	5e-05	5e-05	5e-05	5e-05	5e-05	5e-05	5e-05	5e-05	5e-05	0.0858	5e-05	5e-05	5e-05	5e-05	5e-05	5e-05	5e-05	5e-05	5e-05	5e-05	5e-05	5e-05	5e-05	5e-05	5e-05	5e-05	5e-05	5e-05	5e-05	5e-05	5e-05	5e-05	5e-05	5e-05
BAIAP2	5e-05	5e-05	5e-05	0.0517	1.9723	0.0276	0.0732	0.1184	5e-05	5e-05	0.0874	0.1566	0.5625	0.4434	5e-05	5e-05	5e-05	0.0445	0.3931	0.0925	5e-05	5e-05	0.3809	0.0664	0.0948	0.0773	0.07	0.0657	0.1575	0.0316	5e-05	5e-05	0.2296	0.6175	0.1144	0.2844	0.2985	0.1656	0.1233	0.0457	0.0288	0.3541	0.0363	0.0368	0.0939	5e-05	0.2029	0.2456	0.0525
BAIAP2L1	0.2842	5e-05	0.4364	5e-05	0.0852	0.0948	0.0194	5e-05	0.3354	0.59	0.1804	0.5863	0.0297	0.1132	0.1053	5e-05	0.0784	0.4712	5e-05	5e-05	5e-05	0.8116	0.1882	5e-05	5e-05	0.204	0.0237	0.0156	5e-05	0.024	5e-05	1.2191	0.158	0.1084	0.1256	0.8005	5e-05	0.0089	0.0772	0.3334	0.0572	5e-05	0.1966	0.0548	0.1782	0.0918	5e-05	5e-05	0.0593
BAIAP2L2	5e-05	5e-05	5e-05	5e-05	5e-05	5e-05	5e-05	5e-05	5e-05	0.0725	5e-05	5e-05	5e-05	5e-05	5e-05	5e-05	5e-05	5e-05	5e-05	5e-05	5e-05	5e-05	5e-05	5e-05	5e-05	5e-05	5e-05	0.2468	5e-05	5e-05	5e-05	5e-05	5e-05	5e-05	5e-05	5e-05	5e-05	5e-05	5e-05	5e-05	0.0126	5e-05	5e-05	5e-05	0.0486	5e-05	5e-05	5e-05	5e-05
BAIAP3	5e-05	5e-05	5e-05	5e-05	5e-05	5e-05	5e-05	5e-05	5e-05	5e-05	5e-05	5e-05	5e-05	5e-05	5e-05	5e-05	5e-05	5e-05	5e-05	5e-05	5e-05	5e-05	5e-05	5e-05	5e-05	5e-05	5e-05	5e-05	5e-05	5e-05	5e-05	5e-05	5e-05	5e-05	5e-05	5e-05	5e-05	5e-05	5e-05	5e-05	5e-05	5e-05	5e-05	5e-05	5e-05	5e-05	5e-05	5e-05	5e-05
BAK1	5e-05	5e-05	1.2309	5e-05	5e-05	5e-05	0.1403	5e-05	5e-05	5e-05	5e-05	1.1817	5e-05	0.2846	0.1898	5e-05	5e-05	5e-05	5e-05	0.2241	0.1652	5e-05	5e-05	0.6314	5e-05	5e-05	0.3141	1.4875	0.4101	5e-05	0.3281	5e-05	0.3812	0.2667	5e-05	0.2228	0.2674	0.6448	5e-05	5e-05	1.0732	5e-05	0.0433	0.2167	5e-05	5e-05	0.6366	5e-05	5e-05
BANF1	4.9898	9.2738	20.1092	12.7572	29.2379	22.535	7.0108	7.5469	14.2221	15.3803	15.1687	9.1074	7.116	22.7838	3.0173	1.0946	84.3051	13.703	14.7458	15.4261	3.9903	4.7077	2.6571	11.4905	11.0219	6.9892	4.2517	24.7919	4.3572	6.983	4.0766	5e-05	6.5584	16.2909	18.9885	8.4119	14.2561	12.5759	18.7058	1.1998	89.6524	45.5126	34.2646	17.1516	129.848	36.588	91.7107	28.816	22.2724
BANP	5e-05	5e-05	5e-05	5e-05	5e-05	5e-05	5e-05	5e-05	5e-05	5e-05	5e-05	5e-05	5e-05	5e-05	5e-05	5e-05	5e-05	5e-05	5e-05	5e-05	5e-05	5e-05	5e-05	5e-05	5e-05	5e-05	5e-05	5e-05	5e-05	5e-05	5e-05	5e-05	5e-05	5e-05	5e-05	5e-05	5e-05	5e-05	5e-05	5e-05	5e-05	5e-05	5e-05	5e-05	5e-05	5e-05	5e-05	5e-05	5e-05
BAP1	5e-05	5e-05	5e-05	5e-05	5e-05	5e-05	5e-05	5e-05	5e-05	5e-05	5e-05	5e-05	5e-05	5e-05	5e-05	5e-05	5e-05	5e-05	5e-05	5e-05	5e-05	5e-05	5e-05	5e-05	5e-05	5e-05	5e-05	5e-05	5e-05	5e-05	5e-05	5e-05	5e-05	5e-05	5e-05	5e-05	5e-05	5e-05	5e-05	5e-05	5e-05	5e-05	5e-05	5e-05	5e-05	5e-05	5e-05	5e-05	5e-05
BARHL2	5e-05	5e-05	5e-05	5e-05	5e-05	5e-05	5e-05	5e-05	5e-05	5e-05	5e-05	5e-05	5e-05	5e-05	5e-05	5e-05	5e-05	5e-05	5e-05	5e-05	5e-05	5e-05	5e-05	0.1799	5e-05	5e-05	5e-05	5e-05	5e-05	5e-05	5e-05	5e-05	5e-05	5e-05	5e-05	5e-05	5e-05	5e-05	5e-05	5e-05	5e-05	5e-05	5e-05	5e-05	5e-05	5e-05	5e-05	5e-05	5e-05
BASP1	0.8565	5e-05	5e-05	0.1827	5e-05	5e-05	0.7081	0.2926	0.1909	5e-05	0.2192	5e-05	0.6165	0.0564	0.2546	1.4752	5e-05	5e-05	1.8964	1.2385	1.8462	1.0643	5e-05	5e-05	0.1467	5e-05	5e-05	0.1379	5e-05	0.1823	0.1154	0.1164	5e-05	5e-05	5e-05	5e-05	5e-05	5e-05	0.0163	1.2238	0.0876	5e-05	5e-05	0.2858	0.056	0.1052	5e-05	0.4001	0.2742
BAX	1.9499	3.6728	7.9401	3.5775	8.9017	10.0595	6.4643	3.4011	2.4886	3.5518	8.4703	6.1425	4.921	10.5513	7.5398	9.0717	4.4686	12.7021	7.6168	5.324	7.9587	2.0426	13.6196	9.6727	12.1466	13.8474	5.8543	21.5023	1.6243	2.647	3.4227	27.7992	13.9498	5.8967	11.2237	6.39	3.5703	8.0085	2.1739	6.2261	13.4155	3.3011	6.1534	7.6017	8.2549	4.8268	10.3331	9.3868	10.7859
BAZ1A	5e-05	5e-05	5e-05	5e-05	5e-05	11.6251	5e-05	0.0122	5e-05	9.1828	5e-05	5e-05	3.099	5e-05	5e-05	5e-05	2.8264	5e-05	5e-05	5e-05	5e-05	4.071	5e-05	5e-05	5e-05	5e-05	2.3033	6.5194	5e-05	5e-05	5e-05	6.9275	5e-05	5e-05	5e-05	0.0054	5e-05	5e-05	5e-05	5e-05	1.5675	5e-05	5e-05	0.7271	1.8045	5e-05	5e-05	5e-05	5e-05
BAZ1B	5e-05	0.3042	0.012	0.0235	0.3481	0.2947	0.0918	0.3232	0.1106	0.1805	0.2521	0.172	0.3746	0.7885	0.2639	5e-05	0.0251	0.2695	0.6009	0.205	5e-05	0.0573	0.0445	0.1748	0.1907	0.4904	0.0037	5e-05	0.1229	0.0178	0.0056	0.2608	0.3464	0.3855	0.2544	0.2	0.0937	0.2544	0.1878	0.0995	0.059	0.2178	0.3877	0.1725	0.2107	5e-05	0.0338	0.1217	0.0438
BAZ2A	5e-05	5e-05	5e-05	5e-05	5e-05	5e-05	5e-05	5e-05	5e-05	5e-05	5e-05	5e-05	5e-05	0.0505	5e-05	5e-05	5e-05	5e-05	0.0226	5e-05	5e-05	5e-05	5e-05	5e-05	5e-05	5e-05	5e-05	5e-05	5e-05	5e-05	5e-05	5e-05	5e-05	5e-05	5e-05	5e-05	5e-05	5e-05	5e-05	5e-05	5e-05	5e-05	0.2121	5e-05	5e-05	5e-05	5e-05	5e-05	5e-05
BBS1	5e-05	5e-05	5e-05	5e-05	5e-05	5e-05	5e-05	5e-05	5e-05	5e-05	5e-05	5e-05	5e-05	5e-05	5e-05	5e-05	5e-05	5e-05	5e-05	5e-05	5e-05	5e-05	5e-05	5e-05	0.0865	5e-05	5e-05	5e-05	5e-05	0.1248	5e-05	5e-05	5e-05	5e-05	5e-05	5e-05	5e-05	5e-05	5e-05	5e-05	5e-05	5e-05	5e-05	5e-05	5e-05	5e-05	5e-05	5e-05	5e-05
BBS2	5e-05	5e-05	5e-05	5e-05	5e-05	5e-05	5e-05	5e-05	5e-05	5e-05	5e-05	5e-05	5e-05	5e-05	5e-05	5e-05	5e-05	5e-05	5e-05	5e-05	5e-05	5e-05	5e-05	5e-05	0.0231	5e-05	5e-05	5e-05	5e-05	5e-05	5e-05	5e-05	5e-05	5e-05	5e-05	5e-05	5e-05	5e-05	5e-05	5e-05	5e-05	5e-05	5e-05	5e-05	5e-05	5e-05	5e-05	5e-05	5e-05
BBS7	5e-05	0.2088	5e-05	5e-05	5e-05	5e-05	5e-05	5e-05	5e-05	5e-05	5e-05	5e-05	0.1027	5e-05	5e-05	5e-05	0.0834	5e-05	5e-05	5e-05	5e-05	0.1854	5e-05	5e-05	0.1084	5e-05	5e-05	5e-05	5e-05	5e-05	5e-05	0.2729	0.1155	5e-05	5e-05	5e-05	5e-05	5e-05	5e-05	5e-05	5e-05	5e-05	5e-05	5e-05	5e-05	5e-05	5e-05	5e-05	5e-05
BCAM	0.5095	5e-05	0.0715	0.588	0.1921	5e-05	0.1888	0.4045	5e-05	0.3534	0.3363	0.2974	0.0407	0.1641	5e-05	5e-05	0.5256	5e-05	0.448	0.3236	0.0105	0.2602	5e-05	0.2177	7.1212	5e-05	1.1384	0.9688	0.1607	0.2584	0.7424	0.504	5e-05	0.0761	0.3174	0.0829	5e-05	1.6536	0.0181	1.6337	0.0914	0.2278	0.0347	0.5975	0.0538	0.3368	0.28	0.1996	0.3529
BCAP29	5e-05	5e-05	5e-05	5e-05	5e-05	5e-05	5e-05	5e-05	5e-05	5e-05	5e-05	5e-05	5e-05	5e-05	5e-05	5e-05	5e-05	5e-05	5e-05	5e-05	5e-05	5e-05	5e-05	5e-05	1.2524	0.0708	5e-05	5e-05	5e-05	5e-05	5e-05	5e-05	5e-05	5e-05	5e-05	5e-05	5e-05	5e-05	5e-05	5e-05	5e-05	5e-05	5e-05	5e-05	5e-05	5e-05	5e-05	5e-05	5e-05
BCAP31	0.0906	2.6322	5.2756	7.28	8.8335	5.6707	12.306	6.3537	5.3341	40.9798	18.5727	6.8031	2.8914	2.5377	8.489	53.7488	2.3467	7.3054	8.1821	2.2077	3.4183	9.9091	167.16	4.0397	7.005	12.795	0.7697	5.5915	5.6982	3.593	12.4561	7.6697	25.5044	0.6676	0.5015	1.0925	2.1236	1.2348	0.0702	3.4563	1.4622	5.2434	2.6709	1.0551	3.2045	1.1175	2.3935	1.5348	2.0865
BCAR1	5e-05	5e-05	5e-05	5e-05	5e-05	5e-05	5e-05	5e-05	5e-05	0.2455	5e-05	5e-05	5e-05	5e-05	5e-05	5e-05	5e-05	5e-05	5e-05	5e-05	5e-05	5e-05	5e-05	5e-05	5e-05	5e-05	5e-05	5e-05	5e-05	5e-05	5e-05	0.0254	5e-05	5e-05	5e-05	0.1341	0.0697	0.3613	5e-05	5e-05	5e-05	0.2111	5e-05	5e-05	5e-05	5e-05	5e-05	5e-05	5e-05
BCAR3	5e-05	5e-05	5e-05	5e-05	5e-05	5e-05	5e-05	5e-05	5e-05	5e-05	5e-05	5e-05	5e-05	5e-05	5e-05	5e-05	5e-05	5e-05	5e-05	5e-05	5e-05	5e-05	5e-05	5e-05	5e-05	5e-05	5e-05	5e-05	5e-05	5e-05	5e-05	5e-05	5e-05	5e-05	5e-05	5e-05	5e-05	5e-05	5e-05	5e-05	5e-05	5e-05	5e-05	5e-05	5e-05	5e-05	5e-05	5e-05	5e-05
BCAS1	1.1397	0.0685	0.241	0.1193	5e-05	2.499	0.0414	5e-05	5e-05	5e-05	0.0622	0.0123	0.0787	5e-05	5e-05	0.019	5e-05	0.101	5e-05	0.0909	5e-05	0.1413	5e-05	5e-05	5e-05	0.1143	0.048	0.6522	5e-05	0.0394	0.1461	1.0295	5e-05	5e-05	0.1368	0.0645	5e-05	0.0619	5e-05	5e-05	0.1559	5e-05	0.2945	0.9058	6.8614	5e-05	5e-05	5e-05	0.7962
BCAS2	4.6611	1.1853	1.5838	0.9546	2.5503	1.539	1.2712	2.0644	1.6366	1.8653	1.4878	3.3134	1.9331	5e-05	0.777	0.4549	0.8349	2.1624	5e-05	2.0569	0.1789	0.3875	5e-05	2.1885	0.4408	2.1665	1.3536	5.0194	1.2998	0.376	0.339	0.7715	2.9375	2.3328	0.4422	2.8972	3.8182	3.9696	3.0153	3.7111	4.1978	2.3963	1.0313	1.2545	5e-05	1.8887	0.5419	0.9826	2.6627
BCAS3	5e-05	5e-05	5e-05	5e-05	5e-05	5e-05	0.0203	5e-05	0.0741	5e-05	5e-05	5e-05	5e-05	5e-05	5e-05	5e-05	5e-05	5e-05	5e-05	5e-05	5e-05	5e-05	5e-05	5e-05	5e-05	5e-05	5e-05	5e-05	5e-05	5e-05	5e-05	0.1105	5e-05	5e-05	5e-05	5e-05	5e-05	5e-05	5e-05	0.0351	5e-05	5e-05	5e-05	5e-05	5e-05	5e-05	5e-05	5e-05	5e-05
BCAT1	5e-05	5e-05	5e-05	5e-05	5e-05	5e-05	0.1244	0.1182	5e-05	5e-05	5e-05	5e-05	5e-05	5e-05	5e-05	5e-05	5e-05	5e-05	0.6377	5e-05	5e-05	5e-05	5e-05	5e-05	3.9967	5e-05	5e-05	5e-05	0.2215	5e-05	5e-05	5e-05	5e-05	0.1431	0.1798	0.0758	0.2301	5e-05	0.1529	0.1114	5e-05	0.0648	5e-05	5e-05	5e-05	0.585	5e-05	0.3038	5e-05
BCAT2	1.0234	1.9042	4.1776	5e-05	2.7425	3.1818	0.7872	1.636	2.4452	1.5935	5.1375	2.1749	0.2503	5e-05	2.7586	0.7995	1.0771	3.0927	1.4661	1.1834	0.5988	0.2683	5e-05	2.3671	5e-05	0.4193	1.1355	0.5512	0.226	0.7039	1.3826	0.5298	1.5492	2.0912	0.9758	2.6128	0.3899	1.7349	0.9013	0.3244	0.5094	1.6259	0.2617	0.9269	1.7097	2.6208	1.9694	0.9612	6.5081
BCCIP	0.55	5e-05	0.6752	1.5831	1.8249	0.6826	0.9602	0.5037	1.7419	1.1155	0.6436	0.9306	0.8924	1.394	0.6494	0.0819	1.0341	0.5216	2.149	0.1778	0.5858	0.6085	0.7246	3.206	5e-05	0.7865	0.1031	1.0648	1.0291	0.3505	5e-05	0.6771	1.1603	3.2991	1.1808	2.9887	3.23	3.2554	0.7451	1.1801	5e-05	1.7396	0.7527	0.5558	5e-05	0.8934	1.3959	1.5372	2.2483
BCHE	5e-05	5e-05	5e-05	5e-05	5e-05	5e-05	5e-05	5e-05	5e-05	5e-05	5e-05	5e-05	5e-05	5e-05	5e-05	5e-05	5e-05	5e-05	5e-05	5e-05	5e-05	5e-05	5e-05	5e-05	1.0604	5e-05	5e-05	5e-05	5e-05	5e-05	5e-05	5e-05	5e-05	5e-05	5e-05	5e-05	5e-05	5e-05	5e-05	5e-05	5e-05	5e-05	5e-05	5e-05	5e-05	5e-05	5e-05	5e-05	5e-05
BCKDHA	5e-05	0.2659	2.0473	0.2007	0.8221	11.1427	0.4733	5e-05	3.5044	0.9055	0.7047	0.2634	0.9009	0.2749	0.2845	0.0339	6.5002	0.5644	0.5485	0.3059	0.6048	0.2518	0.4366	1.0864	0.3427	0.198	0.7674	1.4251	5e-05	0.0498	0.0651	1.4177	0.6747	1.309	1.1839	5e-05	0.1418	0.2282	0.0902	5e-05	0.1565	0.3875	0.1785	3.2072	0.5666	0.2376	0.4105	5e-05	3.572
BCKDHB	5e-05	5e-05	0.2086	0.1327	0.1093	0.2975	0.204	0.046	0.2494	0.1169	5e-05	0.0979	5e-05	5e-05	0.0479	0.0438	0.1408	0.2025	5e-05	5e-05	0.0327	0.1165	0.3605	0.2362	0.1416	0.1708	5e-05	0.2094	0.0937	0.031	5e-05	5e-05	0.049	0.2036	0.08	5e-05	5e-05	5e-05	0.1807	5e-05	0.3944	1.5673	0.0744	0.2338	0.8232	5e-05	0.0345	0.2931	0.1168
BCKDK	0.1867	5e-05	5e-05	0.0383	0.0461	5e-05	5e-05	0.132	5e-05	0.4216	0.6116	0.122	5e-05	5e-05	0.1783	5e-05	0.3797	0.5271	0.1738	0.0605	5e-05	5e-05	5e-05	0.3907	0.626	5e-05	5e-05	5e-05	0.0495	5e-05	0.0408	5e-05	0.0519	5e-05	5e-05	0.0505	5e-05	5e-05	5e-05	0.0748	0.1046	0.2443	5e-05	5e-05	5e-05	5e-05	5e-05	5e-05	1.1704
BCL10	1.6672	0.4304	0.4927	5e-05	1.4107	0.3881	0.5966	0.5503	2.6288	1.4852	1.6405	1.1233	5e-05	5e-05	5e-05	0.2037	5e-05	0.7959	0.5169	0.5873	0.1097	5e-05	5e-05	1.0113	0.1823	5e-05	5e-05	3.0068	0.521	5e-05	1.2817	5e-05	2.8481	0.5144	5e-05	0.8357	0.6885	0.5979	5e-05	5.2581	0.0611	5e-05	0.9549	0.8711	5e-05	5e-05	5e-05	5e-05	3.0708
BCL11B	5e-05	5e-05	5e-05	5e-05	5e-05	5e-05	5e-05	5e-05	5e-05	5e-05	5e-05	5e-05	5e-05	5e-05	5e-05	5e-05	5e-05	5e-05	5e-05	5e-05	5e-05	5e-05	5e-05	5e-05	5e-05	5e-05	5e-05	5e-05	5e-05	5e-05	5e-05	5e-05	5e-05	5e-05	5e-05	5e-05	5e-05	5e-05	5e-05	5e-05	5e-05	0.0404	5e-05	5e-05	5e-05	5e-05	5e-05	5e-05	5e-05
BCL2	5e-05	5e-05	4.4099	5e-05	0.6073	5e-05	1.1533	0.4458	5e-05	5e-05	5e-05	5e-05	5e-05	0.684	5e-05	5e-05	5e-05	5e-05	5e-05	0.9117	5e-05	5e-05	5e-05	0.6684	2.6821	5e-05	5e-05	5e-05	5e-05	3.0921	5e-05	5e-05	5e-05	5e-05	5e-05	5e-05	5e-05	5e-05	5e-05	5e-05	0.0775	5e-05	5e-05	5e-05	5e-05	0.5643	5e-05	5e-05	5e-05
BCL2L1	0.4039	5e-05	5e-05	0.4594	0.5923	0.3629	5e-05	1.338	5e-05	1.339	0.8802	5e-05	0.9068	5e-05	0.9579	0.4427	5e-05	1.4155	5e-05	0.8245	0.1842	0.7558	5e-05	0.2736	5e-05	0.1846	5e-05	1.0434	0.3646	0.2109	0.3404	0.9238	1.0547	5e-05	5e-05	0.286	0.3372	0.4345	5e-05	5e-05	5e-05	5e-05	5e-05	0.1791	0.4032	5e-05	0.363	5e-05	5e-05
BCL2L11	5e-05	5e-05	5e-05	5e-05	5e-05	5e-05	5e-05	5e-05	5e-05	5e-05	5e-05	5e-05	5e-05	5e-05	5e-05	5e-05	5e-05	5e-05	5e-05	5e-05	5e-05	5e-05	5e-05	5e-05	5e-05	5e-05	5e-05	5e-05	5e-05	5e-05	5e-05	5e-05	5e-05	5e-05	5e-05	5e-05	5e-05	5e-05	5e-05	5e-05	5e-05	5e-05	5e-05	5e-05	5e-05	5e-05	5e-05	5e-05	5e-05
BCL2L12	5e-05	5e-05	5e-05	5e-05	5e-05	5e-05	5e-05	5e-05	5e-05	5e-05	5e-05	5e-05	5e-05	5e-05	5e-05	5e-05	5e-05	5e-05	5e-05	5e-05	5e-05	5e-05	5e-05	5e-05	5e-05	5e-05	5e-05	5e-05	5e-05	5e-05	5e-05	5e-05	5e-05	5e-05	0.0444	5e-05	0.2993	5e-05	5e-05	5e-05	5e-05	5e-05	5e-05	5e-05	5e-05	5e-05	5e-05	5e-05	5e-05
BCL2L13	2.5753	5e-05	0.6135	5e-05	5e-05	0.2395	0.7413	0.1351	5e-05	0.2884	0.2106	0.1909	0.0646	0.5146	5e-05	0.9099	0.2383	0.1023	5e-05	5e-05	5e-05	0.0576	0.2944	5e-05	0.2165	0.3196	0.0402	1.6718	0.0255	5e-05	5e-05	2.6252	5e-05	0.2911	0.0972	0.2683	0.0615	0.2445	0.3836	3.1548	0.3951	0.6573	0.2304	0.5392	0.5502	5e-05	5e-05	5e-05	2.5649
BCL2L14	5e-05	5e-05	1.8092	5e-05	5e-05	2.365	5e-05	5e-05	5e-05	5e-05	1.3255	1.0959	5e-05	14.403	5e-05	5e-05	6.12	5e-05	5e-05	5e-05	5e-05	5e-05	56.5098	0.3446	5e-05	8.4435	5e-05	5e-05	5e-05	5e-05	0.0831	0.4178	5e-05	5e-05	5e-05	5e-05	5e-05	5e-05	8.6341	0.153	31.9009	14.5815	26.2459	5e-05	3.4458	5e-05	2.4079	5e-05	5e-05
BCL2L15	2.8458	5e-05	1.4791	5e-05	5e-05	1.4664	5e-05	5e-05	2.8159	3.303	2.9107	5e-05	5e-05	1.3096	5e-05	5e-05	0.253	5e-05	2.3168	5e-05	2.4087	0.6837	1.6101	0.5665	5e-05	0.3462	1.9824	0.5725	2.208	5e-05	5e-05	5e-05	5e-05	5e-05	5e-05	2.688	0.1982	0.35	0.3682	3.111	5e-05	5e-05	2.138	2.6497	5e-05	0.6086	0.1003	5e-05	1.6673
BCL3	5e-05	5e-05	5e-05	5e-05	5e-05	5e-05	5e-05	5e-05	5e-05	5e-05	5e-05	5e-05	5e-05	5e-05	5e-05	5e-05	5e-05	5e-05	5e-05	5e-05	5e-05	5e-05	5e-05	5e-05	5e-05	5e-05	5e-05	5e-05	5e-05	5e-05	5e-05	5e-05	5e-05	5e-05	5e-05	5e-05	5e-05	5e-05	5e-05	5e-05	5e-05	5e-05	5e-05	5e-05	5e-05	5e-05	5e-05	5e-05	5e-05
BCL7A	5e-05	5e-05	5e-05	5e-05	5e-05	5e-05	5e-05	5e-05	5e-05	5e-05	5e-05	5e-05	5e-05	5e-05	5e-05	5e-05	5e-05	5e-05	5e-05	5e-05	5e-05	5e-05	5e-05	5e-05	5e-05	5e-05	5e-05	5e-05	5e-05	5e-05	5e-05	5e-05	5e-05	5e-05	5e-05	5e-05	5e-05	5e-05	5e-05	5e-05	5e-05	5e-05	5e-05	5e-05	5e-05	5e-05	5e-05	5e-05	5e-05
BCL7C	5e-05	5e-05	5e-05	5e-05	5e-05	5e-05	5e-05	0.1621	5e-05	5e-05	0.0542	5e-05	5e-05	5e-05	5e-05	5e-05	5e-05	5e-05	5e-05	5e-05	5e-05	5e-05	5e-05	5e-05	5e-05	5e-05	5e-05	5e-05	5e-05	5e-05	5e-05	5e-05	5e-05	5e-05	5e-05	5e-05	0.2397	0.3699	5e-05	5e-05	5e-05	5e-05	5e-05	5e-05	5e-05	5e-05	5e-05	5e-05	0.3795
BCL9L	5e-05	5e-05	5e-05	5e-05	5e-05	5e-05	5e-05	5e-05	5e-05	5e-05	5e-05	5e-05	5e-05	5e-05	5e-05	5e-05	5e-05	5e-05	5e-05	5e-05	5e-05	5e-05	5e-05	5e-05	5e-05	5e-05	5e-05	5e-05	5e-05	5e-05	5e-05	5e-05	5e-05	5e-05	5e-05	5e-05	5e-05	5e-05	5e-05	5e-05	5e-05	5e-05	5e-05	5e-05	5e-05	5e-05	5e-05	5e-05	5e-05
BCLAF1	0.6032	2.5817	0.5967	1.5677	0.4508	0.1699	1.0536	8.8212	0.9316	5.6234	0.8688	9.0991	3.4732	0.069	1.6772	1.3884	0.365	6.0526	0.7855	0.2647	1.1928	5.0949	5e-05	2.2289	10.6186	7.8355	1.8065	1.8664	8.4544	4.5099	0.5081	1.3614	1.4621	0.9078	5e-05	1.1714	1.1846	1.1317	0.0419	1.069	0.0647	0.0777	0.1945	0.2111	0.1526	0.7765	0.5355	0.0516	5e-05
BCOR	5e-05	5e-05	5e-05	5e-05	5e-05	5e-05	5e-05	5e-05	5e-05	5e-05	5e-05	5e-05	5e-05	5e-05	5e-05	5e-05	5e-05	5e-05	5e-05	5e-05	5e-05	5e-05	5e-05	5e-05	5e-05	5e-05	5e-05	5e-05	5e-05	5e-05	5e-05	5e-05	5e-05	5e-05	5e-05	5e-05	5e-05	5e-05	5e-05	5e-05	5e-05	5e-05	5e-05	5e-05	5e-05	5e-05	5e-05	5e-05	5e-05
BCR	5e-05	5e-05	5e-05	5e-05	5e-05	5e-05	0.0286	5e-05	5e-05	5e-05	5e-05	5e-05	5e-05	5e-05	5e-05	5e-05	5e-05	5e-05	5e-05	5e-05	5e-05	5e-05	5e-05	5e-05	5e-05	0.0217	5e-05	0.0685	5e-05	0.0574	5e-05	5e-05	5e-05	5e-05	5e-05	5e-05	5e-05	5e-05	5e-05	5e-05	5e-05	5e-05	0.0309	5e-05	5e-05	0.0403	5e-05	5e-05	5e-05
BCS1L	0.338	0.8859	3.0168	0.3351	0.9042	1.9755	0.1934	0.2939	0.0625	1.1594	1.2387	0.9017	1.5338	0.8266	2.496	0.1609	0.2203	1.6794	0.6649	0.4712	0.4537	0.2444	1.057	1.1171	0.9279	2.0114	0.6748	2.1367	0.7936	0.5848	0.6456	5e-05	1.2929	2.1227	1.4751	0.8385	0.243	0.6958	0.2833	0.323	0.742	1.3843	5e-05	0.1683	2.0588	1.8076	4.1741	0.4132	0.2634
BDH1	1.0072	1.4233	15.6843	1.0762	2.2156	9.4229	3.3597	0.8478	4.4996	5.1871	9.6412	4.0605	1.959	15.5381	2.6328	10.681	3.1662	2.1931	2.1904	0.2047	11.3063	3.8028	4.1785	4.0139	1.1733	3.5394	3.2943	6.7076	2.2646	0.6684	3.2743	4.0861	4.4276	0.5149	4.1009	3.1966	3.7197	1.9437	1.8423	6.6833	9.3461	3.7342	2.4633	7.9714	15.3656	2.4874	3.435	5e-05	6.0315
BDH2	1.1339	5e-05	1.667	0.27	0.2659	1.9808	5e-05	4.6166	5e-05	5e-05	5e-05	0.7216	0.3165	5e-05	5e-05	0.4595	0.2909	0.3718	5e-05	5e-05	0.606	0.3207	5e-05	5e-05	2.854	0.3461	5e-05	0.2697	5e-05	5e-05	5e-05	0.6026	5e-05	0.706	5e-05	5e-05	0.8523	1.3356	5e-05	2.1167	1.1209	0.172	5e-05	0.2301	0.1209	5e-05	5e-05	0.1233	0.4941
BECN1	5e-05	5e-05	5e-05	5e-05	5e-05	5e-05	5e-05	5e-05	5e-05	5e-05	5e-05	5e-05	5e-05	5e-05	5e-05	5e-05	5e-05	5e-05	5e-05	5e-05	5e-05	5e-05	5e-05	5e-05	5e-05	5e-05	5e-05	5e-05	5e-05	5e-05	5e-05	5e-05	5e-05	5e-05	5e-05	5e-05	5e-05	5e-05	5e-05	5e-05	5e-05	5e-05	5e-05	5e-05	5e-05	5e-05	5e-05	5e-05	5e-05
BEND3	5e-05	5e-05	5e-05	5e-05	5e-05	5e-05	0.034	5e-05	5e-05	5e-05	5e-05	5e-05	0.0809	0.0297	0.0539	5e-05	5e-05	5e-05	0.2288	5e-05	5e-05	5e-05	5e-05	0.0916	5e-05	5e-05	5e-05	0.027	0.0555	5e-05	5e-05	5e-05	5e-05	0.0317	5e-05	5e-05	5e-05	5e-05	0.0473	5e-05	5e-05	0.0377	5e-05	5e-05	0.0248	5e-05	5e-05	5e-05	5e-05
BEND5	5e-05	5e-05	5e-05	5e-05	5e-05	5e-05	5e-05	5e-05	5e-05	5e-05	5e-05	5e-05	5e-05	5e-05	5e-05	5e-05	5e-05	5e-05	5e-05	5e-05	5e-05	5e-05	5e-05	5e-05	5e-05	5e-05	5e-05	5e-05	5e-05	5e-05	5e-05	5e-05	5e-05	5e-05	5e-05	5e-05	5e-05	5e-05	5e-05	5e-05	5e-05	5e-05	5e-05	5e-05	5e-05	5e-05	5e-05	5e-05	5e-05
BEND7	5e-05	5e-05	5e-05	5e-05	5e-05	5e-05	5e-05	5e-05	5e-05	5e-05	5e-05	5e-05	5e-05	5e-05	5e-05	5e-05	5e-05	5e-05	5e-05	5e-05	5e-05	5e-05	5e-05	5e-05	5e-05	5e-05	5e-05	5e-05	5e-05	0.8619	5e-05	5e-05	5e-05	5e-05	5e-05	5e-05	5e-05	5e-05	5e-05	5e-05	5e-05	5e-05	5e-05	5e-05	5e-05	5e-05	5e-05	5e-05	5e-05
BET1	5e-05	5e-05	5e-05	5e-05	5e-05	5e-05	5e-05	5e-05	5e-05	0.712	5e-05	5e-05	1.7601	0.4162	2.0028	5e-05	5e-05	2.0311	5e-05	5e-05	5e-05	5e-05	5e-05	0.6721	5e-05	0.6225	5e-05	5e-05	0.3966	5e-05	5e-05	5e-05	0.6035	0.5057	5e-05	5e-05	5e-05	5e-05	5e-05	5e-05	0.6213	0.9347	5e-05	5e-05	0.7592	0.3229	5e-05	5e-05	5e-05
BET1L	1.9308	5e-05	5e-05	5e-05	5e-05	5e-05	0.7465	0.5685	0.8676	5e-05	5e-05	5e-05	1.587	5e-05	5e-05	5e-05	5e-05	0.7028	5e-05	5e-05	5e-05	5e-05	5e-05	5e-05	5e-05	1.2502	5e-05	1.564	5e-05	0.4081	5e-05	5e-05	1.1436	0.8039	5e-05	5e-05	0.7204	5e-05	5e-05	2.4378	0.4741	5e-05	5e-05	5e-05	5e-05	5e-05	5e-05	5e-05	1.805
BGN	14.5441	8.0646	1.2798	14.2922	5.6113	11.7919	18.7353	21.3727	22.1134	7.2736	23.5873	15.1741	8.6999	99.1777	2.8813	2.472	12.3041	9.6677	10.2724	14.8072	4.0871	8.493	20.4033	10.5485	64.909	7.7484	16.9097	6.3863	4.925	10.3206	24.5181	4.2885	0.5376	2.1389	9.9071	4.0378	9.1499	9.8717	16.9712	1.0462	34.5337	26.7241	26.6798	39.7202	31.5938	13.0696	6.6003	253.889	15.6368
BHMT	5e-05	5e-05	5e-05	5e-05	5e-05	5e-05	5e-05	5e-05	5e-05	5e-05	5e-05	5e-05	5e-05	5e-05	5e-05	5e-05	5e-05	5e-05	5e-05	5e-05	5e-05	5e-05	5e-05	5e-05	5e-05	5e-05	5e-05	5e-05	5e-05	5e-05	5e-05	5e-05	5e-05	5e-05	5e-05	5e-05	5e-05	5e-05	5e-05	5e-05	5e-05	5e-05	5e-05	5e-05	5e-05	5e-05	5e-05	5e-05	5e-05
BICD1	5e-05	5e-05	5e-05	5e-05	5e-05	5e-05	5e-05	5e-05	5e-05	5e-05	5e-05	5e-05	5e-05	5e-05	5e-05	5e-05	5e-05	5e-05	5e-05	5e-05	5e-05	5e-05	5e-05	5e-05	0.0286	5e-05	5e-05	5e-05	5e-05	5e-05	5e-05	5e-05	5e-05	5e-05	5e-05	5e-05	5e-05	5e-05	5e-05	5e-05	5e-05	5e-05	0.0388	5e-05	5e-05	5e-05	5e-05	5e-05	5e-05
BICD2	5e-05	5e-05	5e-05	5e-05	5e-05	5e-05	5e-05	5e-05	5e-05	5e-05	5e-05	5e-05	5e-05	5e-05	5e-05	5e-05	5e-05	5e-05	5e-05	5e-05	5e-05	5e-05	5e-05	5e-05	5e-05	5e-05	5e-05	5e-05	5e-05	5e-05	5e-05	5e-05	5e-05	5e-05	0.014	5e-05	5e-05	5e-05	5e-05	5e-05	5e-05	5e-05	5e-05	5e-05	5e-05	5e-05	5e-05	5e-05	5e-05
BID	0.7461	3.8578	2.8744	1.4236	12.8745	3.9201	11.7057	3.2967	1.4649	12.6955	10.2493	9.2587	2.1767	6.6864	5.5186	0.8257	2.7959	6.6282	5.3032	2.7014	2.3305	6.2509	3.9987	5.1368	1.0522	3.6035	0.918	2.1743	3.0253	2.2469	0.9393	0.586	4.474	43.6178	19.7116	9.6255	5.3039	8.4323	3.6765	2.7266	3.6794	13.0098	1.3482	2.5455	7.2305	15.8727	4.2531	1.4868	1.7323
BIN1	0.3757	5e-05	1.0588	0.4318	0.2459	0.8295	0.9991	1.4849	0.1776	1.1695	0.4725	2.2024	0.6262	3.0084	0.3669	0.1138	5.3255	0.7131	1.4347	5e-05	5e-05	0.1591	5e-05	1.4444	20.3136	0.2082	1.084	2.2493	1.1337	0.8979	5e-05	5e-05	1.8467	0.5211	1.5489	0.8595	1.1261	1.0458	5e-05	0.1987	0.5555	0.4468	0.81	0.486	1.7816	0.9366	5e-05	1.151	0.1608
BIN2	5e-05	5e-05	5e-05	5e-05	5e-05	5e-05	5e-05	0.019	5e-05	5e-05	5e-05	5e-05	5e-05	0.0684	5e-05	0.2117	5e-05	5e-05	0.7989	5e-05	0.2583	0.0766	5e-05	5e-05	5e-05	5e-05	5e-05	0.0842	5e-05	5e-05	0.6518	5e-05	5e-05	5e-05	5e-05	5e-05	0.0306	5e-05	5e-05	0.2122	5e-05	5e-05	5e-05	5e-05	5e-05	0.0449	5e-05	0.2499	5e-05
BIN3	5e-05	5e-05	0.0655	5e-05	5e-05	0.7451	0.1787	5e-05	5e-05	0.3572	0.2795	5e-05	0.3132	0.4503	0.2647	5e-05	5e-05	5e-05	5e-05	0.2051	0.9055	5e-05	0.5649	5e-05	1.7184	0.3875	0.2551	0.2595	0.1992	5e-05	5e-05	5e-05	5e-05	5e-05	5e-05	0.3036	5e-05	0.9366	5e-05	5e-05	0.4366	5e-05	5e-05	5e-05	0.4068	1.5761	0.3479	5e-05	0.2971
BIRC2	5e-05	5e-05	5e-05	5e-05	5e-05	5e-05	5e-05	5e-05	5e-05	5e-05	5e-05	5e-05	5e-05	5e-05	5e-05	5e-05	5e-05	5e-05	5e-05	5e-05	5e-05	5e-05	5e-05	5e-05	5e-05	5e-05	5e-05	5e-05	5e-05	5e-05	5e-05	5e-05	5e-05	5e-05	0.1572	5e-05	5e-05	5e-05	5e-05	5e-05	5e-05	5e-05	0.0232	5e-05	5e-05	5e-05	5e-05	5e-05	5e-05
BIRC6	5e-05	0.102	0.2405	0.0236	0.0536	0.057	5e-05	0.0387	0.0103	0.1112	0.0666	0.0256	0.0252	0.1806	0.0342	0.0222	0.117	0.1667	0.1101	0.0318	0.0071	0.0155	0.0472	0.0742	0.0055	0.1168	0.0145	5e-05	0.0318	0.1143	0.015	0.0198	0.0714	0.2597	0.1034	0.0415	0.0445	0.1013	0.0352	5e-05	0.0334	0.0958	0.0403	0.0269	0.0238	0.0384	0.1178	0.0309	0.2428
BLM	5e-05	5e-05	5e-05	5e-05	5e-05	5e-05	5e-05	5e-05	5e-05	5e-05	5e-05	5e-05	5e-05	5e-05	5e-05	5e-05	5e-05	5e-05	5e-05	5e-05	5e-05	5e-05	5e-05	5e-05	5e-05	5e-05	5e-05	5e-05	5e-05	5e-05	5e-05	5e-05	5e-05	5e-05	5e-05	5e-05	5e-05	5e-05	5e-05	5e-05	5e-05	5e-05	5e-05	5e-05	5e-05	5e-05	5e-05	5e-05	5e-05
BLMH	1.5107	1.5393	1.4524	1.1771	9.7099	7.1235	1.1263	5.9186	3.1951	1.183	1.1273	0.9218	0.8947	7.8001	0.3442	0.1981	2.7836	5.0045	2.1454	0.9834	5e-05	0.1521	5e-05	3.7304	0.9607	1.5961	0.6235	5e-05	0.9809	0.8091	0.6833	5e-05	0.727	2.4117	1.6026	1.4882	1.4348	2.8544	0.0443	0.6316	0.1014	5e-05	0.0515	1.7676	0.1525	1.7468	1.0049	0.5884	0.8848
BLOC1S1	3.5548	5.5491	2.2396	5e-05	6.1772	1.2209	2.6901	9.2117	0.856	4.9239	0.7245	2.5491	1.6135	0.2938	4.3622	1.9289	2.6328	3.8681	5e-05	3.9434	1.5741	5e-05	0.492	2.7327	2.0413	5e-05	5e-05	1.7887	3.7483	0.6206	5.6625	2.4005	5e-05	4.6185	5e-05	1.2799	0.7861	0.9616	5e-05	3.8827	5e-05	5e-05	0.0912	0.7336	5e-05	0.7366	0.6389	5e-05	5e-05
BLOC1S2	0.6663	5e-05	5e-05	5e-05	5e-05	5e-05	5e-05	5e-05	5e-05	5e-05	5e-05	5e-05	0.3411	1.1343	5e-05	5e-05	5e-05	5e-05	5e-05	5e-05	5e-05	5e-05	0.2844	5e-05	0.3883	5e-05	5e-05	5e-05	5e-05	5e-05	5e-05	0.2893	5e-05	5e-05	2.4907	5e-05	0.0666	0.5477	0.3786	5e-05	1.2696	5e-05	6.2329	0.8415	0.2731	5e-05	5e-05	0.4237	1.0654
BLOC1S3	0.8413	0.5417	0.2534	5e-05	5e-05	5e-05	3.4103	0.2045	1.4534	5e-05	5e-05	5e-05	5e-05	5e-05	5e-05	5e-05	5e-05	5e-05	5e-05	5e-05	5e-05	5e-05	1.5005	0.2265	5e-05	0.5246	5e-05	8.8352	5e-05	0.7006	5e-05	1.82	1.3739	0.2968	5e-05	1.7624	1.0662	1.4088	5e-05	1.6611	0.196	5e-05	5e-05	0.0756	0.1515	0.0792	5e-05	5e-05	0.2934
BLOC1S4	5e-05	0.2498	0.1994	5e-05	5e-05	5e-05	5e-05	5e-05	5e-05	5e-05	0.4017	0.1	0.1699	5e-05	5e-05	0.0642	5e-05	0.248	5e-05	0.1795	5e-05	0.0497	5e-05	0.255	5e-05	0.1773	5e-05	0.4525	5e-05	5e-05	5e-05	5e-05	5e-05	0.3011	0.3941	0.122	0.1285	0.1236	0.3465	5e-05	5e-05	0.34	5e-05	5e-05	5e-05	0.6092	0.3959	5e-05	2.25
BLOC1S5	5e-05	5e-05	5e-05	5e-05	5e-05	5e-05	5e-05	5e-05	5e-05	5e-05	5e-05	5e-05	5e-05	5e-05	5e-05	5e-05	5e-05	5e-05	5e-05	5e-05	5e-05	5e-05	5e-05	5e-05	5e-05	5e-05	5e-05	5e-05	5e-05	5e-05	5e-05	5e-05	5e-05	5e-05	5e-05	5e-05	5e-05	5e-05	5e-05	5e-05	5e-05	5e-05	0.553	5e-05	5e-05	5e-05	5e-05	5e-05	5e-05
BLOC1S6	5e-05	5e-05	5e-05	5e-05	5e-05	0.3221	5e-05	0.7637	5e-05	0.5141	0.3513	5e-05	0.1865	5e-05	0.1635	5e-05	5e-05	0.2629	5e-05	5e-05	0.3351	5e-05	0.1898	0.2147	0.203	5e-05	5e-05	0.1967	5e-05	5e-05	5e-05	5e-05	5e-05	5e-05	0.4352	5e-05	5e-05	5e-05	0.3887	5e-05	5e-05	0.4784	5e-05	5e-05	1.0026	0.8346	0.4346	3.679	5e-05
BLVRA	3.7189	5.3637	2.8025	5.1397	7.0942	4.6443	3.1439	2.931	2.7049	13.1419	2.7412	3.4188	2.7772	0.2585	0.1101	0.8331	0.3646	1.7662	2.3699	2.2574	1.0904	0.2957	5e-05	5.4111	4.0127	6.3009	1.1265	5e-05	4.4223	3.6457	2.747	5e-05	0.8574	2.7727	1.0058	3.1482	5.0858	5.9095	0.0861	2.1477	0.7367	5e-05	0.058	2.7297	1.5231	0.0582	4.537	0.3377	4.2385
BLVRB	27.3868	12.7069	33.3652	26.9999	8.1542	44.2767	11.6937	14.4061	23.7759	40.9031	32.9397	13.8619	15.1831	24.3792	21.2757	39.7656	10.7688	19.0543	5.5578	29.6941	23.4105	29.81	13.438	14.3156	35.5167	17.4545	33.044	23.3913	14.025	27.441	38.4678	8.0249	8.8826	12.6374	20.0294	14.4845	17.409	30.7608	27.2528	9.9071	41.7661	32.3566	20.9129	15.4676	125.576	24.3099	18.3563	38.4815	29.6327
BLZF1	5e-05	5e-05	5e-05	5e-05	5e-05	5e-05	5e-05	5e-05	5e-05	5e-05	5e-05	5e-05	5e-05	5e-05	5e-05	5e-05	5e-05	5e-05	5e-05	5e-05	5e-05	5e-05	5e-05	5e-05	5e-05	5e-05	5e-05	5e-05	5e-05	5e-05	5e-05	5e-05	5e-05	5e-05	5e-05	5e-05	5e-05	5e-05	5e-05	5e-05	5e-05	5e-05	5e-05	5e-05	5e-05	5e-05	5e-05	5e-05	5e-05
BMP2K	5e-05	5e-05	5e-05	5e-05	5e-05	5e-05	0.0839	5e-05	5e-05	5e-05	5e-05	5e-05	5e-05	5e-05	5e-05	5e-05	5e-05	5e-05	5e-05	5e-05	5e-05	5e-05	0.0136	5e-05	5e-05	5e-05	0.0489	5e-05	5e-05	0.0112	5e-05	5e-05	5e-05	5e-05	5e-05	5e-05	5e-05	5e-05	0.1532	5e-05	5e-05	5e-05	5e-05	5e-05	5e-05	5e-05	5e-05	5e-05	5e-05
BMPR2	5e-05	5e-05	5e-05	5e-05	5e-05	5e-05	5e-05	5e-05	5e-05	5e-05	5e-05	5e-05	5e-05	5e-05	5e-05	5e-05	5e-05	5e-05	5e-05	5e-05	5e-05	5e-05	5e-05	5e-05	5e-05	5e-05	5e-05	5e-05	5e-05	5e-05	5e-05	5e-05	5e-05	5e-05	5e-05	5e-05	5e-05	5e-05	5e-05	5e-05	5e-05	5e-05	5e-05	5e-05	5e-05	5e-05	5e-05	5e-05	5e-05
BMS1	5e-05	0.0753	0.1817	0.0139	0.1192	0.1396	0.053	0.0742	5e-05	0.02	0.1058	0.2038	0.1507	0.0316	0.029	5e-05	0.0583	0.0677	0.1667	0.0249	0.0151	0.0268	5e-05	0.2473	0.0112	0.1124	0.0142	5e-05	0.0673	5e-05	5e-05	0.2151	0.0772	0.2203	0.1653	0.0635	0.0562	0.0755	5e-05	0.1613	0.0156	0.0856	0.0378	0.1249	0.0567	5e-05	0.13	0.0216	5e-05
BNIP1	0.246	5e-05	5e-05	5e-05	2.0634	0.8252	2.6932	5e-05	5e-05	5e-05	5e-05	5e-05	5e-05	4.1253	5e-05	5e-05	3.9162	0.0472	2.2684	5e-05	5e-05	5e-05	5e-05	0.0841	5e-05	5e-05	5e-05	5e-05	5e-05	5e-05	5e-05	1.1485	0.0409	5e-05	5e-05	5e-05	5e-05	5e-05	5e-05	5e-05	5e-05	0.6129	1.6598	0.1055	5e-05	5e-05	5e-05	2.4884	0.5891
BNIP2	0.2304	5e-05	5e-05	5e-05	5e-05	5e-05	5e-05	0.4351	5e-05	5e-05	5e-05	5e-05	0.11	5e-05	5e-05	5e-05	5e-05	5e-05	5e-05	5e-05	5e-05	5e-05	5e-05	5e-05	0.2711	0.3365	5e-05	5e-05	5e-05	0.0545	5e-05	5e-05	5e-05	5e-05	5e-05	5e-05	1.2738	5e-05	5e-05	5e-05	5e-05	5e-05	5e-05	5e-05	5e-05	5e-05	5e-05	5e-05	5e-05
BOD1	5e-05	5e-05	5e-05	5e-05	5e-05	5e-05	5e-05	5e-05	5e-05	5e-05	5e-05	5e-05	5e-05	5e-05	5e-05	5e-05	5e-05	5e-05	5e-05	5e-05	5e-05	5e-05	5e-05	5e-05	5e-05	5e-05	5e-05	5e-05	5e-05	5e-05	5e-05	5e-05	5e-05	5e-05	5e-05	5e-05	5e-05	5e-05	5e-05	0.8123	5e-05	5e-05	5e-05	5e-05	5e-05	5e-05	5e-05	5e-05	5e-05
BOD1L1	5e-05	5e-05	5e-05	5e-05	5e-05	5e-05	5e-05	5e-05	5e-05	5e-05	5e-05	5e-05	5e-05	5e-05	5e-05	5e-05	5e-05	5e-05	5e-05	5e-05	5e-05	5e-05	5e-05	5e-05	5e-05	5e-05	5e-05	5e-05	5e-05	5e-05	5e-05	5e-05	5e-05	0.0059	0.1492	5e-05	5e-05	5e-05	5e-05	5e-05	5e-05	5e-05	0.1468	5e-05	5e-05	5e-05	5e-05	5e-05	5e-05
BOK	5e-05	5e-05	5e-05	5e-05	5e-05	5e-05	5e-05	5e-05	5e-05	5e-05	5e-05	5e-05	5e-05	5e-05	5e-05	5e-05	5e-05	5e-05	5e-05	5e-05	5e-05	5e-05	5e-05	5e-05	5e-05	5e-05	5e-05	5e-05	5e-05	5e-05	5e-05	5e-05	5e-05	5e-05	5e-05	5e-05	5e-05	5e-05	5e-05	5e-05	5e-05	5e-05	5e-05	5e-05	5e-05	5e-05	5e-05	5e-05	5e-05
BOLA1	5e-05	5e-05	5e-05	5e-05	5e-05	5e-05	5e-05	5e-05	5e-05	5e-05	5e-05	5e-05	5e-05	5e-05	5e-05	5e-05	1.1951	5e-05	5e-05	5e-05	5e-05	5e-05	5e-05	5e-05	5e-05	5e-05	5e-05	5e-05	5e-05	5e-05	5e-05	5e-05	5e-05	5e-05	5e-05	5e-05	5e-05	1.5799	5e-05	5e-05	5e-05	5e-05	5e-05	5e-05	5e-05	0.2001	5e-05	0.1355	5e-05
BOP1	5e-05	5e-05	5e-05	0.0622	0.7509	5e-05	5e-05	0.425	5e-05	0.2955	0.1438	0.535	0.1458	0.0892	0.4922	0.1278	0.147	0.1498	0.455	0.4148	5e-05	0.1706	0.2851	0.2833	5e-05	0.0513	0.0803	5e-05	0.3765	0.0354	5e-05	2.4422	0.1693	0.7288	0.9627	0.3676	0.3619	0.463	0.0523	0.4788	0.0976	0.2015	0.4134	0.8455	0.3039	5e-05	0.7116	5e-05	0.672
BPGM	5e-05	0.2841	5e-05	0.422	0.2077	5e-05	5e-05	5e-05	5e-05	0.2511	5e-05	5e-05	5e-05	0.0679	0.2627	0.0883	0.1616	5e-05	0.1666	0.3268	5e-05	5e-05	5e-05	5e-05	0.2065	5e-05	5e-05	5e-05	5e-05	0.1978	5e-05	5e-05	5e-05	0.2878	0.4813	0.2421	0.1516	0.1824	5e-05	5e-05	5e-05	0.0339	5e-05	0.5495	5e-05	5e-05	0.3113	0.1123	5e-05
BPHL	5e-05	0.8043	2.4519	5e-05	1.3865	2.7595	5e-05	5e-05	5e-05	3.0601	7.3871	2.2945	0.3333	5e-05	5e-05	0.8116	7.8945	1.2915	5e-05	5e-05	1.1692	5e-05	5e-05	0.8336	5e-05	1.0598	1.2857	5e-05	0.6476	0.5402	0.5826	5e-05	5e-05	1.1454	1.7348	5e-05	5e-05	4.3251	5e-05	5e-05	5e-05	5e-05	5e-05	1.6539	2.5865	5e-05	3.2628	5e-05	5e-05
BPI	0.6186	5e-05	5e-05	0.7325	3.1284	5e-05	5e-05	0.5048	1.0718	0.9045	5e-05	2.3572	5.6196	1.6511	0.0292	1.6469	0.4588	1.1598	14.6018	1.4698	5e-05	5e-05	5e-05	1.7109	5e-05	0.62	5e-05	5e-05	6.8769	0.9976	2.0311	5e-05	1.7188	12.7864	5e-05	1.2335	3.6924	0.2192	5e-05	5e-05	0.1439	0.0899	5e-05	1.221	5e-05	3.3493	0.7023	1.439	5e-05
BPIFA2	5e-05	5e-05	5e-05	5e-05	5e-05	5e-05	5e-05	5e-05	5e-05	5e-05	5e-05	5e-05	5e-05	5e-05	5e-05	5e-05	5e-05	5e-05	5e-05	5e-05	5e-05	5e-05	5e-05	5e-05	5e-05	5e-05	5e-05	5e-05	5e-05	5e-05	5e-05	5e-05	5e-05	5e-05	5e-05	5e-05	5e-05	5e-05	5e-05	5e-05	5e-05	5e-05	5e-05	5e-05	5e-05	5e-05	5e-05	5e-05	5e-05
BPIFA3	5e-05	5e-05	5e-05	5e-05	5e-05	5e-05	5e-05	5e-05	5e-05	5e-05	5e-05	5e-05	5e-05	5e-05	5e-05	5e-05	5e-05	5e-05	5e-05	5e-05	5e-05	5e-05	0.1369	5e-05	5e-05	5e-05	5e-05	5e-05	5e-05	5e-05	5e-05	5e-05	5e-05	5e-05	5e-05	5e-05	5e-05	5e-05	5e-05	5e-05	5e-05	5e-05	5e-05	5e-05	0.0641	5e-05	5e-05	5e-05	5e-05
BPIFB1	29.6578	5e-05	5e-05	5e-05	5e-05	5e-05	5e-05	5e-05	5e-05	5e-05	5e-05	5e-05	5e-05	5e-05	5e-05	5e-05	5e-05	5e-05	5e-05	5e-05	5e-05	5e-05	5e-05	5e-05	5e-05	5e-05	5e-05	5e-05	5e-05	5e-05	5e-05	5e-05	5e-05	5e-05	5e-05	5e-05	5e-05	5e-05	5e-05	5e-05	5e-05	5e-05	5e-05	5e-05	5e-05	5e-05	5e-05	5e-05	5e-05
BPNT1	0.1107	1.949	5.136	0.8385	0.1412	0.6202	0.5788	0.0967	0.4747	4.9933	2.4266	2.0505	0.6233	4.032	2.1335	2.9195	4.4507	1.549	1.4921	1.1923	1.6932	3.2492	6.3066	2.3664	1.8421	4.7035	1.5013	2.3295	2.5572	1.0917	2.619	0.4659	2.4807	1.8448	1.1699	1.7432	0.0562	0.197	1.1413	5e-05	2.4542	1.3407	3.3654	2.1266	1.7123	1.2101	1.3097	0.3483	2.6754
BPTF	5e-05	5e-05	5e-05	5e-05	5e-05	5e-05	5e-05	5e-05	5e-05	5e-05	5e-05	5e-05	5e-05	5e-05	5e-05	5e-05	5e-05	5e-05	5e-05	5e-05	5e-05	5e-05	5e-05	5e-05	5e-05	5e-05	5e-05	5e-05	5e-05	5e-05	5e-05	5e-05	5e-05	5e-05	5e-05	5e-05	5e-05	0.0599	5e-05	5e-05	5e-05	5e-05	0.0187	5e-05	5e-05	5e-05	5e-05	0.0252	5e-05
BRAF	5e-05	5e-05	5e-05	5e-05	5e-05	5e-05	5e-05	5e-05	5e-05	5e-05	5e-05	5e-05	5e-05	5e-05	5e-05	5e-05	5e-05	5e-05	5e-05	5e-05	5e-05	5e-05	5e-05	5e-05	0.0405	0.2743	5e-05	5e-05	5e-05	5e-05	5e-05	5e-05	5e-05	5e-05	5e-05	5e-05	5e-05	5e-05	5e-05	5e-05	5e-05	5e-05	5e-05	5e-05	5e-05	5e-05	5e-05	5e-05	5e-05
BRAP	5e-05	5e-05	5e-05	5e-05	5e-05	0.6075	5e-05	5e-05	5e-05	5e-05	5e-05	5e-05	5e-05	0.5062	0.0736	5e-05	1.3572	0.0608	0.2729	5e-05	5e-05	5e-05	0.11	5e-05	5e-05	5e-05	0.1754	5e-05	0.1389	5e-05	5e-05	0.2201	5e-05	5e-05	5e-05	5e-05	5e-05	5e-05	5e-05	5e-05	5e-05	0.6866	2.0423	5e-05	5e-05	0.935	5e-05	5e-05	0.2546
BRAT1	5e-05	5e-05	0.0732	5e-05	0.0625	0.1269	5e-05	5e-05	5e-05	5e-05	0.0495	5e-05	5e-05	0.0944	5e-05	5e-05	0.1638	5e-05	0.0861	0.0489	5e-05	0.1054	0.3697	5e-05	5e-05	5e-05	0.1453	5e-05	5e-05	5e-05	5e-05	5e-05	0.0686	0.1633	0.0952	5e-05	5e-05	5e-05	0.1282	0.2598	5e-05	0.2971	0.0232	0.0419	5e-05	0.1799	5e-05	5e-05	0.0665
BRCA2	5e-05	5e-05	5e-05	5e-05	5e-05	5e-05	5e-05	5e-05	5e-05	5e-05	5e-05	5e-05	5e-05	5e-05	5e-05	5e-05	5e-05	0.1258	5e-05	5e-05	5e-05	5e-05	5e-05	5e-05	5e-05	5e-05	5e-05	5e-05	5e-05	5e-05	5e-05	5e-05	5e-05	5e-05	5e-05	5e-05	5e-05	5e-05	5e-05	5e-05	5e-05	5e-05	5e-05	5e-05	5e-05	5e-05	5e-05	5e-05	5e-05
BRCC3	5e-05	0.1805	0.53	0.1608	0.1991	1.4479	0.1403	0.1433	0.2507	0.104	0.6203	0.1515	5e-05	5e-05	5e-05	0.0986	5e-05	0.2697	5e-05	0.3024	5e-05	0.0802	5e-05	0.541	0.1185	0.869	0.1084	5e-05	0.2756	5e-05	0.384	0.441	0.1159	4.8154	2.0848	2.7142	5e-05	2.5688	5e-05	0.188	0.134	5e-05	5e-05	0.3941	0.2051	5e-05	0.3696	0.2817	5e-05
BRD1	5e-05	0.0241	0.0299	0.0178	0.0307	0.0235	5e-05	5e-05	5e-05	0.0154	0.0144	0.008	0.0143	5e-05	5e-05	5e-05	5e-05	5e-05	5e-05	5e-05	5e-05	5e-05	5e-05	5e-05	0.0082	5e-05	5e-05	5e-05	5e-05	5e-05	5e-05	5e-05	5e-05	5e-05	5e-05	5e-05	5e-05	5e-05	5e-05	5e-05	5e-05	5e-05	5e-05	5e-05	5e-05	0.0381	5e-05	5e-05	5e-05
BRD2	5e-05	5e-05	5e-05	5e-05	0.3181	5e-05	5e-05	5e-05	5e-05	0.0704	5e-05	5e-05	5e-05	5e-05	5e-05	5e-05	5e-05	5e-05	0.0219	5e-05	5e-05	0.1778	0.022	0.008	5e-05	5e-05	5e-05	5e-05	5e-05	5e-05	5e-05	5e-05	5e-05	5e-05	5e-05	0.0186	5e-05	5e-05	5e-05	5e-05	5e-05	5e-05	5e-05	5e-05	5e-05	5e-05	5e-05	5e-05	5e-05
BRD3	5e-05	5e-05	5e-05	0.459	5e-05	0.3389	0.0321	0.0138	0.1412	5e-05	0.374	0.1111	5e-05	5e-05	5e-05	5e-05	5e-05	5e-05	0.1657	5e-05	5e-05	5e-05	5e-05	0.6646	5e-05	0.0733	5e-05	5e-05	5e-05	5e-05	5e-05	0.3567	5e-05	0.8045	0.0395	0.0301	5e-05	5e-05	5e-05	0.0941	5e-05	5e-05	5e-05	5e-05	5e-05	5e-05	5e-05	5e-05	2.2735
BRD4	5e-05	5e-05	5e-05	5e-05	0.0154	5e-05	5e-05	5e-05	5e-05	5e-05	5e-05	5e-05	5e-05	5e-05	5e-05	0.053	5e-05	5e-05	5e-05	5e-05	5e-05	5e-05	5e-05	5e-05	5e-05	5e-05	5e-05	5e-05	5e-05	5e-05	5e-05	5e-05	5e-05	5e-05	5e-05	5e-05	5e-05	5e-05	5e-05	5e-05	0.3819	5e-05	0.5312	0.1607	5e-05	5e-05	5e-05	5e-05	5e-05
BRD7	5e-05	5e-05	5e-05	5e-05	5e-05	5e-05	5e-05	5e-05	5e-05	5e-05	5e-05	5e-05	5e-05	5e-05	5e-05	5e-05	5e-05	5e-05	5e-05	5e-05	5e-05	5e-05	5e-05	5e-05	5e-05	5e-05	5e-05	5e-05	5e-05	5e-05	5e-05	5e-05	5e-05	5e-05	5e-05	5e-05	5e-05	5e-05	5e-05	5e-05	5e-05	5e-05	5e-05	5e-05	5e-05	5e-05	5e-05	5e-05	5e-05
BRD8	5e-05	5e-05	5e-05	5e-05	5e-05	5e-05	5e-05	5e-05	5e-05	5e-05	5e-05	5e-05	5e-05	5e-05	5e-05	5e-05	5e-05	5e-05	5e-05	5e-05	5e-05	5e-05	5e-05	5e-05	5e-05	5e-05	5e-05	5e-05	5e-05	5e-05	5e-05	5e-05	0.2096	5e-05	5e-05	5e-05	5e-05	0.0713	5e-05	0.0451	5e-05	0.17	0.0316	5e-05	5e-05	5e-05	5e-05	5e-05	5e-05
BRD9	5e-05	5e-05	5e-05	5e-05	0.0259	5e-05	5e-05	0.0325	5e-05	5e-05	0.0424	0.0458	5e-05	5e-05	5e-05	5e-05	5e-05	5e-05	5e-05	5e-05	5e-05	5e-05	5e-05	0.0291	5e-05	5e-05	5e-05	5e-05	0.0232	0.0098	5e-05	5e-05	5e-05	5e-05	5e-05	5e-05	5e-05	0.2114	5e-05	5e-05	5e-05	5e-05	5e-05	5e-05	5e-05	5e-05	5e-05	5e-05	5e-05
BRE	5e-05	0.1536	0.535	5e-05	0.0857	5e-05	5e-05	5e-05	5e-05	0.103	5e-05	5e-05	0.2856	0.1493	0.2406	0.1719	5e-05	0.2316	0.1833	5e-05	0.1669	2.2661	0.6266	5e-05	0.1742	5e-05	0.1831	5e-05	5e-05	5e-05	5e-05	5e-05	5e-05	0.6823	0.7566	0.2149	5e-05	5e-05	5e-05	5e-05	5e-05	0.759	0.2225	5e-05	5e-05	0.5861	0.3671	5e-05	5e-05
BRF1	5e-05	5e-05	5e-05	5e-05	5e-05	5e-05	5e-05	5e-05	5e-05	5e-05	5e-05	5e-05	5e-05	5e-05	5e-05	5e-05	5e-05	5e-05	5e-05	5e-05	5e-05	5e-05	5e-05	5e-05	5e-05	5e-05	5e-05	5e-05	5e-05	5e-05	5e-05	5e-05	5e-05	5e-05	5e-05	5e-05	5e-05	5e-05	5e-05	5e-05	5e-05	5e-05	5e-05	5e-05	5e-05	5e-05	5e-05	5e-05	5e-05
BRI3BP	0.913	2.4304	2.0712	0.9708	2.9554	6.5747	1.3778	0.4703	0.1464	0.295	0.2361	2.2454	0.8977	2.4398	2.4899	1.3436	3.4493	0.117	2.4805	0.0956	5e-05	5e-05	5e-05	1.6937	0.4413	2.6909	0.0423	5e-05	0.8635	5e-05	3.6404	2.3631	0.1875	0.9095	0.9974	1.2292	0.1754	0.8136	5e-05	0.7531	5e-05	1.1042	5.029	1.3049	5e-05	1.56	1.6965	5e-05	1.3494
BRIX1	0.3813	0.2982	0.9771	0.1246	0.6123	0.648	0.1696	0.3938	0.1514	0.1957	0.6462	1.7325	0.5563	5e-05	0.6241	5e-05	5e-05	0.2621	1.4046	0.0913	0.2781	0.4382	5e-05	5e-05	5e-05	0.2686	0.05	5e-05	0.4371	0.2389	0.0886	5e-05	0.7617	6.8704	1.6747	8.4593	2.442	0.7419	5e-05	5e-05	0.0648	5e-05	5e-05	5e-05	0.0841	5e-05	0.8961	0.0675	5e-05
BRK1	2.4315	5e-05	5e-05	5e-05	5e-05	6.2947	12.988	18.3529	2.7038	11.9593	12.3454	5e-05	4.7067	3.8097	2.0582	2.8106	2.693	5e-05	5e-05	9.8019	5e-05	4.4949	2.2621	9.6297	0.8757	3.6723	5e-05	5e-05	5e-05	5e-05	5e-05	5e-05	5e-05	2.5147	5e-05	5e-05	5e-05	5e-05	2.5849	5e-05	1.5401	5e-05	5e-05	1.9444	4.9159	5e-05	5e-05	4.4837	5e-05
BRMS1	5e-05	5e-05	5e-05	5e-05	5e-05	5e-05	5e-05	5e-05	0.2105	5e-05	5e-05	5e-05	5e-05	5e-05	5e-05	5e-05	5e-05	5e-05	5e-05	5e-05	5e-05	5e-05	5e-05	5e-05	5e-05	5e-05	5e-05	5e-05	5e-05	5e-05	5e-05	5e-05	5e-05	5e-05	5e-05	5e-05	5e-05	5e-05	5e-05	0.3426	0.0295	5e-05	5e-05	5e-05	5e-05	5e-05	5e-05	5e-05	5e-05
BRMS1L	5e-05	5e-05	5e-05	5e-05	5e-05	5e-05	5e-05	5e-05	5e-05	5e-05	5e-05	5e-05	5e-05	5e-05	5e-05	5e-05	5e-05	5e-05	5e-05	5e-05	5e-05	5e-05	5e-05	5e-05	5e-05	5e-05	5e-05	5e-05	5e-05	5e-05	5e-05	5e-05	5e-05	5e-05	5e-05	5e-05	5e-05	5e-05	5e-05	5e-05	5e-05	5e-05	5e-05	5e-05	5e-05	5e-05	5e-05	5e-05	5e-05
BROX	0.6185	5e-05	0.49	0.1115	0.3122	0.6466	5e-05	0.2418	0.5747	0.1945	0.6087	0.5022	0.3359	0.082	0.3085	1.0038	0.3276	0.5907	0.2534	0.5162	0.3205	0.8607	0.0721	0.0669	0.1461	1.6755	0.0663	0.861	0.0536	0.6308	5e-05	3.0633	1.4389	1.1862	1.0413	0.6636	0.7196	2.7589	5e-05	1.6277	0.2994	0.1115	0.6758	0.4088	0.2964	5e-05	5e-05	0.1658	1.0295
BRPF1	5e-05	5e-05	0.0054	5e-05	5e-05	5e-05	5e-05	5e-05	5e-05	5e-05	0.0061	0.0083	5e-05	5e-05	5e-05	5e-05	5e-05	5e-05	5e-05	5e-05	5e-05	5e-05	5e-05	0.0038	5e-05	5e-05	5e-05	5e-05	0.0043	0.0066	5e-05	5e-05	0.0094	0.0389	5e-05	5e-05	5e-05	5e-05	5e-05	5e-05	5e-05	5e-05	5e-05	5e-05	5e-05	5e-05	5e-05	5e-05	5e-05
BRPF3	5e-05	5e-05	5e-05	5e-05	5e-05	0.0113	5e-05	5e-05	5e-05	5e-05	5e-05	0.0096	0.0086	5e-05	5e-05	5e-05	5e-05	0.1257	5e-05	5e-05	5e-05	5e-05	5e-05	5e-05	0.0489	5e-05	5e-05	5e-05	0.0093	0.0056	5e-05	5e-05	5e-05	5e-05	5e-05	5e-05	0.0065	5e-05	5e-05	5e-05	5e-05	5e-05	5e-05	5e-05	5e-05	5e-05	5e-05	5e-05	5e-05
BRWD1	5e-05	5e-05	5e-05	5e-05	5e-05	5e-05	5e-05	5e-05	5e-05	5e-05	5e-05	5e-05	5e-05	5e-05	5e-05	5e-05	5e-05	5e-05	0.0031	5e-05	0.0031	0.0034	5e-05	5e-05	5e-05	5e-05	5e-05	5e-05	5e-05	5e-05	5e-05	5e-05	5e-05	5e-05	5e-05	5e-05	0.0026	5e-05	0.0056	5e-05	5e-05	5e-05	5e-05	5e-05	5e-05	5e-05	5e-05	5e-05	5e-05
BRWD3	5e-05	5e-05	5e-05	5e-05	5e-05	5e-05	5e-05	5e-05	5e-05	5e-05	5e-05	5e-05	5e-05	5e-05	5e-05	5e-05	5e-05	5e-05	5e-05	5e-05	5e-05	5e-05	5e-05	5e-05	5e-05	5e-05	5e-05	5e-05	5e-05	5e-05	5e-05	5e-05	5e-05	5e-05	5e-05	5e-05	5e-05	5e-05	5e-05	5e-05	5e-05	5e-05	5e-05	5e-05	5e-05	5e-05	5e-05	5e-05	5e-05
BSCL2	5e-05	5e-05	5e-05	5e-05	5e-05	5e-05	5e-05	5e-05	5e-05	5e-05	5e-05	5e-05	5e-05	5e-05	5e-05	5e-05	5e-05	5e-05	5e-05	5e-05	5e-05	5e-05	5e-05	5e-05	5e-05	5e-05	5e-05	5e-05	5e-05	5e-05	5e-05	5e-05	5e-05	5e-05	5e-05	5e-05	5e-05	5e-05	5e-05	5e-05	5e-05	5e-05	5e-05	5e-05	5e-05	5e-05	5e-05	5e-05	5e-05
BSDC1	5e-05	5e-05	5e-05	5e-05	5e-05	5e-05	5e-05	5e-05	0.1121	5e-05	5e-05	5e-05	5e-05	5e-05	5e-05	5e-05	5e-05	5e-05	0.0636	5e-05	5e-05	0.0383	5e-05	0.0756	5e-05	0.1037	5e-05	5e-05	5e-05	5e-05	0.0935	5e-05	5e-05	5e-05	5e-05	0.1334	5e-05	0.0864	0.5178	5e-05	0.2025	5e-05	5e-05	5e-05	5e-05	5e-05	5e-05	5e-05	5e-05
BSG	2.262	0.6438	3.565	0.8944	1.0251	2.9109	2.8692	1.3312	2.3499	1.13	1.7425	2.1319	1.6904	5e-05	3.3951	3.3257	4.41	2.0393	4.3306	0.5457	4.3851	1.2751	1.0795	0.692	0.9568	0.5491	0.908	5.5629	1.4182	0.5914	2.7527	2.2192	1.6007	1.4927	2.1661	0.0959	1.5256	2.2395	0.4827	0.6057	3.1121	0.6693	0.705	3.5349	2.0357	1.1569	3.2677	1.4033	5.4433
BSPRY	5e-05	5e-05	0.1876	5e-05	5e-05	0.8158	5e-05	5e-05	5e-05	0.0873	5e-05	5e-05	5e-05	5e-05	5e-05	5e-05	5e-05	5e-05	5e-05	5e-05	5e-05	5e-05	5e-05	0.195	5e-05	5e-05	0.0993	0.1274	0.1258	0.0339	5e-05	5e-05	5e-05	0.0506	0.1374	5e-05	5e-05	5e-05	5e-05	5e-05	0.0691	5e-05	5e-05	5e-05	0.0219	5e-05	0.1663	5e-05	5e-05
BST1	5e-05	0.5475	0.6299	1.0386	2.8879	5e-05	0.9824	1.2423	5e-05	0.4656	1.544	0.3961	0.7964	0.5413	0.4482	0.226	0.6182	0.7466	0.5017	2.6409	5e-05	5e-05	5e-05	2.5797	2.2851	0.4744	0.3214	5e-05	0.7259	0.5331	0.4893	5e-05	0.4599	1.3033	0.2367	0.8522	1.067	5e-05	5e-05	5e-05	5e-05	5e-05	5e-05	5e-05	5e-05	2.8302	5e-05	5e-05	0.3067
BST2	5e-05	5e-05	5e-05	5e-05	5e-05	5e-05	5e-05	0.5107	5e-05	5e-05	5e-05	5e-05	5e-05	0.4401	5e-05	5e-05	5e-05	5e-05	5e-05	5e-05	5e-05	5e-05	5e-05	5e-05	5e-05	5e-05	5e-05	5e-05	5e-05	5e-05	5e-05	5e-05	5e-05	5e-05	5e-05	5e-05	5e-05	5e-05	5e-05	5e-05	5e-05	5e-05	5e-05	5e-05	5e-05	5e-05	0.1116	5e-05	5e-05
BTAF1	5e-05	0.0115	0.2198	0.005	0.0803	5e-05	0.1531	0.035	0.004	0.2106	5e-05	0.0973	0.1861	0.35	5e-05	0.0094	0.4896	5e-05	0.2165	0.0456	5e-05	0.002	0.0163	0.0141	0.007	0.0354	5e-05	5e-05	0.0086	0.0863	5e-05	0.2105	0.2041	0.0427	0.1161	0.2927	0.2415	0.2452	0.1125	0.1279	5e-05	0.0157	0.0785	5e-05	0.0919	0.0527	0.0448	5e-05	0.035
BTBD11	5e-05	5e-05	5e-05	5e-05	5e-05	5e-05	5e-05	5e-05	5e-05	5e-05	5e-05	5e-05	5e-05	5e-05	5e-05	5e-05	5e-05	5e-05	5e-05	5e-05	5e-05	5e-05	5e-05	5e-05	5e-05	5e-05	5e-05	5e-05	5e-05	5e-05	5e-05	5e-05	5e-05	5e-05	5e-05	5e-05	5e-05	5e-05	5e-05	5e-05	5e-05	5e-05	5e-05	5e-05	5e-05	5e-05	5e-05	5e-05	5e-05
BTBD18	5e-05	5e-05	5e-05	5e-05	5e-05	5e-05	5e-05	5e-05	5e-05	5e-05	5e-05	5e-05	5e-05	5e-05	5e-05	5e-05	5e-05	5e-05	5e-05	5e-05	5e-05	5e-05	5e-05	5e-05	5e-05	5e-05	5e-05	5e-05	5e-05	5e-05	5e-05	5e-05	5e-05	5e-05	5e-05	5e-05	5e-05	5e-05	5e-05	5e-05	5e-05	5e-05	5e-05	5e-05	5e-05	0.11	5e-05	5e-05	5e-05
BTBD2	5e-05	5e-05	5e-05	5e-05	5e-05	5e-05	5e-05	5e-05	5e-05	5e-05	5e-05	5e-05	5e-05	5e-05	5e-05	5e-05	5e-05	5e-05	5e-05	5e-05	5e-05	5e-05	5e-05	5e-05	5e-05	5e-05	5e-05	5e-05	5e-05	5e-05	5e-05	5e-05	5e-05	5e-05	5e-05	5e-05	5e-05	5e-05	5e-05	5e-05	5e-05	5e-05	5e-05	5e-05	5e-05	5e-05	5e-05	5e-05	5e-05
BTC	5e-05	5e-05	5e-05	5e-05	5e-05	5e-05	5e-05	5e-05	5e-05	5e-05	5e-05	5e-05	5e-05	5e-05	5e-05	5e-05	5e-05	5e-05	5e-05	5e-05	5e-05	5e-05	5e-05	5e-05	0.2468	5e-05	5e-05	5e-05	5e-05	5e-05	5e-05	5e-05	5e-05	5e-05	5e-05	5e-05	5e-05	5e-05	5e-05	5e-05	5e-05	5e-05	5e-05	5e-05	5e-05	5e-05	5e-05	5e-05	5e-05
BTD	0.0661	5e-05	0.2985	0.1414	0.313	0.4255	0.3512	0.205	0.126	5e-05	0.5347	0.3546	0.1597	0.4748	0.087	0.1778	0.1804	0.1137	5e-05	0.2348	0.1748	0.1457	5e-05	5e-05	0.1301	0.2037	0.1716	0.3278	0.0258	0.1532	0.439	5e-05	0.1208	0.2148	0.1656	5e-05	5e-05	0.2639	5e-05	0.0791	0.6471	5e-05	0.0632	0.2331	1.2588	5e-05	0.3048	0.4618	0.0298
BTF3	3.6975	4.5819	6.0276	2.7091	7.6686	5.4169	5.5141	5.1341	3.789	4.2103	4.3921	4.3415	2.9469	27.3482	3.8821	1.7648	28.0089	5.1029	7.8931	3.5238	1.4997	2.2617	4.2969	13.3324	0.8882	12.5743	2.1532	4.4298	5.1222	1.0621	2.5915	1.1095	3.2565	11.7168	15.1359	12.8653	9.2505	14.078	9.6566	3.0039	4.8108	12.0369	13.0505	4.7398	4.0386	11.0492	11.453	3.454	7.4523
BTF3L4	2.7092	5e-05	5e-05	2.1327	1.8541	6.4608	2.3159	2.0315	2.4483	2.6423	4.3093	5e-05	5e-05	5.4447	5e-05	5e-05	9.6015	1.4212	1.6444	4.2846	4.8448	5e-05	2.0966	3.5043	2.1839	4.1989	5e-05	5.4033	4.036	5e-05	1.823	7.2413	3.4961	5e-05	2.4465	5e-05	5e-05	3.001	3.2468	1.4351	1.0692	4.7657	5.0009	3.2368	5e-05	4.1144	3.4927	4.486	2.9478
BTK	5e-05	5e-05	5e-05	5e-05	5e-05	5e-05	5e-05	5e-05	5e-05	5e-05	5e-05	5e-05	5e-05	5e-05	5e-05	5e-05	5e-05	5e-05	5e-05	5e-05	5e-05	5e-05	5e-05	5e-05	5e-05	5e-05	5e-05	5e-05	5e-05	5e-05	5e-05	5e-05	5e-05	5e-05	5e-05	5e-05	5e-05	0.0268	5e-05	5e-05	5e-05	5e-05	5e-05	5e-05	5e-05	5e-05	5e-05	5e-05	5e-05
BTN3A1	5e-05	5e-05	5e-05	5e-05	5e-05	5e-05	5e-05	5e-05	5e-05	5e-05	5e-05	5e-05	5e-05	5e-05	5e-05	5e-05	5e-05	5e-05	5e-05	5e-05	5e-05	5e-05	5e-05	5e-05	5e-05	5e-05	5e-05	5e-05	5e-05	5e-05	5e-05	5e-05	5e-05	5e-05	5e-05	5e-05	5e-05	5e-05	5e-05	5e-05	5e-05	5e-05	5e-05	5e-05	5e-05	5e-05	5e-05	5e-05	5e-05
BTN3A3	5e-05	5e-05	5e-05	5e-05	5e-05	5e-05	5e-05	5e-05	5e-05	5e-05	5e-05	5e-05	5e-05	0.5431	5e-05	5e-05	5e-05	5e-05	5e-05	5e-05	5e-05	5e-05	0.0698	5e-05	0.8492	5e-05	5e-05	5e-05	5e-05	5e-05	5e-05	5e-05	5e-05	5e-05	5e-05	5e-05	5e-05	5e-05	5e-05	5e-05	1.3691	5e-05	0.4973	0.3746	0.83	5e-05	5e-05	0.3724	5e-05
BUB3	9.0719	1.2111	1.6146	10.6476	23.8804	21.0834	17.0953	15.4986	28.1984	14.7655	18.7805	24.0359	8.4927	5.3676	1.4407	26.985	0.7221	12.3887	12.9637	7.584	6.2673	15.0729	0.7693	1.253	9.6171	16.6297	4.0105	1.7717	10.5158	7.5173	0.5464	7.0315	33.8922	1.313	0.9177	19.9241	21.7073	32.2864	5e-05	5.8259	0.6234	1.2116	1.1045	9.3671	0.7289	1.4809	2.7344	0.3828	1.2795
BUD13	5e-05	5e-05	5e-05	5e-05	5e-05	5e-05	5e-05	0.032	5e-05	5e-05	5e-05	5e-05	5e-05	5e-05	5e-05	5e-05	5e-05	5e-05	5e-05	5e-05	5e-05	5e-05	5e-05	5e-05	5e-05	5e-05	5e-05	5e-05	5e-05	5e-05	5e-05	5e-05	5e-05	5e-05	5e-05	5e-05	5e-05	5e-05	5e-05	5e-05	5e-05	5e-05	5e-05	5e-05	5e-05	5e-05	5e-05	5e-05	5e-05
BUD31	0.6204	2.065	1.879	1.5342	3.0612	2.801	1.391	1.8663	1.0483	1.9666	2.0564	2.3738	1.9268	2.4698	0.4458	0.0471	0.8939	3.6193	2.215	2.6287	5e-05	0.8447	0.6136	3.1595	0.9368	2.5437	0.9826	5e-05	1.2949	0.5997	0.3628	5e-05	1.9753	4.0889	2.2244	4.474	6.1331	5.4852	0.9196	5e-05	5e-05	2.1327	3.6632	3.4139	2.3269	2.3709	8.3655	0.5995	2.1123
BYSL	0.2171	0.4612	0.5301	0.3113	1.0668	0.5717	0.8875	0.3268	0.2867	0.6158	1.384	0.6352	0.2656	5e-05	0.1885	0.0337	1.8532	1.1317	0.5944	0.7714	0.019	0.1767	5e-05	0.7088	0.0731	0.6819	0.1346	0.505	0.5512	0.213	0.5354	0.2694	1.3292	2.2183	0.755	1.0663	0.9763	0.9768	5e-05	0.2234	0.0454	5e-05	0.1564	0.3885	5e-05	5e-05	0.8306	5e-05	0.5828
BZW1	1.3758	0.1277	1.9603	0.6259	1.6268	0.2841	2.1003	2.612	2.1882	0.4316	1.4817	1.2536	2.0205	2.1415	7.8398	4.9515	2.3972	4.8793	3.7964	0.8506	5.061	4.8322	3.6199	4.0451	0.2242	3.2771	0.7778	1.1567	0.4623	0.195	2.2151	6.6975	2.6493	1.0758	1.4366	2.4824	1.5247	2.5504	2.8007	2.3495	1.7133	1.8032	3.3658	0.6756	1.724	1.5236	5e-05	1.7081	0.6385
BZW2	0.9298	1.3262	1.047	1.251	2.3257	2.7358	1.8146	2.114	1.4319	2.9804	1.9475	2.8714	0.9188	1.96	1.6731	0.6175	2.7781	3.993	2.4039	1.4478	0.9142	1.3973	0.4905	2.2416	0.0954	3.2832	0.518	1.3533	1.438	0.6022	0.7863	5.8061	2.625	3.2353	1.0059	1.8759	1.9231	2.1207	1.306	2.0195	0.7882	1.955	3.9422	1.4315	0.0552	0.3566	1.2241	5e-05	2.5243
C10orf118	0.0224	5e-05	5e-05	5e-05	5e-05	5e-05	5e-05	5e-05	5e-05	5e-05	5e-05	5e-05	5e-05	5e-05	5e-05	5e-05	5e-05	5e-05	5e-05	5e-05	5e-05	5e-05	5e-05	5e-05	5e-05	5e-05	5e-05	5e-05	5e-05	5e-05	5e-05	0.2201	5e-05	5e-05	5e-05	5e-05	5e-05	5e-05	5e-05	5e-05	0.0199	5e-05	5e-05	5e-05	5e-05	5e-05	5e-05	5e-05	5e-05
C10orf137	5e-05	5e-05	5e-05	5e-05	5e-05	5e-05	5e-05	5e-05	5e-05	5e-05	5e-05	5e-05	5e-05	5e-05	5e-05	5e-05	5e-05	5e-05	5e-05	5e-05	5e-05	5e-05	5e-05	5e-05	5e-05	5e-05	5e-05	5e-05	5e-05	5e-05	5e-05	5e-05	5e-05	5e-05	5e-05	5e-05	5e-05	5e-05	5e-05	5e-05	5e-05	5e-05	5e-05	5e-05	5e-05	5e-05	5e-05	5e-05	5e-05
C10orf2	5e-05	5e-05	5e-05	5e-05	5e-05	5e-05	5e-05	5e-05	5e-05	5e-05	5e-05	5e-05	5e-05	5e-05	5e-05	5e-05	5e-05	5e-05	5e-05	5e-05	5e-05	5e-05	5e-05	5e-05	5e-05	5e-05	5e-05	5e-05	5e-05	5e-05	5e-05	5e-05	5e-05	0.0738	0.0648	5e-05	5e-05	5e-05	5e-05	5e-05	0.5677	5e-05	5e-05	5e-05	5e-05	5e-05	5e-05	5e-05	5e-05
C10orf32	5e-05	5e-05	5e-05	5e-05	5e-05	5e-05	5e-05	5e-05	5e-05	5e-05	5e-05	5e-05	5e-05	5e-05	5e-05	5e-05	5e-05	5e-05	5e-05	5e-05	5e-05	5e-05	5e-05	5e-05	5e-05	5e-05	5e-05	5e-05	5e-05	5e-05	5e-05	5e-05	5e-05	5e-05	5e-05	5e-05	5e-05	5e-05	5e-05	5e-05	5e-05	5e-05	5e-05	5e-05	5e-05	5e-05	5e-05	5e-05	5e-05
C10orf35	5e-05	5e-05	5e-05	5e-05	5e-05	5e-05	5e-05	5e-05	5e-05	5e-05	5e-05	5e-05	5e-05	5e-05	5e-05	5e-05	5e-05	5e-05	0.0971	5e-05	5e-05	5e-05	5e-05	5e-05	5e-05	5e-05	5e-05	5e-05	5e-05	5e-05	5e-05	5e-05	5e-05	5e-05	5e-05	5e-05	5e-05	5e-05	5e-05	5e-05	5e-05	5e-05	5e-05	5e-05	5e-05	5e-05	5e-05	5e-05	5e-05
C10orf54	5e-05	5e-05	5e-05	5e-05	5e-05	5e-05	5e-05	5e-05	5e-05	5e-05	5e-05	5e-05	5e-05	0.4299	5e-05	5e-05	0.2061	5e-05	5e-05	5e-05	5e-05	5e-05	0.1715	5e-05	5e-05	5e-05	5e-05	5e-05	5e-05	0.1145	5e-05	5e-05	5e-05	5e-05	0.0315	0.0226	5e-05	5e-05	0.0681	5e-05	0.0612	0.3321	5e-05	0.1248	0.0493	5e-05	5e-05	0.2648	0.1463
C10orf62	5e-05	5e-05	5e-05	5e-05	5e-05	5e-05	5e-05	5e-05	5e-05	5e-05	5e-05	5e-05	5e-05	5e-05	5e-05	5e-05	5e-05	5e-05	5e-05	5e-05	5e-05	5e-05	5e-05	5e-05	5e-05	5e-05	5e-05	5e-05	5e-05	5e-05	5e-05	5e-05	5e-05	5e-05	5e-05	5e-05	5e-05	5e-05	5e-05	5e-05	5e-05	5e-05	5e-05	5e-05	5e-05	5e-05	5e-05	5e-05	5e-05
C10orf76	5e-05	5e-05	5e-05	5e-05	5e-05	5e-05	5e-05	5e-05	5e-05	5e-05	5e-05	0.0964	5e-05	5e-05	5e-05	5e-05	5e-05	5e-05	5e-05	5e-05	5e-05	5e-05	5e-05	0.0153	5e-05	5e-05	5e-05	5e-05	0.0484	5e-05	5e-05	5e-05	5e-05	5e-05	5e-05	5e-05	5e-05	5e-05	5e-05	5e-05	5e-05	0.0689	0.0185	5e-05	5e-05	5e-05	5e-05	5e-05	5e-05
C10orf99	5e-05	5e-05	5e-05	5e-05	5e-05	5e-05	5e-05	5e-05	5e-05	5e-05	5e-05	5e-05	5e-05	5e-05	5e-05	5e-05	5e-05	5e-05	5e-05	5e-05	5e-05	5e-05	5e-05	5e-05	5e-05	5e-05	5e-05	5e-05	5e-05	5e-05	5e-05	5e-05	5e-05	5e-05	5e-05	5e-05	5e-05	5e-05	5e-05	5e-05	0.333	5e-05	5e-05	5e-05	5e-05	5e-05	5e-05	5e-05	5e-05
C11orf30	5e-05	0.4702	5e-05	5e-05	5e-05	5e-05	5e-05	5e-05	5e-05	5e-05	5e-05	5e-05	0.0268	5e-05	5e-05	5e-05	5e-05	5e-05	5e-05	5e-05	0.0399	0.0209	5e-05	5e-05	5e-05	5e-05	5e-05	5e-05	5e-05	5e-05	5e-05	5e-05	5e-05	5e-05	5e-05	5e-05	5e-05	5e-05	5e-05	5e-05	5e-05	5e-05	5e-05	5e-05	5e-05	5e-05	5e-05	5e-05	5e-05
C11orf31	1.571	1.0864	8.3498	5e-05	1.1958	2.1633	0.6487	3.3993	6.2253	1.9824	1.5962	6.5125	10.0884	0.5679	1.0602	0.9917	4.5372	7.8858	2.9594	1.5117	1.8439	5e-05	0.875	2.5511	5e-05	11.2235	5e-05	7.2959	5e-05	0.6361	0.2037	2.2192	0.9428	2.1439	3.8748	1.0976	1.8163	4.8786	1.7229	4.601	3.366	2.5985	0.6271	5.1821	2.3307	0.4852	4.5096	0.1293	7.79
C11orf54	5e-05	1.0459	28.0459	0.4888	0.3227	0.8445	0.2207	0.0823	0.6601	2.8035	5.5414	8.1751	3.7015	2.9026	0.483	13.9363	0.6968	3.7596	0.7934	0.2243	0.907	4.5929	0.6196	0.4024	0.5962	0.5159	0.3159	5e-05	0.3057	5e-05	5e-05	5e-05	5e-05	0.9805	1.7299	0.326	5e-05	5e-05	0.9435	1.2509	0.9295	1.602	1.0049	5e-05	0.49	1.5303	1.3789	5e-05	1.2225
C11orf58	1.3681	5e-05	5e-05	0.191	5e-05	0.8083	0.3543	0.2945	0.4941	5e-05	5e-05	5e-05	5e-05	5e-05	0.111	5e-05	5e-05	5e-05	5e-05	5e-05	5e-05	5e-05	5e-05	2.3943	5e-05	0.8998	5e-05	1.7886	1.7266	0.4474	5e-05	1.8505	0.4137	0.4126	0.1631	0.9909	1.2681	1.8429	5e-05	2.5809	0.1519	5e-05	0.4553	0.4144	0.1802	0.5517	5e-05	0.2851	3.3887
C11orf68	0.7094	5e-05	0.4867	0.8225	5e-05	0.0613	5e-05	5e-05	5e-05	1.0372	0.0851	0.8499	0.6072	5e-05	5e-05	0.1426	5e-05	0.4943	0.8267	5e-05	0.1056	0.5233	5e-05	1.1154	0.4877	5e-05	0.7883	5e-05	0.4013	5e-05	5e-05	0.7566	5e-05	5e-05	5e-05	0.8991	0.579	0.541	5e-05	0.1016	0.1002	5e-05	0.1609	1.2138	5e-05	0.397	0.7848	5e-05	5e-05
C11orf71	5e-05	5e-05	5e-05	5e-05	5e-05	5e-05	5e-05	5e-05	5e-05	5e-05	5e-05	5e-05	5e-05	5e-05	5e-05	5e-05	5e-05	5e-05	5e-05	5e-05	5e-05	5e-05	5e-05	5e-05	5e-05	5e-05	5e-05	5e-05	5e-05	5e-05	5e-05	5e-05	5e-05	5e-05	5e-05	5e-05	5e-05	5e-05	5e-05	5e-05	5e-05	5e-05	5e-05	5e-05	5e-05	5e-05	5e-05	5e-05	5e-05
C11orf73	5e-05	5e-05	0.8602	5e-05	5e-05	5e-05	5e-05	5e-05	5e-05	5e-05	5e-05	5e-05	5e-05	5e-05	5e-05	5e-05	5e-05	5e-05	5e-05	5e-05	5e-05	5e-05	5e-05	0.4443	5e-05	0.549	5e-05	5e-05	5e-05	5e-05	5e-05	5e-05	5e-05	5e-05	5e-05	5e-05	5e-05	0.4226	5e-05	5e-05	5e-05	5e-05	5e-05	5e-05	5e-05	5e-05	5e-05	5e-05	5e-05
C11orf83	5e-05	2.8197	16.0976	5e-05	0.7412	5e-05	3.8369	5e-05	5e-05	5e-05	1.0046	5e-05	5e-05	5e-05	5e-05	5e-05	5e-05	5e-05	5e-05	5e-05	0.829	5e-05	5e-05	8.2129	5e-05	3.2638	5e-05	0.8434	5e-05	5e-05	1.3642	5e-05	1.8089	1.12	1.4132	5e-05	5e-05	5e-05	5e-05	5e-05	5e-05	5e-05	5e-05	5e-05	5e-05	5e-05	0.4591	5e-05	1.4797
C11orf84	5e-05	5e-05	5e-05	5e-05	5e-05	5e-05	5e-05	5e-05	5e-05	5e-05	5e-05	5e-05	5e-05	5e-05	5e-05	5e-05	5e-05	5e-05	5e-05	5e-05	5e-05	5e-05	5e-05	5e-05	5e-05	5e-05	5e-05	5e-05	5e-05	5e-05	5e-05	5e-05	5e-05	5e-05	5e-05	0.1043	5e-05	0.0753	5e-05	5e-05	5e-05	5e-05	5e-05	5e-05	5e-05	5e-05	5e-05	5e-05	5e-05
C12orf10	1.9906	2.3373	2.7373	1.9308	2.1131	4.8762	2.5052	1.7556	3.1222	3.4278	4.268	4.5514	1.307	1.2971	0.6933	1.049	2.4118	3.805	1.3228	0.8759	1.3733	0.8961	0.1617	2.1649	3.2488	5.0038	0.417	2.879	1.9633	1.3122	1.1136	2.2509	2.4028	2.7006	1.4189	6.0725	5.0125	3.4374	1.1477	3.309	0.8261	1.4805	1.5177	0.5955	0.2779	2.2389	4.1691	0.319	3.7715
C12orf23	0.6929	0.4008	0.1979	5e-05	5e-05	0.6446	1.7427	0.1668	5e-05	5e-05	0.2156	5e-05	5e-05	5e-05	5e-05	5e-05	5e-05	0.3191	5e-05	5e-05	5e-05	5e-05	5e-05	2.4638	5e-05	0.8403	5e-05	5e-05	5e-05	5e-05	5e-05	5e-05	5e-05	5e-05	5e-05	0.5396	0.3325	0.7101	3.6906	5e-05	5e-05	5e-05	0.4147	5e-05	5e-05	5e-05	5e-05	5e-05	5e-05
C12orf29	5e-05	5e-05	5e-05	5e-05	5e-05	5e-05	5e-05	5e-05	5e-05	5e-05	5e-05	5e-05	5e-05	5e-05	5e-05	5e-05	5e-05	0.1458	5e-05	5e-05	5e-05	5e-05	5e-05	1.2262	5e-05	5e-05	5e-05	5e-05	0.9604	5e-05	5e-05	5e-05	5e-05	5e-05	5e-05	5e-05	5e-05	5e-05	5e-05	0.1747	5e-05	5e-05	5e-05	5e-05	5e-05	5e-05	5e-05	5e-05	5e-05
C12orf4	5e-05	5e-05	5e-05	5e-05	5e-05	5e-05	5e-05	5e-05	5e-05	5e-05	5e-05	5e-05	5e-05	5e-05	5e-05	5e-05	5e-05	5e-05	5e-05	5e-05	5e-05	5e-05	5e-05	5e-05	5e-05	5e-05	5e-05	5e-05	5e-05	5e-05	5e-05	5e-05	5e-05	5e-05	5e-05	5e-05	5e-05	5e-05	5e-05	5e-05	5e-05	5e-05	5e-05	5e-05	5e-05	5e-05	5e-05	5e-05	5e-05
C12orf43	5e-05	5e-05	5e-05	5e-05	5e-05	5e-05	5e-05	5e-05	5e-05	5e-05	5e-05	5e-05	5e-05	5e-05	5e-05	5e-05	5e-05	5e-05	0.1378	5e-05	5e-05	5e-05	5e-05	5e-05	5e-05	5e-05	5e-05	5e-05	5e-05	5e-05	5e-05	5e-05	5e-05	5e-05	5e-05	5e-05	5e-05	0.0972	5e-05	0.0708	5e-05	5e-05	5e-05	5e-05	5e-05	5e-05	5e-05	5e-05	5e-05
C12orf44	5e-05	5e-05	5e-05	0.1598	5e-05	0.3144	5e-05	5e-05	5e-05	5e-05	5e-05	5e-05	5e-05	4.6296	5e-05	5e-05	0.6445	5e-05	5e-05	5e-05	5e-05	5e-05	3.9601	5e-05	5e-05	5e-05	5e-05	5e-05	5e-05	5e-05	5e-05	5e-05	5e-05	0.1796	0.2652	5e-05	5e-05	0.2973	0.8221	5e-05	5e-05	5e-05	0.4568	0.3015	1.75	0.7046	0.1715	0.2495	5e-05
C12orf45	5e-05	5e-05	5e-05	5e-05	0.3455	0.7364	5e-05	5e-05	5e-05	5e-05	5e-05	5e-05	5e-05	5e-05	5e-05	5e-05	5e-05	0.7685	0.2538	5e-05	5e-05	5e-05	2.937	5e-05	5e-05	0.4673	5e-05	5e-05	5e-05	5e-05	5e-05	5e-05	5e-05	5e-05	1.0005	0.9596	5e-05	0.5141	5e-05	5e-05	5e-05	5e-05	5e-05	5e-05	5e-05	5e-05	5e-05	5e-05	5e-05
C12orf5	5e-05	3.6437	6.9685	0.8601	2.8277	6.5602	1.1461	1.4918	1.6898	1.2004	5.5466	6.1073	3.7026	4.4158	0.1406	2.3082	5e-05	4.8498	0.1058	2.9581	5e-05	0.7612	5e-05	5.2815	0.0787	6.9748	1.8251	1.3724	0.0963	1.8308	1.6021	2.9805	2.1426	8.0782	0.5703	9.2707	5.5722	7.4194	6.9476	0.3117	4.2151	5e-05	5e-05	5.2197	5e-05	5e-05	5e-05	5e-05	1.5487
C12orf57	5e-05	2.9759	3.6178	0.9462	5.6088	1.2138	2.1266	2.7951	5e-05	4.2104	4.3021	5e-05	5e-05	4.1697	5e-05	0.7894	5e-05	5e-05	0.3408	5e-05	5e-05	5e-05	4.7698	1.1521	0.8584	5e-05	5e-05	5e-05	5e-05	5e-05	5e-05	5e-05	5e-05	5e-05	4.9496	2.0633	10.0973	14.1068	5.7758	5e-05	3.871	5e-05	5e-05	5e-05	5e-05	0.522	5e-05	5e-05	5e-05
C12orf75	5e-05	5e-05	5e-05	5e-05	5e-05	5e-05	5e-05	5e-05	5e-05	5e-05	5e-05	5e-05	5e-05	5e-05	5e-05	5e-05	5e-05	5e-05	5e-05	5e-05	5e-05	5e-05	5e-05	5e-05	5e-05	5e-05	5e-05	5e-05	5e-05	5e-05	5e-05	5e-05	5e-05	5e-05	5e-05	5e-05	5e-05	5e-05	5e-05	5e-05	5e-05	5e-05	5e-05	5e-05	5e-05	5e-05	5e-05	5e-05	5e-05
C14orf1	5e-05	5e-05	0.2431	5e-05	0.4672	5e-05	5e-05	5e-05	5e-05	0.5796	5e-05	5e-05	5e-05	5e-05	0.1737	5e-05	5e-05	5e-05	0.6259	5e-05	5e-05	5e-05	5e-05	5e-05	5e-05	0.5939	5e-05	5e-05	5e-05	5e-05	5e-05	0.3666	5e-05	5e-05	5e-05	5e-05	5e-05	5e-05	5e-05	5e-05	5e-05	5e-05	2.7676	5e-05	0.6215	5e-05	5e-05	5e-05	5e-05
C14orf105	5e-05	5e-05	5e-05	5e-05	1.6623	5e-05	5e-05	5e-05	5e-05	5e-05	5e-05	5e-05	5e-05	5e-05	5e-05	5e-05	5e-05	5e-05	5e-05	5e-05	5e-05	5e-05	5e-05	5e-05	5e-05	5e-05	5e-05	5e-05	5e-05	5e-05	5e-05	5e-05	5e-05	5e-05	5e-05	5e-05	5e-05	5e-05	5e-05	5e-05	5e-05	5e-05	5e-05	5e-05	5e-05	5e-05	5e-05	5e-05	5e-05
C14orf119	5e-05	5e-05	5e-05	5e-05	5e-05	5e-05	5e-05	5e-05	5e-05	5e-05	5e-05	5e-05	5e-05	5e-05	5e-05	5e-05	5e-05	5e-05	5e-05	5e-05	5e-05	5e-05	5e-05	5e-05	5e-05	0.3873	5e-05	5e-05	5e-05	5e-05	5e-05	0.1796	5e-05	5e-05	5e-05	5e-05	0.5555	5e-05	5e-05	5e-05	5e-05	5e-05	5e-05	5e-05	5e-05	5e-05	5e-05	5e-05	5e-05
C14orf142	9.6623	5e-05	2.5456	5e-05	3.0914	5e-05	5e-05	5e-05	5e-05	1.4847	5e-05	2.0166	0.5895	2.1632	1.0854	1.7457	3.3074	3.4428	1.4184	1.6942	0.8025	1.6643	8.0243	2.9053	1.1571	0.9726	1.4558	5e-05	2.8648	0.738	1.3141	5e-05	5e-05	2.2278	2.4056	3.0951	0.5067	5e-05	2.8795	5e-05	5e-05	3.7222	2.2786	0.8384	5e-05	5.4451	3.2695	15.9585	2.0667
C14orf159	0.8599	5e-05	3.1811	0.1691	0.1277	10.7337	0.4103	0.424	0.2574	5e-05	4.5456	0.5954	0.1011	5e-05	5e-05	5e-05	1.1001	0.6292	5e-05	0.1094	1.8216	5e-05	0.7296	0.4054	0.3036	0.4147	1.0163	10.8621	0.1223	0.4845	0.5249	3.6292	0.2416	0.0482	0.0401	4.1009	0.0844	8.8864	0.4542	0.3083	1.1496	0.1498	5e-05	0.7928	2.1999	1.1861	0.4573	0.1197	25.8791
C14orf166	2.5713	4.8506	13.085	4.1528	3.848	8.3054	7.9748	10.6211	5.8472	12.1141	13.7696	10.6667	10.3862	3.1827	8.9456	5.719	4.3737	10.4474	3.7703	3.6095	5.2604	5.1554	4.501	11.2987	11.1861	9.4587	6.0592	4.5319	8.7812	5.3598	6.4583	6.4467	3.1431	5.7612	10.6934	8.9113	7.7038	7.4229	8.7653	0.9219	2.7593	13.97	2.8533	2.4901	5.651	3.6579	5.332	2.8926	2.0084
C14orf169	5e-05	5e-05	5e-05	5e-05	5e-05	5e-05	5e-05	0.1149	0.2089	5e-05	5e-05	5e-05	5e-05	5e-05	5e-05	5e-05	5e-05	5e-05	0.0464	5e-05	5e-05	5e-05	5e-05	5e-05	5e-05	5e-05	5e-05	5e-05	5e-05	5e-05	5e-05	5e-05	5e-05	5e-05	5e-05	5e-05	5e-05	5e-05	5e-05	5e-05	5e-05	5e-05	5e-05	5e-05	5e-05	5e-05	5e-05	5e-05	5e-05
C14orf2	5e-05	5e-05	6.5842	5e-05	5e-05	5e-05	5e-05	5e-05	5e-05	5e-05	5e-05	5e-05	5e-05	5e-05	5e-05	5e-05	5e-05	5e-05	5e-05	5e-05	5e-05	5e-05	5e-05	5e-05	5e-05	4.0996	5e-05	5e-05	5e-05	5e-05	5e-05	5e-05	5e-05	5e-05	5e-05	5e-05	5e-05	5e-05	5e-05	5e-05	5e-05	5e-05	5e-05	5e-05	5e-05	5e-05	5e-05	5e-05	5e-05
C14orf39	5e-05	5e-05	5e-05	5e-05	5e-05	5e-05	5e-05	5e-05	5e-05	5e-05	5e-05	5e-05	5e-05	5e-05	5e-05	5e-05	5e-05	5e-05	5e-05	5e-05	5e-05	5e-05	5e-05	5e-05	5e-05	5e-05	5e-05	5e-05	5e-05	5e-05	5e-05	5e-05	5e-05	5e-05	5e-05	5e-05	5e-05	5e-05	5e-05	5e-05	5e-05	5e-05	5e-05	5e-05	5e-05	5e-05	5e-05	5e-05	5e-05
C14orf93	5e-05	5e-05	5e-05	5e-05	5e-05	5e-05	5e-05	5e-05	5e-05	0.107	5e-05	5e-05	5e-05	5e-05	5e-05	5e-05	5e-05	5e-05	5e-05	5e-05	5e-05	5e-05	5e-05	5e-05	5e-05	5e-05	5e-05	5e-05	5e-05	5e-05	5e-05	5e-05	5e-05	5e-05	5e-05	5e-05	5e-05	5e-05	5e-05	5e-05	5e-05	5e-05	5e-05	5e-05	5e-05	5e-05	5e-05	5e-05	5e-05
C15orf40	5e-05	5e-05	5e-05	5e-05	5e-05	5e-05	5e-05	5e-05	5e-05	5e-05	5e-05	5e-05	5e-05	5e-05	5e-05	5e-05	5e-05	5e-05	5e-05	5e-05	5e-05	5e-05	5e-05	5e-05	5e-05	5e-05	5e-05	5e-05	5e-05	5e-05	5e-05	5e-05	5e-05	5e-05	5e-05	5e-05	5e-05	5e-05	5e-05	5e-05	5e-05	5e-05	5e-05	5e-05	5e-05	5e-05	5e-05	5e-05	5e-05
C15orf48	2.7087	11.3783	38.0304	12.6123	5.6063	28.005	7.0616	0.84	3.4965	2.9261	12.2052	2.8523	4.7878	1.9457	0.0464	0.3491	4.3515	6.8398	5e-05	1.7418	6.6933	0.4444	0.2432	28.1909	5e-05	3.8913	1.0483	3.1929	0.5089	9.6829	12.2384	18.9247	7.2709	6.1832	6.3806	24.9473	6.3643	8.1947	4.1657	10.5286	4.4636	4.9329	2.4169	27.5365	25.1718	18.0095	1.5366	5.0188	4.978
C15orf52	5e-05	5e-05	5e-05	5e-05	5e-05	5e-05	5e-05	5e-05	5e-05	5e-05	5e-05	5e-05	5e-05	5e-05	5e-05	5e-05	5e-05	5e-05	5e-05	5e-05	5e-05	5e-05	5e-05	5e-05	5e-05	5e-05	5e-05	5e-05	5e-05	5e-05	5e-05	5e-05	5e-05	5e-05	5e-05	5e-05	5e-05	5e-05	5e-05	5e-05	5e-05	5e-05	5e-05	5e-05	5e-05	5e-05	5e-05	5e-05	5e-05
C15orf57	5e-05	5e-05	5e-05	5e-05	5e-05	5e-05	5e-05	5e-05	5e-05	5e-05	5e-05	5e-05	5e-05	5e-05	5e-05	5e-05	5e-05	5e-05	5e-05	5e-05	5e-05	5e-05	5e-05	5e-05	5e-05	5e-05	5e-05	5e-05	5e-05	5e-05	5e-05	5e-05	5e-05	5e-05	5e-05	5e-05	5e-05	5e-05	5e-05	5e-05	5e-05	5e-05	5e-05	5e-05	5e-05	5e-05	5e-05	5e-05	5e-05
C16orf13	5e-05	5e-05	0.3998	5e-05	0.2748	0.4633	5e-05	0.1812	0.3752	0.1909	0.1783	0.1812	5e-05	0.5247	5e-05	0.2097	0.7973	1.7981	0.4588	5e-05	0.1555	0.2532	0.3549	5e-05	0.2666	5e-05	0.0825	0.3762	5e-05	0.1428	5e-05	1.0223	5e-05	0.2257	0.4577	0.2336	0.0615	0.1213	5e-05	5e-05	0.5582	5e-05	5e-05	0.6478	0.2938	0.6992	5e-05	1.0007	0.7626
C16orf54	5e-05	5e-05	5e-05	5e-05	5e-05	5e-05	5e-05	5e-05	5e-05	5e-05	5e-05	5e-05	5e-05	5e-05	5e-05	5e-05	5e-05	5e-05	5e-05	5e-05	5e-05	5e-05	5e-05	5e-05	5e-05	5e-05	5e-05	5e-05	5e-05	5e-05	5e-05	5e-05	5e-05	5e-05	5e-05	5e-05	5e-05	5e-05	5e-05	5e-05	5e-05	5e-05	5e-05	5e-05	5e-05	5e-05	5e-05	5e-05	5e-05
C16orf58	0.1938	5e-05	0.2171	0.2757	0.196	5e-05	5e-05	0.3949	5e-05	0.128	5e-05	5e-05	5e-05	0.5056	0.0476	0.1612	5e-05	5e-05	5e-05	5e-05	5e-05	0.2081	0.146	0.0808	0.065	0.0569	0.0342	5e-05	5e-05	5e-05	5e-05	5e-05	1.1748	0.1305	5e-05	5e-05	0.3515	0.1197	0.3392	5e-05	0.4774	0.4762	5e-05	5e-05	5e-05	5e-05	5e-05	0.3221	0.1678
C16orf59	5e-05	5e-05	5e-05	5e-05	5e-05	5e-05	5e-05	5e-05	5e-05	5e-05	5e-05	5e-05	5e-05	5e-05	5e-05	5e-05	5e-05	5e-05	5e-05	5e-05	5e-05	5e-05	5e-05	5e-05	5e-05	5e-05	5e-05	5e-05	5e-05	5e-05	5e-05	5e-05	5e-05	5e-05	5e-05	5e-05	5e-05	5e-05	5e-05	5e-05	5e-05	5e-05	5e-05	5e-05	5e-05	5e-05	5e-05	5e-05	5e-05
C16orf62	0.1434	5e-05	5e-05	0.1783	5e-05	5e-05	0.0614	0.0273	5e-05	5e-05	4.8987	5e-05	0.0054	0.0328	5e-05	5e-05	5e-05	5e-05	5e-05	5e-05	0.0767	0.0184	5e-05	0.0644	0.0453	5e-05	0.0188	5e-05	5e-05	5e-05	0.0072	0.0824	5.8647	5e-05	5e-05	5.3417	0.015	0.0214	0.0335	5e-05	0.0756	0.0645	5e-05	0.6427	0.0218	0.0567	0.0102	5e-05	5e-05
C16orf80	0.3996	5e-05	5e-05	0.1778	0.571	0.6361	0.5401	0.4742	0.5291	0.612	5e-05	0.4465	0.3008	5e-05	0.415	5e-05	5e-05	0.2623	0.1266	5e-05	5e-05	5e-05	5e-05	5e-05	0.4001	0.3233	5e-05	5e-05	0.0867	5e-05	5e-05	1.7227	1.3074	5e-05	5e-05	1.5355	0.7536	1.6966	5e-05	1.1484	5e-05	5e-05	5e-05	0.3104	5e-05	5e-05	0.4009	5e-05	5e-05
C16orf87	5e-05	5e-05	5e-05	5e-05	5e-05	5e-05	5e-05	5e-05	5e-05	5e-05	5e-05	5e-05	5e-05	5e-05	5e-05	5e-05	5e-05	5e-05	5e-05	5e-05	5e-05	5e-05	5e-05	5e-05	5e-05	5e-05	5e-05	5e-05	5e-05	5e-05	5e-05	5e-05	5e-05	5e-05	5e-05	5e-05	5e-05	5e-05	5e-05	5e-05	5e-05	5e-05	5e-05	5e-05	5e-05	5e-05	5e-05	5e-05	5e-05
C16orf91	5e-05	5e-05	5e-05	5e-05	5e-05	5e-05	5e-05	5e-05	5e-05	5e-05	5e-05	5e-05	5e-05	5e-05	5e-05	5e-05	5e-05	5e-05	5e-05	5e-05	5e-05	5e-05	5e-05	5e-05	5e-05	5e-05	5e-05	5e-05	5e-05	5e-05	5e-05	5e-05	5e-05	5e-05	5e-05	5e-05	5e-05	5e-05	5e-05	0.5021	5e-05	5e-05	5e-05	5e-05	5e-05	5e-05	5e-05	5e-05	5e-05
C17orf104	5e-05	5e-05	5e-05	5e-05	5e-05	5e-05	5e-05	5e-05	0.0455	5e-05	5e-05	5e-05	5e-05	5e-05	5e-05	5e-05	5e-05	5e-05	5e-05	5e-05	5e-05	5e-05	5e-05	5e-05	5e-05	5e-05	5e-05	5e-05	5e-05	5e-05	5e-05	5e-05	5e-05	5e-05	5e-05	5e-05	5e-05	5e-05	5e-05	5e-05	5e-05	5e-05	5e-05	5e-05	5e-05	5e-05	5e-05	5e-05	5e-05
C17orf49	1.1003	3.3346	4.9274	3.6798	2.2021	1.7856	2.1747	2.9449	0.6154	2.7419	3.5234	1.6968	0.9071	5e-05	0.3698	1.5903	0.8209	2.4482	1.5842	2.8209	1.2379	0.4491	0.3873	4.4635	1.5273	1.3309	0.2459	2.2563	2.4074	0.7758	0.67	2.541	5e-05	2.2638	0.5746	2.3726	2.7682	2.9281	0.229	3.9699	0.4723	5e-05	1.2865	2.3301	1.0573	5e-05	2.2506	0.5451	2.507
C17orf58	5e-05	5e-05	5e-05	5e-05	5e-05	5e-05	5e-05	5e-05	5e-05	5e-05	5e-05	5e-05	5e-05	5e-05	5e-05	5e-05	5e-05	5e-05	5e-05	5e-05	5e-05	5e-05	5e-05	5e-05	5e-05	5e-05	5e-05	5e-05	5e-05	5e-05	5e-05	5e-05	5e-05	5e-05	5e-05	5e-05	5e-05	5e-05	5e-05	5e-05	5e-05	5e-05	5e-05	5e-05	5e-05	5e-05	5e-05	0.4103	5e-05
C17orf59	0.0562	5e-05	5e-05	0.1335	5e-05	5e-05	5e-05	5e-05	5e-05	5e-05	5e-05	5e-05	5e-05	5e-05	5e-05	5e-05	0.5561	5e-05	5e-05	5e-05	5e-05	5e-05	5e-05	5e-05	0.0725	5e-05	5e-05	0.2068	5e-05	5e-05	0.3718	0.2896	5e-05	5e-05	5e-05	5e-05	5e-05	5e-05	0.7074	0.0423	5e-05	5e-05	5e-05	5e-05	5e-05	5e-05	5e-05	5e-05	5e-05
C17orf62	2.7554	5e-05	5e-05	5e-05	5e-05	5e-05	5e-05	5e-05	5e-05	5e-05	5e-05	5e-05	3.4041	0.2931	5e-05	5e-05	5e-05	5e-05	5e-05	5e-05	0.237	5e-05	5e-05	5e-05	5e-05	5e-05	5e-05	5e-05	5e-05	0.4281	5e-05	5e-05	0.6264	5e-05	1.1046	0.4348	0.3764	1.5559	5e-05	5e-05	5e-05	5e-05	5e-05	0.4258	0.2314	5e-05	5e-05	0.318	5e-05
C17orf66	5e-05	5e-05	5e-05	5e-05	5e-05	5e-05	5e-05	5e-05	5e-05	5e-05	5e-05	5e-05	5e-05	5e-05	5e-05	5e-05	5e-05	5e-05	5e-05	5e-05	5e-05	5e-05	5e-05	0.1314	5e-05	5e-05	5e-05	5e-05	5e-05	5e-05	0.1178	5e-05	5e-05	5e-05	5e-05	5e-05	5e-05	5e-05	5e-05	5e-05	5e-05	5e-05	5e-05	5e-05	5e-05	5e-05	5e-05	5e-05	5e-05
C17orf70	5e-05	5e-05	5e-05	5e-05	5e-05	5e-05	5e-05	5e-05	5e-05	5e-05	5e-05	5e-05	5e-05	5e-05	5e-05	5e-05	5e-05	5e-05	5e-05	5e-05	5e-05	5e-05	5e-05	5e-05	5e-05	5e-05	5e-05	5e-05	5e-05	5e-05	5e-05	5e-05	5e-05	5e-05	5e-05	5e-05	5e-05	5e-05	5e-05	5e-05	5e-05	5e-05	5e-05	5e-05	5e-05	5e-05	5e-05	5e-05	5e-05
C17orf75	5e-05	5e-05	5e-05	0.0211	0.0451	5e-05	5e-05	0.2422	5e-05	0.657	0.3161	0.404	0.0608	1.4796	0.4238	0.0094	5e-05	5e-05	5e-05	5e-05	5e-05	0.0158	5e-05	1.5226	5e-05	1.4967	0.0521	0.0247	0.3114	0.2709	0.0202	0.8311	0.0832	0.0652	0.043	0.6261	0.8822	1.9757	5e-05	5e-05	0.0177	5e-05	1.3092	5e-05	0.1645	0.0506	0.0562	5e-05	5e-05
C17orf80	5e-05	5e-05	5e-05	5e-05	5e-05	5e-05	5e-05	5e-05	5e-05	5e-05	5e-05	5e-05	5e-05	5e-05	5e-05	5e-05	5e-05	5e-05	5e-05	5e-05	5e-05	5e-05	5e-05	5e-05	5e-05	5e-05	5e-05	5e-05	5e-05	5e-05	5e-05	5e-05	5e-05	5e-05	5e-05	5e-05	5e-05	5e-05	5e-05	5e-05	5e-05	5e-05	5e-05	5e-05	5e-05	5e-05	5e-05	5e-05	5e-05
C17orf85	5e-05	5e-05	5e-05	5e-05	5e-05	5e-05	2.8513	5e-05	5e-05	5e-05	5e-05	5e-05	5e-05	5e-05	5e-05	5e-05	5e-05	5e-05	5e-05	5e-05	5e-05	5e-05	0.1188	0.4539	5e-05	0.1477	5e-05	0.3713	5e-05	5e-05	5e-05	0.5501	5e-05	0.1224	5e-05	0.9606	1.349	5e-05	5e-05	1.0709	0.0339	5e-05	0.0596	5e-05	5e-05	5e-05	0.2266	5e-05	0.8979
C18orf25	5e-05	5e-05	5e-05	5e-05	5e-05	5e-05	5e-05	5e-05	5e-05	5e-05	5e-05	5e-05	5e-05	5e-05	5e-05	5e-05	5e-05	5e-05	5e-05	5e-05	5e-05	5e-05	5e-05	5e-05	5e-05	5e-05	5e-05	1.0048	5e-05	5e-05	5e-05	5e-05	5e-05	5e-05	5e-05	5e-05	5e-05	5e-05	5e-05	5e-05	5e-05	5e-05	0.1603	5e-05	5e-05	5e-05	5e-05	5e-05	5e-05
C18orf8	0.3358	5e-05	0.4867	5e-05	5e-05	1.8055	1.1504	0.6546	0.228	0.9097	1.566	5e-05	5e-05	0.2409	5e-05	5e-05	0.194	5e-05	0.4569	5e-05	5e-05	5e-05	0.1369	0.4019	0.2217	5e-05	5e-05	5e-05	0.1365	5e-05	0.223	0.1421	5e-05	0.1892	0.1457	5e-05	5e-05	5e-05	0.1627	0.3051	0.0712	5e-05	0.0588	0.3966	5e-05	0.0871	0.0411	5e-05	0.2613
C19orf10	8.8857	4.1583	4.0219	3.2009	5.0323	14.3181	8.3073	3.9878	7.1615	6.3714	11.8793	5.5812	6.6867	13.3308	2.9929	3.0234	6.5171	13.1896	3.3134	3.7326	4.237	6.9142	17.5186	9.6071	1.2874	12.4517	0.8147	5e-05	1.9503	9.7367	2.3355	14.3969	7.8193	5.017	3.9566	12.324	18.3188	9.7019	15.6989	5.4317	12.4068	5.8536	19.1445	1.4326	5.237	5.4004	1.631	5.5021	5.1831
C19orf12	5e-05	5e-05	5e-05	1.4111	5e-05	1.9323	5e-05	0.7091	0.8516	5e-05	5e-05	0.8604	5e-05	5e-05	0.2372	5e-05	5e-05	5e-05	5e-05	5e-05	5e-05	5e-05	5e-05	1.0689	3.0906	5e-05	5e-05	5e-05	5e-05	0.2688	5e-05	5e-05	0.5999	1.9547	5e-05	5e-05	0.8768	5e-05	5e-05	5e-05	5e-05	5e-05	5e-05	5e-05	5e-05	5e-05	5e-05	5e-05	5e-05
C19orf25	0.547	5e-05	2.1979	0.612	0.4243	2.6821	0.12	5e-05	5e-05	0.6532	1.5309	0.3839	0.279	0.9703	0.4836	0.5603	5e-05	5e-05	0.127	0.1776	5e-05	5e-05	1.1364	5e-05	0.2566	0.4761	5e-05	0.6082	5e-05	0.0593	0.2815	5e-05	5e-05	1.2299	5e-05	0.6999	1.005	0.6936	1.733	5e-05	0.7793	2.0404	0.8221	0.4006	0.8519	2.4573	1.7116	0.3977	0.7311
C19orf33	5e-05	5e-05	5e-05	5e-05	0.9457	5e-05	5e-05	5e-05	4.9332	1.029	5e-05	2.5904	5e-05	5e-05	5e-05	5e-05	5e-05	5e-05	5e-05	5e-05	5e-05	5e-05	5e-05	1.4217	5e-05	1.1483	5e-05	5e-05	5e-05	5e-05	13.9421	2.1037	5e-05	5e-05	5e-05	5e-05	0.1122	5e-05	5e-05	5e-05	5e-05	5e-05	5e-05	5e-05	5e-05	0.5009	5e-05	5e-05	0.2291
C19orf35	5e-05	5e-05	5e-05	5e-05	5e-05	5e-05	5e-05	5e-05	5e-05	5e-05	5e-05	5e-05	5e-05	5e-05	5e-05	5e-05	5e-05	5e-05	5e-05	5e-05	5e-05	5e-05	5e-05	5e-05	5e-05	5e-05	5e-05	5e-05	5e-05	5e-05	5e-05	5e-05	5e-05	5e-05	5e-05	5e-05	5e-05	5e-05	5e-05	5e-05	5e-05	5e-05	5e-05	5e-05	5e-05	5e-05	5e-05	5e-05	5e-05
C19orf38	5e-05	5e-05	5e-05	5e-05	5e-05	5e-05	5e-05	5e-05	5e-05	5e-05	5e-05	5e-05	5e-05	5e-05	5e-05	5e-05	5e-05	5e-05	5e-05	5e-05	5e-05	5e-05	5e-05	5e-05	5e-05	5e-05	5e-05	5e-05	5e-05	5e-05	5e-05	5e-05	5e-05	5e-05	5e-05	5e-05	5e-05	5e-05	5e-05	5e-05	5e-05	5e-05	5e-05	5e-05	5e-05	5e-05	5e-05	5e-05	5e-05
C19orf43	5e-05	2.6074	0.4014	0.3404	1.4864	2.8328	4.4324	4.5296	13.9675	0.9763	9.9228	6.9482	1.0708	5e-05	1.3053	1.1382	0.9657	2.3362	3.6164	0.4793	2.2055	11.7706	5e-05	6.4795	9.9017	4.1608	0.5735	14.0589	2.3437	10.293	44.5092	6.1351	1.2589	5e-05	5e-05	5e-05	0.2909	0.0758	5e-05	5e-05	5e-05	0.6473	0.3875	5e-05	5e-05	0.8757	1.3112	5e-05	0.3596
C19orf47	5e-05	5e-05	5e-05	5e-05	5e-05	5e-05	5e-05	5e-05	5e-05	5e-05	5e-05	5e-05	5e-05	5e-05	5e-05	5e-05	5e-05	5e-05	5e-05	5e-05	5e-05	5e-05	5e-05	5e-05	5e-05	5e-05	5e-05	5e-05	5e-05	5e-05	5e-05	5e-05	5e-05	5e-05	5e-05	5e-05	5e-05	5e-05	5e-05	5e-05	5e-05	5e-05	5e-05	5e-05	5e-05	5e-05	5e-05	5e-05	5e-05
C19orf52	0.3377	5e-05	5e-05	5e-05	5e-05	0.284	5e-05	5e-05	0.1236	5e-05	5e-05	5e-05	5e-05	5e-05	5e-05	5e-05	5e-05	5e-05	5e-05	5e-05	1.0645	5e-05	5e-05	5e-05	5e-05	5e-05	5e-05	5e-05	5e-05	5e-05	5e-05	5e-05	0.9442	5e-05	5e-05	5e-05	5e-05	5e-05	5e-05	5e-05	5e-05	5e-05	5e-05	5e-05	5e-05	5e-05	5e-05	5e-05	0.5665
C19orf53	5e-05	5e-05	5e-05	5e-05	5e-05	5e-05	5e-05	5e-05	5e-05	5e-05	5e-05	5e-05	5e-05	5e-05	5e-05	5e-05	5e-05	5e-05	5e-05	5e-05	5e-05	5e-05	5e-05	5e-05	5e-05	5e-05	5e-05	5e-05	5e-05	5e-05	5e-05	5e-05	5e-05	5e-05	5e-05	5e-05	5e-05	5e-05	5e-05	5e-05	5e-05	5e-05	5e-05	5e-05	5e-05	5e-05	0.125	5e-05	5e-05
C19orf54	5e-05	5e-05	5e-05	5e-05	5e-05	5e-05	5e-05	5e-05	5e-05	5e-05	5e-05	5e-05	5e-05	5e-05	5e-05	5e-05	5e-05	5e-05	5e-05	5e-05	5e-05	5e-05	5e-05	5e-05	5e-05	5e-05	5e-05	5e-05	5e-05	5e-05	5e-05	5e-05	5e-05	5e-05	5e-05	5e-05	5e-05	5e-05	5e-05	5e-05	5e-05	5e-05	5e-05	5e-05	5e-05	5e-05	5e-05	5e-05	5e-05
C19orf59	5e-05	5e-05	5e-05	5e-05	5e-05	5e-05	5e-05	5e-05	5e-05	5e-05	5e-05	5e-05	5e-05	5e-05	5e-05	5e-05	5e-05	5e-05	0.3256	5e-05	5e-05	5e-05	5e-05	5e-05	5e-05	5e-05	5e-05	5e-05	5e-05	5e-05	5e-05	5e-05	5e-05	5e-05	5e-05	5e-05	0.0654	5e-05	5e-05	0.7812	5e-05	5e-05	5e-05	5e-05	5e-05	5e-05	5e-05	5e-05	5e-05
C19orf60	5e-05	5e-05	5e-05	5e-05	5e-05	5e-05	5e-05	5e-05	5e-05	5e-05	5e-05	5e-05	5e-05	5e-05	5e-05	5e-05	5e-05	5e-05	5e-05	5e-05	5e-05	5e-05	5e-05	5e-05	5e-05	5e-05	5e-05	5e-05	5e-05	5e-05	5e-05	5e-05	5e-05	5e-05	5e-05	5e-05	5e-05	5e-05	5e-05	5e-05	5e-05	5e-05	5e-05	5e-05	5e-05	5e-05	5e-05	5e-05	5e-05
C19orf66	0.1653	5e-05	5e-05	5e-05	0.0725	5e-05	0.093	0.0518	0.0495	5e-05	5e-05	5e-05	0.2187	5e-05	0.0402	5e-05	0.2102	0.0376	0.1169	0.0377	5e-05	5e-05	5e-05	5e-05	0.4739	5e-05	0.0404	5e-05	5e-05	0.0521	0.0122	5e-05	5e-05	5e-05	5e-05	5e-05	5e-05	0.0635	0.1645	5e-05	0.1967	5e-05	0.2734	0.2582	5e-05	5e-05	0.0275	0.3925	5e-05
C19orf68	5e-05	5e-05	5e-05	5e-05	5e-05	5e-05	5e-05	5e-05	5e-05	5e-05	5e-05	5e-05	5e-05	5e-05	5e-05	5e-05	5e-05	5e-05	5e-05	5e-05	5e-05	5e-05	5e-05	5e-05	5e-05	5e-05	5e-05	5e-05	5e-05	5e-05	5e-05	5e-05	5e-05	5e-05	5e-05	5e-05	5e-05	5e-05	5e-05	5e-05	5e-05	5e-05	5e-05	5e-05	5e-05	5e-05	5e-05	5e-05	5e-05
C19orf70	5e-05	5e-05	3.163	2.075	0.2562	0.9797	5.8472	3.0663	5e-05	3.8724	4.5277	5.6094	0.1977	0.6888	1.8461	1.4705	0.9089	0.7922	1.8211	5e-05	5e-05	0.3131	0.8824	2.0768	0.2029	3.9176	0.1494	5e-05	4.8527	5e-05	5e-05	5e-05	5e-05	5.2731	6.9385	0.9385	2.4862	0.0938	0.2239	5e-05	2.0421	0.9062	5e-05	1.5933	3.2126	5e-05	1.212	1.3013	0.3254
C1GALT1	5e-05	5e-05	5e-05	5e-05	5e-05	5e-05	5e-05	5e-05	5e-05	5e-05	5e-05	5e-05	5e-05	5e-05	5e-05	5e-05	5e-05	5e-05	5e-05	5e-05	5e-05	5e-05	5e-05	5e-05	5e-05	5e-05	5e-05	5e-05	5e-05	5e-05	5e-05	5e-05	5e-05	5e-05	5e-05	5e-05	5e-05	5e-05	5e-05	5e-05	5e-05	5e-05	0.0489	5e-05	0.1225	5e-05	5e-05	5e-05	5e-05
C1orf106	5e-05	5e-05	5e-05	5e-05	5e-05	5e-05	5e-05	5e-05	5e-05	5e-05	5e-05	5e-05	5e-05	5e-05	5e-05	5e-05	5e-05	5e-05	5e-05	5e-05	5e-05	5e-05	5e-05	5e-05	5e-05	5e-05	5e-05	5e-05	5e-05	5e-05	5e-05	5e-05	5e-05	5e-05	5e-05	5e-05	5e-05	5e-05	5e-05	5e-05	5e-05	5e-05	5e-05	5e-05	5e-05	5e-05	5e-05	5e-05	5e-05
C1orf109	5e-05	5e-05	5e-05	5e-05	5e-05	5e-05	5e-05	5e-05	0.2009	5e-05	5e-05	5e-05	5e-05	5e-05	5e-05	5e-05	5e-05	5e-05	5e-05	5e-05	5e-05	5e-05	5e-05	5e-05	5e-05	5e-05	5e-05	5e-05	5e-05	5e-05	5e-05	5e-05	5e-05	5e-05	5e-05	5e-05	5e-05	5e-05	5e-05	5e-05	5e-05	5e-05	5e-05	5e-05	5e-05	5e-05	5e-05	5e-05	5e-05
C1orf112	5e-05	5e-05	5e-05	5e-05	5e-05	5e-05	5e-05	5e-05	5e-05	5e-05	5e-05	5e-05	5e-05	5e-05	5e-05	5e-05	5e-05	5e-05	5e-05	5e-05	5e-05	5e-05	5e-05	5e-05	5e-05	5e-05	5e-05	5e-05	5e-05	5e-05	5e-05	5e-05	5e-05	5e-05	0.0171	0.0247	5e-05	0.0188	5e-05	5e-05	5e-05	5e-05	5e-05	5e-05	5e-05	5e-05	5e-05	5e-05	5e-05
C1orf116	1.4366	5e-05	0.246	5e-05	5e-05	0.0908	5e-05	5e-05	0.2313	5e-05	5e-05	5e-05	5e-05	5e-05	5e-05	5e-05	5e-05	5e-05	5e-05	5e-05	5e-05	5e-05	5e-05	5e-05	5e-05	5e-05	5e-05	0.218	5e-05	5e-05	5e-05	5e-05	5e-05	0.0677	5e-05	5e-05	5e-05	5e-05	5e-05	0.0784	5e-05	5e-05	5e-05	0.0451	5e-05	5e-05	5e-05	5e-05	0.0741
C1orf122	5e-05	5e-05	5e-05	5e-05	5e-05	5e-05	5e-05	5e-05	0.3395	5e-05	0.1961	5e-05	5e-05	5e-05	5e-05	5e-05	5e-05	5e-05	5e-05	5e-05	5e-05	5e-05	5e-05	5e-05	5e-05	5e-05	5e-05	1.044	5e-05	5e-05	5e-05	0.137	0.8194	5e-05	5e-05	5e-05	5e-05	5e-05	5e-05	5e-05	5e-05	5e-05	5e-05	5e-05	5e-05	5e-05	5e-05	5e-05	5e-05
C1orf123	5e-05	1.1296	4.9793	0.9569	0.2318	4.6188	5e-05	1.136	2.5532	0.1165	1.3985	0.1741	3.2184	5e-05	5e-05	5e-05	5e-05	0.163	5e-05	1.0522	5e-05	5e-05	5e-05	0.1446	4.5278	1.1298	5e-05	5e-05	0.673	0.7681	0.6169	0.8749	5e-05	6.4937	0.2328	5e-05	5e-05	1.6999	5e-05	5e-05	5e-05	5e-05	5e-05	4.7861	5e-05	0.503	3.9394	5e-05	5e-05
C1orf131	5e-05	5e-05	5e-05	5e-05	5e-05	5e-05	5e-05	5e-05	5e-05	5e-05	5e-05	5e-05	5e-05	5e-05	5e-05	5e-05	5e-05	5e-05	0.579	5e-05	5e-05	5e-05	5e-05	5e-05	5e-05	5e-05	5e-05	5e-05	5e-05	5e-05	5e-05	0.1958	5e-05	5e-05	5e-05	5e-05	5e-05	5e-05	5e-05	5e-05	0.3995	5e-05	0.4017	5e-05	5e-05	5e-05	5e-05	5e-05	5e-05
C1orf141	5e-05	5e-05	5e-05	5e-05	5e-05	5e-05	5e-05	5e-05	5e-05	5e-05	5e-05	5e-05	5e-05	5e-05	5e-05	5e-05	5e-05	5e-05	5e-05	5e-05	5e-05	5e-05	5e-05	5e-05	5e-05	5e-05	5e-05	5e-05	5e-05	5e-05	5e-05	5e-05	5e-05	5e-05	5e-05	5e-05	5e-05	5e-05	5e-05	5e-05	5e-05	5e-05	5e-05	5e-05	5e-05	5e-05	5e-05	5e-05	5e-05
C1orf172	5e-05	5e-05	5e-05	5e-05	5e-05	5e-05	5e-05	5e-05	5e-05	5e-05	5e-05	5e-05	5e-05	5e-05	5e-05	5e-05	5e-05	5e-05	5e-05	5e-05	5e-05	5e-05	5e-05	5e-05	5e-05	5e-05	5e-05	5e-05	5e-05	5e-05	5e-05	5e-05	5e-05	5e-05	5e-05	5e-05	5e-05	5e-05	5e-05	5e-05	5e-05	5e-05	0.0603	5e-05	5e-05	5e-05	5e-05	5e-05	5e-05
C1orf174	5e-05	5e-05	5e-05	5e-05	5e-05	5e-05	5e-05	5e-05	5e-05	5e-05	5e-05	5e-05	5e-05	5e-05	5e-05	5e-05	5e-05	5e-05	5e-05	5e-05	5e-05	5e-05	5e-05	5e-05	5e-05	5e-05	5e-05	5e-05	5e-05	5e-05	5e-05	5e-05	5e-05	5e-05	5e-05	5e-05	5e-05	5e-05	5e-05	5e-05	5e-05	5e-05	5e-05	5e-05	5e-05	5e-05	5e-05	5e-05	5e-05
C1orf189	5e-05	5e-05	5e-05	5e-05	5e-05	5e-05	5e-05	5e-05	5e-05	5e-05	5e-05	5e-05	5e-05	5e-05	5e-05	5e-05	5e-05	5e-05	5e-05	5e-05	5e-05	5e-05	5e-05	5e-05	5e-05	5e-05	5e-05	5e-05	5e-05	5e-05	5e-05	5e-05	5e-05	5e-05	5e-05	5e-05	5e-05	5e-05	5e-05	5e-05	5e-05	5e-05	5e-05	5e-05	5e-05	5e-05	5e-05	5e-05	5e-05
C1orf198	5e-05	5e-05	5e-05	5e-05	0.1955	5e-05	5e-05	0.2426	5e-05	0.227	0.1899	5e-05	5e-05	5e-05	5e-05	5e-05	5e-05	5e-05	5e-05	5e-05	5e-05	5e-05	5e-05	5e-05	1.7456	5e-05	5e-05	0.6766	5e-05	5e-05	5e-05	5e-05	5e-05	5e-05	5e-05	5e-05	5e-05	5e-05	5e-05	5e-05	5e-05	5e-05	0.2228	5e-05	5e-05	5e-05	5e-05	5e-05	0.8326
C1orf210	5e-05	5e-05	5e-05	5e-05	5e-05	5e-05	5e-05	5e-05	5e-05	5e-05	5e-05	5e-05	5e-05	5e-05	5e-05	5e-05	5e-05	5e-05	5e-05	5e-05	5e-05	5e-05	5e-05	5e-05	5e-05	5e-05	5e-05	5e-05	5e-05	5e-05	5e-05	5e-05	5e-05	5e-05	5e-05	5e-05	5e-05	5e-05	5e-05	5e-05	5e-05	5e-05	5e-05	5e-05	5e-05	5e-05	5e-05	5e-05	5e-05
C1orf226	5e-05	5e-05	5e-05	5e-05	5e-05	5e-05	5e-05	5e-05	5e-05	5e-05	5e-05	5e-05	5e-05	5e-05	5e-05	5e-05	5e-05	5e-05	5e-05	5e-05	5e-05	5e-05	5e-05	5e-05	0.506	5e-05	5e-05	5e-05	5e-05	5e-05	5e-05	5e-05	5e-05	5e-05	5e-05	5e-05	5e-05	5e-05	5e-05	5e-05	5e-05	5e-05	5e-05	5e-05	5e-05	5e-05	5e-05	5e-05	5e-05
C1orf27	5e-05	5e-05	5e-05	5e-05	5e-05	5e-05	0.0456	5e-05	5e-05	0.0601	5e-05	5e-05	5e-05	5e-05	5e-05	0.1406	5e-05	5e-05	0.0416	5e-05	5e-05	5e-05	5e-05	5e-05	5e-05	5e-05	5e-05	5e-05	5e-05	5e-05	5e-05	5e-05	5e-05	5e-05	5e-05	5e-05	5e-05	5e-05	5e-05	5e-05	5e-05	5e-05	5e-05	5e-05	0.0582	5e-05	5e-05	5e-05	5e-05
C1orf35	5e-05	0.1365	5e-05	0.1144	0.3197	0.2216	5e-05	5e-05	0.1136	0.2243	0.2449	0.2144	0.0606	5e-05	0.0823	0.0726	5e-05	0.1631	0.4144	0.3076	0.1533	5e-05	5e-05	0.1889	5e-05	0.1673	5e-05	0.4215	5e-05	0.0731	5e-05	0.7127	0.2943	5e-05	5e-05	5e-05	5e-05	0.4572	5e-05	5e-05	5e-05	5e-05	5e-05	0.1427	5e-05	5e-05	5e-05	5e-05	0.1368
C1orf50	5e-05	5e-05	0.1081	5e-05	5e-05	5e-05	5e-05	5e-05	5e-05	5e-05	5e-05	5e-05	5e-05	0.2624	5e-05	5e-05	5e-05	5e-05	5e-05	5e-05	5e-05	5e-05	5e-05	5e-05	5e-05	5e-05	5e-05	5e-05	5e-05	5e-05	5e-05	5e-05	5e-05	5e-05	5e-05	5e-05	5e-05	5e-05	5e-05	5e-05	0.1326	0.1477	5e-05	5e-05	5e-05	0.2847	5e-05	5e-05	5e-05
C1orf52	5e-05	5e-05	5e-05	5e-05	5e-05	5e-05	0.8715	5e-05	5e-05	5e-05	5e-05	1.4429	5e-05	5e-05	5e-05	5e-05	5e-05	5e-05	5e-05	5e-05	5e-05	5e-05	5e-05	5e-05	5e-05	5e-05	5e-05	5e-05	5e-05	5e-05	5e-05	5e-05	5e-05	5e-05	5e-05	5e-05	5e-05	5e-05	5e-05	5e-05	5e-05	5e-05	5e-05	5e-05	5e-05	5e-05	5e-05	5e-05	5e-05
C1orf65	5e-05	5e-05	5e-05	5e-05	5e-05	5e-05	5e-05	5e-05	5e-05	5e-05	5e-05	5e-05	5e-05	5e-05	5e-05	5e-05	5e-05	5e-05	5e-05	5e-05	5e-05	5e-05	5e-05	5e-05	5e-05	5e-05	5e-05	5e-05	5e-05	5e-05	5e-05	5e-05	5e-05	5e-05	5e-05	5e-05	5e-05	5e-05	5e-05	5e-05	5e-05	5e-05	5e-05	5e-05	5e-05	5e-05	5e-05	5e-05	5e-05
C1orf95	5e-05	5e-05	5e-05	5e-05	5e-05	5e-05	5e-05	5e-05	5e-05	5e-05	5e-05	5e-05	5e-05	5e-05	5e-05	5e-05	5e-05	5e-05	5e-05	5e-05	5e-05	5e-05	5e-05	5e-05	5e-05	5e-05	5e-05	5e-05	5e-05	5e-05	5e-05	5e-05	5e-05	5e-05	5e-05	5e-05	5e-05	5e-05	5e-05	5e-05	5e-05	5e-05	5e-05	5e-05	5e-05	5e-05	5e-05	5e-05	5e-05
C1QB	1.1346	5e-05	5e-05	0.7304	0.7436	0.9523	2.2067	2.2175	0.7826	5e-05	1.0816	0.1507	1.1352	1.3386	0.0924	1.309	5e-05	0.1489	1.371	5e-05	0.8006	0.7499	0.203	1.1241	1.7905	0.2096	1.3378	0.1508	0.0704	0.6107	1.1074	1.1921	0.7006	0.4183	0.2172	1.3519	1.4693	0.8523	0.8584	0.2433	1.1659	0.743	0.501	5e-05	5e-05	5e-05	0.5403	0.9871	1.0074
C1QBP	28.7611	16.5284	60.1682	7.9715	11.4141	20.16	11.7769	7.9437	8.351	14.4836	29.2999	40.5694	42.1212	43.3149	11.4818	7.4812	29.8863	28.2665	7.4522	10.2707	12.5886	13.3282	36.8041	51.5574	7.0064	27.4986	7.2058	157.191	25.2341	9.4225	8.6582	17.4188	11.595	37.1103	27.6494	29.0622	12.6702	21.863	51.0175	19.5968	50.0329	47.8068	84.7605	32.0519	64.5885	64.4639	83.1048	27.364	28.7822
C1QC	0.1555	5e-05	5e-05	1.3575	0.3834	0.4563	1.6339	1.6135	0.4258	1.0011	1.0368	0.5433	0.2966	1.062	0.394	5e-05	5e-05	1.8642	1.5233	1.3608	0.4225	1.4902	0.272	0.1335	5e-05	5e-05	1.3044	5e-05	5e-05	0.2043	0.3031	0.7316	0.1136	0.2512	5e-05	5e-05	5e-05	0.4071	0.7259	0.3694	0.5451	5e-05	5e-05	0.3954	0.2199	5e-05	5e-05	0.1398	0.239
C1QTNF5	5e-05	5e-05	5e-05	5e-05	5e-05	5e-05	5e-05	5e-05	5e-05	5e-05	1.2473	5e-05	5e-05	5e-05	5e-05	5e-05	5e-05	5e-05	5e-05	5e-05	5e-05	5e-05	5e-05	5e-05	5e-05	5e-05	5e-05	5e-05	5e-05	5e-05	5e-05	5e-05	5e-05	5e-05	5e-05	5e-05	5e-05	5e-05	5e-05	5e-05	5e-05	5e-05	5e-05	5e-05	5e-05	5e-05	5e-05	5e-05	5e-05
C1R	5e-05	5e-05	0.0318	0.5596	0.0392	5e-05	5e-05	0.2268	0.9302	5e-05	0.8346	5e-05	0.032	5e-05	0.1591	5e-05	5e-05	0.1169	0.2804	5e-05	5e-05	5e-05	5e-05	5e-05	5e-05	5e-05	5e-05	5e-05	5e-05	5e-05	0.1445	5e-05	5e-05	0.1709	5e-05	0.3268	0.4157	5e-05	5e-05	5e-05	5e-05	5e-05	5e-05	0.8763	5e-05	5e-05	5e-05	1.0145	5e-05
C1RL	5e-05	5e-05	5e-05	5e-05	5e-05	5e-05	5e-05	0.0452	5e-05	5e-05	0.0848	5e-05	5e-05	5e-05	5e-05	5e-05	5e-05	5e-05	5e-05	5e-05	5e-05	5e-05	5e-05	5e-05	5e-05	5e-05	5e-05	5e-05	5e-05	0.0475	5e-05	5e-05	5e-05	5e-05	5e-05	5e-05	0.1064	0.0817	5e-05	5e-05	5e-05	5e-05	5e-05	5e-05	5e-05	5e-05	5e-05	5e-05	5e-05
C1S	0.5426	0.2924	5e-05	0.2977	5e-05	0.1541	0.5488	0.4418	0.3651	5e-05	0.2503	0.0594	0.113	0.2238	0.0722	0.087	5e-05	5e-05	5e-05	0.2263	5e-05	0.0493	5e-05	0.2958	5e-05	5e-05	0.0841	5e-05	0.0651	0.2552	0.1922	0.3072	5e-05	0.1576	0.1273	0.2645	0.3719	0.3186	0.144	5e-05	5e-05	0.24	5e-05	0.555	5e-05	5e-05	5e-05	0.2116	0.8194
C2	5e-05	0.2927	0.1537	0.3721	1.7643	0.6772	1.0776	0.8478	2.4793	0.0602	0.9301	1.2936	0.0063	0.6786	0.0333	0.087	5e-05	0.4339	0.1778	0.2486	5e-05	5e-05	0.0516	0.125	1.9068	0.2353	0.2153	5e-05	5e-05	0.0823	5e-05	0.0646	0.9113	0.3907	0.2583	0.6854	1.0387	1.7373	5e-05	5e-05	1.0548	0.2942	1.1054	1.3028	0.891	0.1399	0.2467	0.0419	0.1679
C20orf112	5e-05	5e-05	5e-05	5e-05	5e-05	5e-05	5e-05	5e-05	5e-05	5e-05	5e-05	5e-05	5e-05	5e-05	5e-05	5e-05	5e-05	5e-05	5e-05	5e-05	5e-05	5e-05	5e-05	5e-05	5e-05	5e-05	5e-05	5e-05	5e-05	5e-05	5e-05	5e-05	5e-05	0.1119	5e-05	5e-05	5e-05	5e-05	5e-05	5e-05	5e-05	5e-05	5e-05	5e-05	5e-05	5e-05	5e-05	5e-05	5e-05
C20orf26	5e-05	5e-05	5e-05	5e-05	5e-05	5e-05	5e-05	5e-05	5e-05	5e-05	5e-05	5e-05	5e-05	5e-05	5e-05	5e-05	5e-05	5e-05	5e-05	5e-05	5e-05	5e-05	5e-05	5e-05	5e-05	5e-05	0.4075	1.1801	5e-05	5e-05	5e-05	5e-05	5e-05	5e-05	5e-05	5e-05	5e-05	5e-05	5e-05	5e-05	5e-05	5e-05	5e-05	5e-05	5e-05	5e-05	5e-05	5e-05	5e-05
C20orf27	5e-05	5e-05	5e-05	5e-05	5e-05	5e-05	5e-05	1.4103	1.1487	5e-05	5e-05	4.5978	5e-05	5e-05	5e-05	5e-05	5e-05	5e-05	5e-05	5e-05	1.4384	5e-05	1.909	5e-05	1.5194	5e-05	0.2403	5e-05	5e-05	5e-05	5e-05	5e-05	5e-05	5.3855	6.0544	1.5062	3.5026	3.5286	0.609	5e-05	0.8831	5e-05	5e-05	5e-05	1.2281	5e-05	5e-05	1.0504	5e-05
C21orf2	5e-05	5e-05	5e-05	5e-05	5e-05	0.0286	5e-05	5e-05	5e-05	5e-05	5e-05	0.0311	5e-05	5e-05	5e-05	5e-05	5e-05	5e-05	5e-05	5e-05	5e-05	5e-05	5e-05	5e-05	0.069	5e-05	5e-05	5e-05	5e-05	5e-05	5e-05	5e-05	5e-05	5e-05	5e-05	5e-05	0.0437	5e-05	5e-05	5e-05	5e-05	5e-05	5e-05	5e-05	5e-05	5e-05	5e-05	5e-05	5e-05
C21orf33	2.5814	1.5635	14.8123	1.9698	2.2889	3.4247	2.1667	0.3848	3.026	2.5363	17.6106	1.8846	1.2058	5.9656	2.5364	1.2252	7.7302	4.3017	2.0081	0.5906	1.7444	1.7613	2.2417	3.4162	4.8727	2.337	1.3783	23.7927	0.5405	0.1861	0.7234	17.1298	1.3146	0.7987	3.7041	2.9836	1.3171	2.0506	3.4542	2.1282	10.7576	9.7901	5.3034	5.9429	17.519	20.6837	3.633	6.8751	15.8191
C21orf59	5e-05	5e-05	5e-05	5e-05	5e-05	5e-05	5e-05	5e-05	5e-05	5e-05	5e-05	1.5496	5e-05	5e-05	0.1338	5e-05	5e-05	5e-05	5e-05	5e-05	5e-05	5e-05	0.2427	5e-05	5e-05	0.3678	5e-05	5e-05	5e-05	5e-05	5e-05	0.7106	5e-05	5e-05	5e-05	5e-05	5e-05	5e-05	5e-05	5e-05	5e-05	5e-05	0.0864	5e-05	5e-05	5e-05	0.1153	5e-05	5e-05
C2CD2	5e-05	5e-05	0.2398	0.0699	5e-05	5e-05	5e-05	0.0572	5e-05	5e-05	0.0606	5e-05	5e-05	5e-05	5e-05	5e-05	5e-05	5e-05	5e-05	5e-05	5e-05	5e-05	5e-05	5e-05	5e-05	5e-05	0.0066	5e-05	0.0389	5e-05	0.0406	5e-05	0.0312	5e-05	0.3819	0.0119	5e-05	5e-05	5e-05	5e-05	5e-05	5e-05	5e-05	5e-05	5e-05	5e-05	5e-05	5e-05	5e-05
C2CD2L	5e-05	5e-05	5e-05	5e-05	5e-05	5e-05	5e-05	5e-05	5e-05	5e-05	5e-05	5e-05	5e-05	5e-05	5e-05	5e-05	5e-05	5e-05	5e-05	5e-05	5e-05	5e-05	0.0844	5e-05	5e-05	5e-05	5e-05	5e-05	5e-05	5e-05	5e-05	5e-05	21.6391	5e-05	5e-05	5e-05	5e-05	5e-05	0.1017	5e-05	0.1385	5e-05	5e-05	5e-05	5e-05	5e-05	5e-05	5e-05	5e-05
C2CD3	5e-05	5e-05	5e-05	5e-05	5e-05	5e-05	5e-05	5e-05	5e-05	5e-05	5e-05	5e-05	5e-05	5e-05	5e-05	5e-05	5e-05	5e-05	5e-05	5e-05	5e-05	5e-05	5e-05	5e-05	5e-05	5e-05	5e-05	5e-05	5e-05	5e-05	5e-05	5e-05	5e-05	5e-05	5e-05	5e-05	5e-05	5e-05	5e-05	5e-05	5e-05	5e-05	5e-05	5e-05	5e-05	5e-05	5e-05	5e-05	5e-05
C2CD4A	5e-05	5e-05	5e-05	5e-05	5e-05	5e-05	5e-05	5e-05	5e-05	5e-05	5e-05	5e-05	5e-05	5e-05	5e-05	5e-05	5e-05	5e-05	5e-05	5e-05	5e-05	5e-05	0.2657	5e-05	5e-05	5e-05	5e-05	5e-05	5e-05	5e-05	5e-05	5e-05	5e-05	5e-05	5e-05	5e-05	5e-05	5e-05	5e-05	5e-05	5e-05	5e-05	5e-05	5e-05	5e-05	5e-05	5e-05	5e-05	5e-05
C2CD5	5e-05	5e-05	5e-05	5e-05	5e-05	5e-05	0.0532	5e-05	0.0622	0.0383	5e-05	5e-05	0.0158	5e-05	5e-05	0.0047	5e-05	5e-05	0.0281	5e-05	5e-05	5e-05	0.0513	0.0602	0.041	0.6761	0.0141	5e-05	0.0156	5e-05	0.0148	0.3569	5e-05	5e-05	5e-05	5e-05	5e-05	5e-05	5e-05	0.1105	0.0328	5e-05	0.0564	0.0574	0.2343	5e-05	5e-05	0.0556	0.111
C2orf43	0.4444	5e-05	1.4509	5e-05	5e-05	5e-05	0.1546	0.3994	5e-05	0.0312	0.3985	0.5317	1.1936	5e-05	0.4161	0.879	5e-05	5e-05	0.3048	0.3638	1.0438	5e-05	5e-05	0.3906	0.1966	0.3388	0.2699	5e-05	0.0316	0.2125	0.1479	0.0303	5e-05	5e-05	5e-05	5e-05	5e-05	5e-05	5e-05	5e-05	0.0476	5e-05	5e-05	5e-05	5e-05	5e-05	0.6359	5e-05	0.1302
C2orf47	5e-05	0.0865	1.654	5e-05	0.0813	0.9484	0.1732	0.0412	0.195	5e-05	0.6543	0.7776	0.6092	0.3198	0.3787	0.1859	0.3346	0.8699	0.0612	0.0293	0.1533	0.1302	1.3641	1.1128	0.1788	0.271	0.1521	0.8939	0.4774	0.1145	5e-05	5e-05	0.3218	0.6007	0.5049	0.9836	0.1573	0.7202	0.3723	0.6222	0.1271	0.6442	5e-05	5e-05	0.2159	0.4224	0.7615	0.0831	0.68
C2orf49	5e-05	5e-05	0.0815	5e-05	5e-05	5e-05	0.7149	5e-05	5e-05	0.0323	0.0852	5e-05	0.0972	5e-05	0.0636	5e-05	0.0509	0.0813	0.1781	0.8419	5e-05	0.0545	0.3149	0.2265	5e-05	5e-05	5e-05	5e-05	0.0491	5e-05	5e-05	5e-05	5e-05	0.1188	5e-05	0.5212	5e-05	0.05	5e-05	5e-05	5e-05	5e-05	0.0786	5e-05	5e-05	0.224	0.325	5e-05	5e-05
C2orf69	5e-05	5e-05	5e-05	5e-05	5e-05	5e-05	5e-05	5e-05	5e-05	5e-05	5e-05	5e-05	5e-05	5e-05	0.1267	5e-05	5e-05	5e-05	5e-05	5e-05	5e-05	5e-05	5e-05	0.3726	5e-05	0.0994	0.0662	0.1303	5e-05	0.1225	5e-05	5e-05	5e-05	5e-05	5e-05	5e-05	5e-05	5e-05	5e-05	5e-05	5e-05	5e-05	5e-05	5e-05	5e-05	5e-05	5e-05	5e-05	5e-05
C2orf72	5e-05	5e-05	5e-05	5e-05	5e-05	5e-05	5e-05	5e-05	5e-05	5e-05	5e-05	5e-05	5e-05	5e-05	5e-05	5e-05	5e-05	5e-05	5e-05	5e-05	5e-05	5e-05	5e-05	5e-05	5e-05	5e-05	5e-05	5e-05	5e-05	5e-05	5e-05	5e-05	5e-05	5e-05	5e-05	5e-05	5e-05	5e-05	5e-05	5e-05	5e-05	5e-05	5e-05	5e-05	5e-05	5e-05	5e-05	5e-05	5e-05
C2orf76	5e-05	5e-05	5e-05	5e-05	5e-05	5e-05	5e-05	5e-05	5e-05	5e-05	5e-05	5e-05	5e-05	5e-05	5e-05	5e-05	5e-05	5e-05	5e-05	5e-05	5e-05	5e-05	0.2475	5e-05	5e-05	5e-05	5e-05	5e-05	5e-05	5e-05	5e-05	5e-05	5e-05	5e-05	5e-05	0.2688	0.2282	0.1133	0.1803	0.263	5e-05	5e-05	0.9101	5e-05	5e-05	5e-05	5e-05	5e-05	5e-05
C2orf78	5e-05	5e-05	5e-05	5e-05	5e-05	5e-05	5e-05	5e-05	5e-05	5e-05	5e-05	5e-05	5e-05	5e-05	5e-05	5e-05	5e-05	5e-05	5e-05	5e-05	5e-05	5e-05	5e-05	5e-05	5e-05	5e-05	5e-05	5e-05	5e-05	5e-05	5e-05	5e-05	5e-05	5e-05	5e-05	5e-05	5e-05	5e-05	5e-05	5e-05	5e-05	5e-05	5e-05	5e-05	5e-05	5e-05	5e-05	5e-05	5e-05
C2orf81	5e-05	5e-05	5e-05	5e-05	5e-05	5e-05	5e-05	5e-05	5e-05	5e-05	5e-05	5e-05	5e-05	5e-05	5e-05	5e-05	5e-05	5e-05	5e-05	5e-05	5e-05	5e-05	5e-05	5e-05	5e-05	5e-05	5e-05	5e-05	5e-05	5e-05	5e-05	5e-05	5e-05	5e-05	5e-05	5e-05	5e-05	5e-05	5e-05	5e-05	5e-05	5e-05	5e-05	5e-05	5e-05	5e-05	5e-05	5e-05	5e-05
C3	7.9144	11.354	3.9072	13.0831	7.8517	4.9148	10.3918	12.2723	6.3198	4.2608	9.0226	4.7362	5.3533	13.4338	7.7107	8.5946	6.0289	4.5834	5.2813	5.7721	4.2041	5.1854	20.1673	6.9156	8.4168	2.6635	9.9044	2.1294	10.755	6.2448	7.8601	9.6902	4.075	8.4087	10.2525	5.989	5.9014	11.6672	23.8846	7.5458	31.9256	16.4521	9.509	39.2021	9.5916	6.7227	8.7486	47.1706	5.7069
C3AR1	5e-05	5e-05	5e-05	5e-05	5e-05	5e-05	5e-05	5e-05	5e-05	5e-05	5e-05	5e-05	5e-05	5e-05	5e-05	5e-05	5e-05	5e-05	5e-05	5e-05	5e-05	5e-05	5e-05	5e-05	0.1031	5e-05	5e-05	5e-05	5e-05	5e-05	5e-05	5e-05	5e-05	5e-05	5e-05	5e-05	5e-05	5e-05	5e-05	5e-05	5e-05	5e-05	5e-05	5e-05	5e-05	5e-05	5e-05	5e-05	5e-05
C3orf17	5e-05	5e-05	5e-05	5e-05	5e-05	5e-05	5e-05	5e-05	5e-05	5e-05	5e-05	5e-05	5e-05	5e-05	5e-05	5e-05	5e-05	5e-05	5e-05	5e-05	5e-05	5e-05	5e-05	5e-05	5e-05	5e-05	5e-05	5e-05	5e-05	5e-05	5e-05	5e-05	5e-05	5e-05	5e-05	5e-05	5e-05	5e-05	5e-05	5e-05	5e-05	5e-05	5e-05	5e-05	5e-05	5e-05	5e-05	5e-05	5e-05
C3orf37	5e-05	5e-05	0.1699	0.0927	5e-05	5e-05	0.1213	0.3371	0.0992	0.6754	5e-05	0.1999	0.1007	5e-05	5e-05	5e-05	0.3215	0.1355	0.1789	5e-05	5e-05	5e-05	5e-05	0.4694	5e-05	0.2361	5e-05	5e-05	5e-05	0.2469	5e-05	5e-05	5e-05	0.4097	0.5219	0.426	5e-05	0.5385	5e-05	5e-05	5e-05	5e-05	5e-05	0.1926	5e-05	0.2283	5e-05	5e-05	0.0557
C3orf38	5e-05	5e-05	5e-05	5e-05	5e-05	5e-05	5e-05	5e-05	5e-05	5e-05	5e-05	5e-05	5e-05	5e-05	5e-05	5e-05	5e-05	5e-05	5e-05	5e-05	5e-05	5e-05	5e-05	5e-05	5e-05	5e-05	5e-05	5e-05	5e-05	5e-05	5e-05	5e-05	5e-05	5e-05	5e-05	5e-05	5e-05	5e-05	5e-05	5e-05	5e-05	5e-05	5e-05	5e-05	0.1833	5e-05	5e-05	5e-05	5e-05
C3orf52	5e-05	5e-05	5e-05	5e-05	5e-05	5e-05	5e-05	5e-05	5e-05	5e-05	5e-05	5e-05	5e-05	5e-05	5e-05	5e-05	5e-05	5e-05	5e-05	5e-05	5e-05	5e-05	5e-05	5e-05	5e-05	5e-05	5e-05	1.6966	5e-05	5e-05	5e-05	5e-05	5e-05	5e-05	5e-05	5e-05	5e-05	5e-05	5e-05	5e-05	5e-05	5e-05	5e-05	5e-05	5e-05	5e-05	5e-05	5e-05	5e-05
C3orf58	5e-05	5e-05	5e-05	5e-05	5e-05	5e-05	5e-05	5e-05	5e-05	5e-05	5e-05	0.0247	5e-05	5e-05	5e-05	5e-05	5e-05	5e-05	5e-05	5e-05	5e-05	5e-05	5e-05	5e-05	5e-05	5e-05	5e-05	5e-05	5e-05	5e-05	5e-05	5e-05	5e-05	5e-05	5e-05	0.0662	0.0281	0.0326	5e-05	5e-05	5e-05	5e-05	5e-05	5e-05	5e-05	5e-05	5e-05	5e-05	5e-05
C3orf72	5e-05	5e-05	5e-05	5e-05	5e-05	5e-05	5e-05	5e-05	5e-05	5e-05	5e-05	5e-05	5e-05	5e-05	5e-05	5e-05	5e-05	5e-05	5e-05	5e-05	5e-05	5e-05	5e-05	5e-05	5e-05	5e-05	5e-05	5e-05	5e-05	5e-05	5e-05	5e-05	5e-05	5e-05	5e-05	5e-05	5e-05	5e-05	5e-05	5e-05	5e-05	5e-05	5e-05	5e-05	5e-05	5e-05	5e-05	5e-05	5e-05
C3orf79	5e-05	5e-05	5e-05	5e-05	5e-05	5e-05	5e-05	5e-05	5e-05	5e-05	5e-05	5e-05	5e-05	5e-05	5e-05	5e-05	5e-05	5e-05	5e-05	5e-05	5e-05	5e-05	5e-05	5e-05	5e-05	5e-05	5e-05	5e-05	5e-05	5e-05	5e-05	5e-05	5e-05	5e-05	5e-05	0.1639	5e-05	5e-05	5e-05	5e-05	5e-05	5e-05	5e-05	5e-05	5e-05	5e-05	5e-05	5e-05	5e-05
C4A	5e-05	5e-05	5e-05	1.8491	5e-05	0.2504	1.1545	0.9057	5e-05	0.5847	1.5569	0.4461	5e-05	5e-05	0.6355	0.2638	5e-05	0.9942	0.9663	0.8639	5e-05	5e-05	5e-05	5e-05	1.1198	5e-05	5e-05	5e-05	5e-05	5e-05	5e-05	5e-05	5e-05	1.1857	1.1148	5e-05	5e-05	5e-05	5e-05	5e-05	2.0984	5e-05	5e-05	5e-05	5e-05	5e-05	5e-05	5e-05	0.2293
C4BPA	1.1176	0.5846	5e-05	1.0583	0.6567	5e-05	0.6593	0.7965	0.1421	0.163	1.1405	0.481	1.1921	0.7985	0.5774	5e-05	0.1726	5e-05	0.1969	1.2727	0.5926	0.1409	0.667	0.4527	5e-05	0.2141	0.6482	1.1633	1.1493	0.2407	0.5638	5e-05	0.285	0.7581	1.4095	0.6679	0.4288	0.5318	5e-05	5e-05	0.9213	0.9036	0.1686	3.0665	0.6032	0.3057	0.7253	1.3816	0.2958
C4orf27	5e-05	5e-05	5e-05	0.1542	5e-05	5e-05	5e-05	5e-05	5e-05	5e-05	5e-05	0.2166	2.1441	5e-05	0.0378	5e-05	5e-05	5e-05	5e-05	5e-05	1.1351	5e-05	5e-05	0.3597	0.2784	5e-05	0.0291	5e-05	0.1899	0.2101	5e-05	5e-05	0.0574	5e-05	5e-05	5e-05	0.1441	5e-05	5e-05	5e-05	0.0714	5e-05	5e-05	5e-05	5e-05	5e-05	5e-05	5e-05	5e-05
C4orf29	5e-05	5e-05	5e-05	5e-05	5e-05	5e-05	5e-05	5e-05	5e-05	5e-05	5e-05	5e-05	5e-05	5e-05	5e-05	5e-05	5e-05	5e-05	5e-05	5e-05	5e-05	5e-05	5e-05	5e-05	5e-05	5e-05	5e-05	5e-05	5e-05	5e-05	5e-05	5e-05	5e-05	5e-05	5e-05	5e-05	5e-05	5e-05	5e-05	5e-05	5e-05	5e-05	5e-05	5e-05	5e-05	5e-05	5e-05	5e-05	5e-05
C4orf33	5e-05	0.2722	1.0714	0.1483	5e-05	2.1838	5e-05	5e-05	5e-05	2.3503	5e-05	5e-05	0.2514	0.8199	5e-05	2.1941	5e-05	0.4927	5e-05	0.0405	5e-05	5e-05	5e-05	0.1884	0.0756	0.2569	0.3352	2.7294	0.1373	0.0821	0.1024	5e-05	5e-05	0.7016	5e-05	5e-05	5e-05	5e-05	5e-05	5e-05	5e-05	5e-05	5e-05	5e-05	5e-05	0.4502	5e-05	3.8553	5e-05
C5	5e-05	5e-05	5e-05	0.2179	5e-05	5e-05	0.0256	5e-05	0.0113	5e-05	5e-05	5e-05	0.0108	5e-05	5e-05	5e-05	5e-05	5e-05	0.0165	0.0064	5e-05	5e-05	5e-05	5e-05	5e-05	5e-05	5e-05	5e-05	0.0043	0.003	5e-05	5e-05	5e-05	5e-05	0.4509	5e-05	5e-05	0.1425	0.0382	5e-05	0.1046	5e-05	0.0205	0.3953	5e-05	5e-05	5e-05	0.1079	5e-05
C5AR1	5e-05	5e-05	5e-05	5e-05	5e-05	5e-05	5e-05	5e-05	5e-05	5e-05	5e-05	5e-05	5e-05	5e-05	5e-05	5e-05	5e-05	5e-05	5e-05	5e-05	5e-05	5e-05	5e-05	5e-05	5e-05	5e-05	5e-05	5e-05	5e-05	5e-05	5e-05	5e-05	5e-05	5e-05	5e-05	5e-05	5e-05	5e-05	5e-05	5e-05	5e-05	5e-05	5e-05	5e-05	5e-05	5e-05	5e-05	5e-05	5e-05
C5orf15	5e-05	5e-05	5e-05	5e-05	5e-05	5e-05	5e-05	5e-05	5e-05	5e-05	5e-05	5e-05	5e-05	5e-05	5e-05	5e-05	5e-05	5e-05	5e-05	5e-05	5e-05	5e-05	5e-05	5e-05	5e-05	5e-05	5e-05	5e-05	5e-05	5e-05	5e-05	5e-05	5e-05	5e-05	5e-05	5e-05	5e-05	5e-05	5e-05	5e-05	5e-05	5e-05	5e-05	5e-05	5e-05	5e-05	5e-05	5e-05	5e-05
C5orf20	5e-05	5e-05	5e-05	5e-05	5e-05	5e-05	5e-05	5e-05	5e-05	5e-05	5e-05	5e-05	5e-05	5e-05	5e-05	5e-05	5e-05	5e-05	5e-05	5e-05	5e-05	5e-05	5e-05	5e-05	5e-05	5e-05	5e-05	5e-05	5e-05	5e-05	5e-05	5e-05	5e-05	5e-05	5e-05	5e-05	5e-05	5e-05	5e-05	5e-05	5e-05	5e-05	5e-05	5e-05	5e-05	5e-05	5e-05	5e-05	5e-05
C5orf22	5e-05	5e-05	5e-05	5e-05	5e-05	5e-05	5e-05	5e-05	5e-05	5e-05	5e-05	5e-05	5e-05	5e-05	5e-05	5e-05	5e-05	5e-05	5e-05	5e-05	5e-05	5e-05	5e-05	0.1515	5e-05	5e-05	5e-05	5e-05	5e-05	5e-05	5e-05	5e-05	5e-05	5e-05	5e-05	5e-05	5e-05	5e-05	5e-05	5e-05	5e-05	0.1847	0.1104	5e-05	5e-05	5e-05	5e-05	5e-05	5e-05
C5orf42	5e-05	5e-05	5e-05	5e-05	5e-05	5e-05	5e-05	5e-05	5e-05	0.1606	5e-05	5e-05	5e-05	5e-05	5e-05	5e-05	5e-05	5e-05	5e-05	5e-05	5e-05	0.1014	5e-05	0.1555	5e-05	5e-05	5e-05	5e-05	5e-05	5e-05	5e-05	5e-05	5e-05	5e-05	5e-05	5e-05	5e-05	5e-05	5e-05	5e-05	5e-05	5e-05	5e-05	5e-05	5e-05	5e-05	5e-05	5e-05	5e-05
C5orf51	5e-05	5e-05	5e-05	5e-05	5e-05	5e-05	5e-05	5e-05	5e-05	5e-05	5e-05	5e-05	5e-05	5e-05	5e-05	5e-05	5e-05	5e-05	5e-05	5e-05	5e-05	5e-05	0.0458	5e-05	5e-05	5e-05	5e-05	5e-05	5e-05	5e-05	5e-05	5e-05	5e-05	0.1309	0.1631	5e-05	5e-05	5e-05	5e-05	5e-05	5e-05	5e-05	5e-05	5e-05	0.1253	5e-05	5e-05	5e-05	5e-05
C6	5e-05	0.0517	5e-05	0.0822	0.0193	5e-05	0.0086	0.0551	5e-05	5e-05	0.0087	5e-05	5e-05	5e-05	5e-05	5e-05	5e-05	5e-05	5e-05	5e-05	5e-05	5e-05	0.0091	0.0205	5e-05	5e-05	5e-05	5e-05	5e-05	0.014	5e-05	5e-05	5e-05	5e-05	5e-05	0.0517	0.0861	5e-05	0.0116	5e-05	5e-05	0.0414	5e-05	0.1724	5e-05	5e-05	5e-05	0.0347	5e-05
C6orf120	5e-05	5e-05	5e-05	5e-05	5e-05	5e-05	5e-05	5e-05	5e-05	5e-05	5e-05	5e-05	5e-05	5e-05	5e-05	5e-05	5e-05	5e-05	5e-05	5e-05	5e-05	5e-05	5e-05	5e-05	5e-05	5e-05	5e-05	5e-05	5e-05	5e-05	5e-05	5e-05	5e-05	1.5111	5e-05	5e-05	5e-05	5e-05	5e-05	5e-05	5e-05	5e-05	5e-05	5e-05	5e-05	5e-05	5e-05	5e-05	5e-05
C6orf132	5e-05	5e-05	5e-05	5e-05	0.0183	5e-05	5e-05	5e-05	0.2728	0.0136	5e-05	5e-05	5e-05	5e-05	5e-05	5e-05	5e-05	5e-05	5e-05	5e-05	5e-05	5e-05	5e-05	5e-05	5e-05	5e-05	5e-05	5e-05	5e-05	5e-05	5e-05	5e-05	0.1307	5e-05	5e-05	5e-05	5e-05	5e-05	5e-05	5e-05	5e-05	5e-05	0.008	5e-05	5e-05	5e-05	5e-05	5e-05	5e-05
C6orf136	5e-05	5e-05	5e-05	5e-05	5e-05	5e-05	5e-05	5e-05	5e-05	5e-05	5e-05	5e-05	5e-05	5e-05	5e-05	5e-05	5e-05	5e-05	5e-05	5e-05	5e-05	5e-05	5e-05	5e-05	5e-05	5e-05	5e-05	5e-05	5e-05	5e-05	5e-05	5e-05	5e-05	5e-05	5e-05	5e-05	5e-05	5e-05	5e-05	5e-05	5e-05	5e-05	5e-05	5e-05	5e-05	5e-05	5e-05	5e-05	5e-05
C6orf203	5e-05	0.1484	0.6295	0.0835	5e-05	5e-05	5e-05	0.0669	5e-05	0.1454	1.5057	5e-05	0.1172	0.7486	5e-05	5e-05	5e-05	5e-05	5e-05	5e-05	0.336	5e-05	1.4203	1.0031	5e-05	0.5365	5e-05	0.4202	0.3827	5e-05	5e-05	5e-05	5e-05	0.1549	5e-05	5e-05	0.4222	5e-05	0.2544	0.1402	2.4007	5e-05	2.3678	0.8485	1.6113	1.1272	0.4276	5e-05	5e-05
C6orf211	0.3077	1.4615	2.8473	0.5456	0.476	0.2063	1.9208	0.1878	5e-05	2.9993	0.3711	0.7097	0.6403	0.0583	0.1125	0.4405	0.1726	0.2086	0.0309	0.2956	5e-05	5e-05	0.7539	1.425	5e-05	0.1664	0.3253	5e-05	1.4385	0.1987	5e-05	5e-05	0.0718	1.9315	2.316	0.5218	0.7081	0.8068	1.4815	5e-05	0.4396	1.9553	5e-05	0.6813	0.5305	2.3074	0.4858	0.5844	0.3384
C6orf222	5e-05	5e-05	5e-05	5e-05	5e-05	5e-05	5e-05	5e-05	5e-05	5e-05	5e-05	5e-05	5e-05	5e-05	5e-05	5e-05	5e-05	5e-05	5e-05	5e-05	5e-05	5e-05	5e-05	5e-05	5e-05	5e-05	5e-05	5e-05	5e-05	5e-05	5e-05	5e-05	5e-05	5e-05	5e-05	5e-05	5e-05	5e-05	5e-05	5e-05	5e-05	5e-05	0.12	5e-05	5e-05	5e-05	5e-05	5e-05	5e-05
C6orf47	5e-05	5e-05	5e-05	0.0466	5e-05	5e-05	5e-05	5e-05	5e-05	0.2438	5e-05	5e-05	5e-05	5e-05	5e-05	5e-05	5e-05	5e-05	5e-05	5e-05	5e-05	5e-05	5e-05	5e-05	5e-05	5e-05	5e-05	5e-05	5e-05	5e-05	5e-05	5e-05	5e-05	5e-05	5e-05	5e-05	0.0357	0.0735	5e-05	5e-05	5e-05	5e-05	5e-05	5e-05	5e-05	5e-05	5e-05	5e-05	0.2082
C6orf58	0.7533	5e-05	5e-05	5e-05	5e-05	5e-05	5e-05	5e-05	5e-05	5e-05	5e-05	5e-05	5e-05	5e-05	5e-05	5e-05	5e-05	5e-05	5e-05	5e-05	5e-05	5e-05	5e-05	5e-05	5e-05	5e-05	5e-05	5e-05	5e-05	5e-05	5e-05	5e-05	5e-05	5e-05	5e-05	5e-05	5e-05	5e-05	5e-05	5e-05	5e-05	5e-05	5e-05	5e-05	5e-05	5e-05	5e-05	5e-05	5e-05
C6orf70	5e-05	5e-05	5e-05	5e-05	5e-05	5e-05	5e-05	5e-05	5e-05	5e-05	5e-05	5e-05	5e-05	5e-05	5e-05	5e-05	5e-05	5e-05	5e-05	5e-05	5e-05	5e-05	5e-05	5e-05	5e-05	5e-05	5e-05	5e-05	5e-05	5e-05	5e-05	5e-05	5e-05	5e-05	5e-05	5e-05	5e-05	5e-05	5e-05	5e-05	5e-05	5e-05	5e-05	5e-05	5e-05	5e-05	5e-05	5e-05	5e-05
C6orf89	5e-05	5e-05	0.0564	5e-05	0.0516	5e-05	5e-05	0.0222	5e-05	5e-05	5e-05	5e-05	5e-05	5e-05	5e-05	5e-05	5e-05	5e-05	5e-05	5e-05	5e-05	5e-05	5e-05	5e-05	5e-05	5e-05	5e-05	5e-05	5e-05	5e-05	5e-05	5e-05	5e-05	0.0912	5e-05	5e-05	5e-05	5e-05	5e-05	5e-05	5e-05	5e-05	5e-05	5e-05	5e-05	5e-05	5e-05	5e-05	5e-05
C7	0.0809	5e-05	5e-05	5e-05	5e-05	5e-05	0.0851	0.0508	5e-05	5e-05	5e-05	5e-05	5e-05	5e-05	5e-05	5e-05	0.1408	5e-05	5e-05	5e-05	5e-05	5e-05	5e-05	5e-05	0.1137	5e-05	5e-05	5e-05	5e-05	5e-05	5e-05	5e-05	5e-05	0.623	0.3847	5e-05	5e-05	0.7088	5e-05	5e-05	5e-05	5e-05	5e-05	1.6672	5e-05	5e-05	0.6201	5e-05	5e-05
C7orf25	5e-05	5e-05	5e-05	5e-05	5e-05	5e-05	5e-05	5e-05	5e-05	5e-05	5e-05	5e-05	5e-05	0.4094	5e-05	5e-05	0.0247	5e-05	5e-05	5e-05	5e-05	5e-05	5e-05	5e-05	5e-05	5e-05	5e-05	5e-05	5e-05	5e-05	5e-05	5e-05	5e-05	5e-05	5e-05	5e-05	5e-05	5e-05	5e-05	5e-05	5e-05	5e-05	5e-05	5e-05	5e-05	5e-05	5e-05	5e-05	5e-05
C7orf26	5e-05	5e-05	5e-05	5e-05	5e-05	5e-05	5e-05	5e-05	5e-05	5e-05	5e-05	5e-05	5e-05	0.1521	5e-05	5e-05	5e-05	5e-05	5e-05	5e-05	5e-05	5e-05	5e-05	0.028	5e-05	5e-05	5e-05	5e-05	5e-05	0.0261	5e-05	5e-05	5e-05	0.0545	0.2153	5e-05	0.0407	5e-05	5e-05	5e-05	5e-05	5e-05	5e-05	5e-05	5e-05	5e-05	0.0556	5e-05	0.11
C7orf50	0.2122	0.2247	5e-05	0.3086	0.8582	5e-05	1.6215	1.2612	0.4007	1.5924	1.2181	1.9168	1.9672	5e-05	1.4442	0.5162	5e-05	1.8271	1.5265	0.5076	5e-05	1.0696	5e-05	0.9781	5e-05	2.3243	0.8513	1.9617	5e-05	1.2165	5e-05	2.7947	0.9063	0.2739	5e-05	1.4791	2.9287	0.7437	5e-05	1.7992	5e-05	5e-05	0.1778	0.6246	0.2063	5e-05	0.7356	5e-05	0.7095
C7orf55	5e-05	5e-05	5e-05	5e-05	5e-05	5e-05	5e-05	5e-05	5e-05	5e-05	5e-05	5e-05	5e-05	5e-05	5e-05	5e-05	5e-05	5e-05	5e-05	5e-05	5e-05	5e-05	5e-05	5e-05	5e-05	5e-05	5e-05	5e-05	5e-05	5e-05	5e-05	5e-05	5e-05	5e-05	5e-05	5e-05	5e-05	5e-05	5e-05	5e-05	5e-05	5e-05	1.5651	5e-05	5e-05	5e-05	5e-05	5e-05	5e-05
C8A	5e-05	5e-05	5e-05	0.1257	5e-05	5e-05	0.1926	5e-05	5e-05	5e-05	0.0974	5e-05	0.041	5e-05	5e-05	5e-05	5e-05	5e-05	5e-05	5e-05	5e-05	5e-05	5e-05	5e-05	5e-05	5e-05	5e-05	5e-05	5e-05	5e-05	5e-05	5e-05	5e-05	5e-05	5e-05	5e-05	0.2162	0.1916	5e-05	5e-05	5e-05	5e-05	5e-05	0.0363	5e-05	5e-05	5e-05	5e-05	5e-05
C8B	5e-05	5e-05	5e-05	0.5182	5e-05	0.2081	0.5252	1.1645	0.1568	0.0728	0.2084	0.0511	0.5523	5e-05	0.1346	5e-05	5e-05	0.2119	0.1695	0.1727	0.0825	5e-05	5e-05	0.3073	0.2273	0.0572	0.1234	5e-05	0.016	0.4881	0.1376	5e-05	0.051	0.2149	0.3066	0.2656	0.358	0.4724	1.0535	5e-05	5e-05	5e-05	0.1522	1.3797	0.18	5e-05	5e-05	0.64	5e-05
C8G	5e-05	0.4892	5e-05	1.8475	0.7664	0.4183	0.6255	0.2681	5e-05	1.3837	5e-05	5e-05	5e-05	5e-05	5e-05	5e-05	0.5368	0.4003	5e-05	0.6315	5e-05	5e-05	5e-05	0.3231	5e-05	5e-05	0.4501	5e-05	5e-05	0.9776	0.8321	0.4403	5e-05	1.2494	0.8102	5e-05	5e-05	5e-05	5e-05	5e-05	2.1663	5e-05	5e-05	2.173	5e-05	5e-05	1.1699	4.1722	0.6218
C8orf33	5e-05	5e-05	5e-05	5e-05	5e-05	5e-05	5e-05	5e-05	5e-05	5e-05	5e-05	5e-05	5e-05	5e-05	0.2241	5e-05	5e-05	6.8865	5e-05	5e-05	5e-05	5e-05	5e-05	5e-05	5e-05	5e-05	5e-05	5e-05	5e-05	5e-05	5e-05	5e-05	5e-05	5e-05	5e-05	5e-05	5e-05	5e-05	5e-05	5e-05	5e-05	5e-05	5e-05	5e-05	5e-05	5e-05	5e-05	5e-05	0.8655
C8orf82	5e-05	5e-05	5e-05	5e-05	5e-05	5e-05	5e-05	5e-05	5e-05	1.1724	0.4314	5e-05	0.3362	5e-05	5e-05	5e-05	0.1591	0.2586	0.5933	0.675	0.288	5e-05	5e-05	5e-05	5e-05	5e-05	5e-05	5e-05	5e-05	5e-05	5e-05	5e-05	5e-05	5e-05	5e-05	5e-05	5e-05	5e-05	5e-05	5e-05	5e-05	5e-05	5e-05	5e-05	0.0294	5e-05	5e-05	5e-05	5e-05
C9	2.0911	2.425	0.1744	4.1127	0.4127	1.1999	3.6104	1.8642	0.6002	0.3227	1.4998	1.5514	0.4729	1.5877	0.5542	0.2054	0.8015	0.7717	1.0699	1.099	0.2496	0.1565	0.157	0.6248	1.7853	0.3533	1.0267	0.9593	0.4008	1.2014	0.8174	2.2909	0.2303	0.8458	2.2233	1.0407	0.2343	1.7953	1.7205	1.1041	6.8032	2.3317	1.905	5.537	1.3465	5e-05	1.5533	6.3161	1.4181
C9orf114	5e-05	5e-05	5e-05	5e-05	5e-05	5e-05	5e-05	5e-05	0.1319	5e-05	5e-05	5e-05	5e-05	5e-05	5e-05	5e-05	5e-05	5e-05	0.0311	5e-05	5e-05	5e-05	5e-05	0.24	5e-05	5e-05	5e-05	0.1172	5e-05	5e-05	5e-05	0.4431	5e-05	5e-05	5e-05	5e-05	0.1554	0.2601	5e-05	0.4629	5e-05	5e-05	5e-05	5e-05	5e-05	5e-05	5e-05	5e-05	0.064
C9orf116	5e-05	5e-05	5e-05	5e-05	5e-05	5e-05	5e-05	5e-05	5e-05	0.4655	5e-05	5e-05	5e-05	5e-05	5e-05	5e-05	5e-05	5e-05	5e-05	5e-05	5e-05	5e-05	5e-05	5e-05	5e-05	5e-05	1.718	11.3337	5e-05	5e-05	5e-05	5e-05	5e-05	5e-05	5e-05	5e-05	5e-05	5e-05	5e-05	5e-05	5e-05	5e-05	5e-05	5e-05	5e-05	5e-05	5e-05	5e-05	5e-05
C9orf142	0.6652	2.9595	2.8339	2.0549	2.7321	5.9304	3.3473	1.8735	2.0682	3.9862	4.2301	0.629	1.5954	4.5411	0.3367	3.1292	5.9043	2.3225	2.8828	3.463	1.2312	0.8404	3.4832	3.1827	3.0121	0.4894	0.5994	2.754	1.9028	0.2225	2.0631	0.8096	1.4482	2.5941	2.7749	0.7837	1.4543	0.7397	0.5638	3.6701	3.763	1.3518	3.9843	1.7714	3.9307	3.3578	3.8872	1.7702	1.1765
C9orf152	0.1509	5e-05	5e-05	5e-05	5e-05	5e-05	5e-05	5e-05	5e-05	5e-05	5e-05	5e-05	5e-05	5e-05	5e-05	5e-05	5e-05	5e-05	5e-05	5e-05	5e-05	5e-05	5e-05	5e-05	5e-05	0.0655	5e-05	5e-05	5e-05	5e-05	5e-05	5e-05	5e-05	5e-05	5e-05	5e-05	5e-05	5e-05	5e-05	5e-05	5e-05	5e-05	5e-05	5e-05	5e-05	5e-05	5e-05	5e-05	5e-05
C9orf171	5e-05	5e-05	5e-05	5e-05	5e-05	5e-05	5e-05	5e-05	5e-05	5e-05	5e-05	5e-05	5e-05	5e-05	5e-05	5e-05	5e-05	5e-05	5e-05	5e-05	5e-05	5e-05	5e-05	5e-05	5e-05	5e-05	5e-05	5e-05	5e-05	5e-05	5e-05	5e-05	5e-05	5e-05	5e-05	5e-05	5e-05	5e-05	5e-05	5e-05	5e-05	5e-05	5e-05	5e-05	5e-05	5e-05	5e-05	5e-05	5e-05
C9orf40	5e-05	5e-05	5e-05	5e-05	5e-05	5e-05	5e-05	5e-05	5e-05	0.2257	5e-05	5e-05	5e-05	5e-05	5e-05	5e-05	5e-05	5e-05	5e-05	5e-05	5e-05	5e-05	5e-05	5e-05	5e-05	5e-05	5e-05	5e-05	5e-05	5e-05	5e-05	5e-05	5e-05	5e-05	5e-05	5e-05	5e-05	5e-05	5e-05	5e-05	5e-05	5e-05	5e-05	5e-05	5e-05	5e-05	5e-05	5e-05	5e-05
C9orf41	5e-05	5e-05	5e-05	5e-05	5e-05	0.1043	5e-05	5e-05	5e-05	5e-05	5e-05	5e-05	5e-05	5e-05	5e-05	5e-05	5e-05	0.9967	5e-05	5e-05	5e-05	5e-05	5e-05	5e-05	5e-05	5e-05	5e-05	5e-05	5e-05	5e-05	5e-05	5e-05	5e-05	5e-05	0.1158	5e-05	0.1304	0.4027	5e-05	5e-05	5e-05	5e-05	5e-05	5e-05	5e-05	5e-05	0.127	5e-05	5e-05
C9orf50	5e-05	5e-05	5e-05	5e-05	5e-05	5e-05	5e-05	5e-05	5e-05	5e-05	5e-05	5e-05	5e-05	5e-05	5e-05	5e-05	5e-05	5e-05	5e-05	5e-05	5e-05	5e-05	5e-05	5e-05	5e-05	5e-05	5e-05	5e-05	5e-05	5e-05	5e-05	5e-05	5e-05	5e-05	5e-05	5e-05	5e-05	5e-05	5e-05	5e-05	5e-05	5e-05	5e-05	5e-05	5e-05	5e-05	5e-05	5e-05	5e-05
C9orf64	1.0871	5e-05	0.6632	0.4817	0.079	0.8595	1.1744	0.7241	0.7339	3.4878	1.2117	2.2085	0.4996	0.2983	0.1599	0.1542	5e-05	2.8569	5e-05	2.4056	0.6428	5e-05	0.5404	5e-05	1.1184	0.1818	0.0896	0.491	0.6214	0.3221	5e-05	0.5568	0.2241	0.4285	0.8741	0.8014	0.9936	0.7358	0.9114	0.4948	0.5076	5e-05	0.1923	0.1984	0.1761	0.112	5e-05	0.3745	0.4665
C9orf72	5e-05	5e-05	5e-05	5e-05	5e-05	5e-05	5e-05	5e-05	5e-05	5e-05	5e-05	5e-05	5e-05	5e-05	5e-05	5e-05	5e-05	5e-05	0.0365	5e-05	5e-05	5e-05	5e-05	5e-05	5e-05	5e-05	5e-05	5e-05	5e-05	5e-05	5e-05	0.1058	5e-05	5e-05	5e-05	5e-05	5e-05	5e-05	5e-05	5e-05	5e-05	5e-05	5e-05	5e-05	5e-05	5e-05	5e-05	5e-05	0.0751
C9orf78	5e-05	5e-05	5e-05	5e-05	5e-05	5e-05	5e-05	5e-05	5e-05	5e-05	5e-05	5e-05	5e-05	2.4621	5e-05	5e-05	3.3256	5e-05	5e-05	5e-05	5e-05	5e-05	7.2047	5e-05	5e-05	5e-05	5e-05	0.2447	5e-05	5e-05	5e-05	5e-05	0.1331	5e-05	0.8846	5e-05	5e-05	5e-05	3.4636	5e-05	6.7847	5e-05	12.5697	1.3005	5.9387	5e-05	5e-05	5e-05	5e-05
C9orf89	0.2785	5e-05	1.1231	0.6533	0.673	0.9749	5e-05	0.4504	0.5625	5e-05	0.4652	5e-05	0.8839	5e-05	5e-05	0.1789	0.6149	0.497	0.3429	0.3717	5e-05	0.2508	5e-05	0.8311	1.4969	5e-05	5e-05	5e-05	1.2843	0.3852	5e-05	5e-05	5e-05	1.1736	5e-05	5e-05	5e-05	0.8387	5e-05	5e-05	0.0175	5e-05	5e-05	5e-05	5e-05	5e-05	5e-05	5e-05	5e-05
CA1	13.7351	23.9022	6.7986	59.0505	22.4681	6.0641	24.9423	54.9834	9.3317	9.0303	30.6947	20.8312	50.871	63.007	133.156	27.1351	27.3965	45.7374	13.4667	76.9388	67.9221	14.8602	69.6584	9.4729	1.66	1.6683	92.751	10.4864	18.4549	59.8034	50.6455	18.5231	24.6669	28.7747	59.4767	20.6876	23.5264	16.1798	83.2467	36.6832	59.1716	98.1031	65.2147	20.7101	16.6651	31.212	43.9132	64.7955	24.707
CA12	5e-05	5e-05	1.0045	0.0706	5e-05	1.298	0.8313	5e-05	5e-05	5e-05	0.7785	5e-05	5e-05	0.0447	5e-05	0.5981	2.4926	0.3125	5e-05	5e-05	5e-05	5e-05	0.4651	5e-05	5e-05	5e-05	5e-05	2.0781	5e-05	0.5404	0.7816	5e-05	5e-05	5e-05	5e-05	5e-05	5e-05	5e-05	1.1197	5e-05	2.8367	5e-05	3.9758	1.7771	1.6472	5e-05	2.9309	5e-05	2.6434
CA13	5e-05	5e-05	5e-05	5e-05	5e-05	5e-05	5e-05	5e-05	5e-05	2.9019	5e-05	5e-05	5e-05	5e-05	5e-05	5e-05	5e-05	5e-05	5e-05	5e-05	5e-05	5e-05	5e-05	5e-05	5e-05	5e-05	5e-05	5e-05	5e-05	5e-05	5e-05	5e-05	5e-05	5e-05	5e-05	5e-05	5e-05	5e-05	5e-05	5e-05	5e-05	5e-05	5e-05	5e-05	5e-05	5e-05	5e-05	5e-05	3.5212
CA2	161.82	3.4724	2.2359	9.1492	2.3089	1.3143	9.7074	2.3658	3.5021	1.8052	3.9087	4.224	4.7546	2.8234	3.7525	5.8819	1.6772	10.118	0.8493	6.8075	13.3684	4.6833	2.138	2.4768	5e-05	0.7763	4.1893	1.8245	5e-05	6.8751	6.8568	2.5532	9.7933	0.1491	2.5092	1.9592	1.9057	2.446	1.1695	9.3923	2.1695	2.6371	2.3178	12.6664	1.2223	2.8529	1.4027	1.9201	1.784
CA4	5e-05	5e-05	5e-05	5e-05	5e-05	5e-05	5e-05	5e-05	5e-05	5e-05	5e-05	5e-05	5e-05	5e-05	5e-05	5e-05	5e-05	5e-05	5e-05	5e-05	5e-05	5e-05	5e-05	5e-05	5e-05	5e-05	5e-05	5e-05	5e-05	5e-05	5e-05	5e-05	5e-05	5e-05	5e-05	5e-05	5e-05	5e-05	5e-05	5e-05	5e-05	5e-05	5e-05	5e-05	5e-05	5e-05	5e-05	5e-05	5e-05
CA5B	5e-05	5e-05	5e-05	5e-05	5e-05	5e-05	5e-05	5e-05	5e-05	5e-05	5e-05	5e-05	5e-05	5e-05	5e-05	5e-05	5e-05	5e-05	5e-05	5e-05	5e-05	5e-05	5e-05	5e-05	5e-05	5e-05	5e-05	5e-05	5e-05	5e-05	5e-05	5e-05	5e-05	5e-05	5e-05	5e-05	5e-05	5e-05	5e-05	5e-05	5e-05	5e-05	5e-05	5e-05	5e-05	5e-05	5e-05	5e-05	5e-05
CA8	0.3572	5e-05	5e-05	5e-05	5e-05	1.0181	5e-05	5e-05	1.177	5e-05	5e-05	5e-05	5e-05	5e-05	5e-05	5e-05	5e-05	5e-05	5e-05	5e-05	5e-05	5e-05	5e-05	5e-05	5e-05	1.0822	0.0364	5e-05	5e-05	5e-05	5e-05	0.1566	5e-05	5e-05	5e-05	5e-05	5e-05	0.484	5e-05	5e-05	5e-05	5e-05	5e-05	5e-05	1.0809	5e-05	5e-05	5e-05	5e-05
CA9	1.1652	5e-05	5e-05	5e-05	5e-05	5e-05	5e-05	5e-05	5e-05	5e-05	5e-05	5e-05	5e-05	0.6315	5e-05	5e-05	5e-05	5e-05	5e-05	5e-05	5e-05	5e-05	5e-05	0.3234	5e-05	5e-05	5e-05	5e-05	5e-05	5e-05	5e-05	1.9933	5e-05	5e-05	5e-05	0.0563	5e-05	5e-05	0.1156	0.6048	5e-05	5e-05	5e-05	5e-05	5e-05	5e-05	5e-05	5e-05	5e-05
CAAP1	5e-05	5e-05	5e-05	5e-05	0.4329	5e-05	5e-05	5e-05	5e-05	5e-05	5e-05	5e-05	5e-05	5e-05	5e-05	5e-05	5e-05	5e-05	5e-05	5e-05	5e-05	5e-05	5e-05	5e-05	5e-05	5e-05	5e-05	1.0777	5e-05	5e-05	5e-05	5e-05	5e-05	5e-05	5e-05	5e-05	0.9559	5e-05	5e-05	5e-05	5e-05	5e-05	5e-05	5e-05	5e-05	5e-05	0.9097	5e-05	5e-05
CAB39	7.2591	2.6638	6.615	1.1208	1.6118	13.6821	1.4718	5.2041	1.581	1.1284	2.5556	7.9224	7.0374	9.355	2.0329	2.6832	1.3855	20.8356	4.4567	3.2409	4.0912	1.3957	4.4197	23.1613	2.8936	5.5533	2.0028	0.0713	2.8042	5.0414	5.94	5e-05	0.497	8.994	5.1921	11.2001	11.6219	8.2591	8.0018	5e-05	1.8642	2.5658	0.3864	1.0208	1.9751	5.8616	6.0027	1.6414	6.3131
CAB39L	1.25	3.3792	2.6502	1.2177	1.4036	3.1104	1.1774	0.8899	1.0545	1.1097	1.2048	3.9224	1.2226	5e-05	0.2524	0.2832	1.0149	2.1068	0.5144	1.0069	0.1691	0.2056	0.2768	1.1085	6.0602	1.6606	0.7103	0.2898	1.5267	2.4829	1.0395	5e-05	1.4523	1.8305	2.8559	4.0413	2.1417	4.6739	5e-05	0.6428	0.1596	0.1309	0.0793	1.6245	0.9457	5e-05	1.8242	0.8718	0.6831
CABIN1	5e-05	5e-05	5e-05	5e-05	5e-05	5e-05	5e-05	5e-05	5e-05	5e-05	5e-05	5e-05	5e-05	5e-05	5e-05	5e-05	5e-05	5e-05	5e-05	5e-05	5e-05	5e-05	5e-05	5e-05	5e-05	5e-05	5e-05	5e-05	5e-05	5e-05	5e-05	5e-05	5e-05	5e-05	5e-05	5e-05	5e-05	5e-05	5e-05	5e-05	5e-05	5e-05	5e-05	5e-05	5e-05	5e-05	5e-05	5e-05	5e-05
CABLES1	5e-05	5e-05	5e-05	5e-05	5e-05	5e-05	5e-05	5e-05	5e-05	5e-05	5e-05	5e-05	5e-05	5e-05	5e-05	5e-05	5e-05	5e-05	5e-05	5e-05	5e-05	5e-05	5e-05	5e-05	5e-05	5e-05	5e-05	5e-05	5e-05	5e-05	5e-05	5e-05	5e-05	5e-05	5e-05	5e-05	5e-05	5e-05	5e-05	5e-05	5e-05	5e-05	5e-05	5e-05	5e-05	5e-05	5e-05	5e-05	5e-05
CABLES2	5e-05	5e-05	5e-05	5e-05	5e-05	5e-05	5e-05	5e-05	5e-05	5e-05	5e-05	5e-05	5e-05	5e-05	5e-05	5e-05	5e-05	5e-05	5e-05	5e-05	5e-05	5e-05	5e-05	5e-05	5e-05	5e-05	5e-05	5e-05	5e-05	5e-05	5e-05	5e-05	5e-05	5e-05	5e-05	5e-05	5e-05	5e-05	5e-05	5e-05	5e-05	5e-05	5e-05	5e-05	5e-05	5e-05	5e-05	5e-05	5e-05
CABP4	5e-05	5e-05	0.2777	5e-05	5e-05	5e-05	5e-05	5e-05	5e-05	5e-05	5e-05	5e-05	5e-05	5e-05	5e-05	5e-05	5e-05	0.5961	5e-05	5e-05	5e-05	5e-05	5e-05	5e-05	5e-05	5e-05	5e-05	5e-05	5e-05	5e-05	5e-05	5e-05	5e-05	5e-05	5e-05	5e-05	5e-05	5e-05	5e-05	5e-05	5e-05	5e-05	5e-05	5e-05	5e-05	5e-05	5e-05	5e-05	5e-05
CACNA2D1	5e-05	5e-05	5e-05	5e-05	5e-05	5e-05	5e-05	5e-05	5e-05	5e-05	5e-05	5e-05	5e-05	5e-05	5e-05	5e-05	5e-05	0.0194	5e-05	0.0232	5e-05	5e-05	5e-05	5e-05	0.1114	5e-05	5e-05	5e-05	5e-05	5e-05	5e-05	5e-05	5e-05	5e-05	0.1155	5e-05	0.0647	5e-05	5e-05	5e-05	5e-05	5e-05	5e-05	5e-05	5e-05	5e-05	5e-05	0.0882	5e-05
CACNA2D2	5e-05	5e-05	5e-05	5e-05	5e-05	5e-05	5e-05	5e-05	5e-05	5e-05	5e-05	5e-05	5e-05	5e-05	5e-05	5e-05	5e-05	5e-05	5e-05	5e-05	5e-05	5e-05	5e-05	5e-05	5e-05	5e-05	5e-05	5e-05	5e-05	5e-05	5e-05	5e-05	5e-05	5e-05	5e-05	5e-05	5e-05	5e-05	5e-05	5e-05	5e-05	5e-05	5e-05	5e-05	0.2263	5e-05	5e-05	5e-05	5e-05
CACNG6	5e-05	2.0657	4.0968	2.1175	8.4178	2.6537	7.2051	7.9421	1.4242	14.2982	10.1154	3.3086	6.2394	2.5341	6.6646	4.0921	2.457	5.1897	9.4235	2.7841	3.9196	3.6182	4.9664	6.7779	5e-05	7.0638	3.3947	1.7132	5e-05	2.1812	3.096	1.8853	1.3562	0.051	0.3503	5e-05	0.0398	5e-05	5.6043	5e-05	1.3913	1.5636	0.7391	0.2152	2.0144	1.6674	2.2012	0.5937	0.6289
CACTIN	5e-05	9.899	4.4948	5e-05	5e-05	5e-05	5e-05	5e-05	5e-05	5e-05	5e-05	5e-05	5e-05	1.6631	5e-05	5e-05	5e-05	5e-05	5e-05	5e-05	5e-05	5e-05	5e-05	5e-05	5e-05	5e-05	5e-05	5e-05	5e-05	5e-05	5e-05	5e-05	5e-05	5e-05	7.5275	5.984	5e-05	1.1055	5e-05	5e-05	5e-05	5e-05	5e-05	5e-05	5e-05	5e-05	5e-05	5e-05	5e-05
CACUL1	5e-05	5e-05	5e-05	5e-05	0.0461	5e-05	5e-05	5e-05	5e-05	5e-05	5e-05	5e-05	5e-05	5e-05	5e-05	5e-05	0.0919	5e-05	0.0614	5e-05	5e-05	5e-05	5e-05	5e-05	5e-05	5e-05	5e-05	5e-05	5e-05	5e-05	5e-05	5e-05	5e-05	5e-05	0.0382	5e-05	5e-05	5e-05	5e-05	0.1531	5e-05	5e-05	5e-05	5e-05	5e-05	5e-05	5e-05	5e-05	5e-05
CACYBP	0.1045	0.1346	0.5936	0.4336	0.7347	0.7752	3.3617	1.0988	1.0505	0.4806	0.5934	15.3234	3.2119	5e-05	1.235	4.1568	5e-05	1.2566	6.0551	1.0469	0.8637	6.321	0.2023	4.6838	0.2149	2.2627	0.1423	5e-05	4.3031	0.2329	0.263	2.9077	0.8358	0.652	1.204	5.4535	2.1316	4.8076	0.6222	31.3991	0.4165	1.6666	0.1995	1.1905	0.4629	0.9951	2.2867	0.0356	1.0176
CAD	0.6509	0.7462	2.0605	0.8068	2.2643	2.5663	1.6341	2.593	0.5306	2.1112	1.5027	2.2997	0.8443	2.9699	1.9406	0.581	4.042	3.401	3.4757	2.3009	0.3164	0.4857	1.8755	1.5178	0.5919	2.6879	0.3913	0.4096	1.0078	0.4617	0.8921	1.0978	1.2016	2.4881	1.9071	2.2594	1.0414	3.4938	2.9078	0.64	2.533	4.3397	1.4111	1.3873	1.6115	1.7392	1.2891	1.5927	2.069
CADM1	0.2528	5e-05	5e-05	5e-05	5e-05	5e-05	5e-05	5e-05	5e-05	5e-05	5e-05	5e-05	5e-05	5e-05	5e-05	5e-05	5e-05	5e-05	5e-05	5e-05	5e-05	5e-05	5e-05	5e-05	5.3207	5e-05	5e-05	5e-05	5e-05	5e-05	5e-05	5e-05	5e-05	5e-05	5e-05	5e-05	5e-05	5e-05	5e-05	5e-05	5e-05	5e-05	5e-05	0.813	5e-05	5e-05	5e-05	5e-05	5e-05
CADM2	5e-05	5e-05	5e-05	5e-05	5e-05	5e-05	5e-05	5e-05	5e-05	5e-05	5e-05	5e-05	5e-05	5e-05	5e-05	5e-05	5e-05	5e-05	5e-05	5e-05	5e-05	5e-05	5e-05	5e-05	1.1164	5e-05	5e-05	5e-05	5e-05	5e-05	5e-05	5e-05	5e-05	5e-05	5e-05	5e-05	5e-05	5e-05	5e-05	5e-05	5e-05	5e-05	5e-05	5e-05	5e-05	5e-05	5e-05	5e-05	5e-05
CADM4	5e-05	5e-05	5e-05	5e-05	5e-05	5e-05	5e-05	5e-05	5e-05	5e-05	5e-05	5e-05	5e-05	5e-05	5e-05	5e-05	5e-05	5e-05	5e-05	5e-05	5e-05	5e-05	5e-05	5e-05	0.617	5e-05	5e-05	5e-05	5e-05	5e-05	5e-05	5e-05	5e-05	5e-05	5e-05	5e-05	5e-05	5e-05	5e-05	5e-05	0.1592	5e-05	5e-05	5e-05	5e-05	5e-05	5e-05	5e-05	5e-05
CADPS	5e-05	5e-05	0.437	1.1454	5e-05	5e-05	5e-05	5e-05	5e-05	5e-05	5e-05	5e-05	5e-05	7.2533	5e-05	5e-05	5e-05	5e-05	5e-05	5e-05	5e-05	5e-05	5e-05	5e-05	5e-05	2.1556	0.0118	5e-05	5e-05	5e-05	2.853	0.342	5e-05	5e-05	5e-05	5e-05	5e-05	5e-05	5e-05	5e-05	2.5191	5e-05	0.4805	5e-05	0.4778	5e-05	5e-05	5e-05	5e-05
CADPS2	5e-05	5e-05	5e-05	5e-05	5e-05	0.0323	5e-05	5e-05	5e-05	5e-05	5e-05	5e-05	5e-05	5e-05	5e-05	5e-05	5e-05	5e-05	5e-05	5e-05	5e-05	5e-05	5e-05	5e-05	5e-05	5e-05	5e-05	5e-05	5e-05	5e-05	5e-05	5e-05	5e-05	5e-05	5e-05	5e-05	5e-05	5e-05	5e-05	5e-05	5e-05	5e-05	0.0951	5e-05	0.034	5e-05	5e-05	5e-05	5e-05
CALB1	5e-05	5e-05	5e-05	5e-05	5e-05	5e-05	5e-05	5e-05	5e-05	5e-05	5e-05	5e-05	5e-05	5e-05	5e-05	5e-05	5e-05	5e-05	5e-05	5e-05	5e-05	5e-05	5e-05	5e-05	5e-05	5e-05	5e-05	5e-05	5e-05	5e-05	5e-05	5e-05	5e-05	5e-05	5e-05	5e-05	5e-05	5e-05	5e-05	5e-05	5e-05	5e-05	5e-05	5e-05	5e-05	5e-05	5e-05	5e-05	5e-05
CALB2	5e-05	5e-05	5e-05	5e-05	5e-05	5e-05	5e-05	5e-05	5e-05	5e-05	5e-05	5e-05	5e-05	5e-05	5e-05	5e-05	5e-05	5e-05	5e-05	5e-05	5e-05	5e-05	5e-05	5e-05	5e-05	5e-05	5e-05	5e-05	5e-05	5e-05	5e-05	5e-05	5e-05	5e-05	5e-05	5e-05	5e-05	5e-05	5e-05	5e-05	5e-05	5e-05	5e-05	5e-05	5e-05	5e-05	5e-05	5e-05	5e-05
CALCOCO1	5e-05	5e-05	5e-05	5e-05	5e-05	5e-05	5e-05	5e-05	5e-05	5e-05	5e-05	5e-05	5e-05	5e-05	5e-05	5e-05	5e-05	5e-05	5e-05	5e-05	5e-05	5e-05	5e-05	5e-05	5e-05	5e-05	5e-05	5e-05	5e-05	5e-05	5e-05	5e-05	5e-05	5e-05	5e-05	5e-05	5e-05	5e-05	5e-05	5e-05	5e-05	5e-05	5e-05	5e-05	5e-05	5e-05	5e-05	5e-05	5e-05
CALCOCO2	5e-05	5e-05	5e-05	5e-05	5e-05	5e-05	5e-05	5e-05	5e-05	5e-05	5e-05	5e-05	5e-05	5e-05	5e-05	5e-05	5e-05	0.3149	5e-05	5e-05	5e-05	0.3067	5e-05	5e-05	5e-05	1.129	5e-05	5e-05	5e-05	5e-05	5e-05	5e-05	5e-05	5e-05	5e-05	5e-05	5e-05	5e-05	5e-05	5e-05	5e-05	5e-05	0.0288	5e-05	0.0236	5e-05	5e-05	5e-05	5e-05
CALD1	6.6591	6.0038	0.3332	6.4254	8.7278	5.3061	10.1817	17.2663	7.5377	9.9956	15.5644	9.7255	3.6127	7.2002	6.3515	1.5336	3.0523	6.699	21.7958	14.7643	17.6088	9.4974	1.189	10.8675	7.3533	0.454	5.5638	12.15	2.2458	1.3656	5.2747	13.3937	2.5109	3.8775	21.7997	3.6541	2.5712	5.2473	4.6031	7.401	1.4726	15.3567	14.3885	15.919	5.5037	2.1001	1.1967	74.0771	10.3748
CALML3	5e-05	5e-05	5e-05	5e-05	5e-05	5e-05	5e-05	5e-05	5e-05	5e-05	5e-05	5e-05	5e-05	5e-05	5e-05	5e-05	5e-05	5e-05	5e-05	5e-05	5e-05	5e-05	5e-05	5e-05	5e-05	5e-05	5e-05	5e-05	5e-05	5e-05	5e-05	5e-05	5e-05	5e-05	5e-05	5e-05	5e-05	4.3912	5e-05	5e-05	5e-05	5e-05	5e-05	5e-05	5e-05	5e-05	5e-05	5e-05	5e-05
CALML4	5e-05	5e-05	1.0126	5e-05	5e-05	5e-05	5e-05	5e-05	0.8961	0.6771	0.3548	5e-05	5e-05	5e-05	5e-05	5e-05	0.0947	5e-05	5e-05	5e-05	1.5791	0.3935	1.7872	5e-05	5e-05	0.3427	5e-05	0.3909	5e-05	5e-05	0.5421	5e-05	5e-05	5e-05	5e-05	5e-05	5e-05	5e-05	5e-05	5e-05	5e-05	0.3527	0.1963	5e-05	0.1132	5e-05	5e-05	5e-05	5e-05
CALML5	0.4363	5e-05	5e-05	5e-05	5e-05	5e-05	5e-05	5e-05	4.0919	5e-05	5e-05	5e-05	5e-05	5e-05	5e-05	5e-05	5e-05	5e-05	5e-05	5e-05	5e-05	5e-05	5e-05	5e-05	5e-05	5e-05	5e-05	5e-05	5e-05	5e-05	5e-05	5e-05	0.1871	5e-05	5e-05	5e-05	5e-05	5e-05	5e-05	5e-05	5e-05	5e-05	5e-05	5e-05	5e-05	5e-05	5e-05	5e-05	5e-05
CALN1	5e-05	5e-05	5e-05	5e-05	5e-05	5e-05	1.8938	2.1387	5e-05	5e-05	5e-05	5e-05	5e-05	5e-05	5e-05	5e-05	5e-05	1.3865	5e-05	4.2314	5e-05	5e-05	5e-05	5e-05	5e-05	5e-05	5e-05	5e-05	5e-05	5e-05	5e-05	5e-05	5e-05	5e-05	5e-05	5e-05	5e-05	5e-05	5e-05	5e-05	5e-05	5e-05	5e-05	5e-05	5e-05	5e-05	5e-05	5e-05	5e-05
CALR	114.6	10.8263	24.7786	22.6357	37.2262	45.285	41.7633	44.967	23.6886	25.8267	20.1271	40.641	34.4357	30.8793	8.8487	26.221	13.6636	27.6382	18.9898	24.3431	23.2107	20.6786	22.5034	47.365	4.9885	40.4719	4.6387	47.5191	11.8773	26.2131	13.6222	87.1602	27.9735	73.7791	23.4762	74.8995	53.6461	74.5489	25.6923	46.2029	30.0429	51.3047	135.475	78.0963	64.7503	22.9763	23.4707	44.9955	76.2185
CALU	6.2336	0.6728	1.2964	1.7434	10.1218	2.0906	9.8462	5.6411	12.8196	2.2182	6.4379	10.305	3.7731	4.7798	4.9729	2.9787	1.9875	3.0642	3.3025	1.6413	2.6649	4.9527	1.6164	6.8665	3.0092	15.3782	1.7454	22.5299	1.9615	8.6189	1.7663	2.9411	1.5761	3.3087	4.1579	3.9023	6.2348	6.2117	3.6149	2.5382	2.9484	8.5098	4.3749	8.4503	5.4987	9.2756	1.5218	7.1454	4.7909
CAMK1	0.9372	0.1258	0.1214	0.1641	0.1562	0.271	0.2129	0.1636	0.0512	0.1143	0.165	0.2717	0.4295	5e-05	0.1265	5e-05	5e-05	0.1355	0.2497	0.2263	5e-05	5e-05	5e-05	0.2199	0.5298	0.1205	0.1891	5e-05	0.0589	0.2213	5e-05	5e-05	0.9451	0.1591	0.1253	0.2818	0.2482	0.2307	5e-05	5e-05	0.0759	5e-05	0.1775	0.3759	0.2845	5e-05	0.1847	0.4207	5e-05
CAMK1D	5e-05	5e-05	5e-05	5e-05	5e-05	5e-05	5e-05	5e-05	5e-05	5e-05	0.1069	5e-05	5e-05	30.9098	5e-05	5e-05	5.4707	5e-05	5e-05	5e-05	5e-05	5e-05	9.7317	0.2795	5e-05	5e-05	5e-05	5e-05	5e-05	5e-05	5e-05	0.604	5e-05	0.1839	1.049	0.2226	0.2407	5e-05	0.1883	5e-05	5e-05	3.3508	0.9255	5e-05	8.5524	1.7078	5e-05	12.5108	0.2561
CAMK2D	1.4041	0.9781	2.0183	0.5202	0.3873	2.1974	0.5392	0.6032	3.0482	0.6816	1.7055	0.6541	1.0732	1.1394	0.4009	0.7953	2.1688	1.3777	0.8083	0.2993	0.6218	0.5827	1.8547	0.447	1.6995	4.0493	0.5431	2.284	0.3094	0.9525	0.6256	3.1582	0.6589	0.4859	0.5148	0.5625	1.1416	0.4953	0.6374	0.7526	2.901	1.2936	1.6308	1.3947	2.4044	0.9298	0.6965	0.7026	1.3659
CAMK2G	5e-05	0.4273	1.4757	5e-05	1.0383	5e-05	5e-05	5e-05	5e-05	1.0994	5e-05	1.1245	0.5865	0.491	5e-05	5e-05	1.0084	5e-05	1.2193	0.3075	5e-05	5e-05	0.0802	0.7994	0.8124	1.9788	0.255	5e-05	0.7278	0.504	0.4968	0.8819	0.6948	0.9907	0.7451	1.1949	0.9069	0.7359	0.0825	5e-05	0.2479	0.4189	0.5043	0.5747	5e-05	0.196	0.143	0.1364	1.6806
CAMKK2	5e-05	5e-05	5e-05	5e-05	5e-05	5e-05	5e-05	5e-05	5e-05	5e-05	5e-05	5e-05	5e-05	5e-05	5e-05	5e-05	5e-05	5e-05	1.6201	5e-05	5e-05	5e-05	5e-05	5e-05	5e-05	5e-05	5e-05	5e-05	5e-05	5e-05	5e-05	5e-05	5e-05	5e-05	5e-05	5e-05	5e-05	5e-05	5e-05	5e-05	5e-05	5e-05	5e-05	5e-05	5e-05	5e-05	5e-05	5e-05	5e-05
CAMLG	5e-05	5e-05	5e-05	5e-05	5e-05	5e-05	5e-05	5e-05	5e-05	5e-05	5e-05	5e-05	5e-05	5e-05	5e-05	5e-05	5e-05	5e-05	5e-05	5e-05	5e-05	5e-05	5e-05	5e-05	5e-05	5e-05	5e-05	5e-05	5e-05	5e-05	5e-05	5e-05	5e-05	5e-05	5e-05	5e-05	5e-05	5e-05	5e-05	5e-05	5e-05	5e-05	5e-05	5e-05	5e-05	5e-05	5e-05	5e-05	5e-05
CAMP	1.8541	3.2202	0.4058	0.3617	8.0094	0.1508	1.6829	0.7633	0.892	2.5614	0.5177	2.2495	1.8162	5e-05	5e-05	5e-05	5e-05	4.9243	6.5566	4.6246	5e-05	5e-05	5e-05	2.2807	5e-05	2.7104	0.5821	5e-05	5.5392	1.6685	1.7028	5e-05	1.0582	7.1215	6.9756	2.7093	6.7515	1.507	5e-05	5e-05	5e-05	5e-05	5e-05	0.3003	5e-05	2.8133	2.188	0.4269	5e-05
CAMSAP1	5e-05	5e-05	5e-05	5e-05	5e-05	5e-05	5e-05	5e-05	5e-05	5e-05	5e-05	5e-05	5e-05	5e-05	0.4324	5e-05	5e-05	5e-05	5e-05	5e-05	5e-05	5e-05	5e-05	5e-05	5e-05	5e-05	5e-05	5e-05	5e-05	5e-05	5e-05	5e-05	5e-05	5e-05	5e-05	5e-05	5e-05	5e-05	5e-05	5e-05	5e-05	5e-05	5e-05	5e-05	5e-05	5e-05	5e-05	5e-05	5e-05
CAMSAP2	5e-05	5e-05	5e-05	5e-05	5e-05	5e-05	5e-05	5e-05	5e-05	5e-05	5e-05	5e-05	5e-05	5e-05	5e-05	5e-05	5e-05	5e-05	5e-05	5e-05	5e-05	5e-05	5e-05	5e-05	0.1779	5e-05	5e-05	5e-05	5e-05	5e-05	5e-05	5e-05	5e-05	5e-05	5e-05	5e-05	5e-05	5e-05	5e-05	5e-05	5e-05	5e-05	5e-05	5e-05	5e-05	5e-05	5e-05	5e-05	5e-05
CAMSAP3	5e-05	5e-05	5e-05	0.2366	5e-05	0.1121	5e-05	0.0043	5e-05	5e-05	5e-05	0.719	5e-05	0.0152	0.1224	5e-05	0.0286	0.2625	5e-05	5e-05	5e-05	0.0395	0.0254	5e-05	5e-05	0.0545	0.033	5e-05	0.1293	5e-05	0.0309	2.473	0.056	0.0889	5e-05	5e-05	5e-05	0.0252	5e-05	0.1287	5e-05	5e-05	0.0441	5e-05	5e-05	5e-05	5e-05	5e-05	5e-05
CAMTA2	5e-05	5e-05	5e-05	5e-05	5e-05	5e-05	5e-05	5e-05	5e-05	5e-05	5e-05	5e-05	5e-05	5e-05	5e-05	5e-05	5e-05	5e-05	5e-05	5e-05	5e-05	5e-05	5e-05	5e-05	5e-05	5e-05	5e-05	5e-05	5e-05	5e-05	5e-05	5e-05	5e-05	5e-05	5e-05	5e-05	5e-05	5e-05	5e-05	5e-05	5e-05	5e-05	5e-05	5e-05	5e-05	5e-05	5e-05	5e-05	5e-05
CAND1	2.2924	5.339	7.0672	1.9807	4.9938	7.0867	4.5314	3.8625	3.6314	4.5218	6.533	2.9385	3.7448	14.503	1.9312	3.4348	5.3473	5.9756	5.9299	4.4924	3.1762	4.0826	8.1011	6.3051	5.7768	7.2009	2.3103	1.9217	4.0968	1.6602	7.1251	6.0195	3.5743	5.3999	5.3581	4.608	2.2158	5.3924	2.9283	1.9051	1.938	5.639	2.6254	6.8912	4.0784	5.4971	6.4171	4.7429	8.3214
CAND2	5e-05	5e-05	5e-05	5e-05	5e-05	5e-05	5e-05	5e-05	5e-05	5e-05	5e-05	5e-05	5e-05	5e-05	5e-05	5e-05	5e-05	5e-05	5e-05	5e-05	5e-05	5e-05	5e-05	5e-05	0.047	5e-05	5e-05	5e-05	5e-05	5e-05	5e-05	5e-05	5e-05	5e-05	5e-05	5e-05	5e-05	5e-05	5e-05	5e-05	5e-05	5e-05	5e-05	5e-05	5e-05	5e-05	5e-05	5e-05	5e-05
CANT1	0.6409	5e-05	0.6228	0.0814	0.1625	0.9436	0.1725	5e-05	0.3707	0.6178	5e-05	0.1007	0.2669	1.1364	0.7646	0.2173	5e-05	0.1994	0.8473	0.084	0.0405	0.0897	1.8227	1.4161	5e-05	1.8698	0.187	0.1938	0.3682	0.0727	0.3507	0.1301	0.0692	0.3057	0.4484	5e-05	0.175	15.9933	2.1937	5e-05	2.6345	0.4837	4.3323	0.9338	3.6303	0.7184	0.4962	0.1953	20.6699
CANX	49.1575	39.3416	21.9525	26.9978	48.2341	26.7093	24.3026	19.7616	18.0777	33.0276	25.8029	14.5339	34.5294	91.7114	35.9469	21.2701	24.4053	23.8761	58.5722	31.5962	16.0464	28.2729	45.7461	25.0815	31.0226	43.2501	8.5534	18.0507	47.2226	20.6735	14.9387	42.8316	16.5387	37.0707	39.2454	34.7168	39.7228	88.1294	28.3517	27.7722	56.4168	56.6962	86.621	44.7178	65.8443	87.1794	45.6898	40.1868	56.1303
CAP1	15.7346	12.2299	24.3473	24.671	15.3427	16.7356	30.7524	16.5538	20.7751	24.8321	23.3136	20.6822	7.6752	3.5913	4.4045	11.7096	14.8126	26.4872	34.8494	16.0584	10.919	14.7198	4.0682	31.8624	52.8433	31.9186	11.104	10.8605	26.1626	15.4993	18.2509	25.1741	27.8437	24.9285	13.4322	22.6616	24.6649	20.4532	6.6204	14.1825	4.4684	10.9167	4.8891	26.8052	4.3103	17.9426	18.0109	13.4055	35.8727
CAP2	0.153	0.1935	5e-05	5e-05	5e-05	5e-05	5e-05	0.4959	5e-05	0.7916	0.3617	5e-05	5e-05	0.7312	5e-05	5e-05	0.5304	5e-05	5e-05	5e-05	5e-05	5e-05	5e-05	0.2919	1.3765	5e-05	5e-05	5e-05	5e-05	0.0891	5e-05	5e-05	5e-05	0.0353	0.2087	5e-05	5e-05	0.2039	0.4583	5e-05	0.3976	0.4183	0.2392	0.3738	5e-05	0.1592	5e-05	0.5427	5e-05
CAPG	16.4953	36.3372	123.742	58.5648	65.7828	67.7455	37.1834	64.5917	45.1653	49.538	114.844	43.0437	12.9003	20.4328	5.0484	26.7605	62.6219	34.1334	81.9668	31.8399	8.3291	9.7644	20.6555	43.3463	37.2294	41.7183	11.9779	146.78	67.5609	25.1384	67.4519	35.2993	31.6255	29.3786	30.8533	49.2452	29.4199	51.6198	9.5869	27.8122	21.4761	7.5649	13.1171	28.295	17.6678	16.1464	47.218	33.4119	72.1547
CAPN1	19.6395	9.5768	19.5473	9.316	13.2504	17.082	13.9024	16.1514	12.4277	24.2106	17.5388	16.9713	9.6935	5.9235	7.563	7.5841	17.042	15.6194	21.197	9.2131	7.1	11.7517	2.4829	10.7617	14.7705	17.7221	6.933	8.1123	10.6915	8.3061	13.4572	29.446	19.3625	18.598	19.1772	9.7223	10.2545	15.3215	3.1792	11.5858	4.8709	5.6308	7.6562	14.5299	5.185	17.0806	14.141	7.1569	25.1058
CAPN10	5e-05	5e-05	5e-05	5e-05	5e-05	5e-05	5e-05	5e-05	5e-05	5e-05	5e-05	5e-05	5e-05	5e-05	5e-05	5e-05	5e-05	5e-05	5e-05	5e-05	5e-05	5e-05	5e-05	5e-05	5e-05	5e-05	5e-05	5e-05	5e-05	5e-05	5e-05	5e-05	5e-05	5e-05	5e-05	5e-05	5e-05	5e-05	5e-05	5e-05	5e-05	5e-05	5e-05	5e-05	5e-05	5e-05	5e-05	5e-05	5e-05
CAPN13	5e-05	5e-05	5e-05	5e-05	5e-05	5e-05	5e-05	5e-05	5e-05	5e-05	5e-05	5e-05	5e-05	5e-05	5e-05	5e-05	5e-05	5e-05	5e-05	5e-05	5e-05	5e-05	5e-05	5e-05	5e-05	5e-05	5e-05	5e-05	5e-05	5e-05	5e-05	5e-05	5e-05	5e-05	5e-05	5e-05	5e-05	5e-05	5e-05	5e-05	5e-05	5e-05	5e-05	5e-05	5e-05	5e-05	5e-05	5e-05	5e-05
CAPN15	5e-05	5e-05	5e-05	5e-05	5e-05	5e-05	5e-05	5e-05	5e-05	5e-05	5e-05	5e-05	5e-05	5e-05	5e-05	5e-05	5e-05	5e-05	5e-05	5e-05	5e-05	5e-05	5e-05	5e-05	5e-05	5e-05	5e-05	2.4045	5e-05	5e-05	5e-05	5e-05	5e-05	5e-05	5e-05	5e-05	5e-05	5e-05	5e-05	5e-05	5e-05	5e-05	5e-05	5e-05	5e-05	5e-05	5e-05	5e-05	5e-05
CAPN2	7.171	0.4306	3.8339	1.6524	1.9483	6.0096	5.6614	2.2744	3.2753	2.1527	2.5227	1.5544	1.293	0.4223	1.4094	1.0706	0.6757	1.9523	1.004	1.4141	2.4523	1.309	0.4424	2.7721	26.5549	16.2958	0.993	3.1852	1.056	2.6349	2.8537	15.7359	2.6994	1.9342	1.1356	1.9742	0.7242	1.6591	0.3144	1.7613	1.9867	0.8481	1.4086	1.0912	2.9365	1.6129	1.3236	2.6393	1.9913
CAPN5	0.2348	5e-05	0.822	5e-05	0.2397	1.1596	5e-05	5e-05	5e-05	0.4829	0.8352	5e-05	0.1719	0.1875	0.2131	0.1979	5e-05	0.2286	5e-05	0.1192	8.657	0.1745	0.9498	5e-05	2.738	0.1059	0.1519	0.1112	0.5154	0.108	5e-05	5e-05	0.0952	0.3811	0.1459	0.1481	5e-05	5e-05	0.532	5e-05	0.4588	5e-05	0.1439	0.0539	2.3468	5e-05	0.1291	0.1162	0.7014
CAPN6	5e-05	5e-05	5e-05	5e-05	5e-05	5e-05	5e-05	5e-05	5e-05	5e-05	5e-05	5e-05	5e-05	5e-05	5e-05	5e-05	5e-05	5e-05	5e-05	5e-05	5e-05	5e-05	5e-05	5e-05	5e-05	5e-05	5e-05	5e-05	5e-05	5e-05	5e-05	5e-05	5e-05	5e-05	5e-05	5e-05	5e-05	5e-05	5e-05	5e-05	5e-05	5e-05	5e-05	5e-05	5e-05	5e-05	5e-05	5e-05	5e-05
CAPN7	5e-05	5e-05	5e-05	5e-05	0.0503	0.2587	5e-05	5e-05	0.2156	5e-05	5e-05	0.0442	0.0109	5e-05	5e-05	5e-05	5e-05	0.015	5e-05	5e-05	5e-05	5e-05	5e-05	0.0412	5e-05	0.0352	5e-05	5e-05	5e-05	0.0213	5e-05	5e-05	0.0756	0.0461	0.088	5e-05	0.0672	5e-05	5e-05	5e-05	0.1255	0.018	0.1962	5e-05	0.0576	5e-05	5e-05	5e-05	0.0836
CAPN8	0.1646	5e-05	5e-05	5e-05	5e-05	5e-05	5e-05	5e-05	5e-05	5e-05	5e-05	5e-05	5e-05	5e-05	5e-05	5e-05	5e-05	5e-05	5e-05	5e-05	5e-05	5e-05	5e-05	5e-05	5e-05	5e-05	5e-05	5e-05	5e-05	5e-05	5e-05	5e-05	5e-05	5e-05	5e-05	5e-05	5e-05	5e-05	5e-05	5e-05	5e-05	5e-05	5e-05	5e-05	5e-05	5e-05	5e-05	5e-05	5e-05
CAPN9	0.2239	5e-05	5e-05	5e-05	5e-05	3.5895	5e-05	5e-05	5e-05	5e-05	5e-05	5e-05	5e-05	5e-05	5e-05	5e-05	5e-05	5e-05	5e-05	5e-05	5e-05	5e-05	5e-05	5e-05	5e-05	5e-05	5e-05	5e-05	5e-05	5e-05	5e-05	0.1169	5e-05	5e-05	5e-05	5e-05	5e-05	5e-05	0.1878	5e-05	5e-05	5e-05	5e-05	5e-05	5e-05	5e-05	5e-05	5e-05	5e-05
CAPNS1	7.1445	3.0809	7.3841	5.6366	6.9927	13.0355	3.1299	3.8012	6.4699	9.4985	6.6748	5.935	3.3348	8.1001	6.4875	7.798	18.6227	8.8693	2.1214	6.9577	7.2674	7.7714	9.8232	6.9637	6.0801	9.8417	4.4251	3.4483	4.8376	1.8775	11.1572	1.969	1.911	23.1654	41.1633	5.8858	5.8888	6.1362	6.454	0.4551	7.7971	46.9919	2.7139	2.7466	5.8012	57.2326	24.3255	5.8433	4.5828
CAPRIN1	0.3973	0.8067	2.4804	0.2856	1.7755	3.1644	1.3839	3.2397	3.365	2.3301	1.495	3.0491	3.4577	6.2071	1.1129	3.0651	2.7961	2.9185	2.5016	1.4593	1.1492	3.3565	1.7311	4.1309	0.5745	1.6608	0.4737	3.7151	2.3129	0.5928	1.0232	1.9477	3.6098	3.6123	1.6293	3.1827	6.3918	6.027	0.978	3.8703	2.4037	2.1439	4.3993	1.4264	2.1861	1.5957	1.5678	3.3601	3.4544
CAPS	5e-05	5e-05	5e-05	5e-05	5e-05	5e-05	0.0899	5e-05	5e-05	5e-05	5e-05	0.0862	5e-05	5e-05	5e-05	0.4789	5e-05	5e-05	5e-05	5e-05	7.2679	5e-05	5e-05	5e-05	0.1769	5e-05	5e-05	4.6113	5e-05	0.0419	5e-05	5e-05	5e-05	5e-05	5e-05	5e-05	5e-05	5e-05	5e-05	5e-05	5e-05	5e-05	5e-05	5e-05	5e-05	5e-05	5e-05	5e-05	5e-05
CAPZA1	64.7983	16.5269	43.977	16.9523	17.1855	51.8085	36.9174	21.7724	38.8972	31.7162	32.6755	40.0409	16.3616	119.235	13.985	11.2932	102.62	30.4667	40.2682	10.9509	11.4364	14.6597	6.6567	17.4987	51.4464	46.9023	9.0491	107.675	30.1898	16.5199	11.1962	6.5777	50.5164	22.9134	25.2193	56.3395	40.2636	70.4819	34.8189	24.9553	27.006	42.842	64.3455	29.064	53.2376	48.6388	21.5397	59.1455	58.9682
CAPZA2	40.8142	10.6132	30.225	9.8854	14.0024	42.6515	29.6011	19.0197	27.2646	27.3256	32.9825	39.0435	11.1596	17.8979	9.9224	12.9513	18.2617	28.7193	7.4028	6.6348	12.8651	16.9415	10.4576	7.7225	51.2513	33.0721	10.8434	97.693	15.2312	14.7066	9.4231	3.9718	45.0051	10.6463	21.3969	50.0426	29.9105	58.9815	9.7054	10.3233	6.0644	18.0914	18.9535	13.8096	47.4835	40.7427	13.3669	28.7464	42.8137
CAPZB	5.9265	9.0768	4.8025	5.0797	7.6101	66.7028	13.8775	8.7326	17.7315	15.4383	9.8835	7.2725	4.1482	3.4003	5.8299	6.5251	2.7179	11.3314	12.334	10.6849	6.7613	5.6578	5.1569	6.9307	6.6705	15.0009	7.9631	25.2911	9.9478	10.428	7.5233	19.0905	10.049	3.2612	6.8158	6.1282	5.542	5.9686	2.654	12.6774	3.0928	3.1043	3.7038	1.9334	4.1844	5.7275	2.84	4.2195	10.882
CARD11	5e-05	5e-05	5e-05	5e-05	5e-05	5e-05	5e-05	5e-05	5e-05	5e-05	5e-05	5e-05	5e-05	5e-05	5e-05	5e-05	5e-05	5e-05	5e-05	5e-05	5e-05	5e-05	5e-05	5e-05	5e-05	5e-05	5e-05	5e-05	5e-05	5e-05	5e-05	5e-05	5e-05	5e-05	5e-05	5e-05	5e-05	5e-05	5e-05	5e-05	5e-05	5e-05	5e-05	5e-05	5e-05	5e-05	5e-05	5e-05	5e-05
CARD16	5e-05	5e-05	5e-05	5e-05	5e-05	5e-05	5e-05	5e-05	5e-05	5e-05	5e-05	5e-05	5e-05	5e-05	5e-05	5e-05	5e-05	5e-05	5e-05	5e-05	5e-05	5e-05	5e-05	5e-05	5e-05	5e-05	5e-05	5e-05	5e-05	5e-05	5e-05	5e-05	5e-05	5e-05	5e-05	5e-05	4.8429	5e-05	5e-05	5e-05	5e-05	5e-05	5e-05	5e-05	5e-05	5e-05	5e-05	5e-05	5e-05
CARD6	5e-05	5e-05	5e-05	5e-05	5e-05	5e-05	5e-05	5e-05	5e-05	5e-05	5e-05	5e-05	5e-05	5e-05	5e-05	5e-05	5e-05	5e-05	5e-05	5e-05	5e-05	5e-05	5e-05	5e-05	5e-05	5e-05	5e-05	5e-05	5e-05	5e-05	5e-05	5e-05	5e-05	5e-05	5e-05	5e-05	5e-05	5e-05	5e-05	5e-05	5e-05	5e-05	0.0444	5e-05	5e-05	5e-05	5e-05	5e-05	5e-05
CARD8	5e-05	5e-05	5e-05	5e-05	5e-05	5e-05	5e-05	5e-05	5e-05	5e-05	5e-05	5e-05	5e-05	5e-05	5e-05	5e-05	5e-05	5e-05	5e-05	5e-05	5e-05	5e-05	5e-05	5e-05	5e-05	5e-05	5e-05	5e-05	5e-05	5e-05	5e-05	5e-05	5e-05	5e-05	5e-05	5e-05	5e-05	5e-05	5e-05	5e-05	5e-05	5e-05	5e-05	5e-05	5e-05	5e-05	5e-05	5e-05	5e-05
CARD9	5e-05	5e-05	5e-05	5e-05	5e-05	5e-05	5e-05	0.0384	5e-05	5e-05	5e-05	5e-05	5e-05	5e-05	5e-05	5e-05	5e-05	5e-05	5e-05	5e-05	5e-05	5e-05	5e-05	0.0198	0.0505	5e-05	5e-05	5e-05	5e-05	5e-05	5e-05	5e-05	5e-05	5e-05	5e-05	0.0356	0.0072	5e-05	5e-05	5e-05	5e-05	5e-05	0.0043	5e-05	5e-05	5e-05	5e-05	5e-05	5e-05
CARHSP1	2.3855	2.254	5.2191	2.1807	1.984	2.776	1.2075	3.8511	12.0019	6.8218	6.3033	8.7519	0.5881	3.9911	5.8974	3.564	5e-05	8.5953	5e-05	2.7807	0.9941	3.8695	1.3035	7.0298	22.365	5.2441	6.4316	5.7707	8.7961	1.4717	3.4588	5e-05	3.885	3.5391	14.0395	3.1974	4.6311	5.7846	1.8984	5e-05	0.5915	8.5052	5e-05	2.7732	2.8511	5.2635	2.3177	2.8397	5e-05
CARKD	0.1097	5e-05	4.8033	0.1952	1.0069	3.0739	0.1054	2.9028	0.5719	0.7482	0.5349	3.0141	0.7021	0.2813	0.5018	2.1973	1.328	3.0311	2.4004	0.1147	0.1898	3.5901	0.5902	2.1981	0.5631	5e-05	4.2434	1.0639	5e-05	5e-05	0.5623	2.2648	0.4772	0.4737	0.3039	5e-05	0.478	0.3996	0.2563	0.0853	0.3497	0.6669	1.3661	0.8337	1.8625	0.9461	0.3893	0.2601	0.1497
CARM1	5e-05	0.7758	0.7316	0.7669	0.8083	1.2536	0.8252	1.927	0.9333	1.2835	0.5652	1.993	0.7385	0.2902	2.2901	0.4479	0.4008	1.3787	0.7941	5e-05	0.9878	0.5027	0.4524	3.1766	0.4912	2.0827	0.5477	0.1152	1.7297	0.6045	0.394	0.3404	3.0701	2.8099	1.0836	1.0036	1.9352	0.8618	0.472	1.5771	0.5295	0.9779	4.1904	5e-05	4.7236	2.0124	5e-05	1.1323	0.8647
CARS	2.8324	1.0611	1.1532	0.9257	0.8029	1.8323	1.739	2.9633	0.6499	3.697	1.8498	1.9281	0.4828	2.1967	0.8176	5e-05	1.6651	2.2752	0.6098	1.1931	0.6426	0.7628	0.5243	2.5032	1.8191	2.0246	0.9149	1.095	1.9263	0.9529	1.6587	3.3287	2.4922	1.9394	2.5458	1.958	2.6292	0.8037	0.8618	1.6467	0.7041	4.0107	1.3066	0.8372	1.4733	1.4475	1.1862	1.3642	1.8545
CARS2	1.1943	5e-05	0.2238	0.1484	0.8793	1.2005	0.3266	5e-05	1.1235	0.5297	0.7239	0.1654	0.8182	0.3162	0.7042	0.1931	5e-05	0.7021	0.0985	5e-05	0.8011	0.5233	0.0577	5e-05	5e-05	0.7603	5e-05	5e-05	5e-05	5e-05	5e-05	0.988	0.6202	0.1332	0.0327	1.2693	0.5399	0.4188	5e-05	0.966	0.0262	0.127	0.1831	5e-05	0.1648	5e-05	0.1554	5e-05	1.8991
CASC3	5e-05	5e-05	5e-05	5e-05	5e-05	5e-05	5e-05	5e-05	5e-05	5e-05	5e-05	5e-05	5e-05	5e-05	5e-05	5e-05	5e-05	5e-05	5e-05	5e-05	5e-05	5e-05	5e-05	5e-05	5e-05	5e-05	5e-05	0.6252	5e-05	5e-05	5e-05	5e-05	5e-05	5e-05	5e-05	5e-05	5e-05	5e-05	5e-05	5e-05	5e-05	5e-05	5e-05	5e-05	5e-05	5e-05	5e-05	5e-05	0.0722
CASC4	0.4725	5e-05	0.134	5e-05	5e-05	5e-05	1.2686	5e-05	0.4975	5e-05	0.1048	5e-05	5e-05	5e-05	5e-05	0.1061	5e-05	5e-05	5e-05	5e-05	0.5471	5e-05	0.2863	5e-05	5e-05	0.2419	0.0458	1.2127	5e-05	5e-05	5e-05	0.2893	5e-05	5e-05	5e-05	5e-05	5e-05	5e-05	0.0967	5e-05	0.0432	5e-05	0.026	5e-05	0.0815	5e-05	5e-05	5e-05	5e-05
CASC5	5e-05	5e-05	5e-05	5e-05	5e-05	5e-05	5e-05	5e-05	5e-05	5e-05	5e-05	5e-05	5e-05	5e-05	5e-05	5e-05	5e-05	5e-05	5e-05	5e-05	5e-05	5e-05	5e-05	5e-05	5e-05	5e-05	5e-05	5e-05	5e-05	5e-05	5e-05	5e-05	5e-05	5e-05	5e-05	0.0273	5e-05	5e-05	5e-05	5e-05	5e-05	5e-05	5e-05	0.0387	5e-05	5e-05	5e-05	5e-05	5e-05
CASD1	5e-05	5e-05	5e-05	5e-05	5e-05	5e-05	5e-05	5e-05	5e-05	5e-05	5e-05	5e-05	5e-05	5e-05	5e-05	5e-05	5e-05	5e-05	5e-05	5e-05	5e-05	5e-05	5e-05	5e-05	5e-05	5e-05	5e-05	5e-05	5e-05	5e-05	5e-05	5e-05	5e-05	5e-05	5e-05	5e-05	5e-05	5e-05	5e-05	5e-05	0.8003	0.1437	5e-05	5e-05	0.9368	5e-05	5e-05	5e-05	5e-05
CASK	1.1748	0.5367	2.3956	1.8679	0.6375	1.6121	0.4565	0.7858	0.9123	0.458	2.491	1.2091	1.5332	0.3921	3.2512	1.0097	0.236	0.9442	0.5389	1.5651	4.9732	0.8556	0.1627	0.5553	0.1092	5e-05	1.2795	1.0479	0.5912	0.3726	1.1784	0.5139	0.2846	0.3485	0.9916	1.1036	0.9404	0.944	0.0492	2.1878	0.4204	0.0172	0.2478	1.9186	0.778	0.1145	1.0157	0.0163	0.9936
CASKIN2	5e-05	5e-05	5e-05	5e-05	5e-05	5e-05	5e-05	5e-05	5e-05	5e-05	5e-05	5e-05	5e-05	5e-05	5e-05	5e-05	5e-05	5e-05	5e-05	5e-05	5e-05	5e-05	5e-05	5e-05	0.0747	5e-05	5e-05	0.2135	5e-05	5e-05	5e-05	5e-05	5e-05	5e-05	5e-05	5e-05	5e-05	5e-05	5e-05	5e-05	5e-05	5e-05	5e-05	5e-05	5e-05	5e-05	5e-05	5e-05	5e-05
CASP1	5e-05	18.6995	88.987	7.3731	11.2697	9.5649	16.7986	2.1797	31.6987	18.4462	14.7986	1.6404	17.9469	1.7228	19.7455	26.3514	2.9702	23.4882	5.558	7.2972	15.8632	36.665	1.1454	21.8897	21.1102	15.8109	18.9423	3.3605	49.7211	3.3272	6.8832	4.5475	10.5476	0.9097	0.161	3.7041	2.9511	2.0532	1.4417	5e-05	1.1408	15.8995	1.1712	0.3521	1.7368	8.89	4.4497	5e-05	1.0996
CASP10	1.2267	1.6584	1.528	0.7742	1.1411	1.0289	0.7159	0.0286	0.3676	0.0763	0.1021	0.6291	5e-05	2.5	5e-05	0.0485	0.7305	0.3022	0.409	1.0543	5e-05	0.5885	0.181	0.3369	5e-05	0.5278	0.5805	5e-05	5e-05	0.1747	0.2137	5e-05	1.5885	0.6414	0.2778	1.035	0.1142	0.2665	0.247	0.2501	1.606	0.2701	0.978	0.2973	1.2859	0.5474	0.2719	0.9923	0.5152
CASP14	2.9181	5e-05	5e-05	5e-05	5e-05	0.0329	5e-05	5e-05	1.5944	5e-05	5e-05	5e-05	5e-05	5e-05	5e-05	5e-05	5e-05	5e-05	5e-05	5e-05	5e-05	5e-05	5e-05	5e-05	5e-05	5e-05	5e-05	5e-05	5e-05	5e-05	5e-05	5e-05	0.7077	5e-05	5e-05	5e-05	5e-05	5e-05	5e-05	5e-05	5e-05	5e-05	5e-05	5e-05	5e-05	5e-05	5e-05	5e-05	5e-05
CASP2	5e-05	5e-05	5e-05	5e-05	5e-05	5e-05	5e-05	5e-05	5e-05	5e-05	5e-05	5e-05	5e-05	0.8299	5e-05	5e-05	5e-05	5e-05	5e-05	5e-05	5e-05	5e-05	5e-05	5e-05	5e-05	5e-05	5e-05	5e-05	5e-05	5e-05	5e-05	5e-05	5e-05	5e-05	5e-05	5e-05	5e-05	5e-05	5e-05	5e-05	5e-05	0.3907	5e-05	5e-05	5e-05	5e-05	5e-05	5e-05	0.1019
CASP3	0.2658	5e-05	5e-05	1.4348	2.6448	0.6396	0.6362	1.4189	1.0432	3.3044	5e-05	3.1893	0.8054	1.2401	0.6397	2.1827	0.7551	4.662	0.6496	5e-05	5e-05	2.0558	0.7765	4.4683	5e-05	4.8899	0.725	2.5899	2.1514	0.8227	1.105	2.7832	6.3561	0.3002	5e-05	0.7032	0.5457	0.6553	1.2149	0.6663	0.2197	0.5711	0.5385	0.2467	0.0707	0.5275	0.3025	0.2204	0.6696
CASP4	5e-05	5e-05	5e-05	5e-05	5e-05	5e-05	5e-05	5e-05	5e-05	5e-05	5e-05	5e-05	5e-05	5e-05	5e-05	5e-05	5e-05	5e-05	5e-05	5e-05	5e-05	5e-05	5e-05	5e-05	5e-05	5e-05	5e-05	5e-05	5e-05	5e-05	5e-05	5e-05	5e-05	5e-05	5e-05	5e-05	5e-05	5e-05	5e-05	5e-05	5e-05	5e-05	0.0175	5e-05	5e-05	5e-05	5e-05	5e-05	5e-05
CASP5	5e-05	5e-05	5e-05	5e-05	5e-05	5e-05	5e-05	5e-05	5e-05	5e-05	5e-05	5e-05	5e-05	5e-05	5e-05	5e-05	5e-05	5e-05	5e-05	5e-05	5e-05	5e-05	5e-05	5e-05	5e-05	5e-05	5e-05	5e-05	5e-05	5e-05	5e-05	5e-05	5e-05	5e-05	5e-05	5e-05	5e-05	5e-05	5e-05	5e-05	5e-05	5e-05	5e-05	5e-05	5e-05	5e-05	5e-05	5e-05	5e-05
CASP6	1.9703	1.5526	1.9679	2.2326	2.2507	7.5088	1.1908	1.1529	2.3573	2.2895	4.3098	2.6316	1.3263	3.6766	1.6138	3.2054	3.085	5.8686	0.896	0.9333	2.2554	2.9644	1.3323	2.7781	5e-05	5.2139	1.3417	2.1619	1.382	2.3591	1.2531	1.2419	4.2915	2.6977	2.4172	6.9352	3.4326	4.8479	1.5197	2.0314	1.5623	1.9516	2.384	2.6751	4.7978	2.2469	2.5988	1.7195	1.3567
CASP7	5e-05	0.0933	0.1203	5e-05	0.0363	5e-05	5e-05	0.0386	0.0997	0.0559	5e-05	5e-05	5e-05	5e-05	5e-05	0.308	5e-05	5e-05	5e-05	5e-05	5e-05	5e-05	5e-05	0.0238	5e-05	0.0714	0.0203	0.1057	0.0883	5e-05	0.0963	0.1965	5e-05	0.0891	0.3553	0.3549	0.2468	0.1008	0.1475	5e-05	5e-05	5e-05	5e-05	5e-05	5e-05	0.3728	0.1038	5e-05	5e-05
CASP8	0.3293	2.3051	0.5622	5e-05	0.2614	0.3065	0.2662	0.2571	5e-05	0.292	0.3424	1.9752	5e-05	0.3063	5e-05	1.49	0.81	3.7597	1.5641	1.0632	0.8398	1.2652	0.0487	0.4214	5e-05	3.5744	0.4202	0.2214	1.5742	1.4901	0.2834	5e-05	1.8215	5e-05	5e-05	2.9946	0.2926	1.0659	5e-05	0.2514	0.9595	0.2219	0.3648	0.3852	5e-05	0.0864	0.2804	0.07	0.4082
CASP9	5e-05	5e-05	5e-05	5e-05	5e-05	5e-05	5e-05	5e-05	5e-05	5e-05	5e-05	5e-05	5e-05	0.354	5e-05	5e-05	5e-05	5e-05	5e-05	5e-05	5e-05	5e-05	5e-05	5e-05	5e-05	5e-05	5e-05	5e-05	5e-05	5e-05	5e-05	5e-05	5e-05	5e-05	5e-05	5e-05	5e-05	5e-05	5e-05	5e-05	5e-05	0.4752	5e-05	5e-05	5e-05	5e-05	5e-05	5e-05	5e-05
CASQ2	5e-05	5e-05	5e-05	5e-05	5e-05	5e-05	5e-05	5e-05	5e-05	5e-05	5e-05	5e-05	5e-05	5e-05	5e-05	5e-05	5e-05	5e-05	5e-05	5e-05	5e-05	5e-05	5e-05	5e-05	5e-05	5e-05	5e-05	5e-05	5e-05	5e-05	5e-05	5e-05	5e-05	5e-05	5e-05	5e-05	5e-05	5e-05	5e-05	5e-05	5e-05	5e-05	5e-05	5e-05	5e-05	5e-05	5e-05	5e-05	5e-05
CAST	1.7359	1.2999	6.654	1.4377	5.8982	3.9618	9.4259	9.2056	3.971	3.6811	6.7764	2.4444	0.8433	4.0333	0.7338	1.173	4.3363	1.8672	2.1697	2.4791	0.4031	2.1518	2.9657	1.7712	1.6277	4.4878	1.6933	9.8261	2.5344	1.6259	4.2142	3.983	2.5782	2.9476	6.006	15.0785	1.758	3.5407	4.7066	2.894	7.3805	8.3108	38.308	11.2969	17.5584	2.237	2.3887	11.3869	9.5798
CASZ1	5e-05	5e-05	5e-05	5e-05	5e-05	5e-05	5e-05	5e-05	5e-05	0.0289	5e-05	5e-05	5e-05	5e-05	5e-05	5e-05	5e-05	5e-05	5e-05	5e-05	5e-05	5e-05	5e-05	5e-05	5e-05	5e-05	5e-05	5e-05	5e-05	5e-05	5e-05	5e-05	5e-05	5e-05	5e-05	5e-05	5e-05	5e-05	5e-05	5e-05	5e-05	5e-05	5e-05	5e-05	5e-05	5e-05	5e-05	5e-05	5e-05
CAT	5.8472	20.8332	10.2762	19.2202	18.4882	15.0752	9.9402	16.5332	11.6272	9.994	9.7328	13.0178	11.6892	4.3976	7.0782	13.7684	3.658	10.2839	5.3493	17.1302	5.1912	6.699	7.093	11.1196	7.1165	10.7208	10.3186	7.8127	12.9736	9.5733	7.95	4.9865	2.1655	12.4326	11.1025	15.2719	17.1429	14.0933	6.3918	5.4687	6.7878	16.0796	1.9812	16.5623	9.1649	13.4295	11.7696	3.8377	7.7935
CAV1	8.3928	5e-05	0.7791	9.6862	5e-05	0.5979	1.1257	0.5654	0.2408	0.0382	4.7415	1.9616	1.6655	0.8189	5e-05	0.5583	5e-05	0.812	0.5544	1.0263	0.9077	5e-05	0.7196	5e-05	6.2196	0.5554	1.1705	2.8205	5e-05	3.1038	6.6397	7.48	0.5503	0.8956	1.1303	0.6225	0.042	1.7496	5e-05	1.332	1.3876	1.6857	0.0828	2.1414	3.4986	5e-05	3.5884	3.2414	1.7762
CAV2	0.6657	5e-05	5e-05	5e-05	5e-05	5e-05	5e-05	5e-05	5e-05	5e-05	5e-05	5e-05	5e-05	5e-05	5e-05	5e-05	5e-05	5e-05	5e-05	5e-05	5e-05	5e-05	5e-05	5e-05	0.2756	5e-05	5e-05	5e-05	5e-05	5e-05	5e-05	5e-05	5e-05	5e-05	5e-05	5e-05	5e-05	5e-05	5e-05	5e-05	5e-05	5e-05	5e-05	1.1405	0.6567	0.2418	5e-05	1.7209	4.605
CBFB	1.3229	0.9391	5e-05	0.521	0.8364	0.2674	3.1563	0.6885	0.6244	0.839	0.6023	1.1106	0.7725	5e-05	0.5037	5e-05	0.0838	1.3231	0.1216	0.7964	5e-05	0.533	0.4103	2.0036	0.8716	0.6807	0.1452	5e-05	2.5916	0.1865	5e-05	0.9517	0.7717	1.8047	0.4359	0.8243	0.8759	1.6162	5e-05	1.2541	0.3965	5e-05	5e-05	0.487	5e-05	5e-05	1.542	5e-05	0.6397
CBL	0.0776	5e-05	5e-05	5e-05	0.6363	5e-05	5e-05	5e-05	5e-05	5e-05	5e-05	5e-05	5e-05	5e-05	5e-05	5e-05	5e-05	5e-05	0.0149	5e-05	5e-05	5e-05	5e-05	5e-05	0.4063	5e-05	0.1042	0.0098	5e-05	5e-05	5e-05	0.2624	5e-05	5e-05	5e-05	0.0961	5e-05	5e-05	0.7761	0.0543	5e-05	5e-05	5e-05	5e-05	5e-05	5e-05	5e-05	5e-05	5e-05
CBLB	5e-05	5e-05	5e-05	5e-05	5e-05	5e-05	5e-05	5e-05	0.0115	5e-05	5e-05	5e-05	5e-05	5e-05	5e-05	5e-05	5e-05	5e-05	5e-05	5e-05	5e-05	5e-05	0.0433	0.0211	0.0509	5e-05	5e-05	5e-05	5e-05	5e-05	5e-05	0.0307	5e-05	0.0577	5e-05	5e-05	0.0266	5e-05	0.1174	5e-05	5e-05	5e-05	0.0171	5e-05	5e-05	5e-05	5e-05	5e-05	5e-05
CBLC	5e-05	5e-05	5e-05	5e-05	5e-05	5e-05	5e-05	5e-05	5e-05	5e-05	5e-05	5e-05	5e-05	5e-05	5e-05	5e-05	5e-05	5e-05	5e-05	5e-05	5e-05	5e-05	5e-05	5e-05	5e-05	5e-05	5e-05	5e-05	5e-05	5e-05	5e-05	5e-05	5e-05	5e-05	5e-05	5e-05	5e-05	5e-05	5e-05	5e-05	5e-05	5e-05	5e-05	5e-05	5e-05	5e-05	5e-05	5e-05	5e-05
CBLL1	5e-05	5e-05	5e-05	5e-05	5e-05	5e-05	5e-05	5e-05	5e-05	5e-05	5e-05	5e-05	5e-05	5e-05	5e-05	5e-05	0.2546	0.132	5e-05	5e-05	5e-05	5e-05	5e-05	5e-05	5e-05	5e-05	0.0648	5e-05	5e-05	5e-05	5e-05	5e-05	0.1415	5e-05	0.2034	5e-05	5e-05	5e-05	5e-05	0.1048	5e-05	5e-05	5e-05	0.24	5e-05	5e-05	5e-05	5e-05	0.7375
CBR1	24.4895	20.1163	69.7276	27.0934	31.64	45.5669	19.7777	17.0631	19.13	34.2528	19.8186	25.5665	18.8782	163.007	29.2311	26.4452	81.8827	33.9452	23.2475	6.3381	43.2141	28.6882	74.8557	33.9946	84.5437	18.1656	20.5192	30.4107	25.4998	8.3681	29.1514	9.6564	10.9741	22.0509	17.5116	19.1407	31.556	33.4888	54.4906	39.6735	88.3077	77.6341	34.8279	30.9729	86.7787	47.3542	52.3686	20.2125	34.2074
[truncated: 8,170 more rows]
[truncated: 172 more columns]
