# Supplementary material for: Proteomic characteristics reveal the signatures and the risks of T1 colorectal cancer metastasis to lymph nodes
Source: eLife. 2023 May 9;12:e82959. doi: 10.7554/eLife.82959 (PMC10234629; doi:10.7554/eLife.82959)
Supplement: Figure 2—source data 1. [file elife-82959-fig2-data1.zip › Figure2-source data1/Figure2-source data1.xlsx]

## Sheet: Sheet1
Figure 2-source data1: Log2 transformed proteomics data
Symbol	Exp062470	Exp062497	Exp062500	Exp062502	Exp062504	Exp062505	Exp062506	Exp062507	Exp062509	Exp062512	Exp062514	Exp062515	Exp062516	Exp062517	Exp062518	Exp062520	Exp062521	Exp062523	Exp062525	Exp062526	Exp062527	Exp062533	Exp062535	Exp062536	Exp062539	Exp062540	Exp062542	Exp062543	Exp062544	Exp062548	Exp062551	Exp062552	Exp062553	Exp062554	Exp062557	Exp062559	Exp062560	Exp062561	Exp062563	Exp062566	Exp062572	Exp062573	Exp062574	Exp062575	Exp062577	Exp062578	Exp062579	Exp062580	Exp062581
LNM	0	0	0	0	0	0	0	0	0	0	0	0	0	0	0	0	0	0	0	0	0	0	0	0	0	0	0	0	0	0	0	0	0	0	0	0	0	0	0	0	0	0	0	0	0	0	0	0	0
Differentiation	Poorly	Well-moderately	Well-moderately	Well-moderately	Poorly	Poorly	Poorly	Well-moderately	Well-moderately	Poorly	Poorly	Well-moderately	Well-moderately	Well-moderately	Well-moderately	Well-moderately	Well-moderately	Well-moderately	Well-moderately	Well-moderately	Poorly	Well-moderately	Well-moderately	Well-moderately	Well-moderately	Well-moderately	Well-moderately	Poorly	Well-moderately	Poorly	Well-moderately	Well-moderately	Well-moderately	Poorly	Well-moderately	Well-moderately	Poorly	Well-moderately	Well-moderately	Poorly	Well-moderately	Poorly	Poorly	Poorly	Well-moderately	Well-moderately	Well-moderately	Poorly	Poorly
Histological Type	Colon Mucinous Adenocarcinoma	Rectal Adenocarcinoma	Colon Adenocarcinoma	Colon Adenocarcinoma	Rectal Adenocarcinoma	Colon Adenocarcinoma	Colon Adenocarcinoma	Rectal Adenocarcinoma	Colon Adenocarcinoma	Colon Adenocarcinoma	Rectal Adenocarcinoma	Rectal Adenocarcinoma	Rectal Adenocarcinoma	Colon Adenocarcinoma	Colon Adenocarcinoma	Colon Adenocarcinoma	Rectal Adenocarcinoma	Colon Adenocarcinoma	Rectal Adenocarcinoma	Rectal Adenocarcinoma	Rectal Adenocarcinoma	Rectal Adenocarcinoma	Rectal Adenocarcinoma	Rectal Adenocarcinoma	Colon Adenocarcinoma	Colon Adenocarcinoma	Colon Adenocarcinoma	Rectal Adenocarcinoma	Rectal Adenocarcinoma	Colon Mucinous Adenocarcinoma	Colon Adenocarcinoma	Colon Adenocarcinoma	Colon Adenocarcinoma	Rectal Adenocarcinoma	Colon Adenocarcinoma	Rectal Adenocarcinoma	Rectal Adenocarcinoma	Rectal Adenocarcinoma	Rectal Adenocarcinoma	Rectal Adenocarcinoma	Colon Adenocarcinoma	RectalMucinous Adenocarcinoma	Colon Mucinous Adenocarcinoma	Colon Mucinous Adenocarcinoma	Colon Adenocarcinoma	Rectal Adenocarcinoma	Colon Adenocarcinoma	RectalMucinous Adenocarcinoma	RectalMucinous Adenocarcinoma
A1BG	2.32193	16.8746	14.878	19.8523	14.1349	18.0964	18.9391	16.5422	16.9971	17.7598	18.1534	17.7203	16.1888	15.0172	16.8184	18.3145	2.32193	18.3063	15.6684	16.3485	17.5565	15.9804	18.367	17.7999	17.4167	14.3142	16.4439	18.31	15.6659	17.7475	16.8566	2.32193	14.8994	17.7729	15.4454	16.7982	17.8991	19.2316	18.7355	2.32193	15.9819	17.2726	16.7334	17.6774	17.1934	14.4969	16.8505	13.8514	16.3467
A1CF	2.32193	15.7453	16.8301	2.32193	2.32193	16.2714	2.32193	2.32193	2.32193	13.8756	2.32193	14.4837	2.32193	17.4325	13.6348	2.32193	16.5346	2.32193	2.32193	2.32193	2.32193	2.32193	2.32193	2.32193	2.32193	16.1491	2.32193	2.32193	2.32193	2.32193	2.32193	12.5142	2.32193	16.468	12.6004	10.3987	2.32193	2.32193	2.32193	2.32193	15.2714	2.32193	16.9129	12.5651	2.32193	2.32193	2.32193	2.32193	12.6707
A2M	20.3299	18.0921	17.3343	19.5436	18.5567	18.3242	20.0696	17.3375	19.3461	17.5637	18.9808	18.4813	18.456	20.2002	18.0431	18.4671	18.3376	18.3851	17.8644	18.2689	18.735	18.4594	18.735	16.582	18.8823	17.0807	18.4311	14.9269	17.9885	18.417	17.464	16.1367	17.9828	18.5329	20.2137	17.3635	17.4525	18.4599	19.9951	18.6819	19.8048	20.0912	19.9814	21.3761	19.0112	17.3604	16.3493	20.7918	18.4114
A2ML1	2.32193	2.32193	2.32193	2.32193	2.32193	2.32193	2.32193	2.32193	2.32193	2.32193	2.32193	2.32193	2.32193	2.32193	2.32193	2.32193	2.32193	2.32193	2.32193	2.32193	2.32193	2.32193	2.32193	2.32193	2.32193	2.32193	2.32193	2.32193	2.32193	2.32193	12.4538	2.32193	2.32193	2.32193	2.32193	2.32193	2.32193	2.32193	2.32193	2.32193	2.32193	2.32193	2.32193	2.32193	2.32193	2.32193	2.32193	2.32193	2.32193
A4GNT	13.7366	2.32193	2.32193	2.32193	2.32193	2.32193	2.32193	2.32193	2.32193	2.32193	2.32193	2.32193	2.32193	2.32193	2.32193	2.32193	2.32193	2.32193	2.32193	2.32193	2.32193	2.32193	2.32193	2.32193	2.32193	2.32193	2.32193	2.32193	2.32193	2.32193	2.32193	2.32193	2.32193	2.32193	2.32193	2.32193	2.32193	2.32193	2.32193	2.32193	2.32193	2.32193	2.32193	2.32193	2.32193	2.32193	2.32193	2.32193	2.32193
AAAS	14.367	2.32193	15.2949	15.1155	16.1393	14.7762	2.32193	2.32193	17.1854	16.7373	15.2837	16.7624	17.4691	2.32193	16.1455	2.32193	2.32193	15.4881	13.628	15.3028	13.1799	13.8717	14.3366	15.7844	2.32193	2.32193	2.32193	2.32193	16.289	2.32193	15.2765	2.32193	17.0193	15.542	16.623	16.3191	15.1915	15.9188	2.32193	15.0806	14.0826	16.7126	11.2819	14.8484	14.9467	15.9177	16.2687	2.32193	12.6883
AACS	15.3536	2.32193	14.6393	2.32193	15.19	14.4742	2.32193	14.0802	13.5734	2.32193	2.32193	16.3005	14.3142	2.32193	13.605	14.888	12.6371	15.0067	16.6952	2.32193	2.32193	10.8611	13.888	15.4324	2.32193	15.8423	11.9549	2.32193	15.8756	2.32193	13.3304	15.0045	14.9297	2.32193	14.5018	2.32193	12.6439	2.32193	13.6528	2.32193	13.2333	12.412	12.9513	12.2046	15.1532	2.32193	15.275	2.32193	2.32193
AADAC	17.9424	2.32193	2.32193	2.32193	2.32193	2.32193	2.32193	2.32193	2.32193	2.32193	2.32193	2.32193	2.32193	2.32193	2.32193	2.32193	2.32193	2.32193	2.32193	2.32193	2.32193	2.32193	2.32193	2.32193	2.32193	2.32193	2.32193	2.32193	2.32193	2.32193	2.32193	2.32193	2.32193	2.32193	2.32193	2.32193	2.32193	2.32193	2.32193	2.32193	2.32193	2.32193	2.32193	2.32193	2.32193	2.32193	2.32193	2.32193	2.32193
AADAT	2.32193	2.32193	13.2963	2.32193	2.32193	2.32193	2.32193	2.32193	2.32193	2.32193	2.32193	2.32193	2.32193	2.32193	2.32193	2.32193	2.32193	2.32193	2.32193	2.32193	2.32193	2.32193	2.32193	2.32193	2.32193	2.32193	2.32193	2.32193	2.32193	2.32193	2.32193	2.32193	2.32193	2.32193	2.32193	2.32193	2.32193	2.32193	2.32193	2.32193	2.32193	2.32193	2.32193	2.32193	2.32193	2.32193	2.32193	2.32193	2.32193
AAED1	2.32193	2.32193	2.32193	2.32193	2.32193	2.32193	14.0093	2.32193	2.32193	2.32193	2.32193	2.32193	2.32193	2.32193	2.32193	2.32193	2.32193	2.32193	2.32193	2.32193	2.32193	2.32193	2.32193	2.32193	2.32193	2.32193	2.32193	2.32193	2.32193	2.32193	2.32193	2.32193	2.32193	2.32193	2.32193	2.32193	2.32193	11.973	2.32193	2.32193	2.32193	2.32193	2.32193	2.32193	2.32193	2.32193	2.32193	2.32193	2.32193
AAGAB	2.32193	2.32193	16.8805	2.32193	15.7255	16.0394	15.5195	17.01	2.32193	16.4922	16.6804	17.4846	2.32193	17.6089	2.32193	2.32193	2.32193	17.8344	19.5703	18.4554	2.32193	2.32193	2.32193	16.6484	2.32193	2.32193	2.32193	2.32193	16.4944	2.32193	2.32193	2.32193	2.32193	16.4992	16.8456	16.3022	16.8902	16.4376	16.5672	2.32193	2.32193	17.6237	16.1021	15.4672	2.32193	18.2441	17.6915	2.32193	16.8616
AAK1	12.3078	2.32193	2.32193	12.0084	2.32193	11.2107	2.32193	2.32193	2.32193	2.32193	2.32193	2.32193	10.6528	2.32193	2.32193	2.32193	12.8376	2.32193	14.3595	2.32193	2.32193	2.32193	2.32193	2.32193	13.7513	2.32193	2.32193	2.32193	2.32193	2.32193	2.32193	13.6904	2.32193	2.32193	2.32193	2.32193	2.32193	2.32193	2.32193	12.9604	2.32193	2.32193	2.32193	2.32193	2.32193	2.32193	2.32193	2.32193	2.32193
AAMDC	2.32193	2.32193	17.945	14.7377	17.6839	17.1737	2.32193	14.6308	14.0532	18.2257	19.5214	2.32193	2.32193	2.32193	2.32193	2.32193	2.32193	2.32193	2.32193	17.2976	17.4639	17.9042	2.32193	14.6211	18.8682	14.6489	17.3057	17.624	2.32193	2.32193	16.6311	16.8542	2.32193	2.32193	2.32193	2.32193	2.32193	2.32193	2.32193	2.32193	14.6223	2.32193	14.2393	2.32193	14.4226	2.32193	2.32193	2.32193	2.32193
AAMP	2.32193	2.32193	2.32193	15.6021	16.0323	2.32193	15.1305	14.3745	2.32193	15.3663	15.1485	16.2341	12.6119	14.06	17.3949	2.32193	13.6062	16.5425	14.1373	14.2152	2.32193	2.32193	14.1016	15.9635	12.8803	14.5173	2.32193	2.32193	13.4252	13.5471	2.32193	2.32193	12.0532	15.6331	15.0375	15.1421	14.7757	16.4242	14.5645	2.32193	2.32193	2.32193	2.32193	2.32193	2.32193	2.32193	2.32193	13.9031	13.1016
AANAT	2.32193	2.32193	2.32193	2.32193	2.32193	2.32193	2.32193	2.32193	2.32193	2.32193	2.32193	2.32193	2.32193	2.32193	2.32193	2.32193	2.32193	2.32193	2.32193	2.32193	2.32193	2.32193	2.32193	2.32193	2.32193	2.32193	2.32193	2.32193	2.32193	2.32193	2.32193	2.32193	2.32193	2.32193	2.32193	2.32193	2.32193	2.32193	2.32193	2.32193	2.32193	2.32193	2.32193	2.32193	2.32193	2.32193	2.32193	2.32193	2.32193
AAR2	2.32193	2.32193	2.32193	2.32193	15.478	2.32193	2.32193	11.3106	2.32193	13.7356	2.32193	13.7545	14.0276	12.5887	13.2949	2.32193	2.32193	2.32193	2.32193	2.32193	2.32193	2.32193	12.744	2.32193	2.32193	2.32193	2.32193	2.32193	2.32193	2.32193	2.32193	13.7946	2.32193	16.2591	16.3024	2.32193	2.32193	12.388	2.32193	2.32193	2.32193	14.2175	15.2721	2.32193	2.32193	2.32193	2.32193	15.4755	2.32193
AARS	18.4618	15.5734	17.0101	16.9759	16.9045	17.6362	17.1736	17.4787	14.745	18.3425	17.5967	16.6792	16.9697	17.3704	16.9901	15.9777	17.2534	17.8011	17.9356	15.803	16.5405	16.3495	16.1668	18.1804	16.9772	17.8528	17.8034	16.0456	17.732	16.1375	15.1497	17.8661	17.1333	17.2577	17.506	17.5935	16.9689	18.067	15.7021	17.8376	16.8069	18.2244	17.0619	17.5267	16.9222	17.3613	15.9808	17.7367	18.0447
AARS2	2.32193	11.3049	15.0357	15.2046	16.707	17.1572	15.7573	2.32193	15.0405	16.5817	15.0996	14.8645	15.7558	13.8484	11.6393	2.32193	13.9757	2.32193	18.8071	2.32193	12.4944	13.2776	13.7566	14.7539	2.32193	14.2586	14.1139	17.1312	2.32193	12.9837	12.7099	17.4096	14.457	16.4895	14.5118	15.1341	13.043	16.2269	13.6027	15.356	16.311	14.8736	14.9784	15.8625	13.158	14.2318	15.4742	13.5887	16.3665
AASDHPPT	2.32193	2.32193	14.9394	14.2076	15.4454	15.4196	13.2992	15.1253	14.6607	15.0119	14.9788	16.3412	15.8004	2.32193	13.8756	15.5522	2.32193	15.6082	15.0473	15.0651	14.8553	15.3384	13.8736	16.9068	14.6556	15.3117	2.32193	2.32193	12.6817	14.5167	12.8435	2.32193	16.3026	15.7566	14.9242	16.2213	16.5543	14.5338	14.8068	2.32193	2.32193	11.9658	16.0488	2.32193	2.32193	15.0942	12.0049	15.0541	14.8173
AASS	2.32193	2.32193	2.32193	2.32193	2.32193	2.32193	2.32193	2.32193	2.32193	2.32193	2.32193	2.32193	2.32193	2.32193	2.32193	2.32193	2.32193	2.32193	2.32193	2.32193	2.32193	2.32193	2.32193	2.32193	15.4167	2.32193	2.32193	2.32193	2.32193	2.32193	2.32193	2.32193	2.32193	2.32193	2.32193	2.32193	2.32193	2.32193	2.32193	2.32193	2.32193	2.32193	13.1908	2.32193	2.32193	2.32193	2.32193	2.32193	2.32193
AATF	2.32193	2.32193	2.32193	13.711	17.0076	2.32193	11.9181	13.6795	2.32193	15.5037	14.2497	16.9566	15.3731	2.32193	14.7148	2.32193	12.6416	14.7035	15.2538	16.8927	14.9467	12.7035	13.7099	15.6226	2.32193	2.32193	13.1861	16.0368	17.1123	2.32193	2.32193	2.32193	2.32193	15.1946	15.2156	15.8153	15.949	15.7102	2.32193	13.1892	2.32193	15.0245	2.32193	14.8153	2.32193	2.32193	18.227	2.32193	18.4089
ABAT	13.2482	14.384	17.0898	13.6096	14.1548	14.3149	15.6168	15.4477	2.32193	18.2502	15.6455	14.6573	14.7628	16.9554	16.9859	2.32193	15.9696	15.1532	11.3772	12.6707	14.5465	16.5303	14.7946	2.32193	16.8986	2.32193	14.605	13.3731	15.2057	13.1049	12.9274	2.32193	12.863	16.8815	16.1133	14.0918	2.32193	16.0678	2.32193	2.32193	14.9944	15.26	2.32193	2.32193	14.5525	13.989	13.9757	15.9444	11.5981
ABCA1	2.32193	2.32193	2.32193	2.32193	2.32193	2.32193	2.32193	2.32193	2.32193	2.32193	2.32193	2.32193	2.32193	2.32193	2.32193	2.32193	2.32193	2.32193	2.32193	2.32193	2.32193	2.32193	2.32193	2.32193	2.32193	2.32193	2.32193	2.32193	2.32193	2.32193	2.32193	2.32193	2.32193	2.32193	2.32193	2.32193	2.32193	2.32193	2.32193	2.32193	2.32193	2.32193	2.32193	2.32193	2.32193	2.32193	2.32193	2.32193	2.32193
ABCA12	2.32193	2.32193	2.32193	2.32193	2.32193	2.32193	2.32193	2.32193	2.32193	2.32193	2.32193	2.32193	2.32193	2.32193	2.32193	2.32193	2.32193	2.32193	2.32193	2.32193	2.32193	2.32193	2.32193	2.32193	2.32193	2.32193	2.32193	2.32193	2.32193	2.32193	2.32193	2.32193	2.32193	2.32193	12.3021	2.32193	2.32193	2.32193	2.32193	2.32193	2.32193	2.32193	2.32193	2.32193	2.32193	2.32193	2.32193	2.32193	2.32193
ABCA13	2.32193	2.32193	2.32193	2.32193	2.32193	2.32193	2.32193	2.32193	2.32193	2.32193	2.32193	2.32193	2.32193	2.32193	2.32193	2.32193	2.32193	2.32193	2.32193	2.32193	2.32193	2.32193	2.32193	2.32193	2.32193	2.32193	2.32193	2.32193	2.32193	2.32193	2.32193	2.32193	2.32193	2.32193	2.32193	2.32193	9.74819	2.32193	2.32193	2.32193	2.32193	2.32193	2.32193	2.32193	2.32193	2.32193	2.32193	2.32193	2.32193
ABCA2	2.32193	2.32193	2.32193	2.32193	2.32193	2.32193	2.32193	2.32193	2.32193	2.32193	2.32193	9.20457	2.32193	2.32193	2.32193	2.32193	2.32193	2.32193	2.32193	2.32193	2.32193	2.32193	2.32193	2.32193	14.6114	2.32193	2.32193	2.32193	2.32193	2.32193	2.32193	2.32193	2.32193	2.32193	2.32193	2.32193	2.32193	2.32193	2.32193	2.32193	2.32193	2.32193	2.32193	2.32193	2.32193	2.32193	2.32193	2.32193	2.32193
ABCA3	2.32193	2.32193	2.32193	2.32193	2.32193	2.32193	2.32193	2.32193	2.32193	2.32193	2.32193	2.32193	2.32193	2.32193	2.32193	2.32193	2.32193	2.32193	2.32193	2.32193	2.32193	2.32193	2.32193	2.32193	2.32193	2.32193	2.32193	2.32193	2.32193	2.32193	2.32193	2.32193	2.32193	2.32193	2.32193	2.32193	2.32193	2.32193	2.32193	2.32193	2.32193	2.32193	2.32193	2.32193	2.32193	2.32193	2.32193	2.32193	2.32193
ABCA6	2.32193	2.32193	2.32193	2.32193	2.32193	2.32193	2.32193	2.32193	2.32193	2.32193	2.32193	2.32193	2.32193	2.32193	2.32193	2.32193	2.32193	2.32193	2.32193	2.32193	2.32193	2.32193	2.32193	2.32193	14.744	2.32193	2.32193	2.32193	2.32193	2.32193	2.32193	2.32193	2.32193	2.32193	2.32193	2.32193	2.32193	2.32193	2.32193	2.32193	2.32193	2.32193	2.32193	2.32193	2.32193	2.32193	2.32193	2.32193	2.32193
ABCA8	2.32193	2.32193	2.32193	2.32193	2.32193	2.32193	2.32193	2.32193	2.32193	2.32193	2.32193	2.32193	2.32193	2.32193	2.32193	2.32193	2.32193	2.32193	2.32193	2.32193	2.32193	2.32193	2.32193	2.32193	20.9182	2.32193	2.32193	2.32193	2.32193	2.32193	2.32193	2.32193	2.32193	2.32193	2.32193	2.32193	2.32193	2.32193	2.32193	2.32193	2.32193	2.32193	2.32193	2.32193	2.32193	2.32193	2.32193	2.32193	2.32193
ABCB1	2.32193	2.32193	2.32193	2.32193	2.32193	2.32193	2.32193	13.981	2.32193	17.164	12.1389	2.32193	13.6662	13.5375	10.2046	2.32193	11.584	2.32193	2.32193	2.32193	2.32193	2.32193	2.32193	2.32193	2.32193	2.32193	12.3718	2.32193	2.32193	9.78136	2.32193	2.32193	13.0084	2.32193	2.32193	11.6257	11.3663	12.8823	2.32193	12.5579	2.32193	10.4512	15.2046	2.32193	10.2992	14.7534	2.32193	12.1984	2.32193
ABCB10	2.32193	13.1596	14.7941	13.7398	12.973	12.7649	18.7433	13.8248	2.32193	13.5031	13.1244	13.9837	13.4265	2.32193	2.32193	14.2303	12.4993	13.3092	13.2527	12.5651	2.32193	11.8688	2.32193	14.3226	2.32193	14.5289	2.32193	2.32193	13.7035	2.32193	13.2198	2.32193	13.6506	14.3191	10.8057	13.8267	2.32193	14.5326	2.32193	12.5864	11.7895	11.1861	10.9144	13.0918	2.32193	2.32193	14.0276	2.32193	14.1846
ABCB11	2.32193	2.32193	2.32193	2.32193	2.32193	2.32193	2.32193	2.32193	2.32193	14.158	2.32193	2.32193	2.32193	12.3247	2.32193	2.32193	2.32193	2.32193	2.32193	2.32193	2.32193	2.32193	2.32193	2.32193	2.32193	2.32193	2.32193	2.32193	2.32193	2.32193	2.32193	12.3526	2.32193	2.32193	2.32193	2.32193	2.32193	14.3373	2.32193	2.32193	2.32193	2.32193	13.2046	2.32193	2.32193	2.32193	2.32193	12.2438	2.32193
ABCB4	2.32193	2.32193	2.32193	2.32193	2.32193	2.32193	2.32193	2.32193	2.32193	2.32193	2.32193	2.32193	2.32193	2.32193	2.32193	2.32193	2.32193	2.32193	2.32193	2.32193	2.32193	2.32193	2.32193	2.32193	2.32193	2.32193	2.32193	2.32193	2.32193	2.32193	2.32193	2.32193	2.32193	13.6096	2.32193	2.32193	2.32193	2.32193	2.32193	2.32193	2.32193	2.32193	2.32193	2.32193	2.32193	2.32193	2.32193	2.32193	2.32193
ABCB6	2.32193	2.32193	2.32193	2.32193	2.32193	2.32193	2.32193	2.32193	2.32193	10.8688	2.32193	2.32193	2.32193	11.2046	2.32193	2.32193	2.32193	2.32193	2.32193	2.32193	2.32193	2.32193	2.32193	2.32193	2.32193	12.2046	2.32193	2.32193	2.32193	2.32193	2.32193	2.32193	2.32193	2.32193	2.32193	2.32193	2.32193	11.8138	2.32193	11.7607	2.32193	2.32193	2.32193	2.32193	2.32193	2.32193	2.32193	2.32193	2.32193
ABCB7	12.1737	2.32193	12.4717	2.32193	16.6157	2.32193	2.32193	2.32193	12.4173	15.1385	16.5594	15.7161	10.9069	13.5387	14.5603	2.32193	2.32193	2.32193	14.7175	14.0353	12.9421	14.3191	13.2137	15.5549	2.32193	2.32193	12.5699	2.32193	2.32193	15.0642	2.32193	10.6795	15.7607	16.5296	16.2701	13.9339	12.0701	12.8238	12.6073	13.8138	14.1969	13.3134	16.548	15.366	15.1497	2.32193	13.2906	12.1163	10.9144
ABCB8	2.32193	2.32193	2.32193	2.32193	15.5666	11.7895	2.32193	11.0224	2.32193	2.32193	2.32193	2.32193	2.32193	13.7814	11.4969	2.32193	12.0258	2.32193	15.9029	2.32193	2.32193	2.32193	2.32193	2.32193	2.32193	2.32193	2.32193	2.32193	2.32193	2.32193	2.32193	12.6416	2.32193	2.32193	11.6119	14.4793	2.32193	2.32193	2.32193	2.32193	2.32193	2.32193	2.32193	2.32193	11.9476	2.32193	2.32193	2.32193	2.32193
ABCB9	2.32193	2.32193	2.32193	2.32193	2.32193	2.32193	2.32193	2.32193	2.32193	2.32193	2.32193	2.32193	2.32193	2.32193	2.32193	2.32193	2.32193	2.32193	2.32193	2.32193	2.32193	2.32193	2.32193	2.32193	2.32193	2.32193	2.32193	2.32193	2.32193	2.32193	2.32193	2.32193	2.32193	2.32193	2.32193	2.32193	2.32193	2.32193	2.32193	2.32193	2.32193	2.32193	2.32193	2.32193	2.32193	2.32193	2.32193	2.32193	2.32193
ABCC1	12.3443	2.32193	14.0868	11.9476	12.1033	12.3387	11.0293	13.5265	12.6528	12.388	12.7956	14.0396	2.32193	13.7987	2.32193	11.5934	11.744	11.2992	12.4969	13.7132	2.32193	2.32193	14.7265	2.32193	2.32193	14.1564	2.32193	2.32193	2.32193	8.74819	12.9144	15.7908	13.4067	14.0777	14.8784	13.6495	11.7313	12.9622	13.0868	11.5362	11.4252	13.6584	2.32193	12.3106	13.279	2.32193	13.1261	10.3554	14.1838
ABCC10	2.32193	2.32193	2.32193	2.32193	2.32193	2.32193	2.32193	2.32193	2.32193	2.32193	2.32193	2.32193	2.32193	2.32193	2.32193	2.32193	2.32193	2.32193	2.32193	2.32193	2.32193	2.32193	2.32193	2.32193	2.32193	2.32193	2.32193	2.32193	2.32193	2.32193	2.32193	10.3772	2.32193	2.32193	2.32193	2.32193	2.32193	2.32193	2.32193	2.32193	10.1293	2.32193	12.7669	2.32193	2.32193	2.32193	2.32193	2.32193	2.32193
ABCC2	2.32193	2.32193	2.32193	2.32193	2.32193	2.32193	2.32193	2.32193	2.32193	2.32193	2.32193	2.32193	2.32193	2.32193	2.32193	2.32193	2.32193	2.32193	2.32193	2.32193	2.32193	2.32193	2.32193	2.32193	2.32193	2.32193	2.32193	2.32193	2.32193	2.32193	2.32193	2.32193	2.32193	2.32193	2.32193	2.32193	2.32193	2.32193	2.32193	2.32193	2.32193	2.32193	2.32193	2.32193	2.32193	2.32193	2.32193	2.32193	2.32193
ABCC3	15.7638	2.32193	16.8826	2.32193	13.8746	16.7228	10.6618	2.32193	15.2084	14.3819	13.6562	14.5198	2.32193	15.5492	16.1216	12.0119	17.5782	15.0901	14.0102	2.32193	13.1969	12.4767	14.8846	2.32193	2.32193	15.5308	16.0781	14.1969	2.32193	11.1548	16.5135	15.4903	2.32193	2.32193	13.6991	10.388	2.32193	2.32193	2.32193	2.32193	17.1329	16.3366	16.8806	15.3495	18.528	16.5312	13.3149	2.32193	17.8692
ABCC4	11.7142	2.32193	2.32193	2.32193	12.0768	12.4589	9.81378	12.279	2.32193	2.32193	12.1131	12.7916	2.32193	2.32193	12.6096	2.32193	2.32193	10.2046	2.32193	2.32193	2.32193	9.12928	2.32193	2.32193	2.32193	2.32193	2.32193	2.32193	2.32193	2.32193	2.32193	2.32193	2.32193	9.15482	2.32193	2.32193	2.32193	2.32193	2.32193	2.32193	2.32193	2.32193	11.4767	2.32193	10.7895	2.32193	2.32193	2.32193	10.8455
ABCD1	12.2527	2.32193	2.32193	12.769	14.0258	2.32193	12.0327	2.32193	2.32193	12.8277	14.1666	2.32193	2.32193	2.32193	2.32193	2.32193	14.6354	2.32193	2.32193	2.32193	2.32193	2.32193	2.32193	2.32193	2.32193	2.32193	2.32193	2.32193	2.32193	13.0379	13.263	2.32193	15.2296	2.32193	13.5031	2.32193	2.32193	12.9088	2.32193	13.9311	2.32193	2.32193	2.32193	13.1877	2.32193	15.5231	16.7858	2.32193	15.043
ABCD3	16.6264	13.9228	16.1803	15.0718	14.5012	16.9681	15.9981	14.3819	15.2419	16.8271	15.6416	15.8856	15.0926	12.5603	15.2516	13.9022	16.039	15.5648	15.2107	13.3304	13.5155	13.9631	14.7555	15.1686	11.9403	16.9273	13.7875	13.0049	15.4531	13.1984	14.2303	16.9588	16.5902	16.088	17.6919	16.6046	15.7865	15.6726	13.6108	15.6959	13.944	15.8889	11.9513	16.8422	15.0613	16.0772	16.215	2.32193	17.1765
ABCD4	2.32193	2.32193	2.32193	11.4969	12.043	2.32193	2.32193	2.32193	2.32193	2.32193	2.32193	2.32193	2.32193	2.32193	2.32193	2.32193	2.32193	12.5817	2.32193	2.32193	2.32193	12.3526	13.1357	2.32193	2.32193	2.32193	2.32193	2.32193	2.32193	13.2586	2.32193	2.32193	2.32193	2.32193	2.32193	2.32193	2.32193	2.32193	13.2556	2.32193	2.32193	2.32193	2.32193	2.32193	2.32193	2.32193	11.043	2.32193	2.32193
ABCE1	16.495	16.0049	17.56	16.077	15.0642	17.7286	16.4107	16.0169	15.4944	18.2979	17.6795	17.3802	16.9866	15.4915	16.5393	16.6477	14.7819	17.0955	16.8395	16.4756	16.563	16.9562	17.5633	17.7753	14.7956	16.4345	16.4992	15.1212	17.3348	15.8248	14.7747	14.1098	17.7984	18.4358	17.7862	18.2297	18.188	17.8042	17.6818	17.0705	15.6587	17.3989	12.4666	15.195	16.2019	16.9797	17.0581	15.5204	15.9613
ABCF1	17.2582	18.2158	16.3223	16.1865	18.0924	18.6779	17.5729	17.3095	17.9133	17.9165	18.695	18.7581	17.6612	17.0469	16.647	17.2873	17.1864	17.7	16.9897	17.2104	15.8255	17.0507	16.081	16.8699	14.2688	17.7836	14.1269	15.0353	15.0831	17.3808	15.9438	15.8746	17.8849	18.4273	18.9546	18.6562	15.8963	19.3924	13.5338	15.6145	17.3697	17.3764	17.835	19.2935	18.2006	17.5124	18.5531	17.4211	17.944
ABCF2	13.8736	17.0065	16.6465	17.1421	18.8669	17.9745	17.4915	17.1424	14.9545	18.1841	18.9024	17.0986	15.7944	17.7816	14.0023	14.4311	17.4359	18.1595	18.3336	16.1393	12.9421	15.6715	12.2761	16.6898	16.1291	18.1118	14.1025	2.32193	17.146	13.9041	2.32193	15.8688	16.4251	17.2289	17.2984	18.4355	17.2381	17.3536	13.8088	16.8229	13.6872	16.7803	17.3545	16.8496	2.32193	16.6376	16.7431	16.6589	17.3382
ABCF3	17.5297	14.9463	16.5429	14.6964	14.616	16.6641	16.4358	16.2949	12.863	16.7521	15.2084	17.7275	14.7885	15.7406	14.0592	15.744	16.4316	15.3792	15.2538	16.3813	14.7297	15.824	14.7762	17.5889	15.3053	18.4595	15.5986	11.6751	16.039	16.4779	17.2341	17.5494	15.7223	15.5522	16.6591	16.6254	16.6687	16.6926	15.5749	16.5981	13.77	16.3239	15.9817	17.6663	13.77	17.0084	14.8042	14.6274	16.3286
ABCG1	2.32193	2.32193	2.32193	2.32193	2.32193	2.32193	2.32193	2.32193	2.32193	2.32193	2.32193	2.32193	2.32193	2.32193	2.32193	2.32193	2.32193	2.32193	2.32193	2.32193	2.32193	2.32193	2.32193	2.32193	2.32193	2.32193	2.32193	2.32193	2.32193	2.32193	2.32193	2.32193	2.32193	2.32193	2.32193	2.32193	2.32193	2.32193	2.32193	2.32193	2.32193	2.32193	2.32193	2.32193	2.32193	2.32193	2.32193	2.32193	2.32193
ABCG2	2.32193	2.32193	2.32193	2.32193	2.32193	2.32193	2.32193	2.32193	2.32193	2.32193	2.32193	2.32193	2.32193	2.32193	2.32193	2.32193	2.32193	2.32193	2.32193	2.32193	2.32193	2.32193	2.32193	2.32193	2.32193	2.32193	2.32193	2.32193	2.32193	2.32193	2.32193	2.32193	2.32193	2.32193	2.32193	2.32193	2.32193	2.32193	2.32193	2.32193	2.32193	2.32193	2.32193	2.32193	2.32193	2.32193	2.32193	2.32193	2.32193
ABCG8	2.32193	2.32193	2.32193	2.32193	2.32193	2.32193	2.32193	2.32193	2.32193	2.32193	2.32193	2.32193	2.32193	2.32193	2.32193	2.32193	2.32193	2.32193	2.32193	2.32193	2.32193	2.32193	2.32193	2.32193	2.32193	2.32193	2.32193	2.32193	2.32193	2.32193	2.32193	2.32193	2.32193	2.32193	2.32193	2.32193	2.32193	2.32193	16.616	2.32193	2.32193	2.32193	2.32193	2.32193	2.32193	2.32193	2.32193	2.32193	2.32193
ABHD10	17.8491	17.1785	20.8558	17.6985	16.8621	19.2418	17.2376	17.0303	16.8457	18.68	19.7731	18.8907	17.3339	19.5772	18.9716	20.3802	21.7722	17.9419	15.9348	16.0573	20.8343	19.5716	22.97	18.1679	17.3601	17.756	17.7852	20.0123	18.079	16.4936	16.9877	17.5479	17.3934	18.1212	17.6233	17.7928	18.3806	18.957	20.559	2.32193	22.3205	20.3831	20.1828	18.93	21.743	19.1036	18.2998	19.0577	18.4981
ABHD11	19.0587	18.8591	20.6285	18.7296	18.5755	21.162	19.8356	17.5939	20.5804	18.2547	21.2424	21.1826	19.4089	19.7218	18.2573	18.2018	19.2603	19.026	18.9837	18.0203	19.6926	19.2625	18.6982	19.1745	13.4843	20.4746	18.6904	20.0195	18.7426	18.7178	16.7876	21.8133	19.7038	19.633	18.5891	19.5107	18.248	16.8596	18.7911	20.9865	20.1116	19.4602	19.6514	18.5114	19.3183	19.1891	18.7304	11.4564	20.8674
ABHD12	2.32193	14.6125	15.9784	14.0659	15.7946	13.7977	14.7482	16.8807	13.769	17.1933	15.5317	17.3382	17.2769	16.1481	16.8073	15.9116	15.1257	15.8698	14.9979	15.2251	15.4041	16.4405	15.9619	16.0806	17.4636	16.4936	15.365	2.32193	2.32193	13.0802	14.1016	13.6211	14.2167	16.9361	17.2279	16.5382	14.9635	15.1062	14.6108	13.1674	2.32193	17.2634	14.9558	2.32193	16.184	15.8075	15.6015	13.7356	15.6923
ABHD12B	2.32193	2.32193	2.32193	2.32193	2.32193	2.32193	2.32193	2.32193	2.32193	2.32193	2.32193	2.32193	2.32193	2.32193	2.32193	2.32193	2.32193	2.32193	2.32193	2.32193	2.32193	2.32193	2.32193	2.32193	2.32193	2.32193	2.32193	2.32193	2.32193	2.32193	2.32193	2.32193	2.32193	2.32193	2.32193	2.32193	2.32193	2.32193	2.32193	2.32193	2.32193	2.32193	2.32193	2.32193	2.32193	2.32193	2.32193	2.32193	2.32193
ABHD13	11.9873	2.32193	2.32193	2.32193	2.32193	2.32193	2.32193	2.32193	2.32193	2.32193	2.32193	2.32193	2.32193	2.32193	2.32193	2.32193	2.32193	2.32193	2.32193	2.32193	2.32193	2.32193	2.32193	2.32193	2.32193	2.32193	2.32193	2.32193	2.32193	2.32193	2.32193	2.32193	2.32193	2.32193	2.32193	2.32193	2.32193	2.32193	2.32193	2.32193	2.32193	2.32193	2.32193	2.32193	2.32193	2.32193	2.32193	2.32193	2.32193
ABHD14B	18.345	19.8539	20.6874	19.7707	19.5251	22.2489	20.2853	18.5794	20.0185	19.6409	21.0723	20.8878	20.5684	19.7742	20.0902	20.7804	19.4449	20.0152	18.9589	18.8324	21.4724	20.4057	20.2147	19.9186	19.6322	20.6566	19.4063	19.6186	19.5048	20.2049	19.3906	18.487	20.6808	19.0158	17.3564	20.9541	19.9693	20.2523	19.8113	19.1939	20.4747	20.2674	20.026	20.2499	22.141	20.2295	19.1539	18.9672	21.1222
ABHD16A	2.32193	2.32193	16.7018	14.5603	2.32193	2.32193	14.0583	2.32193	14.7747	13.8823	14.1509	14.3643	15.9008	2.32193	15.1228	13.2978	11.4357	2.32193	16.0532	2.32193	2.32193	2.32193	2.32193	2.32193	2.32193	15.7212	2.32193	14.9195	2.32193	14.7239	16.1305	16.2141	17.2242	14.5555	2.32193	17.9866	18.1184	18.0165	2.32193	2.32193	11.2527	2.32193	2.32193	16.469	12.4094	12.0224	11.6348	2.32193	15.1417
ABHD17B	2.32193	2.32193	2.32193	2.32193	2.32193	2.32193	2.32193	2.32193	2.32193	2.32193	2.32193	2.32193	2.32193	2.32193	2.32193	2.32193	2.32193	2.32193	2.32193	2.32193	2.32193	2.32193	2.32193	2.32193	2.32193	2.32193	2.32193	2.32193	2.32193	2.32193	2.32193	2.32193	2.32193	2.32193	2.32193	2.32193	2.32193	2.32193	2.32193	2.32193	2.32193	2.32193	2.32193	2.32193	2.32193	2.32193	2.32193	2.32193	2.32193
ABHD17C	2.32193	2.32193	2.32193	2.32193	2.32193	15.2845	2.32193	2.32193	2.32193	2.32193	2.32193	2.32193	2.32193	2.32193	2.32193	2.32193	2.32193	2.32193	2.32193	2.32193	2.32193	2.32193	2.32193	2.32193	2.32193	15.6419	2.32193	13.6528	2.32193	2.32193	2.32193	2.32193	2.32193	2.32193	2.32193	2.32193	2.32193	2.32193	2.32193	2.32193	11.769	2.32193	2.32193	2.32193	2.32193	2.32193	2.32193	2.32193	2.32193
ABHD2	2.32193	2.32193	2.32193	2.32193	2.32193	2.32193	2.32193	2.32193	2.32193	2.32193	2.32193	2.32193	2.32193	2.32193	2.32193	2.32193	2.32193	2.32193	2.32193	2.32193	2.32193	2.32193	2.32193	2.32193	2.32193	2.32193	2.32193	2.32193	2.32193	2.32193	2.32193	2.32193	2.32193	2.32193	2.32193	2.32193	2.32193	2.32193	2.32193	2.32193	2.32193	2.32193	2.32193	2.32193	2.32193	2.32193	2.32193	2.32193	2.32193
ABHD5	2.32193	2.32193	2.32193	2.32193	2.32193	2.32193	2.32193	2.32193	2.32193	2.32193	2.32193	2.32193	2.32193	13.5687	2.32193	2.32193	2.32193	2.32193	12.0258	2.32193	2.32193	2.32193	2.32193	2.32193	2.32193	2.32193	2.32193	2.32193	2.32193	2.32193	2.32193	2.32193	2.32193	12.9676	14.3636	2.32193	2.32193	2.32193	2.32193	2.32193	2.32193	2.32193	2.32193	2.32193	2.32193	2.32193	2.32193	2.32193	2.32193
ABHD6	2.32193	2.32193	2.32193	2.32193	2.32193	2.32193	2.32193	12.9604	2.32193	2.32193	2.32193	2.32193	2.32193	2.32193	13.4919	2.32193	2.32193	2.32193	2.32193	2.32193	2.32193	2.32193	2.32193	2.32193	2.32193	2.32193	2.32193	2.32193	2.32193	2.32193	2.32193	2.32193	11.8842	2.32193	2.32193	2.32193	2.32193	2.32193	2.32193	2.32193	2.32193	13.8078	2.32193	2.32193	2.32193	14.2504	2.32193	2.32193	2.32193
ABI1	16.3225	17.2311	15.6629	16.673	16.4379	17.6679	16.4588	2.32193	17.4906	15.2906	17.7708	2.32193	15.1981	14.6844	14.9549	14.7371	12.9784	17.4962	15.9908	12.2877	2.32193	15.1188	15.4249	16.9119	16.1758	17.1866	2.32193	17.9005	13.1147	16.2038	15.0345	18.0523	15.901	17.6194	15.178	16.6713	18.5547	16.6994	13.0189	18.3738	15.2519	13.8218	14.2023	15.1429	17.0194	14.3697	16.5007	13.7356	19.0009
ABI2	2.32193	2.32193	2.32193	2.32193	2.32193	2.32193	2.32193	2.32193	2.32193	2.32193	2.32193	2.32193	2.32193	2.32193	2.32193	2.32193	2.32193	2.32193	2.32193	2.32193	2.32193	2.32193	2.32193	2.32193	2.32193	2.32193	2.32193	2.32193	2.32193	2.32193	2.32193	2.32193	2.32193	2.32193	2.32193	2.32193	2.32193	2.32193	2.32193	2.32193	2.32193	2.32193	2.32193	2.32193	2.32193	2.32193	2.32193	2.32193	2.32193
ABI3	2.32193	2.32193	2.32193	14.8499	13.7956	2.32193	2.32193	19.6642	2.32193	12.9421	13.1131	2.32193	16.9633	20.1161	2.32193	12.6416	2.32193	13.279	2.32193	14.5846	18.9076	2.32193	2.32193	2.32193	17.0375	2.32193	2.32193	2.32193	18.7658	13.513	13.0583	2.32193	2.32193	13.605	2.32193	2.32193	20.204	12.9567	2.32193	2.32193	2.32193	2.32193	2.32193	2.32193	2.32193	2.32193	2.32193	2.32193	18.2547
ABI3BP	2.32193	2.32193	2.32193	2.32193	2.32193	2.32193	2.32193	2.32193	2.32193	2.32193	2.32193	2.32193	10.7482	2.32193	2.32193	2.32193	2.32193	2.32193	2.32193	2.32193	2.32193	2.32193	11.3219	2.32193	2.32193	2.32193	12.3691	2.32193	2.32193	2.32193	2.32193	2.32193	2.32193	2.32193	2.32193	2.32193	2.32193	2.32193	2.32193	2.32193	2.32193	11.5068	2.32193	2.32193	2.32193	2.32193	2.32193	2.32193	2.32193
ABL1	2.32193	2.32193	2.32193	2.32193	2.32193	2.32193	2.32193	2.32193	2.32193	2.32193	2.32193	2.32193	2.32193	2.32193	2.32193	2.32193	2.32193	2.32193	2.32193	2.32193	2.32193	2.32193	2.32193	2.32193	2.32193	2.32193	2.32193	2.32193	2.32193	2.32193	2.32193	2.32193	2.32193	2.32193	2.32193	2.32193	2.32193	2.32193	2.32193	10.0498	2.32193	2.32193	2.32193	2.32193	2.32193	2.32193	2.32193	2.32193	2.32193
ABLIM1	16.2415	15.449	17.0202	11.8057	15.3954	18.8211	18.9288	14.2205	17.8563	13.0032	15.8613	15.5618	14.3339	2.32193	14.5247	15.0562	2.32193	13.7164	2.32193	15.9806	15.4353	14.2371	15.7814	14.1357	12.3471	16.9656	13.8057	19.0057	2.32193	14.0934	13.7292	17.938	13.6268	13.4134	13.8736	14.3219	13.7649	14.6551	13.7977	13.4473	16.8423	2.32193	18.0774	16.9384	18.609	2.32193	16.9847	2.32193	2.32193
ABLIM2	2.32193	2.32193	2.32193	2.32193	2.32193	2.32193	2.32193	2.32193	2.32193	2.32193	2.32193	2.32193	2.32193	2.32193	2.32193	2.32193	2.32193	2.32193	2.32193	2.32193	2.32193	2.32193	2.32193	2.32193	2.32193	2.32193	2.32193	2.32193	2.32193	2.32193	2.32193	2.32193	2.32193	2.32193	2.32193	2.32193	2.32193	2.32193	2.32193	2.32193	2.32193	2.32193	2.32193	2.32193	2.32193	2.32193	2.32193	2.32193	2.32193
ABLIM3	2.32193	2.32193	2.32193	2.32193	2.32193	2.32193	2.32193	2.32193	2.32193	2.32193	2.32193	2.32193	2.32193	2.32193	2.32193	2.32193	2.32193	2.32193	2.32193	2.32193	2.32193	2.32193	2.32193	2.32193	16.1709	2.32193	12.1548	2.32193	2.32193	2.32193	2.32193	2.32193	2.32193	2.32193	2.32193	2.32193	2.32193	2.32193	2.32193	2.32193	11.8765	2.32193	2.32193	2.32193	2.32193	2.32193	2.32193	2.32193	2.32193
ABO	2.32193	2.32193	2.32193	16.9287	2.32193	2.32193	2.32193	2.32193	2.32193	2.32193	2.32193	2.32193	2.32193	2.32193	2.32193	2.32193	2.32193	17.4908	2.32193	2.32193	2.32193	2.32193	2.32193	2.32193	2.32193	2.32193	2.32193	2.32193	2.32193	2.32193	2.32193	2.32193	2.32193	2.32193	2.32193	2.32193	2.32193	2.32193	2.32193	2.32193	2.32193	2.32193	2.32193	2.32193	2.32193	2.32193	2.32193	2.32193	2.32193
ABR	2.32193	2.32193	14.1397	2.32193	17.74	18.1441	13.2467	13.2586	12.7207	15.8511	16.5087	11.0634	2.32193	15.3226	2.32193	2.32193	2.32193	15.3205	15.628	2.32193	2.32193	13.7916	2.32193	13.3691	16.1459	2.32193	13.388	2.32193	14.8975	12.4564	2.32193	15.1409	12.5934	2.32193	15.1658	14.7669	2.32193	2.32193	2.32193	15.3512	14.0967	14.4993	13.5651	15.1686	18.4696	14.4067	14.8083	2.32193	16.1574
ABT1	2.32193	2.32193	2.32193	2.32193	14.2023	2.32193	2.32193	2.32193	2.32193	2.32193	2.32193	2.32193	2.32193	12.5651	2.32193	2.32193	2.32193	2.32193	2.32193	2.32193	2.32193	2.32193	2.32193	2.32193	2.32193	2.32193	2.32193	2.32193	2.32193	2.32193	2.32193	2.32193	2.32193	14.0743	13.3636	12.2076	14.787	15.1473	2.32193	2.32193	2.32193	2.32193	2.32193	14.5639	2.32193	2.32193	2.32193	2.32193	2.32193
ABTB2	2.32193	2.32193	2.32193	2.32193	2.32193	2.32193	2.32193	2.32193	2.32193	2.32193	2.32193	2.32193	2.32193	2.32193	2.32193	2.32193	2.32193	2.32193	2.32193	2.32193	2.32193	2.32193	2.32193	2.32193	2.32193	2.32193	2.32193	2.32193	2.32193	2.32193	2.32193	2.32193	2.32193	2.32193	2.32193	2.32193	2.32193	2.32193	2.32193	2.32193	2.32193	2.32193	2.32193	2.32193	2.32193	2.32193	2.32193	2.32193	2.32193
ACAA1	17.4867	17.6408	17.4597	17.1621	18.3366	19.6064	16.8246	17.3898	18.096	20.6089	18.4621	18.2848	16.4604	16.9566	16.426	13.7803	18.815	19.6928	17.9327	17.0968	16.1281	16.2382	17.1886	17.2582	17.7352	18.7705	15.2674	16.2335	16.8618	16.0564	17.6343	17.1115	16.3831	18.5932	18.5522	19.2036	16.615	18.2748	17.1351	17.6503	18.0057	18.5867	17.5035	18.1332	17.1658	18.3024	18.0097	17.603	18.465
ACAA2	19.7777	19.4932	23.0928	18.9945	19.4231	21.2587	19.6892	19.7672	20.5543	20.9735	20.2121	19.9097	20.9683	19.258	19.041	20.5348	21.5743	19.9697	19.5634	18.5953	19.6146	19.4776	20.0681	18.833	17.7175	20.6855	20.4326	20.5188	19.143	18.7817	20.6811	23.2516	19.5421	19.5833	18.6357	19.8901	17.8786	19.6436	18.4823	20.7396	21.1992	19.2468	21.5736	19.8532	21.3431	21.6708	19.701	19.9436	22.2253
ACACA	14.076	14.42	11.3106	12.7936	15.2397	15.0115	16.9054	13.5338	14.018	14.1674	16.461	15.3779	11.5746	14.3819	14.0032	15.7949	15.957	14.8108	14.5621	13.0119	10.5411	13.2408	10.7566	16.2445	14.6206	16.5441	11.8572	2.32193	11.7607	12.3636	16.341	13.8337	14.7597	14.448	16.0998	15.3505	14.0885	14.8923	13.0583	11.8494	12.2761	16.5722	12.6439	14.4074	14.6915	13.7711	13.3772	11.9181	14.1931
ACACB	2.32193	2.32193	2.32193	2.32193	2.32193	2.32193	2.32193	2.32193	2.32193	2.32193	2.32193	2.32193	2.32193	2.32193	2.32193	2.32193	2.32193	2.32193	2.32193	2.32193	2.32193	2.32193	2.32193	2.32193	2.32193	2.32193	2.32193	2.32193	2.32193	2.32193	2.32193	2.32193	2.32193	2.32193	2.32193	2.32193	2.32193	2.32193	2.32193	2.32193	2.32193	2.32193	2.32193	2.32193	2.32193	2.32193	2.32193	2.32193	2.32193
ACAD10	2.32193	12.5483	13.5338	12.6926	15.5148	16.5361	10.9801	11.8803	2.32193	13.9864	12.5191	16.7488	14.7767	14.4486	11.5018	11.2348	15.296	13.8208	14.1517	2.32193	15.1639	2.32193	17.5636	12.9748	2.32193	15.5597	13.7534	11.2467	11.6393	12.6573	2.32193	12.8078	13.1033	13.5922	15.7791	14.1807	12.577	13.3608	12.4435	14.8218	15.7654	15.7839	13.4793	13.1501	16.9626	12.9658	15.3775	12.1421	17.1694
ACAD11	2.32193	2.32193	2.32193	2.32193	2.32193	2.32193	2.32193	2.32193	2.32193	2.32193	2.32193	2.32193	2.32193	2.32193	2.32193	2.32193	2.32193	2.32193	2.32193	2.32193	2.32193	2.32193	2.32193	2.32193	2.32193	2.32193	2.32193	2.32193	2.32193	2.32193	2.32193	2.32193	2.32193	2.32193	2.32193	2.32193	2.32193	2.32193	2.32193	2.32193	2.32193	2.32193	2.32193	2.32193	2.32193	2.32193	2.32193	2.32193	2.32193
ACAD8	14.6286	2.32193	13.0701	15.4802	15.8337	15.9813	14.7318	15.2743	15.6391	14.0793	16.0682	15.4153	15.2508	2.32193	12.8238	13.5899	2.32193	14.4551	12.1799	14.4278	16.4908	10.388	15.4893	13.5105	15.8604	14.2371	14.5764	15.7411	15.0362	13.4564	14.3894	15.3813	14.9952	19.9699	2.32193	15.7875	14.897	2.32193	14.464	14.1946	14.4448	15.7778	14.0802	15.3581	2.32193	2.32193	15.9624	2.32193	17.4937
ACAD9	2.32193	16.1898	17.7613	16.289	16.2956	17.3535	14.5998	14.7175	15.614	17.8688	17.1701	16.3759	16.4875	17.1633	16.965	15.4223	17.9898	17.3387	16.2823	15.5707	17.6863	15.0276	16.219	17.7768	17.3302	17.7558	16.7488	15.6396	17.3599	14.8846	14.8445	17.3472	16.6822	15.312	17.13	16.1815	17.077	16.4178	15.6214	17.6776	17.5589	17.4496	16.7113	14.3799	16.4305	18.2805	16.7245	15.7424	16.4134
ACADL	2.32193	2.32193	2.32193	2.32193	2.32193	2.32193	2.32193	2.32193	2.32193	2.32193	2.32193	2.32193	2.32193	2.32193	2.32193	2.32193	2.32193	2.32193	2.32193	2.32193	2.32193	2.32193	2.32193	2.32193	2.32193	2.32193	2.32193	2.32193	2.32193	2.32193	2.32193	2.32193	2.32193	2.32193	2.32193	2.32193	2.32193	2.32193	2.32193	2.32193	2.32193	2.32193	2.32193	2.32193	2.32193	2.32193	2.32193	2.32193	2.32193
ACADM	18.9767	2.32193	16.9076	15.4477	15.6665	18.5258	17.2092	16.6082	16.7662	2.32193	17.585	18.9922	16.6994	15.6342	16.6552	16.843	18.2697	17.5315	14.7403	16.2313	18.5357	17.1753	18.1355	16.3412	17.0585	17.306	17.2904	19.0674	17.3151	17.0624	11.3498	18.8053	15.7324	2.32193	15.1524	18	15.8423	17.4947	15.0271	18.3683	17.545	14.1532	13.8376	15.5489	12.6165	16.6932	12.1643	2.32193	18.0868
ACADS	16.8105	18.5062	19.3279	18.1604	17.8237	20.3167	18.6226	13.4729	17.2709	18.6786	19.4722	18.3028	17.9882	18.5766	16.9047	17.7542	18.1942	17.6506	16.7933	17.2737	20.1302	16.294	19.085	18.2761	15.6798	17.4951	17.8018	17.0789	17.0337	16.9725	16.8821	18.6923	18.0096	18.2618	16.1613	18.5251	2.32193	17.8121	18.2139	18.6024	20.9692	19.0022	17.4481	20.029	20.0435	19.8066	18.2443	18.5072	20.0372
ACADSB	18.9768	15.4473	18.0372	16.2391	13.9908	18.6843	17.9742	16.9529	13.3021	14.0137	18.1968	18.9276	17.3212	13.7576	17.7699	18.5184	12.8017	17.9305	16.2996	11.9144	18.315	17.426	15.5053	16.271	15.4153	16.3276	15.4937	12.3304	16.289	18.1383	15.5998	15.7852	11.8337	15.9701	15.6433	15.7954	14.2659	16.8396	12.2703	16.3716	15.7682	16.7263	13.981	15.5396	2.32193	16.7546	15.5034	13.5265	15.4186
ACADVL	22.2813	20.0584	21.1906	19.4289	18.7167	21.2575	20.0912	18.7861	20.3427	20.8811	20.2468	20.6685	19.9166	19.3519	18.5425	19.1002	21.196	19.7542	17.4512	19.3982	20.4847	17.4085	20.7479	19.597	19.7312	20.8065	19.3682	18.9062	20.3524	19.4312	19.7591	21.5176	19.9195	19.1811	18.9787	19.6428	17.7734	20.3669	17.4355	20.8511	20.1516	18.2199	18.7167	20.872	20.2444	20.5718	19.8854	18.3918	21.4794
ACAN	2.32193	2.32193	2.32193	9.12928	10.6348	2.32193	2.32193	2.32193	2.32193	2.32193	2.32193	2.32193	2.32193	2.32193	2.32193	2.32193	2.32193	2.32193	2.32193	2.32193	2.32193	2.32193	2.32193	2.32193	2.32193	2.32193	2.32193	2.32193	2.32193	2.32193	2.32193	11.2408	2.32193	2.32193	2.32193	2.32193	2.32193	2.32193	13.5687	2.32193	2.32193	11.7099	2.32193	2.32193	2.32193	2.32193	2.32193	11.5459	2.32193
ACAP1	2.32193	2.32193	2.32193	2.32193	2.32193	2.32193	2.32193	2.32193	2.32193	2.32193	2.32193	2.32193	2.32193	2.32193	2.32193	2.32193	2.32193	2.32193	2.32193	2.32193	2.32193	2.32193	2.32193	2.32193	2.32193	2.32193	2.32193	2.32193	2.32193	2.32193	2.32193	2.32193	2.32193	2.32193	2.32193	2.32193	2.32193	2.32193	2.32193	2.32193	2.32193	12.1228	2.32193	2.32193	2.32193	2.32193	2.32193	2.32193	12.7334
ACAP2	15.7972	2.32193	2.32193	2.32193	2.32193	2.32193	13.3049	12.4357	2.32193	2.32193	2.32193	2.32193	2.32193	14.5567	14.0609	2.32193	14.734	2.32193	13.7742	2.32193	2.32193	2.32193	2.32193	15.7281	11.0634	13.9864	2.32193	2.32193	2.32193	2.32193	2.32193	13.7078	12.0498	13.8889	12.9458	14.0835	2.32193	13.4147	13.3021	15.8901	14.913	15.156	13.577	14.8504	14.7824	2.32193	2.32193	2.32193	2.32193
ACAP3	2.32193	2.32193	2.32193	2.32193	2.32193	2.32193	2.32193	2.32193	2.32193	2.32193	2.32193	2.32193	2.32193	2.32193	2.32193	2.32193	2.32193	2.32193	2.32193	2.32193	2.32193	2.32193	2.32193	2.32193	2.32193	2.32193	2.32193	2.32193	2.32193	2.32193	2.32193	2.32193	2.32193	2.32193	2.32193	2.32193	2.32193	2.32193	2.32193	2.32193	2.32193	2.32193	2.32193	2.32193	2.32193	2.32193	2.32193	2.32193	2.32193
ACAT1	19.4757	19.3156	19.7786	19.7572	20.9441	19.4199	20.4242	20.3396	20.4714	19.5595	21.0837	20.3004	19.9594	20.4139	20.1904	18.989	20.5652	20.562	20.3893	18.8043	19.5945	19.4836	20.2516	19.6566	20.0846	19.4189	19.995	17.8623	18.9199	17.6906	19.4689	20.3604	18.745	18.837	20.7396	19.1124	18.4748	18.3163	22.0622	18.9754	19.8059	20.8265	20.7505	20.8908	19.4536	19.5941	19.3768	19.81	19.9939
ACAT2	17.4017	15.2823	17.3125	17.2345	18.3784	15.4213	15.2404	15.6904	16.7043	19.2887	18.4442	19.7991	18.821	2.32193	16.7228	16.6695	15.0396	19.2847	15.6433	14.1365	15.0119	17.5583	13.3512	16.6187	15.0959	18.7138	18.1723	17.6162	16.0375	16.9675	18.2199	16.7014	18.4385	16.8867	16.6754	17.6824	17.7159	17.5606	16.0484	18.0168	13.9846	17.3214	14.4428	16.2196	15.0375	17.4852	2.32193	2.32193	15.8359
ACBD3	18.9025	13.365	14.0558	15.2175	15.8695	17.2054	15.1131	14.6784	20.0257	17.2435	16.6938	17.0389	15.6651	14.0014	14.3085	14.6723	13.0119	16.0882	14.632	14.3078	15.5332	14.4278	15.3471	14.4499	12.4331	16.8289	16.1582	18.1698	16.728	16.1311	16.9698	14.8253	16.2701	15.3283	14.6512	15.5031	17.2172	17.0815	15.3806	17.1576	15.5498	15.2899	15.1433	16.2484	14.5179	14.1791	15.2243	14.9444	18.2863
ACBD5	2.32193	2.32193	14.5787	2.32193	2.32193	13.4831	16.2969	16.4613	16.2114	18.0371	18.1956	2.32193	2.32193	14.183	16.634	2.32193	13.4653	18.3079	16.0195	2.32193	15.8379	15.8968	14.9467	2.32193	2.32193	18.563	2.32193	17.5666	16.7149	16.1341	17.3411	2.32193	16.1613	2.32193	2.32193	2.32193	2.32193	14.0835	2.32193	2.32193	17.0151	2.32193	2.32193	2.32193	10.4615	13.9694	14.6684	2.32193	14.6211
ACBD6	2.32193	2.32193	2.32193	2.32193	2.32193	2.32193	2.32193	2.32193	2.32193	2.32193	2.32193	2.32193	2.32193	2.32193	2.32193	2.32193	11.744	2.32193	2.32193	2.32193	2.32193	2.32193	2.32193	2.32193	2.32193	12.7099	2.32193	2.32193	2.32193	2.32193	2.32193	2.32193	2.32193	12.9031	12.3443	2.32193	2.32193	2.32193	2.32193	2.32193	2.32193	2.32193	2.32193	2.32193	2.32193	2.32193	2.32193	12.0119	2.32193
ACE	2.32193	2.32193	2.32193	2.32193	2.32193	2.32193	2.32193	2.32193	2.32193	2.32193	2.32193	2.32193	2.32193	2.32193	2.32193	2.32193	2.32193	2.32193	13.6926	2.32193	2.32193	2.32193	2.32193	2.32193	2.32193	2.32193	2.32193	2.32193	2.32193	14.0634	13.4014	2.32193	2.32193	2.32193	2.32193	2.32193	2.32193	2.32193	2.32193	2.32193	2.32193	12.6528	2.32193	2.32193	2.32193	2.32193	2.32193	2.32193	2.32193
ACE2	2.32193	2.32193	2.32193	2.32193	16.0291	2.32193	2.32193	2.32193	2.32193	2.32193	2.32193	2.32193	13.9576	2.32193	2.32193	2.32193	2.32193	2.32193	2.32193	2.32193	2.32193	2.32193	2.32193	2.32193	2.32193	2.32193	2.32193	2.32193	2.32193	2.32193	2.32193	2.32193	2.32193	17.3446	16.3917	14.4213	2.32193	16.3731	2.32193	2.32193	2.32193	15.1776	2.32193	2.32193	2.32193	2.32193	2.32193	2.32193	2.32193
ACHE	2.32193	2.32193	2.32193	2.32193	2.32193	2.32193	2.32193	2.32193	2.32193	2.32193	2.32193	2.32193	2.32193	2.32193	2.32193	2.32193	2.32193	2.32193	2.32193	2.32193	2.32193	2.32193	2.32193	2.32193	14.4975	2.32193	2.32193	2.32193	2.32193	2.32193	2.32193	2.32193	2.32193	2.32193	2.32193	2.32193	2.32193	2.32193	2.32193	2.32193	2.32193	2.32193	2.32193	2.32193	2.32193	2.32193	2.32193	2.32193	2.32193
ACIN1	16.1649	16.0286	16.5912	16.5018	16.8615	16.8989	16.0804	16.8623	16.6021	16.5948	17.6743	16.7889	16.3191	18.7813	16.9228	17.4979	17.8142	17.3802	17.3568	16.5408	17.2908	15.8923	16.7071	17.063	15.5528	17.5139	15.5998	18.7303	16.6052	14.5043	15.5124	17.0002	16.874	16.309	16.573	16.9442	14.9102	17.0018	16.6266	16.7973	18.4204	17.6371	17.6308	16.4637	17.494	16.1971	17.1442	16.578	16.3772
ACLY	18.4882	19.3369	19.0159	18.5687	19.5239	19.3793	20.2317	18.9936	19.9004	19.0799	18.6231	19.462	18.9156	18.8279	18.5543	18.1466	18.6876	18.8406	19.1519	19.6271	18.1818	18.4958	19.2231	20.4283	20.1927	20.3567	18.1363	14.6756	19.1015	18.5231	17.0187	18.926	20.8692	19.2918	20.1387	19.8604	19.2157	19.8474	20.1296	18.3441	19.5161	20.5392	18.3342	20.5923	19.6806	19.9436	20.7628	18.9082	18.6722
ACN9	2.32193	2.32193	2.32193	2.32193	2.32193	2.32193	2.32193	2.32193	2.32193	2.32193	2.32193	2.32193	2.32193	2.32193	2.32193	2.32193	2.32193	2.32193	2.32193	2.32193	2.32193	2.32193	2.32193	2.32193	2.32193	2.32193	2.32193	2.32193	2.32193	2.32193	2.32193	2.32193	2.32193	2.32193	2.32193	2.32193	2.32193	2.32193	2.32193	2.32193	2.32193	2.32193	2.32193	2.32193	2.32193	2.32193	2.32193	2.32193	2.32193
ACO1	18.4429	18.5618	19.5446	18.1607	18.5988	20.0024	17.7265	18.9807	18.3111	18.7146	19.8097	19.2998	18.9457	19.2463	17.6668	18.2275	18.9092	19.5624	19.0939	18.3442	17.5401	17.2788	18.42	18.686	17.6137	18.2057	17.8738	17.7887	17.862	17.8902	17.8877	17.6925	18.9195	18.8831	19.3012	19.1966	18.6946	19.132	18.4175	18.7077	18.059	18.819	16.6521	18.8912	19.2826	19.1169	18.5065	18.2987	19.1511
ACO2	20.4959	18.3562	20.6986	18.8849	19.208	20.7309	19.3235	18.1515	19.1623	20.2585	20.4101	18.9123	18.5597	20.0765	20.2018	19.1057	19.7889	19.4757	19.1607	17.7843	18.6185	18.9278	20.3154	19.5409	18.7922	19.6801	19.0968	21.4764	19.1856	19.4232	19.0548	20.8613	19.0007	19.6461	19.8436	20.3081	18.9973	19.7528	18.9866	19.7166	20.3853	20.0166	19.1234	20.2732	20.7428	20.4471	19.3504	19.5092	22.1304
ACOT1	2.32193	2.32193	2.32193	2.32193	2.32193	2.32193	2.32193	2.32193	2.32193	2.32193	2.32193	2.32193	2.32193	2.32193	2.32193	2.32193	2.32193	2.32193	2.32193	2.32193	2.32193	2.32193	2.32193	2.32193	2.32193	2.32193	2.32193	2.32193	2.32193	2.32193	2.32193	2.32193	2.32193	2.32193	2.32193	2.32193	2.32193	2.32193	2.32193	2.32193	2.32193	2.32193	2.32193	2.32193	2.32193	2.32193	2.32193	2.32193	2.32193
ACOT11	2.32193	2.32193	15.917	2.32193	10.3219	16.8347	2.32193	2.32193	19.1695	17.5567	2.32193	18.7651	12.6027	2.32193	14.3505	14.2152	15.7659	13.5603	2.32193	2.32193	14.7592	14.2061	2.32193	2.32193	2.32193	15.7121	2.32193	2.32193	2.32193	2.32193	12.6439	16.3524	2.32193	2.32193	2.32193	2.32193	2.32193	2.32193	2.32193	15.8642	14.7778	13.4134	15.1062	2.32193	2.32193	2.32193	2.32193	2.32193	14.9306
ACOT13	18.5671	16.0716	20.4262	16.0377	16.2752	16.4363	19.5573	15.9373	18.5151	18.633	18.8272	20.2425	20.197	15.4987	19.1037	19.5984	18.1947	2.32193	18.4735	17.5821	20.4313	16.2205	21.2325	2.32193	2.32193	2.32193	17.2105	19.2175	2.32193	2.32193	16.3813	20.3342	19.5712	2.32193	2.32193	20.9627	19.6403	20.3128	17.0089	21.2583	21.034	17.2283	19.6547	18.0317	20.7186	17.0307	17.7855	15.892	16.3024
ACOT2	2.32193	2.32193	17.1709	2.32193	2.32193	2.32193	2.32193	2.32193	2.32193	2.32193	2.32193	2.32193	2.32193	2.32193	2.32193	2.32193	2.32193	2.32193	2.32193	2.32193	2.32193	2.32193	2.32193	2.32193	2.32193	2.32193	2.32193	2.32193	2.32193	2.32193	2.32193	2.32193	2.32193	2.32193	2.32193	2.32193	13.4435	2.32193	2.32193	2.32193	2.32193	2.32193	2.32193	2.32193	2.32193	2.32193	2.32193	2.32193	2.32193
ACOT7	17.3397	18.5437	17.3012	18.9266	19.9413	20.5329	20.908	19.3048	20.3365	18.9024	20.7475	21.0986	18.3659	19.1582	18.9438	17.8332	17.7379	20.7569	18.0341	18.7449	17.7483	18.6074	17.6065	21.0425	17.7735	21.3103	17.506	17.195	21.0836	19.0917	18.3191	21.0072	20.7607	20.64	20.1579	19.7995	19.9123	19.5216	16.9892	21.3062	15.7961	19.3053	17.2369	18.1664	16.7554	17.6489	19.1287	15.2307	20.4613
ACOT8	2.32193	14.4376	13.7078	14.3704	14.8267	2.32193	2.32193	15.122	13.4054	17.6806	12.2288	15.0814	17.5276	17.9168	16.9896	2.32193	15.2007	16.7187	2.32193	14.605	2.32193	13.508	2.32193	13.1846	2.32193	14.8553	13.0785	2.32193	14.5332	2.32193	15.046	2.32193	15.3481	15.6317	15.6682	15.7239	15.0609	16.0668	2.32193	19.6181	2.32193	16.8499	14.24	15.3314	2.32193	2.32193	15.6492	2.32193	2.32193
ACOT9	17.4748	14.7126	17.1014	15.0992	18.661	16.4012	15.3806	16.2116	18.1045	15.6817	16.87	18.0819	17.2961	16.7669	17.5674	17.9627	14.8746	18.3246	18.1551	17.7564	18.3077	17.7423	16.9225	15.819	17.7159	16.3989	16.5578	16.4483	17.3547	14.0224	14.2892	15.6679	16.5624	18.8893	17.8993	16.805	16.3424	16.2852	16.0319	18.1414	18.0125	16.9516	16.6231	17.7372	17.8181	16.802	17.6738	18.2451	16.8153
ACOX1	15.7916	15.0735	18.5552	15.3063	16.4987	17.8002	16.4928	14.1643	16.8374	16.5141	15.1977	15.1524	18.1048	18.9505	17.3025	15.9401	19.4151	14.9426	17.5038	14.081	2.32193	14.8846	17.0767	15.1421	14.3233	16.9343	14.4723	11.5793	14.1737	13.8267	14.8803	2.32193	16.3459	18.4326	18.4533	18.051	15.0988	18.423	17.3445	2.32193	17.989	16.8585	17.1098	15.616	19.3795	18.7679	18.6849	14.616	17.7758
ACOX2	2.32193	2.32193	2.32193	2.32193	2.32193	15.499	15.6948	2.32193	2.32193	2.32193	2.32193	14.3595	2.32193	2.32193	2.32193	2.32193	11.2408	14.0206	2.32193	2.32193	2.32193	2.32193	12.577	2.32193	12.1768	14.9111	2.32193	13.577	2.32193	2.32193	2.32193	2.32193	2.32193	2.32193	2.32193	2.32193	2.32193	2.32193	2.32193	2.32193	12.3415	2.32193	9.49185	2.32193	2.32193	13.5387	13.4081	2.32193	11.8258
ACOX3	13.9667	2.32193	2.32193	2.32193	2.32193	15.0323	13.0276	2.32193	2.32193	15.4496	2.32193	2.32193	15.569	16.6966	2.32193	2.32193	14.8727	13.7324	2.32193	2.32193	2.32193	2.32193	2.32193	2.32193	13.5875	2.32193	13.8188	2.32193	2.32193	2.32193	2.32193	2.32193	13.6751	14.0362	10.7142	2.32193	2.32193	13.9979	13.8523	11.6839	12.863	15.6994	14.7628	15.7448	2.32193	16.0839	13.9558	13.2935	15.7495
ACP1	19.5112	18.8033	19.0591	19.0765	19.8583	20.2411	19.7605	19.4346	21.4168	20.8947	19.7467	20.2193	19.8912	19.2082	19.9242	20.1145	18.0723	20.3708	20.2526	19.6259	20.2091	20.0259	19.2146	20.4361	20.3349	20.7677	18.7458	20.9436	19.6619	19.6106	19.446	21.4967	20.0308	19.4352	16.9745	20.4002	20.644	20.2031	18.2688	20.1967	19.1811	16.3319	17.4442	18.2474	18.2135	17.2814	16.583	15.6413	20.1642
ACP2	16.4229	2.32193	16.6145	2.32193	2.32193	16.9657	15.0718	16.8579	13.292	13.605	14.4937	16.8777	2.32193	2.32193	2.32193	15.337	2.32193	2.32193	13.5006	16.78	15.7196	14.1469	2.32193	15.3049	16.3413	16.7608	15.6847	17.409	16.3716	16.1662	16.0165	12.7628	15.79	2.32193	2.32193	16.4101	16.8512	17.5175	2.32193	2.32193	2.32193	2.32193	14.1923	2.32193	2.32193	16.7985	16.8022	2.32193	2.32193
ACP5	15.1619	2.32193	2.32193	15.7393	15.4321	2.32193	15.3533	16.1339	2.32193	14.5447	2.32193	13.3934	13.9485	15.3209	2.32193	2.32193	2.32193	14.1846	2.32193	13.6484	2.32193	2.32193	2.32193	14.7207	2.32193	2.32193	2.32193	2.32193	14.7966	13.6662	15.6277	2.32193	2.32193	16.3325	14.4252	2.32193	14.4831	15.4618	13.5899	12.6684	2.32193	2.32193	2.32193	16.006	2.32193	15.1062	2.32193	16.7601	14.1984
ACPP	2.32193	16.7913	18.1195	2.32193	2.32193	14.1244	12.9586	2.32193	2.32193	13.4331	2.32193	2.32193	2.32193	2.32193	2.32193	2.32193	2.32193	2.32193	2.32193	2.32193	2.32193	2.32193	13.6461	2.32193	2.32193	21.6278	2.32193	2.32193	2.32193	19.0735	2.32193	2.32193	14.5471	2.32193	2.32193	13.7885	2.32193	2.32193	2.32193	2.32193	14.7078	2.32193	2.32193	2.32193	14.8975	2.32193	2.32193	2.32193	2.32193
ACSBG1	2.32193	2.32193	2.32193	2.32193	2.32193	2.32193	2.32193	2.32193	2.32193	2.32193	2.32193	2.32193	2.32193	2.32193	2.32193	2.32193	2.32193	2.32193	2.32193	2.32193	2.32193	2.32193	2.32193	2.32193	12.9476	2.32193	2.32193	2.32193	2.32193	2.32193	2.32193	2.32193	2.32193	2.32193	2.32193	2.32193	2.32193	2.32193	2.32193	2.32193	2.32193	2.32193	2.32193	2.32193	2.32193	2.32193	2.32193	2.32193	2.32193
ACSF2	13.8238	2.32193	16.341	14.0224	12.1674	16.9497	13.2877	15.2556	2.32193	15.4972	16.2473	17.0777	16.2683	15.6866	15.0276	13.6937	15.6784	15.8213	13.4602	13.2848	17.2899	2.32193	14.8927	14.5651	15.2164	2.32193	2.32193	16.3039	16.8487	12.4067	13.416	13.7916	15.4821	14.6607	15.574	16.8787	12.9218	17.2372	2.32193	2.32193	15.2801	16.6881	2.32193	15.7708	17.6951	16.4014	13.6131	14.271	15.4793
ACSF3	14.5852	16.5902	16.5425	15.1357	15.7495	14.4265	14.2333	13.0464	2.32193	16.9713	16.2591	16.5633	15.3904	17.7145	16.8366	15.7172	16.0208	16.7765	14.6556	15.3632	19.1274	14.076	17.1012	16.8264	11.8098	13.4831	14.7695	13.9181	13.4538	14.7597	15.4275	15.5928	16.2796	15.0014	14.9485	15.3836	13.6073	15.2356	2.32193	15.7236	16.8324	15.6073	14.697	15.7137	17.1901	17.3335	15.8768	14.6091	16.4342
ACSL1	17.1948	16.0443	15.2801	15.388	17.356	16.2692	15.7842	14.6331	14.4127	15.1465	13.8659	17.825	13.0735	13.0818	14.1341	15.5142	2.32193	14.8894	15.4599	13.6165	17.1676	14.8669	14.9485	16.366	15.718	16.4067	12.2497	2.32193	16.1568	16.2883	14.4596	14.9045	2.32193	15.9132	16.7308	19.0107	14.9435	14.5957	12.7313	15.4402	14.9721	12.8994	2.32193	15.6208	12.4252	16.2408	14.9265	13.5411	14.0718
ACSL3	16.2397	2.32193	16.7852	16.1934	17.7611	16.3533	17.2875	16.9048	18.3355	16.8601	17.756	17.7159	17.3153	17.5033	17.1723	2.32193	16.5294	17.9627	18.3498	16.4198	17.7068	15.6762	14.5265	16.8533	2.32193	17.4901	16.7807	2.32193	2.32193	14.9815	16.6672	15.9799	16.7923	15.2333	16.8465	17.4762	16.1609	15.9274	16.1057	16.3651	17.5033	17.2094	17.9416	17.6588	15.6548	16.6081	16.226	16.3823	2.32193
ACSL4	14.2863	15.4074	2.32193	2.32193	17.0392	2.32193	2.32193	2.32193	2.32193	19.0972	17.7182	16.8763	2.32193	17.2446	17.2375	2.32193	2.32193	17.7549	17.9068	16.9875	2.32193	12.6325	2.32193	17.6034	2.32193	2.32193	2.32193	2.32193	16.6955	13.5105	2.32193	2.32193	15.7422	15.2681	15.3796	16.3821	14.9242	15.5981	15.3226	14.8923	2.32193	16.596	17.2982	2.32193	2.32193	2.32193	2.32193	16.1715	2.32193
ACSL5	15.2057	17.1064	17.8802	17.2614	17.7807	18.8289	15.923	14.8998	17.1937	19.3212	18.3799	17.9583	17.8619	18.1485	18.9737	18.4799	17.259	18.0384	17.4772	16.0864	18.3705	19.442	19.0174	18.178	2.32193	16.9373	17.0304	18.2928	17.9424	15.7949	17.2579	16.5291	18.867	19.3152	18.9615	17.9608	16.718	19.3009	14.9721	16.8809	18.2453	19.1831	17.0808	18.4053	19.1703	18.2697	18.9851	16.3897	17.8531
ACSL6	2.32193	2.32193	2.32193	2.32193	2.32193	2.32193	2.32193	2.32193	2.32193	2.32193	2.32193	2.32193	2.32193	14.0893	2.32193	2.32193	2.32193	2.32193	2.32193	2.32193	2.32193	2.32193	2.32193	2.32193	17.2379	2.32193	2.32193	2.32193	2.32193	2.32193	2.32193	2.32193	2.32193	2.32193	2.32193	2.32193	2.32193	2.32193	2.32193	2.32193	2.32193	2.32193	2.32193	2.32193	2.32193	2.32193	2.32193	2.32193	2.32193
ACSM3	13.0102	15.777	17.5433	2.32193	2.32193	15.8915	10.7977	2.32193	2.32193	17.1628	11.6926	13.4602	13.7926	16.3426	10.8918	12.7916	17.6295	2.32193	2.32193	2.32193	17.2777	11.7356	14.1357	14.9792	2.32193	2.32193	15.1658	2.32193	16.2772	12.7228	2.32193	16.9883	17.006	2.32193	2.32193	2.32193	2.32193	2.32193	2.32193	14.0005	12.8376	2.32193	2.32193	15.7618	12.7773	2.32193	2.32193	2.32193	16.5179
ACSM4	2.32193	2.32193	2.32193	2.32193	2.32193	2.32193	2.32193	2.32193	2.32193	13.329	2.32193	2.32193	2.32193	2.32193	2.32193	2.32193	2.32193	2.32193	2.32193	2.32193	2.32193	2.32193	2.32193	2.32193	2.32193	2.32193	2.32193	2.32193	2.32193	2.32193	2.32193	14.6472	2.32193	2.32193	2.32193	2.32193	2.32193	2.32193	2.32193	2.32193	2.32193	2.32193	2.32193	2.32193	2.32193	2.32193	2.32193	2.32193	2.32193
ACSM5	2.32193	2.32193	2.32193	2.32193	2.32193	2.32193	2.32193	2.32193	2.32193	2.32193	2.32193	2.32193	2.32193	2.32193	2.32193	2.32193	2.32193	2.32193	2.32193	2.32193	2.32193	2.32193	17.0519	2.32193	2.32193	2.32193	2.32193	2.32193	2.32193	2.32193	2.32193	2.32193	2.32193	2.32193	2.32193	2.32193	2.32193	2.32193	2.32193	2.32193	2.32193	2.32193	2.32193	2.32193	2.32193	2.32193	2.32193	2.32193	2.32193
ACSS1	16.1877	2.32193	15.913	15.9281	18.246	14.6348	2.32193	15.1357	16.8114	18.7622	17.0808	18.1399	16.2864	18.873	16.7332	14.887	17.9124	16.7046	2.32193	2.32193	15.8223	18.3035	19.2902	15.1842	15.9855	17.3247	2.32193	15.3408	2.32193	15.1269	14.3697	14.3745	15.4216	16.3099	18.667	14.913	12.7752	18.1266	2.32193	15.9981	19.09	17.0626	18.0196	16.4613	19.4014	2.32193	18.3523	2.32193	16.9662
ACSS2	14.495	14.6662	14.9721	15.4153	17.0086	14.3198	14.8153	14.6953	13.9293	17.2368	15.4695	15.6073	11.1163	16.8302	16.8525	2.32193	16.292	16.3246	13.2015	14.2205	15.471	15.9937	2.32193	17.597	2.32193	15.6847	13.3934	2.32193	14.1155	17.5967	12.888	15.5946	14.6217	16.414	15.7252	17.4361	16.641	17.3714	16.052	17.0697	2.32193	16.0532	2.32193	15.9109	14.6904	15.015	14.4608	14.906	14.3092
ACSS3	2.32193	2.32193	2.32193	2.32193	2.32193	2.32193	10.5018	2.32193	2.32193	2.32193	2.32193	2.32193	2.32193	2.32193	2.32193	19.2376	2.32193	2.32193	12.5314	2.32193	2.32193	2.32193	2.32193	2.32193	19.1233	2.32193	2.32193	2.32193	2.32193	2.32193	2.32193	2.32193	2.32193	2.32193	2.32193	2.32193	2.32193	2.32193	2.32193	2.32193	2.32193	2.32193	2.32193	2.32193	2.32193	2.32193	2.32193	2.32193	2.32193
ACTA1	2.32193	2.32193	2.32193	2.32193	2.32193	2.32193	2.32193	2.32193	2.32193	2.32193	2.32193	2.32193	2.32193	2.32193	2.32193	2.32193	25.1744	2.32193	2.32193	2.32193	2.32193	2.32193	2.32193	2.32193	2.32193	2.32193	2.32193	2.32193	2.32193	2.32193	2.32193	2.32193	2.32193	2.32193	2.32193	2.32193	2.32193	2.32193	2.32193	25.7393	2.32193	2.32193	25.2407	2.32193	2.32193	2.32193	2.32193	25.9075	2.32193
ACTBL2	24.8907	2.32193	2.32193	24.67	24.6439	2.32193	2.32193	24.9919	25.0454	24.5095	24.9176	2.32193	23.2061	2.32193	22.463	2.32193	2.32193	24.5969	23.3149	2.32193	2.32193	23.1852	21.5644	2.32193	2.32193	2.32193	2.32193	23.0781	2.32193	23.8672	24.3334	25.4617	2.32193	24.9331	24.7827	24.7734	24.6597	2.32193	21.528	25.4381	21.9961	23.6917	24.5923	25.8104	2.32193	2.32193	2.32193	2.32193	25.6384
ACTG1	2.32193	2.32193	2.32193	2.32193	2.32193	2.32193	2.32193	2.32193	2.32193	2.32193	2.32193	2.32193	2.32193	2.32193	2.32193	2.32193	2.32193	2.32193	2.32193	2.32193	2.32193	2.32193	2.32193	2.32193	2.32193	2.32193	2.32193	2.32193	2.32193	2.32193	2.32193	2.32193	2.32193	2.32193	2.32193	2.32193	2.32193	2.32193	2.32193	2.32193	2.32193	2.32193	2.32193	2.32193	2.32193	2.32193	2.32193	2.32193	28.2866
ACTL6A	18.1483	18.0723	18.277	17.4473	18.4659	18.4719	18.1583	17.7902	17.6824	19.2039	18.6976	18.8037	18.5872	17.6458	17.5389	18.5795	16.9083	18.705	18.4449	16.5928	17.3654	18.4635	16.7796	18.9817	18.403	19.921	15.3826	19.378	17.713	18.2117	17.5682	19.2853	17.6572	18.3801	19.653	18.7636	17.747	19.7993	16.8416	16.4029	17.0831	19.074	16.9483	18.4293	19.2965	17.7991	19.0288	18.8732	19.8323
ACTL8	2.32193	2.32193	2.32193	2.32193	2.32193	2.32193	2.32193	2.32193	2.32193	16.0969	2.32193	2.32193	2.32193	2.32193	2.32193	2.32193	2.32193	2.32193	2.32193	2.32193	2.32193	2.32193	2.32193	2.32193	2.32193	2.32193	2.32193	2.32193	2.32193	2.32193	2.32193	2.32193	2.32193	2.32193	2.32193	2.32193	13.9256	2.32193	2.32193	2.32193	2.32193	2.32193	2.32193	2.32193	2.32193	2.32193	2.32193	2.32193	2.32193
ACTN1	21.5506	22.5317	22.6505	21.7733	22.6696	22.7879	21.5437	22.5366	22.1062	23.094	23.0723	22.1755	22.0456	22.0105	22.0328	22.1454	20.8704	22.1741	21.5299	21.9063	22.3119	22.1904	23.44	22.2654	20.2903	22.2076	22.5379	22.3125	22.2912	21.5121	22.015	22.1509	20.773	23.26	23.9353	22.3073	21.9243	22.5659	22.3313	21.116	21.1696	22.5861	20.4435	22.1089	22.7289	22.1018	22.2472	23.1293	21.4697
ACTN2	19.9003	19.0783	19.5467	19.4751	20.2515	19.7277	19.8253	20.1353	19.8988	20.5883	20.5641	19.5946	18.6851	19.0493	19.2923	2.32193	18.7876	19.6084	19.5357	20.1894	18.7994	2.32193	18.2605	19.7778	18.6325	18.9569	19.6703	20.0007	19.197	18.5537	19.5079	19.6253	19.8477	19.9258	19.7288	2.32193	2.32193	2.32193	2.32193	17.8576	2.32193	19.4452	19.3208	20.4724	2.32193	18.7058	19.3788	20.8114	19.3044
ACTN3	2.32193	2.32193	2.32193	2.32193	2.32193	2.32193	2.32193	2.32193	2.32193	2.32193	2.32193	2.32193	2.32193	2.32193	2.32193	2.32193	2.32193	2.32193	2.32193	2.32193	2.32193	2.32193	2.32193	2.32193	2.32193	2.32193	2.32193	2.32193	2.32193	2.32193	2.32193	2.32193	2.32193	2.32193	2.32193	2.32193	2.32193	2.32193	2.32193	2.32193	2.32193	2.32193	2.32193	2.32193	2.32193	2.32193	2.32193	2.32193	2.32193
ACTN4	22.4686	22.5729	22.7809	21.9336	22.9846	23.3429	21.818	22.3045	22.632	23.0214	23.3688	22.4304	22.1904	22.5962	22.3013	21.6279	21.9884	22.525	21.5658	22.2123	22.0164	22.4495	23.1946	22.2417	21.267	22.6261	22.3768	23.096	22.5048	21.6256	22.3039	23.2935	21.6506	23.431	23.8405	22.6533	22.0762	23.1516	22.0807	21.6907	21.87	23.1378	22.6219	22.4225	22.3272	22.2815	22.4749	22.413	22.0723
ACTR10	15.2232	14.5811	16.4706	2.32193	13.3608	2.32193	14.2615	2.32193	12.0901	10.697	15.1655	2.32193	2.32193	2.32193	2.32193	13.6629	13.981	2.32193	12.8474	2.32193	2.32193	11.8494	15.2819	14.1861	15.1293	13.5179	14.9734	2.32193	14.9743	14.0067	2.32193	15.4878	2.32193	15.1717	16.2897	12.577	17.0305	15.1111	18.2065	2.32193	12.8937	14.6855	2.32193	12.0634	15.8225	13.9228	2.32193	2.32193	13.6937
ACTR1A	18.7398	19.8293	19.0016	19.2714	20.5797	18.6863	19.9711	19.6236	18.1309	20.5393	19.9343	18.8034	19.0891	21.0365	19.4066	20.7355	21.4925	20.2566	20.2786	18.4239	19.6068	19.8543	20.8273	19.511	21.1634	20.0698	19.2484	18.4217	19.5503	17.7398	18.937	15.8657	17.746	20.425	20.5186	19.9405	19.7179	18.346	20.5366	16.792	21.4013	20.9532	21.5406	18.63	20.6874	20.0146	18.5977	20.473	19.7884
ACTR1B	15.7964	2.32193	15.7086	2.32193	2.32193	13.6303	16.0554	14.8047	2.32193	15.2863	2.32193	2.32193	2.32193	16.4939	2.32193	14.0353	22.3134	16.3483	16.5799	2.32193	13.9961	15.8763	15.4953	2.32193	16.5501	16.5335	12.9088	2.32193	15.9451	2.32193	2.32193	2.32193	2.32193	17.9074	15.1016	14.7931	16.8344	15.448	12.2318	14.1016	17.5628	2.32193	18.0674	16.5947	18.027	2.32193	16.5951	15.5018	2.32193
ACTR2	21.8456	20.139	20.2378	20.6799	19.7314	21.4609	20.9105	20.8208	21.4583	20.9824	20.208	20.9297	20.1753	19.0274	19.4237	20.0779	17.9099	20.9486	20.3946	19.8447	19.957	20.4751	19.3446	20.8198	20.4827	21.6649	19.4215	20.2465	19.9346	20.8928	19.6717	22.3754	21.6629	21.2217	19.3446	21.8557	21.6424	22.0996	18.8998	21.3657	19.6083	17.922	19.7054	20.0449	19.828	19.2947	18.4075	19.8809	22.959
ACTR3	22.62	20.1272	20.7615	21.4463	20.1699	20.6233	21.7173	21.2871	21.9592	21.6185	22.1185	21.8348	21.7434	21.3968	20.4981	21.2819	20.4369	21.0084	21.3179	20.2284	20.8719	21.7679	22.986	21.3615	21.926	20.7472	20.1332	19.6259	20.3931	21.7615	20.9626	21.5662	21.2076	21.6247	20.7097	21.6529	21.7089	22.7869	20.8136	21.7292	21.8509	22.1056	21.5798	21.3902	22.0963	21.8806	20.9899	21.7985	21.2139
ACTR3B	2.32193	2.32193	2.32193	2.32193	2.32193	2.32193	2.32193	2.32193	2.32193	2.32193	2.32193	2.32193	2.32193	2.32193	2.32193	2.32193	2.32193	2.32193	2.32193	2.32193	2.32193	2.32193	2.32193	2.32193	2.32193	2.32193	2.32193	2.32193	2.32193	2.32193	2.32193	2.32193	2.32193	2.32193	2.32193	2.32193	2.32193	2.32193	2.32193	18.789	16.3952	2.32193	2.32193	2.32193	2.32193	2.32193	2.32193	2.32193	2.32193
ACTR5	2.32193	2.32193	2.32193	2.32193	11.5603	2.32193	2.32193	2.32193	14.8984	2.32193	2.32193	2.32193	2.32193	2.32193	2.32193	2.32193	2.32193	2.32193	2.32193	12.3663	2.32193	2.32193	2.32193	2.32193	2.32193	2.32193	2.32193	2.32193	2.32193	2.32193	2.32193	12.2674	2.32193	2.32193	2.32193	2.32193	2.32193	2.32193	2.32193	2.32193	2.32193	2.32193	2.32193	2.32193	2.32193	2.32193	2.32193	2.32193	2.32193
ACTR6	2.32193	2.32193	2.32193	2.32193	2.32193	2.32193	2.32193	2.32193	2.32193	2.32193	2.32193	2.32193	13.9784	2.32193	2.32193	2.32193	2.32193	2.32193	2.32193	2.32193	2.32193	2.32193	2.32193	2.32193	2.32193	2.32193	2.32193	2.32193	2.32193	2.32193	2.32193	2.32193	2.32193	2.32193	2.32193	2.32193	2.32193	2.32193	2.32193	2.32193	2.32193	2.32193	2.32193	2.32193	2.32193	2.32193	2.32193	2.32193	2.32193
ACVR1	2.32193	2.32193	2.32193	2.32193	2.32193	2.32193	2.32193	2.32193	2.32193	2.32193	2.32193	2.32193	2.32193	2.32193	2.32193	2.32193	2.32193	2.32193	2.32193	2.32193	2.32193	2.32193	2.32193	2.32193	2.32193	2.32193	2.32193	2.32193	2.32193	2.32193	2.32193	2.32193	2.32193	2.32193	2.32193	2.32193	2.32193	2.32193	2.32193	2.32193	2.32193	2.32193	2.32193	2.32193	2.32193	2.32193	2.32193	2.32193	2.32193
ACVRL1	2.32193	2.32193	2.32193	2.32193	2.32193	2.32193	2.32193	2.32193	2.32193	2.32193	2.32193	2.32193	2.32193	2.32193	2.32193	13.5781	2.32193	2.32193	2.32193	2.32193	2.32193	2.32193	13.0362	2.32193	2.32193	2.32193	2.32193	2.32193	2.32193	2.32193	2.32193	2.32193	2.32193	2.32193	2.32193	2.32193	2.32193	2.32193	2.32193	2.32193	2.32193	13.4805	2.32193	15.3714	2.32193	13.2761	2.32193	2.32193	2.32193
ACY1	2.32193	14.4041	18.7751	2.32193	18.1253	16.8446	17.5919	17.82	16.6017	14.317	17.6729	17.7984	16.2944	17.1806	13.3021	16.5494	18.4707	14.7946	16.1548	2.32193	17.5601	16.6591	18.0118	14.1627	16.267	17.7963	13.4331	19.1485	14.7244	14.3471	17.3132	17.6788	16.9833	15.5893	15.472	17.7448	15.6676	16.7673	14.0785	16.8644	18.1689	17.3354	17.3207	18.2822	16.3684	18.8585	17.8552	12.4357	19.2786
ACY3	2.32193	2.32193	2.32193	2.32193	2.32193	2.32193	2.32193	2.32193	2.32193	2.32193	2.32193	2.32193	2.32193	2.32193	2.32193	2.32193	2.32193	2.32193	2.32193	2.32193	2.32193	2.32193	2.32193	2.32193	2.32193	2.32193	2.32193	2.32193	2.32193	2.32193	2.32193	2.32193	2.32193	2.32193	2.32193	2.32193	2.32193	2.32193	2.32193	2.32193	2.32193	2.32193	2.32193	2.32193	2.32193	2.32193	2.32193	2.32193	2.32193
ACYP1	2.32193	2.32193	16.7044	2.32193	2.32193	16.7684	18.0134	2.32193	16.5585	2.32193	2.32193	17.4528	14.8307	2.32193	2.32193	2.32193	15.2337	16.9868	2.32193	2.32193	2.32193	2.32193	2.32193	16.7865	16.4936	16.2917	2.32193	17.2617	16.4472	2.32193	2.32193	2.32193	17.6984	2.32193	18.0571	2.32193	2.32193	15.8751	2.32193	15.7276	2.32193	2.32193	2.32193	2.32193	2.32193	2.32193	16.9896	2.32193	16.2659
ACYP2	2.32193	2.32193	2.32193	2.32193	2.32193	2.32193	2.32193	2.32193	14.8703	2.32193	2.32193	2.32193	14.338	2.32193	2.32193	2.32193	2.32193	2.32193	2.32193	2.32193	2.32193	2.32193	2.32193	2.32193	2.32193	2.32193	13.183	2.32193	2.32193	2.32193	2.32193	2.32193	2.32193	2.32193	2.32193	2.32193	2.32193	15.2095	2.32193	2.32193	2.32193	2.32193	12.7503	2.32193	2.32193	2.32193	2.32193	2.32193	2.32193
ADA	16.2962	15.9022	16.0909	2.32193	15.2845	2.32193	14.7175	14.7046	2.32193	2.32193	2.32193	15.1977	12.9458	15.1329	2.32193	2.32193	15.071	14.2311	14.4975	2.32193	2.32193	2.32193	2.32193	15.3755	2.32193	12.4944	2.32193	2.32193	15.1176	2.32193	2.32193	2.32193	14.0777	15.1592	15.9963	16.117	2.32193	16.2053	13.2258	2.32193	2.32193	14.6523	2.32193	15.9481	13.5992	14.219	13.5555	16.2901	15.2516
ADAM10	14.7675	15.6565	17.3407	12.6751	14.7819	15.7191	15.3708	14.8012	15.4014	15.3233	14.26	2.32193	14.6027	15.5612	15.0655	16.1168	15.7456	14.7239	14.8371	14.3505	11.7977	13.5093	16.481	14.8514	17.1884	15.9146	16.4666	14.2776	14.5603	14.0102	15.8472	16.3966	12.7773	13.9302	12.7419	14.324	12.5411	13.3387	14.3184	14.031	15.2449	15.446	14.5136	12.2877	15.3769	14.5764	14.3205	13.3457	15.0676
ADAM12	2.32193	2.32193	2.32193	2.32193	2.32193	2.32193	2.32193	2.32193	2.32193	2.32193	2.32193	2.32193	2.32193	2.32193	2.32193	2.32193	2.32193	2.32193	2.32193	2.32193	2.32193	2.32193	2.32193	2.32193	2.32193	2.32193	2.32193	2.32193	2.32193	2.32193	2.32193	2.32193	2.32193	2.32193	2.32193	2.32193	2.32193	2.32193	2.32193	2.32193	2.32193	2.32193	2.32193	2.32193	2.32193	2.32193	2.32193	2.32193	2.32193
ADAM15	2.32193	2.32193	2.32193	2.32193	2.32193	2.32193	2.32193	2.32193	2.32193	2.32193	2.32193	2.32193	2.32193	2.32193	2.32193	2.32193	2.32193	2.32193	2.32193	2.32193	2.32193	2.32193	2.32193	2.32193	2.32193	2.32193	2.32193	2.32193	2.32193	2.32193	2.32193	2.32193	2.32193	2.32193	2.32193	2.32193	13.6359	2.32193	2.32193	2.32193	2.32193	2.32193	2.32193	2.32193	2.32193	2.32193	2.32193	2.32193	2.32193
ADAM17	2.32193	2.32193	2.32193	2.32193	2.32193	2.32193	2.32193	11.5603	2.32193	2.32193	2.32193	2.32193	2.32193	2.32193	2.32193	2.32193	2.32193	2.32193	2.32193	2.32193	2.32193	2.32193	2.32193	2.32193	12.3247	2.32193	2.32193	13.2615	2.32193	11.446	2.32193	2.32193	2.32193	12.0868	2.32193	12.6073	2.32193	13.1532	11.7398	12.8765	2.32193	2.32193	2.32193	2.32193	2.32193	2.32193	2.32193	2.32193	2.32193
ADAM9	2.32193	2.32193	2.32193	2.32193	13.6085	11.1098	2.32193	2.32193	2.32193	2.32193	2.32193	2.32193	2.32193	2.32193	11.2586	2.32193	2.32193	2.32193	2.32193	2.32193	2.32193	2.32193	2.32193	2.32193	9.60733	14.1477	2.32193	2.32193	2.32193	2.32193	2.32193	2.32193	2.32193	2.32193	2.32193	2.32193	2.32193	2.32193	2.32193	2.32193	2.32193	2.32193	10.7566	2.32193	11.4868	2.32193	2.32193	11.4868	2.32193
ADAMDEC1	2.32193	2.32193	2.32193	2.32193	2.32193	13.7534	2.32193	2.32193	2.32193	2.32193	2.32193	2.32193	2.32193	2.32193	2.32193	2.32193	2.32193	2.32193	2.32193	2.32193	2.32193	2.32193	2.32193	2.32193	2.32193	2.32193	2.32193	2.32193	2.32193	13.4027	2.32193	14.4583	2.32193	2.32193	2.32193	2.32193	2.32193	2.32193	2.32193	2.32193	2.32193	2.32193	2.32193	15.2464	2.32193	2.32193	2.32193	2.32193	15.6621
ADAMTS20	2.32193	2.32193	2.32193	13.7865	2.32193	2.32193	2.32193	2.32193	2.32193	2.32193	2.32193	2.32193	2.32193	2.32193	2.32193	2.32193	2.32193	2.32193	2.32193	2.32193	2.32193	2.32193	2.32193	2.32193	2.32193	2.32193	2.32193	2.32193	2.32193	2.32193	2.32193	2.32193	2.32193	2.32193	2.32193	2.32193	2.32193	2.32193	2.32193	9.20457	2.32193	2.32193	2.32193	2.32193	2.32193	2.32193	2.32193	2.32193	2.32193
ADAMTS4	2.32193	2.32193	2.32193	2.32193	2.32193	2.32193	2.32193	2.32193	2.32193	2.32193	2.32193	2.32193	2.32193	2.32193	2.32193	2.32193	2.32193	2.32193	2.32193	2.32193	2.32193	2.32193	2.32193	2.32193	2.32193	2.32193	2.32193	2.32193	2.32193	2.32193	2.32193	2.32193	2.32193	2.32193	2.32193	2.32193	2.32193	2.32193	2.32193	2.32193	2.32193	2.32193	2.32193	2.32193	2.32193	2.32193	2.32193	2.32193	2.32193
ADAMTS9	2.32193	2.32193	2.32193	2.32193	2.32193	2.32193	2.32193	2.32193	2.32193	11.4409	2.32193	2.32193	2.32193	2.32193	2.32193	2.32193	2.32193	2.32193	2.32193	2.32193	2.32193	2.32193	2.32193	2.32193	2.32193	2.32193	2.32193	2.32193	2.32193	2.32193	2.32193	2.32193	2.32193	2.32193	2.32193	2.32193	2.32193	2.32193	2.32193	2.32193	2.32193	2.32193	2.32193	2.32193	2.32193	2.32193	2.32193	2.32193	2.32193
ADAMTSL4	2.32193	2.32193	2.32193	2.32193	2.32193	2.32193	2.32193	2.32193	2.32193	2.32193	2.32193	2.32193	2.32193	2.32193	2.32193	2.32193	2.32193	2.32193	2.32193	2.32193	2.32193	2.32193	2.32193	2.32193	2.32193	2.32193	2.32193	2.32193	2.32193	2.32193	2.32193	2.32193	2.32193	2.32193	2.32193	2.32193	2.32193	2.32193	2.32193	2.32193	2.32193	2.32193	2.32193	2.32193	2.32193	2.32193	2.32193	2.32193	2.32193
ADAP1	2.32193	2.32193	14.3056	2.32193	2.32193	2.32193	2.32193	2.32193	2.32193	2.32193	2.32193	2.32193	2.32193	15.7477	2.32193	2.32193	2.32193	2.32193	14.0093	2.32193	2.32193	2.32193	14.8381	2.32193	2.32193	2.32193	2.32193	2.32193	2.32193	2.32193	2.32193	2.32193	2.32193	14.6371	13.4107	15.822	2.32193	2.32193	2.32193	2.32193	2.32193	2.32193	2.32193	13.5531	15.9341	2.32193	2.32193	2.32193	13.1293
ADAR	16.7893	16.0213	17.3465	15.5139	17.8315	17.2338	18.0785	17.5922	16.2126	15.6033	16.4224	17.0296	16.3142	15.9202	16.4648	16.6171	17.2518	17.1116	17.1625	16.4567	16.8525	16.2745	13.0735	17.9387	16.4576	17.2849	15.5	15.6615	16.8913	16.6597	15.993	17.4502	17.5995	18.1073	17.4722	17.4149	15.9658	17.9578	14.4389	14.8366	16.2652	16.4177	15.4392	17.6135	15.7542	16.1084	16.7842	16.5954	17.9061
ADAT2	2.32193	2.32193	2.32193	2.32193	2.32193	2.32193	2.32193	2.32193	2.32193	2.32193	2.32193	2.32193	2.32193	2.32193	2.32193	2.32193	2.32193	2.32193	2.32193	2.32193	2.32193	2.32193	2.32193	2.32193	2.32193	2.32193	2.32193	2.32193	2.32193	2.32193	2.32193	2.32193	2.32193	2.32193	2.32193	2.32193	2.32193	2.32193	2.32193	2.32193	2.32193	2.32193	2.32193	2.32193	2.32193	2.32193	2.32193	2.32193	2.32193
ADCK1	2.32193	2.32193	2.32193	2.32193	2.32193	2.32193	2.32193	2.32193	2.32193	2.32193	2.32193	2.32193	2.32193	2.32193	2.32193	2.32193	13.7926	2.32193	2.32193	2.32193	2.32193	2.32193	2.32193	2.32193	2.32193	2.32193	2.32193	2.32193	2.32193	2.32193	2.32193	2.32193	2.32193	2.32193	2.32193	2.32193	2.32193	2.32193	2.32193	2.32193	2.32193	12.769	12.4147	2.32193	2.32193	12.5093	13.664	2.32193	2.32193
ADCK3	17.505	2.32193	17.4886	14.2827	15.1341	15.6991	16.6052	14.2963	16.4037	15.5093	16.6839	16.9562	16.5515	15.5161	17.4674	14.4278	17.2793	16.9069	2.32193	14.9743	16.3026	14.5537	16.2078	16.9302	13.0668	15.4144	15.1102	18.896	16.1357	15.8565	2.32193	15.9833	17.7073	16.2275	15.1911	16.0829	14.7313	16.5617	12.8376	16.6068	16.4842	15.122	15.3191	15.456	17.9805	16.8003	16.4226	2.32193	17.5362
ADCK4	2.32193	13.8277	14.3615	14.0885	14.5899	14.4729	12.6096	13.0498	2.32193	14.8889	14.118	13.6223	13.1098	15.5846	2.32193	2.32193	14.8078	15.0797	15.7108	13.3149	2.32193	2.32193	2.32193	14.6171	2.32193	13.9467	13.0583	2.32193	13.2243	12.9961	13.6405	2.32193	13.2348	13.5338	14.4285	13.3006	2.32193	13.768	2.32193	2.32193	2.32193	2.32193	2.32193	2.32193	14.0128	2.32193	2.32193	2.32193	13.8158
ADCK5	2.32193	2.32193	13.1049	2.32193	2.32193	12.1923	2.32193	2.32193	2.32193	13.9339	13.7997	2.32193	2.32193	2.32193	2.32193	2.32193	2.32193	2.32193	2.32193	2.32193	2.32193	2.32193	2.32193	11.1861	2.32193	2.32193	2.32193	2.32193	2.32193	2.32193	2.32193	2.32193	2.32193	11.9801	2.32193	2.32193	2.32193	2.32193	2.32193	2.32193	2.32193	2.32193	10.1293	2.32193	2.32193	2.32193	12.3021	2.32193	12.1674
ADCY3	2.32193	2.32193	2.32193	2.32193	2.32193	2.32193	2.32193	2.32193	2.32193	2.32193	2.32193	2.32193	2.32193	2.32193	2.32193	2.32193	2.32193	2.32193	2.32193	2.32193	2.32193	2.32193	2.32193	2.32193	17.624	2.32193	2.32193	2.32193	2.32193	2.32193	2.32193	2.32193	2.32193	2.32193	2.32193	2.32193	2.32193	2.32193	2.32193	2.32193	2.32193	2.32193	2.32193	2.32193	2.32193	2.32193	2.32193	2.32193	2.32193
ADCY6	2.32193	2.32193	2.32193	2.32193	2.32193	2.32193	2.32193	2.32193	2.32193	2.32193	2.32193	2.32193	2.32193	2.32193	2.32193	2.32193	2.32193	2.32193	2.32193	2.32193	2.32193	2.32193	11.0498	2.32193	2.32193	2.32193	2.32193	2.32193	2.32193	2.32193	2.32193	2.32193	2.32193	2.32193	2.32193	2.32193	2.32193	2.32193	2.32193	2.32193	2.32193	2.32193	12.1643	2.32193	2.32193	2.32193	2.32193	2.32193	2.32193
ADCY8	2.32193	2.32193	2.32193	2.32193	2.32193	2.32193	2.32193	2.32193	2.32193	2.32193	2.32193	2.32193	2.32193	2.32193	2.32193	2.32193	2.32193	2.32193	2.32193	2.32193	2.32193	2.32193	2.32193	2.32193	2.32193	2.32193	2.32193	2.32193	2.32193	2.32193	2.32193	2.32193	2.32193	2.32193	2.32193	2.32193	2.32193	2.32193	2.32193	2.32193	2.32193	2.32193	2.32193	2.32193	2.32193	2.32193	2.32193	2.32193	2.32193
ADD1	17.3046	16.6142	17.5477	15.9705	16.6771	18.0439	17.4877	16.8996	16.2423	17.9319	17.3049	16.8105	16.5282	17.0742	16.6378	17.8257	15.5356	16.7172	17.2225	17.8275	15.883	16.8772	17.3446	17.2233	19.8728	16.4259	16.7737	18.0612	17.4319	15.7361	16.9091	18.5699	15.9759	16.6267	16.5251	17.1453	16.3507	17.7507	14.9022	16.6274	17.5388	17.3015	17.4468	18.3372	17.3435	16.5669	16.2445	17.0822	17.2342
ADD2	2.32193	2.32193	2.32193	2.32193	2.32193	2.32193	2.32193	2.32193	2.32193	2.32193	2.32193	2.32193	2.32193	2.32193	2.32193	2.32193	2.32193	2.32193	2.32193	2.32193	2.32193	2.32193	2.32193	2.32193	2.32193	2.32193	2.32193	2.32193	2.32193	2.32193	2.32193	2.32193	2.32193	2.32193	2.32193	2.32193	2.32193	2.32193	2.32193	2.32193	2.32193	2.32193	2.32193	2.32193	2.32193	2.32193	2.32193	2.32193	2.32193
ADD3	18.2914	17.6016	18.0508	14.9877	16.7043	19.3135	16.5009	18.3127	17.1748	17.9202	19.5618	18.6377	17.2317	19.057	17.2963	16.4929	17.6499	17.3254	16.4712	17.4853	17.0816	16.6821	15.7284	18.6931	20.3998	17.8297	18.3617	18.2313	16.7911	16.5746	17.3109	18.2587	17.5998	18.962	15.9017	18.3143	18.7188	17.0421	14.7906	17.4881	17.4449	17.631	18.7573	18.4648	18.2222	18.42	17.4686	17.7838	19.1695
ADH1B	18.972	16.216	2.32193	17.7913	2.32193	16.8162	19.1379	15.9433	2.32193	2.32193	15.2819	2.32193	19.0189	2.32193	2.32193	2.32193	2.32193	17.6487	2.32193	16.9018	19.0607	17.8123	2.32193	2.32193	16.4715	13.0084	19.3727	2.32193	2.32193	17.8119	18.2442	17.2637	2.32193	2.32193	2.32193	2.32193	2.32193	17.4686	2.32193	2.32193	16.9947	2.32193	2.32193	18.3017	2.32193	2.32193	2.32193	2.32193	17.6173
ADH1C	21.2365	15.4691	17.92	17.3375	15.9692	17.0423	19.3378	15.5678	2.32193	2.32193	15.0893	16.3101	18.1862	2.32193	16.53	17.8155	15.33	16.4736	2.32193	16.5402	19.4253	17.4764	2.32193	15.4714	2.32193	15.8514	18.9514	2.32193	2.32193	17.8723	17.9365	19.2769	15.3509	2.32193	15.5335	2.32193	2.32193	17.708	2.32193	17.8759	16.7737	16.0286	14.4298	18.6198	2.32193	17.3878	2.32193	2.32193	2.32193
ADH4	2.32193	2.32193	2.32193	2.32193	2.32193	2.32193	2.32193	2.32193	2.32193	2.32193	2.32193	2.32193	2.32193	2.32193	2.32193	2.32193	2.32193	2.32193	2.32193	2.32193	2.32193	2.32193	2.32193	2.32193	2.32193	2.32193	2.32193	2.32193	2.32193	2.32193	2.32193	2.32193	2.32193	2.32193	2.32193	2.32193	2.32193	2.32193	2.32193	2.32193	2.32193	2.32193	2.32193	2.32193	2.32193	2.32193	2.32193	2.32193	2.32193
ADH5	18.9325	17.2637	18.6595	17.3885	16.2318	18.3539	18.4037	17.4198	17.6168	17.5449	19.477	18.1971	17.6602	18.1149	17.2217	19.4829	19.6624	17.7607	16.3349	17.6387	19.0071	17.2077	16.0023	18.5275	18.4473	17.6955	16.6533	16.1395	19.2198	17.1638	15.8098	18.4139	18.262	18.3379	18.6741	19.0063	17.5638	21.0171	18.1876	19.2786	19.985	18.5454	17.818	19.4959	18.8172	19.348	18.523	18.3884	19.9928
ADH6	2.32193	2.32193	15.7361	2.32193	2.32193	2.32193	2.32193	2.32193	2.32193	2.32193	2.32193	2.32193	2.32193	2.32193	2.32193	2.32193	2.32193	2.32193	2.32193	2.32193	2.32193	2.32193	2.32193	2.32193	2.32193	2.32193	2.32193	2.32193	2.32193	2.32193	2.32193	2.32193	2.32193	2.32193	2.32193	12.2348	2.32193	2.32193	2.32193	2.32193	13.1147	2.32193	2.32193	13.3261	15.1666	2.32193	2.32193	2.32193	2.32193
ADH7	2.32193	2.32193	2.32193	2.32193	2.32193	2.32193	2.32193	2.32193	2.32193	2.32193	2.32193	2.32193	2.32193	2.32193	2.32193	2.32193	2.32193	2.32193	2.32193	2.32193	2.32193	2.32193	2.32193	2.32193	2.32193	2.32193	2.32193	2.32193	2.32193	2.32193	2.32193	2.32193	2.32193	2.32193	2.32193	2.32193	2.32193	2.32193	2.32193	2.32193	2.32193	2.32193	2.32193	2.32193	2.32193	2.32193	2.32193	2.32193	2.32193
ADI1	2.32193	2.32193	11.8337	2.32193	2.32193	2.32193	2.32193	13.8198	15.7164	15.6913	2.32193	15.6615	2.32193	17.3498	2.32193	2.32193	2.32193	15.8827	2.32193	2.32193	2.32193	15.8591	17.1855	2.32193	2.32193	20.0802	2.32193	17.3623	2.32193	2.32193	2.32193	2.32193	19.9227	16.7992	17.7238	19.624	13.5675	17.3359	2.32193	2.32193	2.32193	2.32193	2.32193	2.32193	15.8374	2.32193	2.32193	16.607	14.8213
ADIPOQ	2.32193	2.32193	2.32193	2.32193	2.32193	2.32193	2.32193	2.32193	2.32193	2.32193	2.32193	2.32193	2.32193	2.32193	2.32193	2.32193	2.32193	2.32193	2.32193	2.32193	2.32193	2.32193	2.32193	2.32193	2.32193	2.32193	2.32193	2.32193	2.32193	2.32193	2.32193	2.32193	2.32193	2.32193	2.32193	2.32193	2.32193	2.32193	2.32193	2.32193	2.32193	2.32193	2.32193	2.32193	2.32193	2.32193	2.32193	2.32193	2.32193
ADIPOR2	2.32193	2.32193	2.32193	2.32193	2.32193	2.32193	2.32193	2.32193	2.32193	2.32193	2.32193	2.32193	2.32193	2.32193	2.32193	2.32193	2.32193	2.32193	2.32193	2.32193	2.32193	2.32193	2.32193	2.32193	2.32193	2.32193	2.32193	2.32193	2.32193	2.32193	2.32193	2.32193	2.32193	2.32193	2.32193	2.32193	2.32193	2.32193	2.32193	2.32193	14.6119	2.32193	2.32193	2.32193	2.32193	2.32193	2.32193	2.32193	2.32193
ADIRF	16.261	2.32193	18.0369	18.0385	18.7411	17.6278	2.32193	2.32193	2.32193	2.32193	16.5155	17.687	2.32193	17.2562	18.6099	16.2556	17.9363	2.32193	2.32193	16.3747	17.499	2.32193	2.32193	15.0718	21.255	2.32193	17.9185	18.6629	19.548	14.3318	16.4978	16.6361	2.32193	17.5864	17.893	2.32193	2.32193	2.32193	2.32193	15.0353	18.9739	19.7321	18.8916	14.435	18.1637	19.3598	18.0764	17.6538	2.32193
ADK	16.7448	16.3361	17.3281	16.177	17.2784	18.7169	17.4944	14.6662	13.7524	18.5853	15.7008	17.089	19.0999	17.7266	17.982	15.1888	18.2531	18.5077	12.4094	14.7276	16.2034	19.0487	14.1946	16.2099	16.5941	16.1415	15.5326	16.9443	10.7814	15.9401	15.3106	2.32193	16.1586	16.2569	15.4298	16.6793	16.5009	17.1519	13.4291	16.0901	14.7313	14.8327	2.32193	15.7199	15.6018	14.587	2.32193	16.1157	16.5366
ADNP	2.32193	2.32193	12.5362	2.32193	15.086	2.32193	2.32193	13.6165	2.32193	2.32193	9.82972	11.2228	14.1799	2.32193	13.8057	2.32193	2.32193	13.9449	15.1377	14.464	14.2326	2.32193	2.32193	13.6073	2.32193	2.32193	2.32193	2.32193	2.32193	2.32193	2.32193	13.3035	15.4311	2.32193	13.7013	15.4196	2.32193	16.941	2.32193	13.4717	2.32193	12.0464	11.9031	14.2296	2.32193	2.32193	2.32193	9.22882	13.8842
ADO	2.32193	2.32193	2.32193	2.32193	2.32193	15.6556	2.32193	2.32193	13.2152	2.32193	2.32193	2.32193	2.32193	2.32193	2.32193	2.32193	2.32193	2.32193	2.32193	2.32193	2.32193	2.32193	2.32193	2.32193	2.32193	2.32193	2.32193	2.32193	2.32193	2.32193	2.32193	15.9456	2.32193	15.1954	2.32193	13.9622	14.1461	15.0132	2.32193	2.32193	2.32193	2.32193	2.32193	2.32193	12.1861	2.32193	15.1021	2.32193	14.9097
ADPGK	13.8611	15.4978	16.0611	2.32193	15.499	14.5417	15.222	16.154	13.7659	13.2107	13.0967	2.32193	15.9118	2.32193	2.32193	15.1192	2.32193	15.4774	13.2213	14.7398	13.7482	14.3491	14.8908	16.2126	16.872	2.32193	14.9712	13.5179	15.6441	14.4396	2.32193	2.32193	2.32193	16.3182	15.3663	16.7853	11.5265	15.9251	14.8856	2.32193	15.5767	2.32193	2.32193	16.0932	16.8386	15.6194	14.031	16.0073	2.32193
ADPRH	2.32193	2.32193	2.32193	2.32193	2.32193	2.32193	2.32193	2.32193	2.32193	2.32193	2.32193	2.32193	2.32193	2.32193	2.32193	2.32193	2.32193	2.32193	2.32193	12.7185	2.32193	2.32193	2.32193	2.32193	15.9269	2.32193	2.32193	2.32193	2.32193	2.32193	2.32193	11.7607	2.32193	2.32193	2.32193	2.32193	18.0259	14.5734	2.32193	2.32193	2.32193	2.32193	2.32193	2.32193	2.32193	2.32193	2.32193	2.32193	2.32193
ADPRHL1	2.32193	12.6751	15.7252	2.32193	2.32193	2.32193	2.32193	2.32193	2.32193	2.32193	2.32193	2.32193	2.32193	2.32193	2.32193	2.32193	2.32193	2.32193	2.32193	2.32193	2.32193	14.3602	2.32193	2.32193	2.32193	2.32193	2.32193	15.3478	2.32193	2.32193	2.32193	14.386	2.32193	2.32193	2.32193	2.32193	2.32193	2.32193	2.32193	2.32193	2.32193	2.32193	2.32193	2.32193	2.32193	2.32193	2.32193	2.32193	2.32193
ADPRHL2	16.4375	2.32193	15.9332	14.0145	15.8255	14.8846	15.1838	15.2685	16.9931	13.8138	2.32193	16.17	15.6923	18.6231	15.0366	14.5185	15.8155	15.4846	15.4213	15.8287	15.551	13.8956	13.7513	15.5338	15.9619	15.0228	14.2688	16.8745	14.4608	15.0663	2.32193	17.0859	15.7056	2.32193	14.9622	16.22	16.3283	16.4936	14.435	17.1278	14.2348	12.6773	16.6583	16.1447	16.1096	13.8688	14.2652	2.32193	2.32193
ADRBK1	15.5378	2.32193	11.2992	2.32193	16.7128	16.4329	18.0862	14.8012	2.32193	14.7788	15.3629	16.2989	15.6582	2.32193	11.3718	13.7217	15.4919	14.122	2.32193	2.32193	2.32193	2.32193	2.32193	14.79	2.32193	16.1033	15.8652	2.32193	12.2288	15.4859	2.32193	15.5549	16.7437	14.1493	2.32193	16.1186	16.3967	16.6963	2.32193	15.8765	2.32193	13.9549	2.32193	2.32193	2.32193	2.32193	2.32193	2.32193	14.4653
ADRBK2	2.32193	2.32193	2.32193	2.32193	2.32193	2.32193	2.32193	2.32193	2.32193	2.32193	2.32193	2.32193	2.32193	2.32193	2.32193	2.32193	2.32193	2.32193	2.32193	2.32193	2.32193	2.32193	2.32193	2.32193	2.32193	2.32193	2.32193	2.32193	2.32193	2.32193	2.32193	2.32193	14.8183	2.32193	2.32193	2.32193	2.32193	2.32193	2.32193	2.32193	2.32193	2.32193	2.32193	2.32193	2.32193	2.32193	2.32193	2.32193	2.32193
ADRM1	16.5712	16.2699	2.32193	16.6415	15.2626	16.8438	16.7085	16.275	17.1042	16.6092	14.6433	14.4147	16.1104	2.32193	2.32193	2.32193	14.5663	16.7285	16.3302	17.2392	15.6811	2.32193	2.32193	18.4049	16.3811	18.1939	15.3366	15.9801	18.4091	15.9111	2.32193	2.32193	17.2963	17.1146	17.8142	18.3258	19.0139	17.3997	2.32193	2.32193	2.32193	14.3042	13.4906	2.32193	2.32193	2.32193	2.32193	2.32193	2.32193
ADSL	16.9402	16.4995	16.5099	17.1639	17.6541	16.5905	17.4439	17.3613	15.9692	16.9787	16.3491	17.2451	15.3977	16.0467	16.4652	16.5268	16.9343	17.8586	16.7199	16.4157	14.8732	16.0148	15.8148	18.1775	16.8235	18.5983	16.8329	13.0918	17.7033	15.9318	2.32193	19.9827	19.1995	17.2547	17.382	17.7379	17.5768	17.4201	15.4147	16.7525	15.2034	17.6452	14.122	17.7541	13.9721	16.9564	2.32193	14.1619	14.9167
ADSS	18.226	17.698	18.7549	16.0659	18.3555	19.2291	17.9096	18.7043	18.2969	17.94	18.0935	18.9858	15.9547	17.5032	16.7992	17.7311	19.3853	18.2252	18.2826	17.3932	17.099	16.749	17.4411	18.7968	16.1548	19.3465	14.7602	17.6438	18.7925	15.4047	16.8328	19.4294	19.0655	19.1638	19.6406	19.6768	18.9655	19.8656	18.1776	17.827	17.3264	18.6524	14.4634	18.9138	18.0336	19.8219	19.0253	17.686	20.1293
ADSSL1	2.32193	2.32193	2.32193	2.32193	2.32193	2.32193	2.32193	2.32193	2.32193	2.32193	2.32193	2.32193	2.32193	2.32193	2.32193	2.32193	2.32193	2.32193	2.32193	2.32193	2.32193	2.32193	2.32193	2.32193	16.0471	2.32193	2.32193	2.32193	2.32193	2.32193	2.32193	2.32193	2.32193	2.32193	2.32193	2.32193	2.32193	2.32193	14.345	2.32193	2.32193	2.32193	2.32193	2.32193	2.32193	2.32193	2.32193	2.32193	2.32193
AEBP1	16.1216	15.3708	14.9766	15.1248	15.5031	2.32193	16.5237	16.4496	14.8103	17.2666	16.9424	16.1867	13.4265	13.7132	15.1357	15.0014	15.3836	15.5471	16.4042	16.3311	13.3092	15.878	12.1984	15.5799	17.0897	13.06	15.9701	14.1172	16.4097	13.9228	16.3852	15.8803	2.32193	15.4067	17.0327	14.2593	15.025	14.1807	15.001	14.5704	13.888	15.7363	15.1678	15.4173	14.9599	12.3276	11.7056	16.7953	13.7711
AES	2.32193	2.32193	2.32193	2.32193	2.32193	15.0951	2.32193	2.32193	2.32193	2.32193	2.32193	2.32193	2.32193	2.32193	2.32193	2.32193	2.32193	2.32193	2.32193	2.32193	2.32193	2.32193	2.32193	2.32193	2.32193	2.32193	2.32193	2.32193	2.32193	2.32193	2.32193	16.1707	2.32193	12.5651	2.32193	2.32193	2.32193	2.32193	2.32193	15.3843	2.32193	2.32193	2.32193	2.32193	2.32193	2.32193	2.32193	2.32193	2.32193
AFAP1	2.32193	2.32193	2.32193	2.32193	2.32193	2.32193	2.32193	2.32193	2.32193	2.32193	2.32193	2.32193	2.32193	2.32193	2.32193	2.32193	2.32193	2.32193	2.32193	2.32193	2.32193	2.32193	13.1293	2.32193	2.32193	2.32193	2.32193	2.32193	2.32193	2.32193	2.32193	2.32193	2.32193	2.32193	2.32193	2.32193	11.3219	2.32193	2.32193	2.32193	11.7356	2.32193	2.32193	2.32193	12.5314	2.32193	2.32193	2.32193	2.32193
AFAP1L2	2.32193	2.32193	2.32193	2.32193	2.32193	2.32193	2.32193	2.32193	2.32193	2.32193	2.32193	2.32193	2.32193	2.32193	2.32193	2.32193	2.32193	2.32193	2.32193	2.32193	2.32193	2.32193	2.32193	13.2571	17.2132	13.6991	2.32193	2.32193	2.32193	2.32193	12.5793	14.3163	2.32193	10.6795	2.32193	2.32193	14.1969	2.32193	2.32193	2.32193	2.32193	2.32193	2.32193	2.32193	2.32193	2.32193	2.32193	2.32193	2.32193
AFF1	2.32193	2.32193	2.32193	2.32193	2.32193	2.32193	2.32193	2.32193	2.32193	2.32193	2.32193	2.32193	2.32193	2.32193	2.32193	2.32193	2.32193	2.32193	2.32193	2.32193	2.32193	2.32193	2.32193	2.32193	2.32193	2.32193	2.32193	2.32193	2.32193	2.32193	2.32193	2.32193	2.32193	2.32193	2.32193	2.32193	2.32193	2.32193	2.32193	2.32193	2.32193	2.32193	2.32193	2.32193	2.32193	2.32193	2.32193	2.32193	2.32193
AFF4	2.32193	2.32193	2.32193	2.32193	2.32193	15.4544	14.2046	13.9952	2.32193	13.4831	15.7636	13.4729	2.32193	2.32193	2.32193	13.0447	2.32193	2.32193	2.32193	2.32193	2.32193	2.32193	2.32193	2.32193	2.32193	11.2644	2.32193	12.0189	2.32193	2.32193	2.32193	2.32193	2.32193	2.32193	2.32193	2.32193	2.32193	2.32193	2.32193	2.32193	2.32193	2.32193	2.32193	2.32193	2.32193	2.32193	2.32193	2.32193	2.32193
AFG3L2	16.0615	2.32193	18.102	14.6371	14.4493	18.1496	16.7748	16.7196	17.0661	17.4913	16.7404	16.5569	16.4507	15.9362	16.1748	17.2117	16.287	16.1455	16.521	14.7865	18.2553	14.5185	16.1323	17.5193	15.7231	17.3581	15.1469	18.2997	2.32193	16.0545	16.1155	19.1805	15.7172	14.0224	14.437	17.4671	16.3179	17.6664	14.9721	16.4824	15.9662	16.1576	15.0267	14.7726	15.9497	15.4252	13.0049	13.5864	18.1321
AFM	2.32193	2.32193	2.32193	2.32193	10.8842	11.9106	16.5349	2.32193	2.32193	2.32193	2.32193	2.32193	11.6439	16.3926	2.32193	11.7855	2.32193	2.32193	2.32193	11.4512	13.4512	2.32193	13.6039	2.32193	14.913	2.32193	2.32193	13.9935	2.32193	14.0224	2.32193	14.0198	2.32193	11.0634	13.0818	16.658	13.4691	14.2863	11.3718	13.7398	10.7895	2.32193	17.7975	15.6679	2.32193	2.32193	2.32193	14.8143	11.8956
AFMID	2.32193	2.32193	2.32193	2.32193	2.32193	2.32193	2.32193	2.32193	2.32193	2.32193	2.32193	2.32193	2.32193	2.32193	2.32193	2.32193	2.32193	2.32193	2.32193	2.32193	2.32193	2.32193	2.32193	2.32193	2.32193	2.32193	2.32193	2.32193	2.32193	2.32193	2.32193	13.9135	2.32193	2.32193	2.32193	2.32193	2.32193	2.32193	14.4331	2.32193	2.32193	2.32193	2.32193	2.32193	16.5254	2.32193	2.32193	2.32193	2.32193
AFTPH	2.32193	2.32193	2.32193	2.32193	11.4564	2.32193	11.0701	2.32193	2.32193	2.32193	2.32193	2.32193	10.6257	2.32193	2.32193	2.32193	2.32193	11.944	11.3163	2.32193	2.32193	2.32193	2.32193	2.32193	2.32193	2.32193	9.36632	2.32193	2.32193	2.32193	10.3772	2.32193	2.32193	12.7461	12.0901	12.1517	11.0293	11.7013	2.32193	2.32193	2.32193	2.32193	2.32193	14.8832	2.32193	2.32193	2.32193	2.32193	2.32193
AGA	14.8017	16.2906	16.6651	16.249	16.8995	16.6437	16.0338	15.2445	16.1443	16.2288	16.5361	16.0922	14.9288	2.32193	12.9586	15.1923	15.6391	16.3119	16.7837	15.654	14.6707	2.32193	2.32193	15.6271	16.0241	15.7252	14.1285	2.32193	2.32193	15.1497	15.9177	13.8861	16.3134	16.4514	15.8361	17.7219	16.2428	17.1468	2.32193	15.5875	14.9074	2.32193	14.5764	16.6372	2.32193	2.32193	16.915	2.32193	2.32193
AGAP1	2.32193	2.32193	2.32193	2.32193	2.32193	2.32193	2.32193	2.32193	2.32193	2.32193	2.32193	2.32193	2.32193	2.32193	2.32193	2.32193	2.32193	2.32193	2.32193	2.32193	2.32193	2.32193	2.32193	2.32193	2.32193	2.32193	2.32193	2.32193	2.32193	2.32193	2.32193	14.3099	2.32193	2.32193	2.32193	2.32193	2.32193	2.32193	2.32193	2.32193	2.32193	2.32193	14.0967	2.32193	2.32193	2.32193	2.32193	2.32193	2.32193
AGAP2	2.32193	2.32193	2.32193	2.32193	2.32193	2.32193	2.32193	2.32193	2.32193	2.32193	2.32193	13.6257	2.32193	2.32193	2.32193	2.32193	2.32193	14.0942	2.32193	2.32193	2.32193	2.32193	2.32193	2.32193	2.32193	2.32193	2.32193	2.32193	14.8317	2.32193	2.32193	2.32193	2.32193	2.32193	2.32193	2.32193	2.32193	2.32193	2.32193	2.32193	2.32193	2.32193	2.32193	2.32193	2.32193	2.32193	2.32193	2.32193	2.32193
AGAP3	2.32193	2.32193	2.32193	2.32193	2.32193	2.32193	2.32193	2.32193	2.32193	2.32193	2.32193	2.32193	2.32193	2.32193	2.32193	2.32193	2.32193	2.32193	14.0735	2.32193	2.32193	2.32193	2.32193	2.32193	2.32193	2.32193	2.32193	2.32193	2.32193	2.32193	2.32193	13.5852	2.32193	2.32193	2.32193	2.32193	2.32193	2.32193	2.32193	2.32193	2.32193	2.32193	2.32193	2.32193	2.32193	2.32193	2.32193	2.32193	2.32193
AGFG1	16.3631	14.5326	15.2938	2.32193	2.32193	16.5025	15.4953	15.6283	16.086	17.5688	14.9167	16.4477	13.5981	2.32193	17.9516	2.32193	13.9293	15.3092	17.5125	17.631	2.32193	15.0722	2.32193	16.3368	15.5393	16.2754	2.32193	16.9767	16.2567	14.4402	15.5513	12.5289	14.7414	14.7233	14.6467	15.3063	14.7597	14.5981	2.32193	14.8277	14.7419	14.5222	15.4557	12.5216	2.32193	14.3759	12.1548	12.5722	13.5068
AGFG2	2.32193	2.32193	16.7559	2.32193	2.32193	14.8386	2.32193	2.32193	2.32193	13.365	14.8528	2.32193	2.32193	13.9228	10.6439	2.32193	2.32193	2.32193	2.32193	13.3663	2.32193	2.32193	12.92	12.9403	13.5093	13.7398	13.7669	2.32193	13.4831	2.32193	13.2556	2.32193	14.1155	16.3304	2.32193	15.0701	14.9389	16.5326	13.9775	2.32193	16.2648	2.32193	2.32193	2.32193	15.5274	14.9027	14.4723	2.32193	2.32193
AGK	15.6953	2.32193	15.7002	2.32193	15.5761	16.4794	2.32193	15.6855	13.7731	15.5426	16.5381	2.32193	18.7247	14.5805	2.32193	13.8007	2.32193	14.6684	13.8736	12.0119	15.9038	13.4653	15.5615	2.32193	13.5805	15.7271	11.9403	2.32193	2.32193	2.32193	2.32193	15.2823	15.0701	13.6348	13.8188	16.9946	16.1666	16.7645	15.2273	16.0541	16.5162	14.0293	15.3735	13.6937	14.4067	2.32193	14.4422	15.2069	16.573
AGL	16.5162	15.3653	16.6639	15.8911	11.7649	15.9737	14.5234	12.7977	14.6342	16.386	16.2714	16.5814	16.7168	15.6923	14.7073	16.5408	15.2841	14.8366	14.3353	15.9024	17.5052	14.2848	16.5326	14.5758	16.5826	15.6214	15.9034	15.183	14.8553	15.2626	15.1694	16.4693	16.2046	15.3877	14.1309	18.0903	16.3212	16.0537	16.0969	14.2152	15.9279	13.2935	13.0901	14.2378	15.3335	14.6234	13.2122	15.0562	14.5012
AGMAT	2.32193	14.5411	16.3687	15.3474	15.6762	17.905	16.0651	15.0124	17.3361	17.6303	17.0719	16.9887	15.554	17.7875	16.189	2.32193	17.4952	16.9401	14.0524	12.1228	16.0349	14.7132	15.6385	14.6932	2.32193	2.32193	12.3106	17.3153	2.32193	15.8418	13.8108	17.1168	15.8423	16.6461	16.0062	17.8794	16.5545	17.2443	16.0439	11.2046	16.8542	18.4429	16.3612	16.3436	15.7265	17.7711	17.4059	14.8832	18.3913
AGMO	2.32193	2.32193	2.32193	2.32193	2.32193	2.32193	2.32193	2.32193	2.32193	2.32193	2.32193	2.32193	2.32193	2.32193	2.32193	2.32193	2.32193	2.32193	2.32193	2.32193	2.32193	2.32193	2.32193	2.32193	2.32193	16.8049	2.32193	2.32193	2.32193	2.32193	2.32193	2.32193	2.32193	2.32193	2.32193	2.32193	2.32193	2.32193	2.32193	2.32193	2.32193	2.32193	2.32193	2.32193	2.32193	2.32193	2.32193	2.32193	2.32193
AGO1	15.9901	2.32193	2.32193	16.1497	16.845	16.2705	2.32193	16.8654	2.32193	12.5981	16.5346	16.3235	14.9348	2.32193	2.32193	2.32193	2.32193	2.32193	2.32193	2.32193	2.32193	14.6948	16.3138	2.32193	17.0842	2.32193	13.6348	2.32193	2.32193	2.32193	15.2397	17.1163	2.32193	2.32193	2.32193	13.5179	2.32193	15.9517	16.1196	17.3761	15.205	2.32193	15.1996	12.863	14.5561	16.0901	2.32193	14.7361	17.5124
AGO2	15.855	14.6206	14.9689	15.1524	17.5614	17.0078	16.1047	16.6005	14.1293	15.6787	17.2692	15.0172	14.8904	14.7783	15.0167	14.435	13.9376	17.4922	14.691	15.2501	13.6883	13.4729	14.6517	15.9766	15.1776	15.9085	13.8376	2.32193	15.1576	14.6206	15.1857	12.9088	17.8236	16.2118	15.4997	15.3276	13.6439	14.3731	13.8337	2.32193	15.947	15.4987	13.7956	16.0768	17.6056	16.3433	16.3216	16.8587	16.3145
AGO3	2.32193	2.32193	2.32193	2.32193	2.32193	2.32193	2.32193	2.32193	2.32193	2.32193	2.32193	2.32193	2.32193	2.32193	2.32193	2.32193	2.32193	2.32193	2.32193	2.32193	2.32193	2.32193	2.32193	2.32193	16.2311	2.32193	2.32193	2.32193	2.32193	2.32193	2.32193	2.32193	2.32193	2.32193	2.32193	2.32193	2.32193	2.32193	2.32193	2.32193	13.1548	2.32193	2.32193	2.32193	2.32193	2.32193	2.32193	15.63	2.32193
AGPAT1	2.32193	12.7731	15.3028	14.4975	14.6668	14.6562	2.32193	14.8435	13.3718	16.2324	14.6528	14.0232	14.0301	15.6044	12.9069	13.2877	12.5722	13.5155	15.0054	12.4893	12.7977	13.8277	14.9116	14.6651	16.6479	14.6125	14.2371	2.32193	13.2644	15.2042	14.7078	2.32193	13.6773	15.6039	14.9992	14.4402	13.7875	14.6177	15.0167	2.32193	15.8698	16.8437	17.6401	2.32193	2.32193	15.8315	12.8707	2.32193	12.6817
AGPAT2	2.32193	2.32193	2.32193	2.32193	2.32193	2.32193	2.32193	2.32193	2.32193	2.32193	2.32193	2.32193	2.32193	13.1212	2.32193	2.32193	14.7966	2.32193	2.32193	2.32193	2.32193	2.32193	14.4975	16.034	2.32193	2.32193	2.32193	2.32193	16.2376	2.32193	15.9151	2.32193	2.32193	2.32193	16.2854	16.4007	2.32193	2.32193	12.1737	15.0005	16.0054	16.5207	16.254	2.32193	15.3415	15.219	2.32193	2.32193	2.32193
AGPAT3	15.6899	2.32193	15.3443	2.32193	13.6607	2.32193	2.32193	2.32193	2.32193	15.4157	2.32193	2.32193	2.32193	2.32193	2.32193	2.32193	2.32193	13.5423	18.0134	2.32193	2.32193	2.32193	13.4027	15.3745	18.4963	15.4409	16.0872	2.32193	2.32193	14.4134	14.8361	2.32193	2.32193	2.32193	2.32193	2.32193	2.32193	14.734	2.32193	2.32193	2.32193	2.32193	2.32193	2.32193	14.6668	2.32193	2.32193	2.32193	14.9476
AGPAT4	2.32193	2.32193	2.32193	2.32193	2.32193	2.32193	2.32193	2.32193	2.32193	2.32193	2.32193	2.32193	2.32193	2.32193	2.32193	2.32193	2.32193	2.32193	2.32193	2.32193	2.32193	2.32193	2.32193	2.32193	2.32193	2.32193	2.32193	2.32193	2.32193	2.32193	2.32193	2.32193	2.32193	2.32193	2.32193	2.32193	2.32193	2.32193	2.32193	2.32193	2.32193	2.32193	2.32193	2.32193	2.32193	2.32193	2.32193	2.32193	2.32193
AGPAT5	16.267	2.32193	17.6547	16.2554	2.32193	17.1145	2.32193	15.3937	2.32193	2.32193	17.1725	16.2217	15.5498	2.32193	16.9302	16.8223	18.1054	2.32193	2.32193	12.2732	16.6568	15.6874	17.7039	15.4327	2.32193	16.722	2.32193	13.7281	2.32193	14.5543	13.6751	15.4094	15.8275	10.0768	17.1902	16.3015	13.2556	2.32193	17.0294	14.7142	16.9106	16.901	16.4441	16.7516	15.7964	2.32193	14.3113	2.32193	11.5793
AGPAT6	2.32193	2.32193	2.32193	2.32193	2.32193	2.32193	2.32193	2.32193	2.32193	2.32193	2.32193	2.32193	2.32193	2.32193	2.32193	2.32193	2.32193	2.32193	2.32193	2.32193	2.32193	2.32193	2.32193	15.0926	14.3519	14.6337	2.32193	2.32193	11.7398	2.32193	2.32193	2.32193	2.32193	2.32193	2.32193	2.32193	2.32193	2.32193	2.32193	2.32193	2.32193	2.32193	2.32193	2.32193	2.32193	2.32193	15.2412	2.32193	2.32193
AGPAT9	2.32193	2.32193	2.32193	2.32193	2.32193	2.32193	2.32193	2.32193	2.32193	2.32193	2.32193	2.32193	2.32193	2.32193	2.32193	2.32193	2.32193	2.32193	2.32193	2.32193	2.32193	2.32193	2.32193	2.32193	2.32193	2.32193	2.32193	2.32193	2.32193	2.32193	2.32193	2.32193	2.32193	2.32193	2.32193	2.32193	2.32193	2.32193	12.8918	2.32193	2.32193	2.32193	2.32193	2.32193	2.32193	2.32193	2.32193	2.32193	2.32193
AGPS	16.4041	15.5796	16.8101	16.5136	16.1439	17.2746	16.9667	15.4666	17.0512	16.9472	16.1373	16.8228	15.5579	17.1909	15.5459	14.8411	15.2924	16.5768	16.4163	15.3209	13.5722	14.6125	14.5289	15.3967	14.9399	17.1359	15.0336	14.0634	14.9102	15.0477	14.2152	17.6478	16.6474	16.4097	15.9012	17.1814	16.7324	17.655	15.1269	17.9945	16.5131	16.7067	17.1911	16.8057	16.7677	16.3571	14.6125	16.5567	18.1685
AGR2	27.1726	25.6498	26.6414	23.0597	22.6647	28.7801	22.9146	22.5572	26.6876	25.5563	25.271	22.651	22.3479	24.7203	22.1329	23.0631	26.5319	24.898	24.2879	23.9459	22.4244	23.6233	25.3236	25.9204	2.32193	28.2701	23.5922	26.0259	21.7642	24.9258	25.2635	25.3056	22.4555	21.7855	23.0579	23.4947	21.571	22.532	27.6224	21.9816	25.6803	23.5584	27.8807	24.5111	26.6474	24.4844	23.6663	22.058	25.7568
AGR3	26.5041	24.898	25.7641	21.7918	21.504	27.7214	21.7533	20.8163	25.6723	24.0033	24.1555	21.2207	20.5723	23.0817	19.2553	21.3214	25.4162	23.5799	23.1005	22.829	19.4486	19.7732	22.6344	24.4747	2.32193	27.0993	21.7456	25.0703	20.2505	24.0412	23.8729	25.1641	21.1938	20.6335	22.1699	22.3049	20.4164	21.3582	23.8375	20.9058	21.1933	2.32193	23.2572	23.5963	23.6207	23.7675	22.8268	2.32193	25.267
AGRN	16.5967	13.5228	13.6948	14.1815	14.7865	15.3223	15.9842	15.1004	15.2552	15.8638	15.4134	16.3323	13.2318	2.32193	11.6707	11.1674	14.7062	13.5864	15.287	14.3099	14.3485	12.6795	14.4101	13.964	19.9981	13.9595	13.9274	15.8633	12.7566	14.2099	13.8975	15.9283	13.0901	12.7461	14.3974	16.3419	15.6517	15.8882	2.32193	15.9784	12.1261	14.3429	16.1544	14.3359	13.9348	14.6806	13.7783	13.6684	15.2156
AGT	16.1721	16.5279	18.6001	17.7679	16.9042	17.4747	17.5014	16.7091	16.1931	16.8021	17.1823	15.8889	16.3745	12.964	14.8474	15.8557	17.0278	15.8213	16.6158	14.7062	14.2288	13.5639	14.4576	16.6707	18.1866	14.913	16.2545	2.32193	14.4337	16.495	15.622	15.8025	15.0592	17.8981	16.8108	15.9258	15.7923	17.8753	15.5972	16.8668	15.9253	15.9879	12.6551	18.0951	13.1596	15.2371	17.5063	18.4287	15.0345
AGTPBP1	2.32193	2.32193	2.32193	2.32193	2.32193	2.32193	2.32193	2.32193	2.32193	2.32193	2.32193	2.32193	2.32193	2.32193	2.32193	2.32193	2.32193	2.32193	2.32193	2.32193	2.32193	2.32193	2.32193	2.32193	2.32193	2.32193	2.32193	2.32193	2.32193	2.32193	2.32193	2.32193	2.32193	10.5507	10.9944	10.8688	2.32193	2.32193	2.32193	2.32193	2.32193	2.32193	2.32193	2.32193	2.32193	2.32193	2.32193	2.32193	2.32193
AGTRAP	2.32193	2.32193	2.32193	2.32193	13.0549	2.32193	2.32193	2.32193	2.32193	2.32193	2.32193	2.32193	2.32193	2.32193	2.32193	2.32193	2.32193	2.32193	17.9173	2.32193	2.32193	2.32193	2.32193	2.32193	2.32193	15.4812	2.32193	2.32193	2.32193	2.32193	2.32193	14.4074	2.32193	15.4644	15.4704	19.237	15.688	16.2239	2.32193	2.32193	2.32193	14.3156	2.32193	2.32193	2.32193	2.32193	2.32193	16.2118	2.32193
AGXT	2.32193	2.32193	2.32193	2.32193	2.32193	2.32193	2.32193	2.32193	2.32193	2.32193	2.32193	2.32193	2.32193	2.32193	2.32193	2.32193	2.32193	2.32193	2.32193	2.32193	2.32193	2.32193	2.32193	2.32193	2.32193	2.32193	2.32193	2.32193	2.32193	2.32193	2.32193	2.32193	2.32193	2.32193	2.32193	2.32193	2.32193	2.32193	2.32193	2.32193	2.32193	2.32193	2.32193	2.32193	2.32193	2.32193	2.32193	2.32193	2.32193
AHCTF1	12.6926	10.8376	2.32193	10.1293	12.8514	12.3581	11.3826	11.2046	9.49185	13.5758	9.78136	12.3663	11.7185	12.7142	12.3276	2.32193	12.5793	11.5068	14.1784	12.1261	2.32193	2.32193	12.664	12.8474	10.9801	12.2228	2.32193	12.4147	11.7271	10.4409	2.32193	13.2863	10.8376	13.2046	12.1984	11.9144	12.5265	14.6899	12.6142	14.6545	2.32193	2.32193	12.9237	12.8258	2.32193	2.32193	2.32193	2.32193	13.0293
AHCY	20.4324	19.6909	20.7462	20.6003	21.4147	21.12	21.4204	20.6807	20.9692	21.1919	21.603	22.8594	21.4064	21.0898	22.6778	20.9189	18.4985	22.0746	20.9889	20.6561	20.8607	21.222	19.7291	21.382	18.3469	21.8635	19.9003	20.6369	20.5658	20.8205	19.5129	20.5493	22.2454	21.6238	20.9799	21.1063	21.8212	23.2356	20.482	22.4211	20.5711	21.8749	20.0869	21.0777	20.7497	21.1318	19.9454	20.6077	21.4639
AHCYL1	10.3554	2.32193	2.32193	2.32193	20.1123	2.32193	2.32193	20.5112	2.32193	20.952	21.2362	15.8923	2.32193	16.9182	2.32193	2.32193	2.32193	2.32193	20.5547	2.32193	19.5268	2.32193	2.32193	2.32193	17.6949	16.2484	21.0347	14.0396	20.8153	15.2949	2.32193	2.32193	14.025	15.7969	14.6612	15.2852	14.9689	14.2747	17.6593	11.7142	17.0236	16.3976	15.5096	18.6825	15.734	2.32193	15.1208	16.0573	15.9572
AHCYL2	2.32193	17.4793	18.6976	17.3768	17.6447	18.0054	16.3419	15.7545	16.0187	17.6345	17.0163	16.6334	2.32193	17.6162	17.6685	16.283	16.2965	17.8522	15.9743	15.6027	16.9798	17.5311	18.5595	16.9965	17.6383	17.2658	16.3914	14.2718	17.0253	16.4308	18.0586	2.32193	15.8792	2.32193	13.5387	2.32193	2.32193	16.0349	16.7517	2.32193	17.6669	18.4334	16.0895	16.4099	16.2067	17.5033	2.32193	15.5579	16.9752
AHDC1	2.32193	2.32193	2.32193	2.32193	2.32193	2.32193	2.32193	2.32193	2.32193	2.32193	2.32193	2.32193	2.32193	2.32193	2.32193	2.32193	2.32193	2.32193	2.32193	2.32193	2.32193	2.32193	2.32193	2.32193	2.32193	2.32193	2.32193	2.32193	2.32193	2.32193	2.32193	2.32193	2.32193	2.32193	2.32193	2.32193	2.32193	2.32193	2.32193	2.32193	2.32193	2.32193	2.32193	2.32193	2.32193	2.32193	2.32193	2.32193	2.32193
AHI1	2.32193	2.32193	2.32193	2.32193	2.32193	2.32193	2.32193	2.32193	2.32193	2.32193	2.32193	2.32193	2.32193	2.32193	2.32193	2.32193	2.32193	2.32193	2.32193	2.32193	2.32193	2.32193	2.32193	2.32193	2.32193	2.32193	2.32193	2.32193	2.32193	2.32193	2.32193	2.32193	2.32193	2.32193	2.32193	2.32193	2.32193	2.32193	2.32193	2.32193	2.32193	2.32193	2.32193	2.32193	2.32193	2.32193	2.32193	2.32193	2.32193
AHNAK	20.4197	18.2966	19.0292	17.9946	19.2726	19.2005	18.706	18.6103	19.2879	17.8031	19.4686	18.5877	18.2386	19.5097	16.4887	18.3647	18.9156	17.8667	19.4405	19.0038	17.5224	18.2832	18.2637	18.6999	21.4157	18.9977	18.4429	19.2409	18.5762	17.9172	19.349	20.8559	16.8069	16.9675	19.2523	17.2737	17.2535	17.3287	18.0957	18.8998	18.1484	18.707	20.8068	20.031	19.5254	18.5936	17.4926	20.2109	19.8898
AHNAK2	2.32193	2.32193	2.32193	8.49185	12.1737	2.32193	2.32193	2.32193	2.32193	2.32193	2.32193	2.32193	2.32193	11.4252	2.32193	2.32193	9.22882	2.32193	13.1228	2.32193	2.32193	2.32193	2.32193	2.32193	2.32193	2.32193	9.20457	2.32193	2.32193	2.32193	14.324	2.32193	2.32193	2.32193	11.6165	2.32193	2.32193	2.32193	2.32193	2.32193	11.7228	11.5793	13.8984	12.5555	2.32193	2.32193	2.32193	14.6085	11.5887
AHR	2.32193	2.32193	2.32193	2.32193	2.32193	2.32193	2.32193	2.32193	2.32193	2.32193	2.32193	2.32193	2.32193	14.0172	2.32193	2.32193	2.32193	2.32193	2.32193	2.32193	2.32193	2.32193	2.32193	2.32193	15.9424	13.9649	2.32193	2.32193	2.32193	2.32193	2.32193	2.32193	2.32193	2.32193	2.32193	2.32193	2.32193	2.32193	2.32193	2.32193	2.32193	2.32193	11.0362	2.32193	2.32193	2.32193	2.32193	2.32193	2.32193
AHSA1	15.8849	18.23	18.4432	20.3689	20.2544	18.7843	18.7057	20.3338	18.8482	20.5723	20.5815	20.3922	19.575	19.0663	19.932	20.3994	18.8126	20.3107	18.7054	21.2737	20.3632	18.1385	19.4834	20.8257	2.32193	19.0745	16.5985	16.9068	17.2936	17.0082	20.8141	18.6129	18.665	20.4877	20.3782	19.0415	19.4862	19.0325	19.8414	18.692	19.2453	20.8239	19.3033	18.9473	18.5086	21.1332	21.0244	17.5007	19.8731
AHSG	14.2053	17.1277	17.2411	18.7161	17.2166	16.6482	18.8055	17.9347	15.7605	16.0949	17.8008	16.6266	16.1339	16.3804	17.2633	17.4968	15.7592	18.627	15.7885	18.372	17.7389	16.7432	16.4589	18.2597	19.2176	16.7095	17.8862	17.7682	17.1603	16.317	16.9816	14.9921	16.1938	16.5817	17.3264	17.0638	16.8044	17.5121	17.49	2.32193	16.5543	17.1778	14.9586	16.8763	16.0447	16.2137	15.634	17.3411	16.1309
AHSP	2.32193	2.32193	2.32193	2.32193	2.32193	2.32193	16.5569	16.4919	2.32193	2.32193	2.32193	2.32193	2.32193	2.32193	15.1588	2.32193	2.32193	2.32193	2.32193	2.32193	2.32193	2.32193	2.32193	2.32193	2.32193	2.32193	2.32193	16.2318	2.32193	16.4557	2.32193	16.5548	2.32193	2.32193	2.32193	2.32193	16.527	2.32193	2.32193	16.2111	2.32193	2.32193	2.32193	2.32193	2.32193	2.32193	2.32193	2.32193	2.32193
AIDA	2.32193	16.2881	17.7447	16.6127	18.269	17.1462	16.6785	16.9257	16.287	16.2252	17.3319	16.7956	16.8844	19.1511	15.0959	13.8707	18.2637	17.0308	16.9864	17.3808	14.6073	15.8418	2.32193	17.3901	18.9578	18.7357	17.6647	16.9541	17.2034	16.4887	17.6884	14.8287	2.32193	19.6267	17.7895	16.1485	17.1314	17.7395	18.0107	14.9214	15.7148	18.1676	19.0951	17.0213	17.4694	18.4991	17.0613	17.0909	18.4947
AIF1	2.32193	17.9619	17.1677	17.7909	17.7965	16.7857	17.4165	18.234	17.2668	17.3334	16.2808	17.3042	17.8266	18.4579	16.1178	2.32193	17.0118	17.7538	17.4303	17.1123	17.142	17.3941	16.2767	17.4046	19.5262	2.32193	17.3247	16.1778	18.2324	16.3295	17.4977	13.7731	15.6091	17.7141	17.1051	17.9915	17.7442	17.8471	16.4837	14.7169	18.3869	17.8449	17.749	17.6808	18.8516	18.4625	16.3434	19.1771	17.4052
AIF1L	2.32193	2.32193	2.32193	2.32193	2.32193	2.32193	2.32193	2.32193	2.32193	2.32193	2.32193	2.32193	2.32193	2.32193	2.32193	2.32193	2.32193	2.32193	2.32193	2.32193	2.32193	2.32193	2.32193	14.1261	2.32193	2.32193	2.32193	2.32193	2.32193	2.32193	2.32193	2.32193	2.32193	2.32193	2.32193	2.32193	2.32193	2.32193	2.32193	2.32193	2.32193	2.32193	2.32193	2.32193	2.32193	2.32193	2.32193	2.32193	2.32193
AIFM1	19.6179	19.6035	22.201	18.506	21.9612	19.5913	20.0676	21.9769	20.8873	20.8016	20.8449	20.1487	20.1216	21.7349	22.496	18.9112	21.7882	21.2317	19.4027	22.6076	18.9464	18.4767	22.1806	19.6046	18.1579	19.1632	18.9485	18.764	19.5209	17.9532	19.6574	19.7448	22.0201	20.6347	20.1415	20.2328	18.7864	18.2093	20.0198	19.6984	20.4183	22.183	21.6713	20.8658	20.8175	21.4602	21.6927	20.5633	21.8433
AIFM2	2.32193	2.32193	2.32193	2.32193	2.32193	2.32193	2.32193	2.32193	2.32193	2.32193	2.32193	2.32193	2.32193	16.7283	2.32193	2.32193	2.32193	2.32193	2.32193	2.32193	2.32193	2.32193	2.32193	2.32193	2.32193	2.32193	2.32193	2.32193	17.6572	13.9088	2.32193	2.32193	2.32193	2.32193	2.32193	2.32193	2.32193	2.32193	2.32193	2.32193	16.5818	13.6595	12.3134	19.0954	12.0049	2.32193	2.32193	13.7997	14.641
AIM1	2.32193	11.8017	14.216	11.4252	13.8327	14.1603	10.42	12.8746	12.8017	15.0806	13.6291	14.3574	13.2732	11.9586	12.8376	10.8297	14.5585	10.2046	13.2805	2.32193	2.32193	11.1163	12.6528	14.3533	2.32193	11.5018	12.7936	14.6806	13.685	12.1674	11.4252	15.3166	13.3233	13.416	13.5411	13.7153	12.6211	12.7121	12.3078	15.8302	13.0154	14.3276	15.7056	11.4818	14.2243	12.7461	13.0498	13.0396	14.4818
AIM1L	2.32193	2.32193	2.32193	2.32193	2.32193	2.32193	2.32193	2.32193	2.32193	2.32193	2.32193	2.32193	2.32193	2.32193	2.32193	2.32193	2.32193	2.32193	2.32193	2.32193	2.32193	2.32193	2.32193	2.32193	2.32193	2.32193	2.32193	2.32193	2.32193	2.32193	2.32193	2.32193	2.32193	2.32193	2.32193	2.32193	2.32193	2.32193	2.32193	2.32193	2.32193	2.32193	2.32193	2.32193	2.32193	2.32193	2.32193	2.32193	2.32193
AIMP1	17.9974	17.8719	19.1292	17.7803	18.4891	19.2262	18.0739	17.7529	18.8033	19.3082	19.0427	17.986	17.245	18.1154	16.9671	16.3882	18.0878	18.5192	18.0112	18.1176	16.8819	17.102	15.987	18.9402	14.6904	18.303	16.5975	17.3734	17.7011	17.8279	17.8411	18.2787	18.2605	19.5762	18.221	18.4362	16.665	17.5179	16.8793	18.5058	16.4137	17.1622	15.4544	19.0688	16.4634	18.1167	18.6646	16.801	19.9381
AIMP2	14.9948	2.32193	17.2811	15.3759	16.6144	15.726	2.32193	17.507	14.8223	15.8004	16.4092	15.7356	16.3172	16.3651	14.9251	13.2497	16.6668	15.778	2.32193	14.8042	14.1008	14.513	14.8509	16.4748	18.384	17.0483	15.7268	14.7303	15.9647	15.0822	15.2449	2.32193	17.1401	17.6321	16.7964	17.1711	17.3303	17.2487	14.4761	2.32193	2.32193	18.6749	17.2383	16.2774	16.9074	16.7013	16.9487	15.6056	15.9567
AIP	16.3828	16.4693	17.0562	16.5985	16.5966	16.7058	16.8155	16.6611	12.0119	17.3274	16.4956	16.8992	16.4584	17.2092	16.1385	2.32193	17.9922	16.0219	17.1625	16.7563	12.8553	14.5259	2.32193	16.9311	17.8812	15.9274	15.4473	16.3853	15.9417	15.5056	2.32193	18.0544	16.5147	17.2891	17.1125	16.5441	16.1218	16.9167	14.4519	16.5916	15.3349	17.3582	2.32193	2.32193	2.32193	17.6883	16.7301	16.9979	16.9817
AK1	21.086	16.3942	19.9487	18.2154	17.1355	20.7054	19.8015	16.1819	19.6425	18.1617	18.4502	19.6074	17.6335	16.6072	17.3232	18.4322	15.1401	19.8983	16.3209	2.32193	16.7495	17.7387	17.0539	18.8749	19.994	20.0101	15.6345	19.8433	20.0453	19.89	11.8178	17.7535	20.4452	18.4353	19.6138	20.1528	19.4279	19.5003	16.4472	19.3074	19.758	16.3961	17.0816	17.3195	20.5998	2.32193	16.5551	16.8793	19.4269
AK2	17.5264	19.9297	23.2759	19.6121	20.9694	21.2597	19.7593	18.7104	19.5229	20.9687	21.727	20.4016	21.173	21.1995	20.7032	20.1356	21.4065	20.2619	21.0797	19.4629	20.4912	20.6237	21.3737	21.54	19.2103	21.1698	19.4497	21.8107	20.5316	19.2638	19.9208	19.2125	21.2887	20.8778	21.0283	21.2225	20.1163	19.7802	19.3195	19.0855	20.1534	20.7814	18.505	20.4325	22.5719	19.9467	21.0234	17.2317	21.4508
AK3	18.1143	17.9312	19.8743	17.6636	18.4733	18.6302	18.6921	17.6427	19.0764	19.0391	20.0128	19.4074	20.6878	18.6288	18.0678	18.2305	19.6191	18.9881	18.2289	17.6842	18.9423	18.5662	18.3127	18.317	20.41	20.3118	18.5411	19.8423	18.3393	19.0951	17.7222	19.4482	18.5885	18.0675	18.3965	18.748	17.3657	18.8045	17.262	19.4773	18.2026	17.2575	17.2267	18.5201	18.9929	19.195	18.6683	15.9149	20.1271
AK9	17.8158	2.32193	2.32193	2.32193	2.32193	11.4094	2.32193	2.32193	2.32193	2.32193	2.32193	12.3853	2.32193	11.4094	2.32193	2.32193	2.32193	2.32193	2.32193	2.32193	2.32193	2.32193	2.32193	2.32193	2.32193	2.32193	2.32193	2.32193	2.32193	2.32193	2.32193	2.32193	2.32193	2.32193	9.15482	2.32193	16.0911	2.32193	2.32193	2.32193	2.32193	2.32193	2.32193	2.32193	2.32193	2.32193	2.32193	2.32193	2.32193
AKAP1	2.32193	2.32193	2.32193	2.32193	10.9944	2.32193	2.32193	2.32193	14.2497	2.32193	2.32193	2.32193	12.7419	13.6165	15.2989	2.32193	2.32193	2.32193	2.32193	2.32193	2.32193	2.32193	2.32193	2.32193	2.32193	2.32193	2.32193	16.1967	2.32193	2.32193	2.32193	15.0071	14.3028	10.3987	14.7793	2.32193	2.32193	13.2819	2.32193	17.9226	12.7773	2.32193	17.8545	2.32193	17.0972	11.2348	2.32193	2.32193	14.1846
AKAP10	2.32193	2.32193	2.32193	2.32193	2.32193	2.32193	2.32193	2.32193	2.32193	2.32193	2.32193	2.32193	2.32193	2.32193	2.32193	2.32193	2.32193	2.32193	2.32193	2.32193	2.32193	2.32193	2.32193	2.32193	2.32193	2.32193	2.32193	2.32193	2.32193	2.32193	2.32193	2.32193	2.32193	2.32193	2.32193	2.32193	2.32193	2.32193	2.32193	2.32193	2.32193	2.32193	2.32193	2.32193	2.32193	2.32193	2.32193	2.32193	2.32193
AKAP11	2.32193	2.32193	2.32193	2.32193	2.32193	2.32193	2.32193	2.32193	2.32193	2.32193	2.32193	2.32193	2.32193	2.32193	2.32193	2.32193	2.32193	2.32193	2.32193	2.32193	2.32193	2.32193	2.32193	2.32193	2.32193	2.32193	2.32193	2.32193	2.32193	2.32193	2.32193	2.32193	2.32193	2.32193	2.32193	2.32193	2.32193	2.32193	2.32193	2.32193	2.32193	2.32193	2.32193	2.32193	11.2348	2.32193	2.32193	2.32193	2.32193
AKAP12	13.9163	2.32193	2.32193	10.4615	2.32193	2.32193	2.32193	2.32193	2.32193	2.32193	2.32193	10.1548	2.32193	12.6416	2.32193	2.32193	2.32193	2.32193	2.32193	2.32193	2.32193	9.89178	2.32193	2.32193	19.348	2.32193	2.32193	2.32193	15.9106	2.32193	2.32193	2.32193	2.32193	2.32193	14.2892	2.32193	2.32193	9.89178	2.32193	2.32193	2.32193	14.9417	11.9218	18.5466	9.93664	2.32193	2.32193	18.8249	2.32193
AKAP13	12.5603	2.32193	12.3134	2.32193	13.4512	10.7313	12.4041	9.79766	11.6073	2.32193	2.32193	2.32193	10.5887	2.32193	8.32193	10.8138	10.4615	2.32193	11.4717	2.32193	9.56986	9.20457	2.32193	10.5603	11.7398	9.96578	8.56986	13.513	9.04985	10.7398	13.3387	15.7295	9.93664	15.4893	9.99435	12.0293	14.2652	2.32193	2.32193	12.9237	9.90689	2.32193	15.4602	10.7977	12.1643	11.5887	2.32193	12.0532	15.4209
AKAP17A	2.32193	2.32193	2.32193	2.32193	2.32193	2.32193	14.3914	2.32193	14.5633	2.32193	2.32193	16.4147	2.32193	2.32193	2.32193	2.32193	2.32193	2.32193	2.32193	2.32193	2.32193	2.32193	2.32193	2.32193	2.32193	2.32193	2.32193	2.32193	2.32193	13.1341	2.32193	2.32193	12.2438	2.32193	2.32193	14.9563	14.1768	15.3991	2.32193	14.7529	2.32193	2.32193	2.32193	2.32193	2.32193	2.32193	2.32193	2.32193	12.7773
AKAP5	2.32193	2.32193	2.32193	2.32193	2.32193	2.32193	2.32193	2.32193	2.32193	2.32193	2.32193	2.32193	2.32193	2.32193	2.32193	2.32193	2.32193	2.32193	2.32193	2.32193	2.32193	2.32193	2.32193	2.32193	2.32193	2.32193	2.32193	16.0695	2.32193	2.32193	2.32193	2.32193	2.32193	2.32193	2.32193	2.32193	2.32193	2.32193	2.32193	2.32193	14.4094	2.32193	2.32193	2.32193	2.32193	2.32193	2.32193	2.32193	2.32193
AKAP6	2.32193	2.32193	2.32193	2.32193	2.32193	2.32193	2.32193	2.32193	2.32193	2.32193	2.32193	2.32193	2.32193	2.32193	2.32193	2.32193	2.32193	2.32193	2.32193	2.32193	2.32193	2.32193	2.32193	2.32193	2.32193	2.32193	2.32193	2.32193	2.32193	2.32193	2.32193	2.32193	2.32193	2.32193	2.32193	2.32193	2.32193	2.32193	2.32193	2.32193	2.32193	2.32193	2.32193	2.32193	2.32193	2.32193	2.32193	2.32193	2.32193
AKAP7	2.32193	2.32193	2.32193	2.32193	2.32193	2.32193	2.32193	2.32193	2.32193	2.32193	2.32193	2.32193	2.32193	2.32193	2.32193	2.32193	2.32193	2.32193	2.32193	2.32193	2.32193	2.32193	2.32193	2.32193	2.32193	2.32193	2.32193	2.32193	2.32193	2.32193	2.32193	12.8765	2.32193	2.32193	2.32193	2.32193	2.32193	2.32193	2.32193	2.32193	2.32193	2.32193	15.1357	2.32193	2.32193	2.32193	2.32193	2.32193	2.32193
AKAP8	2.32193	2.32193	2.32193	2.32193	2.32193	2.32193	2.32193	15.5003	2.32193	2.32193	2.32193	2.32193	14.6634	14.3711	2.32193	2.32193	2.32193	2.32193	2.32193	2.32193	2.32193	2.32193	10.5411	2.32193	2.32193	2.32193	2.32193	12.8098	2.32193	2.32193	2.32193	2.32193	13.7471	12.0014	2.32193	11.7524	14.1572	15.916	13.0785	14.1791	2.32193	2.32193	2.32193	2.32193	2.32193	10.6439	2.32193	2.32193	2.32193
AKAP8L	2.32193	2.32193	2.32193	2.32193	15.0206	14.5663	2.32193	2.32193	2.32193	2.32193	13.5781	10.9586	14.4742	2.32193	2.32193	2.32193	14.2776	13.5781	2.32193	2.32193	2.32193	2.32193	2.32193	14.7303	2.32193	2.32193	2.32193	2.32193	2.32193	2.32193	2.32193	14.3622	13.9935	18.3214	14.2754	16.5608	2.32193	2.32193	2.32193	2.32193	2.32193	2.32193	2.32193	14.2688	2.32193	13.7121	2.32193	2.32193	15.5552
AKAP9	12.1131	2.32193	2.32193	2.32193	2.32193	16.1407	2.32193	2.32193	10.8455	2.32193	2.32193	2.32193	2.32193	14.0439	2.32193	2.32193	11.8218	2.32193	2.32193	2.32193	2.32193	11.1485	15.3166	2.32193	2.32193	2.32193	14.9458	13.6551	2.32193	2.32193	2.32193	12.6461	2.32193	12.7997	11.9873	13.4818	2.32193	2.32193	13.7721	2.32193	12.3471	13.2333	15.4777	2.32193	16.1605	9.17991	8.49185	10.5216	2.32193
AKIRIN2	2.32193	2.32193	2.32193	2.32193	2.32193	2.32193	2.32193	2.32193	2.32193	2.32193	2.32193	2.32193	2.32193	2.32193	2.32193	2.32193	2.32193	2.32193	2.32193	2.32193	2.32193	2.32193	2.32193	2.32193	2.32193	2.32193	2.32193	2.32193	2.32193	2.32193	2.32193	2.32193	2.32193	2.32193	2.32193	2.32193	2.32193	2.32193	2.32193	2.32193	2.32193	2.32193	2.32193	2.32193	2.32193	2.32193	2.32193	2.32193	2.32193
AKNA	2.32193	2.32193	2.32193	2.32193	2.32193	2.32193	2.32193	2.32193	2.32193	2.32193	2.32193	2.32193	2.32193	2.32193	2.32193	2.32193	2.32193	2.32193	2.32193	2.32193	2.32193	2.32193	2.32193	2.32193	2.32193	2.32193	2.32193	2.32193	2.32193	2.32193	2.32193	11.7142	2.32193	2.32193	2.32193	2.32193	2.32193	2.32193	2.32193	2.32193	2.32193	2.32193	9.93664	2.32193	2.32193	2.32193	2.32193	2.32193	2.32193
AKR1A1	20.6059	19.8356	20.5996	20.782	20.2534	20.4126	20.041	19.9919	20.7565	20.7917	20.3213	19.4476	19.1346	20.5853	18.0639	18.9851	20.3132	20.3499	20.1126	19.0579	18.3751	18.3307	18.6811	20.5059	20.0076	20.3312	19.2277	18.7725	19.9564	19.4866	20.5973	20.4539	19.3462	19.5834	19.0402	19.2058	19.2615	19.2588	19.8197	20.1145	20.3634	19.2187	21.1115	20.9905	20.7312	20.104	20.3235	19.8911	20.6583
AKR1B1	19.3608	19.2436	18.9381	19.9546	18.5729	19.3112	21.2374	18.8674	17.4671	19.2863	18.9644	19.9471	18.0018	18.048	17.7819	18.0859	17.8904	20.2674	17.1845	18.4713	16.7008	18.1701	17.5769	20.4623	21.7073	20.5782	17.6775	18.691	17.7242	19.3711	19.5925	16.3014	19.2226	19.7503	16.6318	19.018	19.9985	19.9905	15.5053	17.711	17.1175	18.6785	16.3242	21.0493	16.9397	17.6653	18.8346	17.745	18.4448
AKR1B10	21.9028	14.9662	21.1731	16.5108	2.32193	19.1704	18.9779	2.32193	2.32193	18.2831	17.3506	14.7956	2.32193	18.4799	15.4915	18.9277	18.5634	2.32193	2.32193	2.32193	15.0697	12.8494	16.9528	20.6126	2.32193	16.9645	14.7414	12.6506	2.32193	18.8966	19.6485	15.5486	16.359	2.32193	20.6448	16.7842	2.32193	2.32193	2.32193	15.1807	18.66	15.2186	2.32193	20.87	17.7019	13.7419	2.32193	2.32193	17.4439
AKR1C3	18.7586	2.32193	19.9196	2.32193	16.6594	18.6286	17.3126	16.4439	20.0019	19.903	17.8703	17.7093	16.7083	17.8282	15.7832	16.8386	17.3239	19.5063	16.9956	15.5185	17.7194	16.6396	18.0706	19.3591	2.32193	17.6209	17.9689	18.0085	18.337	16.317	17.4006	2.32193	18.5953	19.0507	17.6752	15.2538	15.817	18.3241	15.5561	2.32193	18.9237	17.9096	2.32193	19.0969	2.32193	19.5697	16.7361	17.9054	15.6634
AKR1C4	2.32193	2.32193	2.32193	2.32193	2.32193	2.32193	2.32193	2.32193	2.32193	2.32193	2.32193	2.32193	2.32193	2.32193	2.32193	2.32193	2.32193	2.32193	2.32193	2.32193	2.32193	2.32193	2.32193	2.32193	2.32193	2.32193	2.32193	2.32193	2.32193	2.32193	2.32193	2.32193	2.32193	2.32193	2.32193	2.32193	2.32193	2.32193	2.32193	2.32193	2.32193	2.32193	2.32193	2.32193	2.32193	2.32193	2.32193	2.32193	2.32193
AKR1D1	2.32193	2.32193	2.32193	2.32193	2.32193	2.32193	2.32193	2.32193	2.32193	2.32193	2.32193	2.32193	2.32193	2.32193	2.32193	2.32193	2.32193	2.32193	2.32193	2.32193	2.32193	2.32193	2.32193	2.32193	2.32193	2.32193	2.32193	2.32193	2.32193	2.32193	2.32193	2.32193	2.32193	2.32193	2.32193	2.32193	2.32193	2.32193	2.32193	2.32193	2.32193	18.1363	2.32193	2.32193	2.32193	2.32193	2.32193	2.32193	2.32193
AKR1E2	2.32193	16.1125	18.2645	17.2891	17.1398	16.8207	17.9532	16.8585	16.3274	18.2783	18.4362	16.8381	17.3258	18.3127	18.0864	17.774	17.8501	18.8372	17.6098	15.9848	18.0706	18.7476	18.5582	17.0517	17.3297	17.1088	17.4452	15.2318	18.6434	15.1969	18.2188	15.6676	16.6259	10.8918	12.8218	2.32193	11.2046	2.32193	17.4008	2.32193	17.3409	13.9908	15.9719	14.2198	15.4748	15.33	14.2725	14.06	13.5911
AKR7A2	19.9645	18.6622	18.864	18.9023	19.096	20.0198	19.0477	18.4174	19.0396	20.6737	19.7736	19.477	18.4584	16.1838	17.7468	17.4993	19.9368	19.5775	18.0021	18.2295	18.5728	17.7446	17.6049	19.7775	20.401	19.7782	17.6663	21.4145	19.0803	18.7025	19.2747	17.7804	19.5576	18.3901	18.5358	19.2124	19.2799	19.2082	17.4918	19.1364	14.4074	17.7928	16.7691	19.0497	19.3241	19.0518	18.3923	17.4294	19.1437
AKR7A3	18.9649	16.7432	19.271	17.9851	17.7775	19.6712	16.9738	14.3574	17.5991	20.1748	19.6393	16.9929	16.4308	18.5451	17.9767	14.1049	15.3977	18.198	17.2382	15.3478	17.3594	17.1612	14.964	18.4924	2.32193	20.0354	16.6555	19.0294	18.2413	17.0666	17.5033	16.9376	18.2995	17.9549	17.0742	18.6505	17.8653	16.4224	20.6484	16.3636	16.1234	18.8789	15.4324	18.0822	18.6174	18.2061	18.57	16.4715	19.561
AKT1	16.8917	2.32193	2.32193	15.109	14.7132	14.9251	15.434	14.989	2.32193	14.9626	14.3318	14.5296	14.3691	2.32193	14.1706	2.32193	13.6937	12.5191	12.7773	14.5609	13.2571	17.2676	12.8494	17.3146	15.944	18.4556	17.2074	2.32193	16.3366	15.3159	13.8746	2.32193	12.183	2.32193	18.6584	16.8487	15.9067	15.7056	15.0387	2.32193	14.2906	2.32193	2.32193	13.8465	17.5	2.32193	14.6523	14.3464	13.7239
AKT1S1	2.32193	16.3035	16.4465	2.32193	17.2285	15.9318	2.32193	14.9886	2.32193	2.32193	16.8274	17.7845	15.5305	17.4084	16.2046	2.32193	17.1474	2.32193	16.2414	2.32193	2.32193	2.32193	2.32193	16.9385	16.8364	15.5182	15.3429	18.2646	16.3017	2.32193	15.7432	2.32193	2.32193	2.32193	2.32193	15.1915	16.2279	16.4462	2.32193	2.32193	2.32193	15.7471	2.32193	2.32193	2.32193	17.1558	17.0773	2.32193	17.1143
AKT2	12.5579	2.32193	2.32193	2.32193	2.32193	2.32193	2.32193	2.32193	2.32193	2.32193	13.3387	2.32193	13.5675	2.32193	12.183	2.32193	2.32193	2.32193	2.32193	2.32193	13.1627	13.6359	2.32193	14.1309	14.6568	14.4324	2.32193	2.32193	13.8435	11.4512	13.1768	14.2985	2.32193	2.32193	15.1098	2.32193	13.3177	14.5531	2.32193	2.32193	2.32193	2.32193	2.32193	2.32193	2.32193	2.32193	2.32193	2.32193	2.32193
AKT3	2.32193	2.32193	2.32193	2.32193	2.32193	2.32193	2.32193	2.32193	2.32193	2.32193	2.32193	2.32193	2.32193	2.32193	2.32193	2.32193	2.32193	2.32193	2.32193	2.32193	2.32193	2.32193	2.32193	2.32193	2.32193	2.32193	2.32193	2.32193	2.32193	2.32193	2.32193	2.32193	2.32193	2.32193	2.32193	2.32193	2.32193	2.32193	2.32193	2.32193	2.32193	2.32193	2.32193	2.32193	2.32193	2.32193	2.32193	2.32193	2.32193
AKTIP	2.32193	2.32193	2.32193	2.32193	2.32193	2.32193	2.32193	2.32193	2.32193	12.7628	2.32193	2.32193	2.32193	2.32193	2.32193	2.32193	2.32193	2.32193	2.32193	2.32193	2.32193	2.32193	2.32193	2.32193	2.32193	2.32193	2.32193	2.32193	2.32193	2.32193	2.32193	2.32193	2.32193	2.32193	12.9567	2.32193	2.32193	2.32193	2.32193	2.32193	12.2198	13.6484	2.32193	2.32193	2.32193	2.32193	2.32193	2.32193	2.32193
ALAD	17.5676	19.4229	18.8476	18.9555	18.4525	19.5944	18.0083	18.021	18.9684	18.9068	18.9789	18.2145	16.9274	18.7186	18.4342	18.7431	18.1718	18.2045	16.1756	18.1113	18.5877	17.4387	18.2194	16.1793	22.224	17.7317	18.6759	18.5188	17.3395	18.2515	18.771	14.8347	18.5021	18.2575	18.7406	18.1655	17.8847	18.2565	17.1545	17.3946	17.81	17.3398	16.0543	18.0847	18.7229	19.4096	18.8598	18.3832	18.7528
ALB	27.0896	24.9837	25.2423	26.8707	25.5153	25.7799	27.849	25.8117	25.8595	25.4895	26.3728	25.4049	26.1843	27.2033	25.2925	26.4066	25.9897	25.9021	25.3335	25.5872	26.2945	26.5979	25.7946	26.6021	27.9396	24.5365	26.0059	25.4505	25.6187	26.4468	26.5547	26.8563	25.6413	26.1357	25.7871	25.3151	25.689	26.6113	26.6813	26.9136	26.8078	26.6504	27.0787	28.1677	27.0797	25.9555	25.1306	28.1076	26.2797
ALCAM	18.4342	2.32193	12.697	2.32193	2.32193	2.32193	18.1798	2.32193	2.32193	11.1098	2.32193	2.32193	2.32193	12.0084	12.0668	12.8899	2.32193	2.32193	2.32193	2.32193	2.32193	17.0502	15.7651	2.32193	16.1578	2.32193	2.32193	2.32193	2.32193	2.32193	2.32193	16.9868	2.32193	2.32193	12.6096	18.9119	18.3153	18.8164	14.1163	2.32193	12.5018	14.0396	16.2604	19.6056	14.3261	2.32193	13.2137	13.0276	12.2228
ALDH16A1	17.1207	17.7217	17.9412	16.4959	16.9313	17.839	16.4149	16.4626	15.4137	16.1828	17.4144	14.574	14.8128	18.9792	15.1946	15.5423	16.95	16.4206	13.8669	16.5783	12.6729	15.2953	15.275	16.7787	16.6814	17.3637	16.8423	16.0213	15.3748	16.8352	16.1401	18.0748	16.2243	16.9853	16.5684	16.9743	15.4592	16.008	18.556	17.014	17.6579	16.3949	18.8092	17.1464	18.0505	17.049	17.0339	18.0423	16.8385
ALDH18A1	20.4892	18.7363	20.2606	19.2748	19.347	20.3616	19.7898	19.1	22.1784	20.5248	19.9865	19.9863	19.0684	21.0249	19.9765	18.1899	21.2186	19.7851	18.7839	18.9687	19.3544	19.2056	21.3008	20.2037	15.905	20.6259	18.3391	19.9177	20.0316	18.7217	18.4586	18.7045	20.7772	20.0688	19.6271	20.3871	19.0773	20.9813	20.3191	19.3697	20.876	20.3937	19.7446	20.7863	19.4428	19.086	18.4103	17.688	20.0094
ALDH1A1	21.8361	18.1347	20.4264	19.369	18.624	22.7769	19.9542	19.8644	20.9901	19.1767	20.0216	18.4566	18.0496	22.4772	13.9721	19.8744	17.6264	18.9853	18.6561	20.9408	19.5772	18.1933	21.074	18.2002	26.3993	21.9559	18.7039	20.6733	17.2225	19.2569	18.9987	19.2911	18.2276	19.0154	20.1817	19.2442	19.6104	21.9792	19.0338	20.7856	20.6626	19.0842	20.0199	20.3297	22.2499	21.353	18.5295	19.061	19.1688
ALDH1A2	2.32193	2.32193	2.32193	2.32193	2.32193	2.32193	2.32193	2.32193	18.0754	2.32193	2.32193	2.32193	2.32193	2.32193	2.32193	2.32193	2.32193	2.32193	2.32193	2.32193	2.32193	2.32193	2.32193	2.32193	2.32193	19.0533	2.32193	2.32193	2.32193	2.32193	2.32193	2.32193	2.32193	2.32193	2.32193	2.32193	2.32193	2.32193	18.6404	2.32193	2.32193	2.32193	2.32193	2.32193	2.32193	2.32193	2.32193	2.32193	2.32193
ALDH1A3	17.8342	11.5981	15.3904	13.4499	12.8277	2.32193	14.3325	15.5534	16.7631	15.7209	17.1097	14.8587	2.32193	17.969	2.32193	15.6357	2.32193	16.5037	2.32193	15.6472	2.32193	15.0366	2.32193	2.32193	11.0293	2.32193	14.0379	2.32193	14.9116	15.9371	2.32193	2.32193	2.32193	12.6027	19.4434	15.4937	2.32193	11.0901	2.32193	14.4311	2.32193	15.0549	2.32193	16.6542	17.4053	2.32193	16.3258	15.4077	2.32193
ALDH1B1	18.2347	20.012	23.0228	19.2664	21.31	20.9125	18.8512	17.5704	18.1469	18.6008	22.741	20.129	20.0144	20.7561	19.9697	19.9927	19.8654	20.9069	20.6844	20.0229	20.8151	19.2454	18.3536	19.6665	12.4147	17.4172	20.0384	18.9216	17.3739	19.4814	18.6481	18.8732	19.5025	19.4432	20.6807	20.3999	18.8117	20.1211	18.0985	20.6343	20.5612	19.0194	19.6685	23.161	22.8108	20.4861	19.8114	20.1573	19.1947
ALDH1L1	2.32193	2.32193	18.5097	14.691	2.32193	18.1779	13.2318	2.32193	2.32193	2.32193	2.32193	2.32193	2.32193	2.32193	2.32193	2.32193	16.2057	2.32193	2.32193	2.32193	2.32193	2.32193	15.4324	2.32193	2.32193	17.3354	15.6598	13.7649	2.32193	15.4634	2.32193	19.059	2.32193	2.32193	2.32193	2.32193	2.32193	2.32193	15.7265	2.32193	2.32193	2.32193	2.32193	12.6393	14.8543	2.32193	2.32193	2.32193	15.6962
ALDH1L2	2.32193	12.6257	13.7099	2.32193	2.32193	2.32193	13.7783	12.5651	2.32193	2.32193	2.32193	2.32193	11.5934	2.32193	2.32193	2.32193	2.32193	11.8842	2.32193	10.9944	11.3387	2.32193	13.2819	2.32193	9.58871	16.1998	15.6548	2.32193	2.32193	13.4252	2.32193	14.4441	2.32193	2.32193	2.32193	11.4919	11.9293	13.0464	2.32193	10.8297	2.32193	13.2819	2.32193	2.32193	2.32193	2.32193	2.32193	15.3803	2.32193
ALDH2	21.6468	21.7973	23.0809	19.8246	21.6449	22.4924	19.8855	18.9631	20.9091	21.9022	21.5879	21.4499	21.4477	23.1281	21.456	21.5615	21.2351	22.4066	20.6641	20.9483	22.0456	21.9289	22.9297	20.9103	21.416	21.0902	19.1738	18.7557	21.8828	20.1999	21.0084	22.8871	21.286	21.2104	21.1753	20.9735	18.5071	21.65	22.3248	20.9614	21.2634	22.3861	21.9805	21.6788	22.092	22.1515	22.9053	19.396	22.6184
ALDH3A1	20.3141	2.32193	16.4734	2.32193	2.32193	2.32193	2.32193	2.32193	2.32193	2.32193	17.0888	14.4193	2.32193	2.32193	2.32193	2.32193	2.32193	2.32193	2.32193	2.32193	18.0424	2.32193	15.5911	2.32193	2.32193	17.7524	2.32193	2.32193	2.32193	2.32193	15.0145	2.32193	2.32193	2.32193	2.32193	2.32193	2.32193	2.32193	2.32193	2.32193	18.5628	19.2889	16.2059	17.594	16.1429	2.32193	2.32193	2.32193	2.32193
ALDH3A2	18.8523	18.1406	19.3129	17.5134	17.1967	19.1442	18.3188	17.6735	17.746	16.4915	16.028	18.0767	18.871	15.6929	16.9482	17.3235	15.7416	18.1038	15.1204	18.7893	18.2454	18.7501	17.0693	18.5916	17.7933	19.1591	16.1137	19.784	15.3481	17.686	18.4619	19.4394	16.0768	14.7281	2.32193	17.9315	17.0722	18.3531	12.5722	17.6291	17.7109	15.6036	18.04	18.8349	17.4627	14.3779	16.0878	2.32193	19.1322
ALDH3B1	15.3258	2.32193	2.32193	2.32193	2.32193	2.32193	2.32193	2.32193	2.32193	2.32193	2.32193	2.32193	2.32193	2.32193	2.32193	2.32193	2.32193	2.32193	2.32193	11.5118	2.32193	2.32193	2.32193	2.32193	19.0965	2.32193	2.32193	2.32193	2.32193	13.7916	13.7002	2.32193	2.32193	2.32193	2.32193	2.32193	2.32193	2.32193	2.32193	2.32193	2.32193	2.32193	2.32193	15.0477	2.32193	2.32193	2.32193	2.32193	2.32193
ALDH4A1	15.7803	2.32193	2.32193	11.8918	16.5846	14.8818	15.8015	14.3226	13.3485	19.0074	16.5046	18.0151	13.2107	16.3328	15.4163	2.32193	15.2779	17.4472	14.0379	2.32193	2.32193	13.0396	17.3432	14.5852	15.5651	15.9977	2.32193	15.2512	2.32193	12.9181	2.32193	16.49	17.5877	17.359	16.8742	16.248	15.4232	14.8669	14.9855	17.3306	13.8007	14.0785	13.1752	14.1729	14.5302	2.32193	14.7997	2.32193	16.6633
ALDH5A1	16.063	13.5887	17.3827	15.6094	17.0167	17.8152	14.081	14.577	13.6154	17.4433	16.6405	17.278	17.3499	16.3133	17.4246	15.1517	16.2677	15.4321	15.2141	2.32193	17.1399	14.8918	17.7502	16.241	12.7313	14.7926	15.3762	17.7767	14.4493	14.964	12.4305	16.9785	15.8386	14.8267	16.2192	15.6291	13.0447	16.9399	16.8594	15.997	17.6501	16.7101	17.3195	16.4843	18.2019	15.8332	14.9613	15.2863	17.1119
ALDH6A1	18.6558	16.8835	19.6252	16.4604	17.0545	19.2552	17.9008	15.9855	17.5385	18.4062	18.4809	17.2592	17.4161	16.0252	16.7677	16.7402	19.671	18.5465	17.1986	16.6756	18.8071	17.461	16.6925	17.8433	19.8714	17.9117	17.9252	18.5585	14.4259	16.2434	17.2803	18.5867	18.5176	15.7121	15.3113	15.4695	14.3134	17.6634	15.8143	16.3574	18.2798	15.387	17.8207	18.4906	18.8888	17.0885	17.2184	14.7834	18.9315
ALDH7A1	19.1312	18.8168	21.7282	18.6387	19.2186	20.109	18.8393	20.0314	20.3924	18.9439	21.1956	19.6896	18.5962	18.8408	18.8001	19.9165	20.8953	19.5057	19.17	18.822	19.8351	18.6807	19.8444	19.1971	20.0043	18.5803	17.9972	18.2754	17.0184	18.9441	18.3057	19.5245	20.7594	18.9487	19.2048	20.589	19.5738	21.2634	17.2138	19.8268	19.8294	19.6561	19.3065	20.366	19.8904	18.8547	19.2814	17.1994	20.3788
ALDH8A1	2.32193	2.32193	2.32193	2.32193	2.32193	2.32193	2.32193	2.32193	2.32193	2.32193	2.32193	2.32193	2.32193	2.32193	2.32193	2.32193	2.32193	2.32193	2.32193	2.32193	2.32193	2.32193	2.32193	2.32193	2.32193	2.32193	2.32193	2.32193	2.32193	2.32193	2.32193	2.32193	2.32193	2.32193	2.32193	2.32193	2.32193	2.32193	2.32193	2.32193	2.32193	2.32193	2.32193	2.32193	2.32193	16.961	2.32193	2.32193	2.32193
ALDH9A1	18.315	18.9635	20.7308	18.5063	19.1985	19.0587	19.0651	17.8575	18.8261	19.7577	19.0199	19.2913	18.8766	20.8648	19.3194	19.188	19.9695	20.0384	19.1677	18.5018	18.634	19.4327	20.1359	18.6066	20.0889	19.61	18.6281	20.0533	18.8997	17.7103	19.3193	19.335	18.8726	17.1387	17.9025	17.1426	17.1474	18.6558	19.9263	17.2945	20.1146	19.21	18.2314	19.425	18.7049	19.1607	18.2368	19.4806	18.0784
ALDOA	22.1062	23.7475	23.5761	22.223	23.7112	22.305	22.8971	22.4159	22.4104	24.4414	22.7013	22.817	23.4174	24.2079	23.275	22.8374	23.7016	23.7053	24.2845	22.9067	22.3214	22.8882	22.5162	23.9654	23.1303	24.3089	22.6259	21.9483	23.2747	22.0151	22.5636	21.7627	22.1596	23.0322	23.3503	23.5566	22.9976	22.7635	23.8291	19.9025	22.5378	24.0247	22.6049	23.1763	23.4066	23.994	22.4294	23.3969	23.7222
ALDOB	2.32193	2.32193	16.2343	2.32193	2.32193	15.9604	2.32193	2.32193	18.9413	14.2175	15.1635	2.32193	2.32193	20.3217	17.6315	2.32193	2.32193	2.32193	2.32193	2.32193	2.32193	15.2471	12.2615	2.32193	2.32193	2.32193	2.32193	2.32193	2.32193	17.6754	2.32193	2.32193	2.32193	16.8002	2.32193	2.32193	2.32193	14.4213	15.9472	17.6508	15.8376	14.7271	13.6662	18.0667	11.6119	2.32193	2.32193	2.32193	2.32193
ALDOC	19.537	18.4219	18.6546	18.0225	20.1957	18.5943	19.7915	18.2317	19.7828	20.4468	18.6385	19.1115	18.3972	18.4554	17.7138	17.652	20.9627	18.3909	18.9324	17.7653	16.6928	17.6557	17.8999	18.789	19.7471	18.6877	16.7519	18.7189	17.9904	17.1234	17.8695	20.9326	18.7966	19.5236	19.9726	19.9605	19.3045	20.2419	18.5456	20.3509	18.0855	18.9692	17.8711	20.2821	17.301	20.8683	18.5494	20.5797	19.7779
ALG1	2.32193	13.5483	13.2586	14.8489	16.0407	2.32193	16.1411	12.664	2.32193	13.8068	13.9996	14.338	14.464	2.32193	2.32193	15.3142	2.32193	15.1224	15.618	14.4114	16.9858	13.8327	15.5046	13.5591	12.2046	14.9083	12.8057	2.32193	13.6817	13.9135	13.6039	2.32193	2.32193	15.3789	15.484	2.32193	2.32193	13.4944	2.32193	2.32193	14.5136	15.8438	9.99435	13.4843	14.5905	15.1453	14.7393	2.32193	2.32193
ALG10	2.32193	2.32193	2.32193	2.32193	2.32193	2.32193	2.32193	2.32193	2.32193	2.32193	2.32193	2.32193	2.32193	2.32193	2.32193	2.32193	2.32193	2.32193	2.32193	2.32193	2.32193	2.32193	2.32193	2.32193	2.32193	2.32193	2.32193	2.32193	2.32193	12.279	2.32193	2.32193	2.32193	2.32193	2.32193	2.32193	2.32193	2.32193	2.32193	2.32193	2.32193	2.32193	2.32193	2.32193	2.32193	2.32193	2.32193	2.32193	2.32193
ALG11	2.32193	2.32193	15.8115	2.32193	14.392	16.3015	2.32193	13.5093	2.32193	2.32193	2.32193	2.32193	2.32193	2.32193	2.32193	2.32193	2.32193	2.32193	12.6991	2.32193	2.32193	2.32193	2.32193	2.32193	11.1799	11.2408	2.32193	2.32193	2.32193	2.32193	2.32193	2.32193	2.32193	15.819	2.32193	2.32193	2.32193	2.32193	2.32193	14.6268	2.32193	2.32193	2.32193	2.32193	2.32193	2.32193	15.0258	2.32193	2.32193
ALG12	2.32193	2.32193	2.32193	2.32193	2.32193	2.32193	2.32193	2.32193	2.32193	2.32193	2.32193	2.32193	2.32193	2.32193	2.32193	2.32193	2.32193	2.32193	2.32193	2.32193	2.32193	2.32193	2.32193	2.32193	2.32193	2.32193	2.32193	2.32193	2.32193	2.32193	2.32193	2.32193	2.32193	2.32193	2.32193	2.32193	2.32193	2.32193	2.32193	2.32193	2.32193	2.32193	2.32193	2.32193	2.32193	2.32193	2.32193	2.32193	2.32193
ALG13	2.32193	2.32193	2.32193	2.32193	2.32193	2.32193	2.32193	2.32193	2.32193	2.32193	2.32193	2.32193	17.1514	2.32193	2.32193	2.32193	2.32193	2.32193	2.32193	2.32193	2.32193	2.32193	21.1438	2.32193	2.32193	2.32193	2.32193	2.32193	2.32193	2.32193	2.32193	2.32193	15.3006	14.4564	2.32193	2.32193	2.32193	2.32193	2.32193	2.32193	2.32193	2.32193	2.32193	2.32193	2.32193	2.32193	2.32193	2.32193	2.32193
ALG14	2.32193	2.32193	2.32193	2.32193	2.32193	2.32193	2.32193	2.32193	2.32193	2.32193	2.32193	2.32193	2.32193	2.32193	2.32193	2.32193	2.32193	2.32193	2.32193	2.32193	2.32193	2.32193	2.32193	2.32193	2.32193	2.32193	2.32193	2.32193	2.32193	2.32193	2.32193	2.32193	2.32193	2.32193	2.32193	2.32193	2.32193	2.32193	2.32193	19.0982	2.32193	2.32193	2.32193	2.32193	2.32193	2.32193	2.32193	2.32193	2.32193
ALG2	19.5146	2.32193	18.4926	17.6381	17.5444	17.7295	15.4464	18.5446	14.4615	2.32193	17.5999	18.8458	17.5379	20.113	15.6673	2.32193	19.1509	18.9203	14.0284	17.2278	2.32193	17.7578	16.2564	18.7086	21.2498	18.8799	17.4513	16.554	19.1406	17.5775	17.4997	2.32193	18.1129	16.4502	17.1572	18.4433	18.3752	18.5658	17.2008	15.8851	17.8137	17.5496	16.5906	19.3219	18.0406	18.599	18.5132	20.0096	17.9666
ALG3	16.3295	15.2262	15.5074	14.6618	14.7313	15.2408	14.6662	14.6303	13.4793	15.3718	14.9837	15.0481	13.7046	2.32193	10.8057	11.9293	15.8572	14.5411	14.6004	14.3792	11.5603	2.32193	2.32193	14.6795	13.2863	15.392	13.0413	2.32193	14.7212	13.9604	15.3384	11.1485	14.8052	14.9385	16.273	16.625	14.8717	15.6163	2.32193	13.2747	2.32193	2.32193	2.32193	15.8143	2.32193	2.32193	15.654	2.32193	15.4473
ALG5	18.9083	18.0287	15.4928	15.8715	16.9286	14.1381	16.4515	16.4669	14.2213	14.7951	13.9979	2.32193	14.8223	15.1385	15.8621	17.1962	15.2167	16.9468	16.0699	15.124	14.6612	15.122	17.6039	17.7949	2.32193	16.9242	14.0405	2.32193	18.7596	17.7452	2.32193	17.3048	17.4059	18.8243	18.0878	17.9298	17.4655	17.7996	13.5118	17.8224	12.3853	18.3452	16.0148	17.2826	18.1147	18.2152	17.6523	12.4589	18.0599
ALG6	14.7445	2.32193	2.32193	2.32193	13.2949	2.32193	14.0532	2.32193	2.32193	2.32193	13.1228	2.32193	14.6562	2.32193	15.9944	2.32193	15.3823	2.32193	2.32193	2.32193	2.32193	2.32193	2.32193	2.32193	2.32193	14.8128	2.32193	2.32193	2.32193	2.32193	2.32193	15.9249	2.32193	2.32193	2.32193	15.1216	14.7345	2.32193	2.32193	2.32193	2.32193	2.32193	2.32193	15.8168	2.32193	2.32193	2.32193	2.32193	2.32193
ALG8	2.32193	2.32193	2.32193	2.32193	2.32193	2.32193	2.32193	2.32193	2.32193	2.32193	2.32193	2.32193	2.32193	2.32193	2.32193	2.32193	2.32193	2.32193	2.32193	2.32193	2.32193	2.32193	2.32193	2.32193	2.32193	2.32193	2.32193	2.32193	2.32193	2.32193	2.32193	2.32193	2.32193	2.32193	2.32193	2.32193	2.32193	2.32193	2.32193	2.32193	2.32193	2.32193	2.32193	2.32193	2.32193	2.32193	2.32193	2.32193	2.32193
ALG9	14.5621	2.32193	2.32193	2.32193	2.32193	2.32193	2.32193	2.32193	2.32193	2.32193	2.32193	2.32193	2.32193	2.32193	2.32193	2.32193	2.32193	2.32193	2.32193	2.32193	2.32193	2.32193	2.32193	2.32193	2.32193	11.6257	2.32193	2.32193	2.32193	2.32193	2.32193	13.5627	2.32193	2.32193	2.32193	2.32193	2.32193	2.32193	2.32193	2.32193	2.32193	2.32193	2.32193	2.32193	2.32193	2.32193	2.32193	2.32193	12.9012
ALKBH3	2.32193	2.32193	2.32193	2.32193	2.32193	2.32193	2.32193	2.32193	2.32193	2.32193	2.32193	2.32193	2.32193	2.32193	2.32193	2.32193	2.32193	2.32193	2.32193	2.32193	2.32193	2.32193	2.32193	2.32193	2.32193	2.32193	2.32193	2.32193	2.32193	2.32193	2.32193	2.32193	2.32193	14.5817	2.32193	2.32193	2.32193	2.32193	2.32193	2.32193	2.32193	2.32193	2.32193	2.32193	2.32193	2.32193	2.32193	2.32193	2.32193
ALKBH4	2.32193	2.32193	2.32193	2.32193	2.32193	2.32193	2.32193	2.32193	2.32193	2.32193	2.32193	2.32193	2.32193	2.32193	2.32193	2.32193	2.32193	2.32193	2.32193	2.32193	2.32193	2.32193	2.32193	2.32193	2.32193	2.32193	2.32193	2.32193	2.32193	2.32193	2.32193	2.32193	2.32193	2.32193	2.32193	2.32193	2.32193	2.32193	2.32193	2.32193	2.32193	2.32193	2.32193	2.32193	2.32193	2.32193	2.32193	2.32193	2.32193
ALKBH5	2.32193	2.32193	2.32193	2.32193	2.32193	2.32193	2.32193	14.8138	15.5234	2.32193	14.5501	2.32193	12.4538	12.8474	2.32193	2.32193	2.32193	2.32193	2.32193	2.32193	2.32193	2.32193	2.32193	2.32193	2.32193	2.32193	2.32193	2.32193	2.32193	2.32193	2.32193	2.32193	2.32193	2.32193	2.32193	2.32193	2.32193	14.7513	2.32193	2.32193	2.32193	13.1658	2.32193	2.32193	2.32193	13.2137	2.32193	2.32193	15.3927
ALKBH7	2.32193	2.32193	2.32193	2.32193	2.32193	11.446	2.32193	2.32193	2.32193	2.32193	2.32193	2.32193	2.32193	2.32193	2.32193	2.32193	2.32193	2.32193	2.32193	2.32193	10.7895	2.32193	2.32193	2.32193	2.32193	2.32193	2.32193	2.32193	2.32193	2.32193	2.32193	2.32193	2.32193	2.32193	2.32193	12.5068	2.32193	2.32193	13.0032	2.32193	2.32193	13.158	2.32193	2.32193	2.32193	2.32193	2.32193	2.32193	2.32193
ALOX15	16.5506	16.419	2.32193	15.9817	14.9761	2.32193	15.8472	16.829	2.32193	2.32193	2.32193	15.4981	17.273	17.9357	2.32193	14.4246	2.32193	14.0336	2.32193	17.0128	15.4755	16.5874	16.8869	14.2076	2.32193	2.32193	16.4102	2.32193	2.32193	15.0918	15.4203	2.32193	2.32193	16.0513	16.3263	14.863	13.0934	15.283	14.495	2.32193	14.7008	16.3078	11.1923	18.2233	14.6767	16.2985	14.959	17.3365	2.32193
ALOX15B	2.32193	2.32193	2.32193	2.32193	2.32193	2.32193	2.32193	2.32193	2.32193	2.32193	2.32193	2.32193	2.32193	2.32193	2.32193	2.32193	2.32193	2.32193	2.32193	2.32193	2.32193	2.32193	2.32193	2.32193	2.32193	2.32193	2.32193	2.32193	2.32193	2.32193	2.32193	2.32193	2.32193	2.32193	2.32193	2.32193	2.32193	2.32193	2.32193	2.32193	2.32193	2.32193	2.32193	2.32193	13.9864	2.32193	2.32193	2.32193	2.32193
ALOX5	2.32193	14.7223	19.855	13.9567	15.6102	16.0082	13.8543	13.8287	14.5198	2.32193	14.0617	13.1611	2.32193	15.3738	11.7185	16.5104	2.32193	13.7002	17.2354	2.32193	13.0984	14.0284	17.318	14.6839	17.9292	17.733	16.4704	14.3471	15.7834	15.025	16.2525	2.32193	2.32193	16.4636	14.1807	13.1309	15.632	16.1554	15.0992	2.32193	15.4906	13.3106	13.6303	14.8965	15.6266	16.2604	12.8337	14.6331	17.0909
ALOX5AP	2.32193	18.3338	2.32193	2.32193	18.216	2.32193	2.32193	19.0514	2.32193	2.32193	18.6019	18.4199	17.4658	2.32193	17.8749	19.4745	2.32193	2.32193	19.3245	17.826	18.1055	16.7898	2.32193	2.32193	21.1031	2.32193	2.32193	2.32193	2.32193	16.8571	17.8257	16.3008	17.9635	2.32193	2.32193	16.9328	2.32193	2.32193	16.2942	2.32193	2.32193	2.32193	2.32193	2.32193	15.2648	16.9478	2.32193	15.3063	2.32193
ALOXE3	2.32193	2.32193	2.32193	2.32193	2.32193	2.32193	2.32193	2.32193	2.32193	2.32193	2.32193	2.32193	2.32193	2.32193	2.32193	2.32193	2.32193	2.32193	2.32193	2.32193	2.32193	2.32193	2.32193	2.32193	2.32193	2.32193	2.32193	2.32193	2.32193	2.32193	2.32193	2.32193	2.32193	2.32193	2.32193	2.32193	2.32193	2.32193	2.32193	2.32193	2.32193	2.32193	2.32193	2.32193	2.32193	2.32193	2.32193	2.32193	2.32193
ALPI	2.32193	2.32193	2.32193	2.32193	2.32193	2.32193	2.32193	2.32193	2.32193	2.32193	2.32193	2.32193	2.32193	2.32193	2.32193	2.32193	2.32193	2.32193	2.32193	2.32193	2.32193	2.32193	2.32193	2.32193	2.32193	2.32193	2.32193	2.32193	2.32193	2.32193	2.32193	2.32193	2.32193	2.32193	2.32193	2.32193	2.32193	2.32193	2.32193	2.32193	2.32193	2.32193	2.32193	2.32193	2.32193	2.32193	2.32193	2.32193	2.32193
ALPL	12.7731	2.32193	2.32193	2.32193	2.32193	2.32193	2.32193	2.32193	2.32193	2.32193	2.32193	2.32193	2.32193	2.32193	2.32193	2.32193	13.7628	2.32193	2.32193	2.32193	2.32193	2.32193	2.32193	2.32193	2.32193	2.32193	2.32193	2.32193	2.32193	2.32193	2.32193	2.32193	2.32193	2.32193	2.32193	2.32193	2.32193	12.2992	2.32193	2.32193	2.32193	2.32193	2.32193	13.8601	2.32193	2.32193	2.32193	2.32193	2.32193
ALPP	2.32193	2.32193	2.32193	2.32193	2.32193	2.32193	2.32193	2.32193	2.32193	2.32193	2.32193	2.32193	2.32193	2.32193	2.32193	2.32193	2.32193	2.32193	2.32193	2.32193	2.32193	2.32193	2.32193	2.32193	2.32193	2.32193	2.32193	2.32193	2.32193	2.32193	2.32193	2.32193	2.32193	2.32193	2.32193	2.32193	2.32193	2.32193	2.32193	2.32193	2.32193	2.32193	2.32193	2.32193	2.32193	2.32193	2.32193	2.32193	2.32193
ALYREF	18.0346	19.2621	20.7716	19.1919	20.074	20.0488	19.598	19.4849	19.201	19.0456	19.3568	19.6169	19.2209	20.2161	18.886	19.3685	21.2602	20.0878	19.9168	19.1459	19.3928	18.9708	19.4772	21.2934	19.1032	20.7443	18.4484	21.0539	20.4454	18.4197	18.6044	19.6721	19.4642	20.0962	20.18	19.1593	19.7058	20.2746	19.6651	19.9194	19.2688	19.8081	20.7741	20.2445	20.8072	20.3508	20.5635	20.661	19.557
AMACR	2.32193	2.32193	16.0853	2.32193	2.32193	15.9721	14.9712	16.9188	2.32193	16.5855	17.2749	18.5613	17.6952	13.3498	14.0189	15.722	2.32193	2.32193	12.8572	2.32193	17.0818	2.32193	14.9819	18.5564	2.32193	2.32193	2.32193	2.32193	2.32193	14.9996	2.32193	2.32193	16.0111	17.8939	15.1345	18.0001	18.4577	18.6323	2.32193	2.32193	13.7153	13.769	13.0014	2.32193	2.32193	14.3602	14.0206	2.32193	18.1405
AMBP	2.32193	14.8391	2.32193	15.2866	14.8683	2.32193	17.1289	16.9126	17.8564	16.3716	16.986	2.32193	12.2497	17.3441	15.1873	2.32193	16.1994	15.1433	16.0447	15.0885	12.3663	15.9547	2.32193	16.7908	18.6268	2.32193	14.9992	18.3826	2.32193	13.7461	14.6904	16.6439	2.32193	16.615	17.2812	14.1082	13.8037	2.32193	16.1159	16.0001	16.9665	2.32193	16.4454	18.45	17.0386	2.32193	14.7571	13.4448	14.1033
AMBRA1	2.32193	2.32193	2.32193	2.32193	2.32193	2.32193	2.32193	2.32193	2.32193	2.32193	2.32193	2.32193	2.32193	2.32193	2.32193	2.32193	2.32193	2.32193	2.32193	2.32193	2.32193	2.32193	2.32193	2.32193	2.32193	2.32193	2.32193	2.32193	2.32193	2.32193	2.32193	2.32193	2.32193	2.32193	12.6165	2.32193	2.32193	2.32193	2.32193	2.32193	2.32193	2.32193	2.32193	2.32193	2.32193	2.32193	2.32193	2.32193	2.32193
AMDHD2	2.32193	13.5447	2.32193	14.3485	14.4512	14.4389	15.312	14.2423	13.2497	16.6538	15.6249	13.7471	13.3006	15.1102	2.32193	2.32193	15.594	13.4473	13.9873	14.0327	2.32193	2.32193	2.32193	14.5893	15.33	14.1082	13.8357	13.919	13.4357	13.7618	14.1658	14.4906	12.5483	13.997	15.6226	13.9256	13.9458	13.365	2.32193	15.876	2.32193	2.32193	2.32193	2.32193	11.7099	15.4934	14.8163	14.4608	2.32193
AMFR	2.32193	2.32193	2.32193	2.32193	2.32193	2.32193	2.32193	2.32193	2.32193	2.32193	2.32193	2.32193	2.32193	2.32193	2.32193	2.32193	2.32193	2.32193	2.32193	2.32193	2.32193	2.32193	2.32193	2.32193	2.32193	2.32193	2.32193	2.32193	2.32193	2.32193	2.32193	2.32193	2.32193	2.32193	2.32193	2.32193	2.32193	12.0967	2.32193	2.32193	2.32193	2.32193	2.32193	2.32193	2.32193	2.32193	2.32193	2.32193	2.32193
AMHR2	2.32193	2.32193	2.32193	2.32193	2.32193	2.32193	2.32193	2.32193	2.32193	2.32193	2.32193	2.32193	2.32193	2.32193	2.32193	2.32193	2.32193	2.32193	2.32193	2.32193	2.32193	2.32193	2.32193	2.32193	2.32193	2.32193	2.32193	2.32193	2.32193	2.32193	2.32193	2.32193	2.32193	2.32193	2.32193	2.32193	2.32193	2.32193	2.32193	2.32193	2.32193	2.32193	2.32193	2.32193	2.32193	2.32193	2.32193	2.32193	2.32193
AMIGO2	2.32193	2.32193	2.32193	2.32193	2.32193	2.32193	2.32193	2.32193	2.32193	2.32193	2.32193	2.32193	2.32193	2.32193	2.32193	2.32193	2.32193	2.32193	2.32193	2.32193	2.32193	2.32193	12.0014	2.32193	2.32193	2.32193	2.32193	2.32193	2.32193	2.32193	2.32193	2.32193	2.32193	2.32193	2.32193	2.32193	2.32193	2.32193	2.32193	2.32193	2.32193	2.32193	2.32193	2.32193	2.32193	2.32193	2.32193	2.32193	2.32193
AMOT	2.32193	2.32193	2.32193	2.32193	2.32193	2.32193	2.32193	13.6015	2.32193	2.32193	2.32193	2.32193	2.32193	2.32193	2.32193	2.32193	2.32193	2.32193	2.32193	2.32193	2.32193	2.32193	2.32193	2.32193	2.32193	2.32193	2.32193	2.32193	2.32193	2.32193	2.32193	2.32193	2.32193	2.32193	2.32193	2.32193	2.32193	2.32193	2.32193	2.32193	2.32193	2.32193	2.32193	2.32193	2.32193	2.32193	2.32193	2.32193	2.32193
AMOTL2	2.32193	2.32193	2.32193	2.32193	2.32193	2.32193	2.32193	2.32193	2.32193	2.32193	2.32193	2.32193	2.32193	2.32193	2.32193	2.32193	2.32193	2.32193	2.32193	2.32193	2.32193	2.32193	2.32193	2.32193	2.32193	2.32193	2.32193	2.32193	2.32193	2.32193	2.32193	2.32193	2.32193	2.32193	2.32193	2.32193	2.32193	2.32193	2.32193	2.32193	2.32193	2.32193	2.32193	2.32193	2.32193	2.32193	2.32193	2.32193	2.32193
AMPD2	14.7752	2.32193	15.7885	13.437	11.8803	13.1984	15.3216	12.446	2.32193	16.0594	14.2091	12.5579	11.5118	15.2575	13.4969	12.3636	2.32193	13.2877	11.4252	15.1658	11.9513	16.8492	2.32193	13.0549	15.4321	13.8057	10.4409	14.993	13.0362	14.0967	2.32193	14.6707	17.542	14.8022	14.4956	14.386	17.2811	13.3078	14.3464	13.4344	15.6148	15.213	14.2311	13.4067	16.8094	2.32193	2.32193	14.4704	15.0093
AMPD3	14.9214	2.32193	11.8258	2.32193	2.32193	12.3134	13.0583	10.388	12.4589	12.1643	2.32193	2.32193	13.1405	2.32193	10.0768	11.3332	2.32193	13.4396	16.16	12.3021	9.51175	11.744	2.32193	2.32193	15.4984	10.5793	12.1261	16.5291	8.90689	13.4383	2.32193	2.32193	11.9218	2.32193	2.32193	12.4564	14.0405	13.2076	2.32193	17.5664	2.32193	2.32193	2.32193	2.32193	13.1341	2.32193	2.32193	13.3304	2.32193
AMT	2.32193	2.32193	18.2306	2.32193	2.32193	2.32193	2.32193	2.32193	2.32193	2.32193	17.4431	16.806	2.32193	2.32193	2.32193	2.32193	17.6667	2.32193	2.32193	2.32193	2.32193	2.32193	2.32193	2.32193	2.32193	2.32193	2.32193	2.32193	2.32193	2.32193	2.32193	2.32193	2.32193	2.32193	2.32193	13.1016	2.32193	2.32193	2.32193	2.32193	2.32193	2.32193	2.32193	16.8589	2.32193	2.32193	18.1003	2.32193	2.32193
AMY2A	2.32193	2.32193	2.32193	2.32193	2.32193	16.9181	2.32193	2.32193	2.32193	19.1132	2.32193	2.32193	2.32193	17.8041	2.32193	13.7249	2.32193	2.32193	2.32193	2.32193	2.32193	2.32193	2.32193	2.32193	2.32193	2.32193	2.32193	2.32193	2.32193	19.6519	2.32193	2.32193	2.32193	2.32193	2.32193	2.32193	14.338	13.6119	2.32193	2.32193	17.4811	2.32193	2.32193	14.5362	2.32193	2.32193	2.32193	2.32193	2.32193
AMY2B	2.32193	2.32193	2.32193	2.32193	2.32193	14.9449	2.32193	2.32193	2.32193	16.3677	2.32193	2.32193	2.32193	2.32193	2.32193	2.32193	2.32193	2.32193	2.32193	2.32193	2.32193	2.32193	2.32193	2.32193	2.32193	11.2228	2.32193	2.32193	2.32193	17.803	2.32193	2.32193	2.32193	2.32193	2.32193	2.32193	11.7185	2.32193	2.32193	2.32193	14.5704	2.32193	2.32193	2.32193	2.32193	2.32193	2.32193	2.32193	2.32193
AMZ2	2.32193	2.32193	2.32193	2.32193	2.32193	12.0293	2.32193	2.32193	2.32193	2.32193	2.32193	2.32193	2.32193	2.32193	2.32193	2.32193	2.32193	2.32193	2.32193	2.32193	2.32193	2.32193	2.32193	2.32193	2.32193	2.32193	2.32193	2.32193	2.32193	2.32193	2.32193	14.3947	2.32193	2.32193	2.32193	2.32193	2.32193	2.32193	2.32193	2.32193	2.32193	2.32193	2.32193	2.32193	2.32193	2.32193	2.32193	2.32193	12.888
ANAPC1	2.32193	2.32193	13.1469	11.3163	12.2963	12.5338	2.32193	10.5507	2.32193	11.1293	2.32193	2.32193	9.98014	2.32193	10.4717	2.32193	12.8297	12.4793	12.7099	2.32193	2.32193	8.78136	11.7142	10.9144	8.87652	9.99435	2.32193	11.3554	10.3219	2.32193	2.32193	12.7566	11.3387	9.15482	14.9403	13.6618	8.67948	12.944	11.2877	10.9658	11.2167	16.5927	14.2992	10.6257	10.8218	12.4993	12.2438	9.58871	13.9631
ANAPC13	2.32193	2.32193	2.32193	2.32193	15.4717	17.4812	2.32193	2.32193	16.482	2.32193	16.595	18.0275	2.32193	2.32193	2.32193	2.32193	2.32193	17.7711	2.32193	15.6855	2.32193	2.32193	2.32193	16.4001	2.32193	17.2463	14.3429	17.2732	2.32193	16.2816	15.5387	2.32193	2.32193	2.32193	17.2292	17.1599	16.8137	2.32193	15.8846	2.32193	2.32193	2.32193	2.32193	16.5969	17.91	16.5373	16.7486	2.32193	2.32193
ANAPC16	2.32193	2.32193	2.32193	2.32193	2.32193	2.32193	2.32193	2.32193	2.32193	2.32193	2.32193	2.32193	2.32193	2.32193	2.32193	2.32193	2.32193	2.32193	2.32193	2.32193	2.32193	2.32193	2.32193	2.32193	2.32193	2.32193	2.32193	2.32193	2.32193	2.32193	2.32193	2.32193	2.32193	2.32193	2.32193	2.32193	2.32193	2.32193	2.32193	2.32193	2.32193	2.32193	2.32193	2.32193	2.32193	2.32193	2.32193	2.32193	2.32193
ANAPC2	2.32193	2.32193	11.5699	2.32193	11.5167	11.7895	2.32193	2.32193	2.32193	11.5887	2.32193	2.32193	2.32193	2.32193	2.32193	2.32193	2.32193	2.32193	2.32193	2.32193	2.32193	2.32193	2.32193	2.32193	2.32193	2.32193	2.32193	2.32193	2.32193	2.32193	2.32193	2.32193	2.32193	2.32193	2.32193	2.32193	2.32193	2.32193	2.32193	2.32193	2.32193	2.32193	2.32193	2.32193	2.32193	2.32193	11.8994	2.32193	11.8572
ANAPC4	2.32193	2.32193	2.32193	11.5118	12.412	2.32193	2.32193	2.32193	2.32193	13.3149	10.7228	12.989	10.3332	2.32193	10.7228	2.32193	2.32193	14.4805	12.3987	13.203	2.32193	2.32193	2.32193	12.8823	11.1737	2.32193	11.3826	2.32193	2.32193	2.32193	2.32193	2.32193	2.32193	12.1098	11.6119	12.9366	2.32193	12.944	2.32193	2.32193	11.2288	2.32193	2.32193	2.32193	12.4843	2.32193	2.32193	12.8746	17.5722
ANAPC5	2.32193	2.32193	13.3934	2.32193	2.32193	2.32193	2.32193	2.32193	2.32193	2.32193	2.32193	2.32193	2.32193	13.2243	2.32193	11.1228	2.32193	2.32193	11.6839	2.32193	2.32193	2.32193	2.32193	2.32193	2.32193	2.32193	2.32193	2.32193	2.32193	2.32193	2.32193	2.32193	2.32193	14.79	13.3443	13.5699	11.5981	2.32193	2.32193	2.32193	17.2037	14.6211	11.1228	14.5495	2.32193	14.0267	2.32193	2.32193	2.32193
ANAPC7	2.32193	2.32193	2.32193	2.32193	14.0119	2.32193	2.32193	14.1651	2.32193	2.32193	11.6528	2.32193	13.5567	2.32193	2.32193	2.32193	15.5299	2.32193	14.8479	2.32193	2.32193	2.32193	2.32193	2.32193	12.2137	2.32193	2.32193	2.32193	2.32193	2.32193	2.32193	2.32193	2.32193	2.32193	15.4972	2.32193	13.5387	14.0951	2.32193	2.32193	2.32193	2.32193	2.32193	2.32193	2.32193	2.32193	2.32193	2.32193	15.844
ANGEL1	2.32193	2.32193	2.32193	2.32193	2.32193	2.32193	2.32193	2.32193	2.32193	2.32193	2.32193	2.32193	2.32193	2.32193	2.32193	2.32193	2.32193	2.32193	2.32193	2.32193	2.32193	2.32193	2.32193	2.32193	2.32193	2.32193	2.32193	2.32193	2.32193	2.32193	2.32193	2.32193	2.32193	2.32193	2.32193	2.32193	2.32193	2.32193	2.32193	2.32193	2.32193	2.32193	2.32193	2.32193	2.32193	2.32193	2.32193	2.32193	2.32193
ANGEL2	2.32193	2.32193	2.32193	2.32193	2.32193	2.32193	2.32193	2.32193	2.32193	2.32193	2.32193	2.32193	2.32193	2.32193	2.32193	2.32193	2.32193	2.32193	2.32193	2.32193	2.32193	2.32193	2.32193	2.32193	2.32193	2.32193	2.32193	2.32193	2.32193	2.32193	2.32193	2.32193	2.32193	2.32193	2.32193	2.32193	2.32193	2.32193	2.32193	2.32193	2.32193	2.32193	2.32193	2.32193	2.32193	2.32193	2.32193	2.32193	2.32193
ANGPTL2	2.32193	2.32193	2.32193	2.32193	2.32193	2.32193	2.32193	2.32193	2.32193	2.32193	2.32193	2.32193	2.32193	2.32193	2.32193	2.32193	2.32193	2.32193	2.32193	2.32193	2.32193	2.32193	2.32193	2.32193	16.509	2.32193	2.32193	2.32193	2.32193	2.32193	2.32193	2.32193	2.32193	2.32193	2.32193	2.32193	2.32193	2.32193	2.32193	2.32193	2.32193	2.32193	2.32193	2.32193	2.32193	2.32193	2.32193	2.32193	2.32193
ANGPTL7	2.32193	2.32193	2.32193	2.32193	2.32193	2.32193	2.32193	2.32193	2.32193	2.32193	2.32193	2.32193	2.32193	2.32193	2.32193	2.32193	2.32193	2.32193	2.32193	2.32193	2.32193	2.32193	2.32193	2.32193	14.3247	2.32193	2.32193	2.32193	2.32193	2.32193	2.32193	2.32193	2.32193	2.32193	2.32193	2.32193	2.32193	2.32193	2.32193	2.32193	2.32193	2.32193	2.32193	2.32193	2.32193	2.32193	2.32193	2.32193	2.32193
ANK1	11.5981	15.6345	2.32193	14.8396	10.8376	2.32193	12.5864	13.6257	2.32193	10.9873	10.42	2.32193	13.4054	10.9293	14.2183	2.32193	12.3134	2.32193	10.4094	15.6745	2.32193	2.32193	14.9536	2.32193	13.6718	2.32193	15.6274	2.32193	12.5068	15.2707	13.7752	13.5483	2.32193	13.535	13.919	13.664	10.1548	9.78136	13.5615	13.2482	11.0498	12.6551	13.3691	13.4831	2.32193	12.2137	2.32193	12.7078	13.7936
ANK2	2.32193	2.32193	2.32193	2.32193	2.32193	2.32193	2.32193	2.32193	2.32193	2.32193	2.32193	2.32193	2.32193	2.32193	2.32193	2.32193	2.32193	2.32193	2.32193	2.32193	2.32193	2.32193	2.32193	2.32193	16.6974	2.32193	2.32193	2.32193	2.32193	2.32193	2.32193	2.32193	2.32193	2.32193	2.32193	2.32193	2.32193	2.32193	2.32193	2.32193	2.32193	2.32193	2.32193	2.32193	11.2348	2.32193	2.32193	2.32193	2.32193
ANK3	2.32193	12.6073	13.0276	13.7524	12.3021	14.8352	15.1365	14.4007	2.32193	12.8158	13.9766	13.2659	11.865	15.3951	14.4748	12.3663	12.5387	12.3608	13.2107	12.5068	2.32193	8.64386	13.9721	12.6991	19.1581	13.5828	12.6707	13.2776	2.32193	15.4843	11.0835	14.8741	2.32193	13.9952	14.4061	10.4919	14.6359	13.1147	10.9144	15.2597	2.32193	13.5934	13.7576	14.2956	13.7461	11.2167	11.2877	12.7419	14.076
ANKFY1	14.7972	2.32193	15.3265	16.258	13.8514	16.1745	14.7721	17.0795	16.1019	15.9005	17.1028	14.6684	14.9008	14.4596	13.4054	12.4666	15.2935	14.5615	15.6163	13.9899	2.32193	15.2011	14.4054	16.713	17.0929	15.3704	12.7056	15.0145	15.7721	14.0684	15.3429	15.9522	12.2318	11.584	12.6439	16.2901	14.5173	15.4868	14.8504	17.5185	14.5179	16.4177	15.04	16.8078	16.0269	13.6484	16.0016	12.6004	17.7485
ANKIB1	2.32193	2.32193	2.32193	2.32193	2.32193	2.32193	2.32193	2.32193	2.32193	2.32193	2.32193	2.32193	2.32193	2.32193	2.32193	2.32193	2.32193	2.32193	2.32193	2.32193	12.0258	2.32193	2.32193	2.32193	2.32193	2.32193	2.32193	2.32193	2.32193	2.32193	2.32193	2.32193	2.32193	2.32193	2.32193	2.32193	2.32193	2.32193	2.32193	2.32193	2.32193	2.32193	12.4993	2.32193	2.32193	2.32193	2.32193	2.32193	2.32193
ANKLE1	2.32193	2.32193	2.32193	2.32193	2.32193	2.32193	2.32193	2.32193	2.32193	2.32193	2.32193	2.32193	2.32193	2.32193	2.32193	2.32193	2.32193	2.32193	2.32193	2.32193	2.32193	2.32193	2.32193	2.32193	2.32193	2.32193	2.32193	2.32193	2.32193	2.32193	2.32193	2.32193	2.32193	2.32193	2.32193	2.32193	2.32193	2.32193	2.32193	2.32193	2.32193	2.32193	2.32193	2.32193	2.32193	2.32193	2.32193	2.32193	2.32193
ANKLE2	2.32193	2.32193	2.32193	2.32193	2.32193	2.32193	2.32193	2.32193	2.32193	2.32193	2.32193	2.32193	2.32193	2.32193	2.32193	2.32193	2.32193	2.32193	2.32193	2.32193	2.32193	2.32193	13.4409	2.32193	2.32193	12.4331	2.32193	2.32193	2.32193	2.32193	2.32193	2.32193	2.32193	2.32193	2.32193	2.32193	2.32193	2.32193	2.32193	11.5746	2.32193	2.32193	2.32193	2.32193	2.32193	2.32193	2.32193	2.32193	2.32193
ANKMY2	2.32193	2.32193	14.3085	2.32193	2.32193	2.32193	2.32193	2.32193	2.32193	14.1596	2.32193	2.32193	2.32193	2.32193	2.32193	2.32193	15.6455	2.32193	2.32193	2.32193	2.32193	2.32193	2.32193	2.32193	2.32193	2.32193	2.32193	13.4628	2.32193	10.9293	2.32193	2.32193	2.32193	2.32193	2.32193	2.32193	2.32193	2.32193	2.32193	2.32193	2.32193	13.8794	10.8455	2.32193	14.3415	13.9908	2.32193	2.32193	12.2046
ANKRD10	2.32193	2.32193	2.32193	2.32193	2.32193	2.32193	2.32193	2.32193	2.32193	2.32193	2.32193	2.32193	2.32193	2.32193	2.32193	2.32193	2.32193	2.32193	2.32193	2.32193	2.32193	2.32193	2.32193	2.32193	2.32193	2.32193	2.32193	2.32193	2.32193	2.32193	2.32193	2.32193	2.32193	2.32193	2.32193	2.32193	2.32193	2.32193	2.32193	2.32193	2.32193	2.32193	2.32193	2.32193	2.32193	2.32193	2.32193	2.32193	2.32193
ANKRD11	2.32193	2.32193	2.32193	2.32193	2.32193	2.32193	2.32193	2.32193	2.32193	9.22882	2.32193	2.32193	2.32193	2.32193	2.32193	2.32193	2.32193	2.32193	2.32193	2.32193	2.32193	2.32193	2.32193	2.32193	2.32193	2.32193	2.32193	2.32193	2.32193	2.32193	2.32193	2.32193	2.32193	2.32193	2.32193	2.32193	2.32193	2.32193	2.32193	2.32193	2.32193	2.32193	2.32193	2.32193	2.32193	2.32193	2.32193	2.32193	2.32193
ANKRD13A	2.32193	2.32193	13.6828	2.32193	2.32193	2.32193	2.32193	12.9996	2.32193	2.32193	13.6371	2.32193	2.32193	16.0392	2.32193	2.32193	15.0172	13.7977	2.32193	2.32193	2.32193	11.8611	2.32193	2.32193	12.6707	2.32193	2.32193	2.32193	2.32193	14.0818	2.32193	12.1453	2.32193	13.9952	14.5969	2.32193	13.158	2.32193	2.32193	16.177	2.32193	2.32193	13.6584	14.6085	13.4919	13.8297	2.32193	14.9899	13.416
ANKRD13D	2.32193	2.32193	2.32193	2.32193	2.32193	2.32193	2.32193	2.32193	2.32193	2.32193	2.32193	2.32193	2.32193	2.32193	2.32193	2.32193	2.32193	2.32193	2.32193	2.32193	2.32193	2.32193	2.32193	2.32193	2.32193	2.32193	2.32193	2.32193	2.32193	2.32193	2.32193	2.32193	2.32193	2.32193	2.32193	2.32193	2.32193	2.32193	2.32193	2.32193	2.32193	2.32193	2.32193	2.32193	2.32193	2.32193	2.32193	2.32193	2.32193
ANKRD16	2.32193	2.32193	2.32193	2.32193	2.32193	2.32193	2.32193	2.32193	2.32193	2.32193	2.32193	2.32193	2.32193	2.32193	2.32193	2.32193	2.32193	2.32193	2.32193	2.32193	2.32193	2.32193	2.32193	2.32193	2.32193	2.32193	2.32193	2.32193	2.32193	2.32193	2.32193	2.32193	2.32193	2.32193	2.32193	2.32193	2.32193	2.32193	2.32193	2.32193	2.32193	2.32193	2.32193	2.32193	2.32193	2.32193	2.32193	2.32193	2.32193
ANKRD17	2.32193	2.32193	12.8899	2.32193	13.1643	13.3443	14.9472	2.32193	2.32193	2.32193	13.2015	12.0049	12.4691	14.6325	12.2848	2.32193	2.32193	13.0119	13.3581	12.0293	2.32193	2.32193	2.32193	15.7511	2.32193	13.263	12.0224	16.6705	13.8965	10.3106	12.8494	2.32193	13.3907	14.3786	13.4843	13.1016	12.6861	2.32193	12.9421	13.2318	11.8376	13.2453	13.1721	12.2378	2.32193	12.3443	12.9961	12.3471	13.9412
ANKRD18A	2.32193	2.32193	2.32193	2.32193	2.32193	2.32193	2.32193	2.32193	2.32193	2.32193	2.32193	2.32193	2.32193	2.32193	2.32193	2.32193	2.32193	2.32193	2.32193	2.32193	2.32193	2.32193	2.32193	2.32193	2.32193	2.32193	2.32193	2.32193	2.32193	2.32193	2.32193	2.32193	2.32193	2.32193	2.32193	2.32193	2.32193	2.32193	2.32193	2.32193	2.32193	2.32193	2.32193	2.32193	2.32193	2.32193	2.32193	2.32193	2.32193
ANKRD22	15.8877	19.2836	18.3456	18.5513	17.3065	18.9711	16.6634	16.4953	2.32193	17.2106	17.6964	17.6562	18.491	17.4865	18.6766	18.2574	17.6969	18.4733	17.8414	18.0175	15.5834	16.5056	17.2522	18.5313	2.32193	20.1736	16.3186	16.0963	17.9762	2.32193	18.6604	18.372	16.3846	20.7313	18.6808	18.4552	14.8894	15.1115	16.2906	2.32193	16.8553	17.6774	16.6233	17.5753	18.1644	18.0302	20.1409	17.172	19.5292
ANKRD24	2.32193	2.32193	2.32193	2.32193	2.32193	2.32193	2.32193	2.32193	2.32193	2.32193	2.32193	2.32193	2.32193	2.32193	2.32193	2.32193	2.32193	2.32193	2.32193	2.32193	2.32193	2.32193	2.32193	2.32193	2.32193	2.32193	2.32193	2.32193	2.32193	2.32193	2.32193	2.32193	2.32193	2.32193	2.32193	2.32193	2.32193	2.32193	2.32193	2.32193	2.32193	2.32193	2.32193	2.32193	2.32193	2.32193	2.32193	2.32193	2.32193
ANKRD27	2.32193	2.32193	2.32193	2.32193	2.32193	2.32193	2.32193	2.32193	2.32193	11.4666	2.32193	2.32193	2.32193	2.32193	2.32193	2.32193	2.32193	11.6618	2.32193	2.32193	2.32193	2.32193	2.32193	2.32193	2.32193	2.32193	2.32193	2.32193	10.697	2.32193	2.32193	2.32193	2.32193	2.32193	11.9586	2.32193	2.32193	2.32193	2.32193	2.32193	2.32193	2.32193	2.32193	2.32193	2.32193	2.32193	2.32193	2.32193	2.32193
ANKRD28	2.32193	2.32193	12.2015	13.2992	14.1397	12.7814	14.5459	2.32193	12.6096	2.32193	2.32193	13.4843	2.32193	12.5864	12.0566	11.1984	2.32193	2.32193	13.5118	2.32193	2.32193	2.32193	2.32193	11.3387	2.32193	12.7292	2.32193	13.4422	14.5006	13.4344	2.32193	14.8975	13.7142	15.0193	12.8975	14.448	13.8899	2.32193	13.3191	16.6874	13.1969	13.8851	13.4014	15.5663	12.9293	14.1931	14.0626	2.32193	14.5603
ANKRD36B	2.32193	2.32193	2.32193	2.32193	2.32193	2.32193	2.32193	2.32193	2.32193	2.32193	2.32193	2.32193	2.32193	2.32193	2.32193	2.32193	2.32193	2.32193	2.32193	2.32193	2.32193	2.32193	2.32193	2.32193	2.32193	2.32193	2.32193	2.32193	2.32193	2.32193	2.32193	2.32193	2.32193	2.32193	2.32193	2.32193	2.32193	2.32193	2.32193	2.32193	2.32193	2.32193	2.32193	2.32193	2.32193	2.32193	2.32193	2.32193	2.32193
ANKRD44	16.3743	11.7524	2.32193	2.32193	2.32193	2.32193	14.9635	12.1517	2.32193	11.446	2.32193	2.32193	2.32193	13.6004	2.32193	12.0901	14.018	2.32193	11.8572	2.32193	2.32193	2.32193	2.32193	2.32193	14.7534	2.32193	2.32193	2.32193	2.32193	10.0224	2.32193	13.1421	2.32193	13.2644	2.32193	2.32193	2.32193	2.32193	12.8918	14.2978	12.6751	13.4576	11.2228	13.4981	2.32193	16.7159	2.32193	13.5627	2.32193
ANKRD49	2.32193	2.32193	2.32193	2.32193	2.32193	2.32193	2.32193	2.32193	2.32193	2.32193	2.32193	2.32193	2.32193	2.32193	2.32193	2.32193	2.32193	2.32193	2.32193	2.32193	2.32193	2.32193	2.32193	2.32193	2.32193	2.32193	2.32193	2.32193	2.32193	2.32193	2.32193	2.32193	2.32193	2.32193	2.32193	2.32193	2.32193	2.32193	2.32193	2.32193	2.32193	2.32193	2.32193	2.32193	2.32193	2.32193	2.32193	2.32193	2.32193
ANKRD50	2.32193	2.32193	2.32193	2.32193	2.32193	2.32193	2.32193	2.32193	2.32193	2.32193	2.32193	2.32193	2.32193	2.32193	2.32193	2.32193	2.32193	2.32193	2.32193	2.32193	2.32193	2.32193	2.32193	2.32193	2.32193	2.32193	2.32193	2.32193	2.32193	2.32193	2.32193	2.32193	2.32193	2.32193	2.32193	2.32193	2.32193	2.32193	2.32193	2.32193	2.32193	2.32193	2.32193	2.32193	2.32193	2.32193	2.32193	2.32193	2.32193
ANKRD52	2.32193	2.32193	2.32193	2.32193	2.32193	2.32193	2.32193	2.32193	2.32193	2.32193	2.32193	2.32193	2.32193	2.32193	2.32193	2.32193	2.32193	2.32193	2.32193	2.32193	2.32193	2.32193	2.32193	2.32193	2.32193	11.7056	2.32193	2.32193	2.32193	2.32193	2.32193	2.32193	2.32193	2.32193	2.32193	2.32193	2.32193	2.32193	2.32193	2.32193	2.32193	2.32193	2.32193	2.32193	2.32193	2.32193	2.32193	2.32193	2.32193
ANKRD65	2.32193	2.32193	2.32193	2.32193	2.32193	2.32193	2.32193	2.32193	2.32193	2.32193	2.32193	2.32193	2.32193	2.32193	2.32193	2.32193	2.32193	2.32193	2.32193	2.32193	2.32193	2.32193	2.32193	2.32193	2.32193	2.32193	2.32193	2.32193	2.32193	2.32193	2.32193	2.32193	2.32193	2.32193	2.32193	2.32193	2.32193	2.32193	2.32193	2.32193	2.32193	2.32193	2.32193	2.32193	2.32193	2.32193	2.32193	2.32193	2.32193
ANKS1A	12.92	10.3332	13.9003	12.4615	12.0362	14.8093	2.32193	13.3304	2.32193	11.1737	13.5411	2.32193	13.1784	2.32193	2.32193	2.32193	13.7132	12.9996	14.3629	12.9567	2.32193	11.2348	2.32193	13.0049	12.9622	14.8173	11.5265	2.32193	11.8258	12.8455	11.8572	2.32193	15.1301	15.594	11.2167	12.6211	11.9069	13.6325	12.3799	2.32193	14.0768	14.4987	13.9721	2.32193	13.6762	2.32193	10.9144	12.8037	14.8068
ANKS1B	2.32193	2.32193	2.32193	2.32193	2.32193	2.32193	2.32193	2.32193	2.32193	2.32193	12.2761	2.32193	2.32193	2.32193	2.32193	2.32193	2.32193	2.32193	2.32193	2.32193	2.32193	2.32193	2.32193	2.32193	2.32193	2.32193	2.32193	2.32193	2.32193	2.32193	2.32193	2.32193	2.32193	2.32193	2.32193	2.32193	2.32193	2.32193	2.32193	2.32193	2.32193	2.32193	2.32193	2.32193	2.32193	2.32193	2.32193	2.32193	2.32193
ANKS4B	2.32193	2.32193	14.8416	2.32193	2.32193	13.8027	2.32193	2.32193	2.32193	2.32193	15.2479	2.32193	2.32193	13.6188	15.7356	14.5805	2.32193	2.32193	12.8317	2.32193	2.32193	2.32193	2.32193	2.32193	2.32193	2.32193	13.2318	15.1033	13.2198	2.32193	13.1453	13.5362	2.32193	12.5362	2.32193	2.32193	2.32193	2.32193	2.32193	2.32193	2.32193	2.32193	2.32193	2.32193	2.32193	2.32193	2.32193	2.32193	2.32193
ANKZF1	2.32193	2.32193	10.944	12.7773	2.32193	13.1357	2.32193	2.32193	2.32193	2.32193	2.32193	2.32193	2.32193	2.32193	2.32193	11.7649	16.7558	12.628	2.32193	2.32193	2.32193	2.32193	2.32193	13.3191	2.32193	13.8347	2.32193	2.32193	2.32193	2.32193	11.1421	13.043	12.1674	13.5447	2.32193	16.5107	2.32193	13.7356	15.8287	17.0852	2.32193	2.32193	2.32193	2.32193	2.32193	2.32193	15.2699	2.32193	2.32193
ANLN	2.32193	2.32193	2.32193	2.32193	2.32193	2.32193	2.32193	2.32193	2.32193	2.32193	2.32193	2.32193	2.32193	2.32193	2.32193	2.32193	2.32193	11.8688	9.71425	2.32193	2.32193	2.32193	2.32193	2.32193	2.32193	12.3021	2.32193	2.32193	2.32193	2.32193	2.32193	2.32193	11.5068	2.32193	2.32193	2.32193	2.32193	2.32193	2.32193	2.32193	2.32193	2.32193	2.32193	2.32193	2.32193	2.32193	2.32193	2.32193	2.32193
ANO1	2.32193	2.32193	2.32193	2.32193	2.32193	2.32193	2.32193	2.32193	2.32193	2.32193	2.32193	2.32193	2.32193	2.32193	2.32193	2.32193	2.32193	2.32193	2.32193	2.32193	2.32193	2.32193	2.32193	11.6662	2.32193	2.32193	2.32193	2.32193	2.32193	2.32193	2.32193	2.32193	2.32193	2.32193	2.32193	2.32193	2.32193	2.32193	2.32193	2.32193	2.32193	2.32193	2.32193	2.32193	2.32193	2.32193	2.32193	2.32193	2.32193
ANO10	15.5684	2.32193	2.32193	2.32193	14.5811	15.1662	2.32193	2.32193	13.8148	17.1001	2.32193	14.2622	2.32193	2.32193	2.32193	2.32193	2.32193	15.769	14.1413	2.32193	2.32193	2.32193	12.9908	13.3799	14.109	16.0537	2.32193	2.32193	2.32193	2.32193	14.0084	2.32193	2.32193	15.2262	13.4538	15.5498	2.32193	2.32193	2.32193	2.32193	14.4252	14.1008	14.7566	16.3047	15.5256	2.32193	14.4054	13.384	14.5633
ANO6	2.32193	2.32193	2.32193	2.32193	2.32193	2.32193	2.32193	2.32193	2.32193	12.0327	2.32193	2.32193	2.32193	2.32193	2.32193	2.32193	2.32193	2.32193	11.8533	2.32193	2.32193	2.32193	2.32193	2.32193	2.32193	2.32193	2.32193	2.32193	2.32193	2.32193	2.32193	2.32193	2.32193	2.32193	2.32193	2.32193	2.32193	2.32193	2.32193	2.32193	14.5591	15.267	2.32193	2.32193	2.32193	2.32193	2.32193	2.32193	2.32193
ANO7	2.32193	2.32193	2.32193	2.32193	2.32193	2.32193	2.32193	2.32193	2.32193	2.32193	2.32193	2.32193	2.32193	2.32193	2.32193	2.32193	2.32193	2.32193	2.32193	2.32193	2.32193	2.32193	2.32193	2.32193	2.32193	2.32193	2.32193	2.32193	2.32193	2.32193	2.32193	2.32193	2.32193	2.32193	2.32193	2.32193	2.32193	2.32193	2.32193	2.32193	2.32193	2.32193	2.32193	2.32193	2.32193	2.32193	2.32193	2.32193	2.32193
ANO8	2.32193	2.32193	2.32193	2.32193	2.32193	2.32193	2.32193	2.32193	2.32193	2.32193	2.32193	2.32193	2.32193	2.32193	2.32193	2.32193	2.32193	2.32193	2.32193	2.32193	2.32193	2.32193	2.32193	2.32193	2.32193	2.32193	2.32193	2.32193	2.32193	2.32193	2.32193	2.32193	2.32193	2.32193	2.32193	2.32193	2.32193	2.32193	2.32193	2.32193	2.32193	2.32193	2.32193	2.32193	2.32193	2.32193	2.32193	2.32193	2.32193
ANO9	2.32193	2.32193	2.32193	2.32193	2.32193	2.32193	2.32193	2.32193	2.32193	2.32193	2.32193	2.32193	2.32193	2.32193	2.32193	2.32193	2.32193	2.32193	2.32193	2.32193	2.32193	2.32193	2.32193	2.32193	2.32193	2.32193	2.32193	2.32193	2.32193	2.32193	10.2408	2.32193	2.32193	2.32193	2.32193	2.32193	2.32193	2.32193	2.32193	2.32193	2.32193	2.32193	2.32193	2.32193	2.32193	2.32193	2.32193	2.32193	2.32193
ANP32A	20.0043	18.8855	19.4503	19.5005	20.8763	20.3765	20.0789	20.1288	20.2776	19.5873	20.1025	20.2517	19.8279	21.0562	19.4652	18.6656	20.8436	20.3994	19.2162	20.2513	19.4822	19.0621	19.3444	20.8724	2.32193	20.085	19.5276	21.5564	19.838	18.8785	2.32193	19.2327	20.2681	19.941	20.2484	20.7678	20.9353	21.6117	18.9059	20.0424	20.0786	20.1933	20.0753	20.8274	20.5838	21.4968	20.7395	20.1364	20.9052
ANP32B	20.3537	2.32193	21.3759	20.7067	21.659	22.1722	22.7072	20.2313	21.6172	22.9799	21.2183	21.6623	21.644	19.6897	2.32193	19.2511	21.0268	22.0631	21.4696	20.9049	17.6947	21.1333	18.04	22.3782	19.0502	21.9365	19.3087	21.5124	22.2944	20.1014	20.1263	17.7355	21.7011	20.8508	22.1882	22.5543	21.2296	22.3774	18.0963	21.3429	19.5729	19.1145	17.7338	22.5962	20.7534	20.9937	22.7572	21.0051	21.0644
ANP32D	2.32193	2.32193	2.32193	2.32193	2.32193	2.32193	2.32193	2.32193	2.32193	2.32193	2.32193	2.32193	2.32193	2.32193	2.32193	2.32193	2.32193	2.32193	15.8435	2.32193	2.32193	2.32193	2.32193	2.32193	2.32193	2.32193	2.32193	2.32193	2.32193	2.32193	2.32193	2.32193	2.32193	2.32193	2.32193	2.32193	2.32193	2.32193	2.32193	2.32193	2.32193	2.32193	2.32193	2.32193	2.32193	2.32193	2.32193	2.32193	2.32193
ANP32E	19.2805	20.6801	21.7152	20.9832	20.0665	19.9466	17.7998	21.1445	20.9916	19.9747	18.5047	19.5334	18.9427	18.603	15.3152	18.752	2.32193	21.9582	19.0189	21.553	17.1046	18.16	18.643	19.7089	19.9411	21.8565	18.2714	20.311	20.6317	21.1718	20.624	21.4122	18.9822	22.48	17.3275	22.0171	21.4534	22.0169	20.5201	19.2081	17.3725	20.0888	12.8416	19.7677	17.9565	19.5909	20.4434	18.0219	20.1361
ANPEP	15.5031	16.337	2.32193	15.004	15.6612	14.4435	17.0734	17.9648	14.418	16.1045	14.9485	14.0676	15.3478	18.9925	13.6562	15.0868	18.38	17.8293	17.3224	16.7875	17.3605	14.7875	2.32193	16.1853	13.7576	16.6472	13.0701	2.32193	19.3522	18.344	13.3191	17.6968	2.32193	15.9996	15.5573	14.9694	16.571	14.3304	14.0942	17.7286	13.5459	15.203	2.32193	16.9311	14.2963	16.6826	14.8927	17.1537	15.1942
ANTXR1	2.32193	2.32193	2.32193	2.32193	2.32193	2.32193	2.32193	2.32193	2.32193	2.32193	2.32193	2.32193	2.32193	2.32193	2.32193	2.32193	2.32193	2.32193	2.32193	2.32193	2.32193	2.32193	2.32193	11.9658	11.4666	2.32193	2.32193	2.32193	2.32193	2.32193	2.32193	2.32193	2.32193	2.32193	2.32193	2.32193	2.32193	2.32193	2.32193	2.32193	2.32193	2.32193	2.32193	2.32193	2.32193	2.32193	2.32193	2.32193	2.32193
ANTXR2	2.32193	2.32193	13.3233	2.32193	2.32193	2.32193	2.32193	2.32193	2.32193	2.32193	13.6039	2.32193	11.2935	2.32193	2.32193	2.32193	2.32193	2.32193	2.32193	2.32193	2.32193	2.32193	2.32193	2.32193	12.9766	12.4331	11.7773	2.32193	2.32193	2.32193	10.5603	2.32193	2.32193	11.2703	13.7916	10.7482	11.5362	2.32193	2.32193	2.32193	12.5289	2.32193	2.32193	2.32193	2.32193	2.32193	2.32193	2.32193	2.32193
ANXA1	22.6087	21.6653	21.3262	20.9372	21.9792	20.6525	21.7522	21.5819	21.8918	19.6513	21.1102	20.4348	21.7226	22.6588	19.7495	20.6446	21.3481	19.9794	22.226	21.3299	19.0692	20.6668	22.732	21.2411	25.4328	21.7827	21.5261	21.5469	21.8924	19.8854	22.0382	20.0031	18.9895	22.7898	23.2339	22.0769	21.5917	21.3928	22.3556	20.1426	19.5877	22.6652	20.6881	21.9502	21.1656	22.073	20.9884	22.089	21.1412
ANXA10	22.9713	2.32193	15.8245	2.32193	2.32193	2.32193	2.32193	2.32193	14.1212	2.32193	2.32193	2.32193	2.32193	2.32193	2.32193	2.32193	2.32193	2.32193	2.32193	2.32193	2.32193	2.32193	2.32193	2.32193	2.32193	18.3834	2.32193	2.32193	2.32193	2.32193	15.5707	2.32193	2.32193	2.32193	2.32193	2.32193	2.32193	2.32193	2.32193	2.32193	2.32193	2.32193	2.32193	2.32193	2.32193	2.32193	2.32193	2.32193	2.32193
ANXA11	20.6667	19.0755	20.9454	19.0887	20.4072	20.2118	19.6797	19.6194	19.2982	20.0204	20.4035	20.0363	20.8115	19.9875	19.4476	20.2054	20.2857	20.5574	20.3703	19.0982	20.2878	20.3189	18.7932	20.6396	19.0235	20.427	18.8879	20.6245	19.9166	19.2755	19.4778	21.2307	20.6898	20.5093	19.4204	19.5788	19.9292	20.5482	19.1131	20.2234	19.0754	20.3549	20.1364	19.871	19.8615	20.4178	19.0966	19.4527	20.6269
ANXA13	2.32193	2.32193	17.4681	2.32193	2.32193	18.0802	2.32193	2.32193	16.275	2.32193	15.9542	15.6263	2.32193	15.4837	2.32193	12.3526	15.3897	2.32193	2.32193	2.32193	15.9186	2.32193	16.9715	15.6684	2.32193	17.6766	14.2303	16.509	2.32193	12.1325	15.6729	17.2686	2.32193	2.32193	15.4576	2.32193	2.32193	2.32193	16.6206	2.32193	13.9256	14.5615	18.0731	17.0746	18.0534	14.1861	2.32193	14.8287	13.6893
ANXA2	24.3133	23.7029	25.8236	23.5071	24.8462	24.6925	23.3035	23.9394	24.5032	24.7957	24.9371	23.838	23.9407	24.2176	23.6647	23.841	23.7053	23.7963	24.5	23.8815	23.0577	23.7284	24.6151	24.1695	25.2864	25.6735	24.2746	24.5293	24.5894	23.4025	26.053	25.4446	22.1059	23.456	24.337	23.6136	23.3516	23.3637	23.6067	23.4631	24.5578	24.6862	24.8985	25.2613	25.6538	23.4511	23.6331	24.999	25.3437
ANXA3	20.6442	20.4292	21.1551	19.4484	20.9146	20.6372	20.1477	19.0184	20.9389	20.8191	21.1414	19.8251	20.2237	19.2685	18.7902	20.9154	19.1598	21.0192	21.0615	20.7143	19.7609	19.6371	20.5079	19.3026	22.0694	20.8442	19.4895	21.5773	20.5276	19.1014	20.411	20.8271	20.0965	21.6706	20.388	19.3165	19.7582	18.9282	19.4244	20.1874	19.9096	18.6318	19.5341	20.256	20.5963	20.7994	20.0419	18.6517	20.9734
ANXA4	22.7375	22.0353	23.5673	20.7205	22.4433	22.5521	19.8493	20.2596	21.4505	23.8451	22.0991	21.5933	22.0913	21.6088	22.1405	22.0302	21.2805	22.0597	20.6378	19.8199	21.6558	22.0069	22.147	22.1845	20.1264	22.3012	21.5034	23.1239	21.7529	19.9663	21.9084	23	21.3519	22.5869	22.5521	21.9976	20.5459	21.964	21.222	21.301	21.6842	22.9347	20.8873	22.1105	21.5916	22.3738	22.6382	20.0016	23.1587
ANXA5	23.7121	22.0677	21.4795	22.7451	22.678	22.195	23.0089	22.9616	21.9523	22.5439	22.4199	23.2707	22.608	22.2113	21.1242	22.4804	21.108	22.1753	21.6404	22.8316	21.6681	22.4382	21.2606	23.2324	26.4064	20.8992	21.5835	22.517	22.1019	22.3384	22.2483	22.0653	21.3229	22.8418	22.6601	22.4024	22.917	22.9584	21.3996	21.5881	20.9798	22.1218	20.3165	23.3339	21.7147	21.95	22.0807	23.2841	22.2791
ANXA6	22.2476	21.9454	20.317	21.5183	20.4929	20.5658	21.1962	21.9127	19.9387	21.426	21.6668	20.958	21.089	20.7374	20.3547	20.8115	20.0327	21.5234	21.3277	21.4353	20.4677	20.8337	20.3371	21.3266	21.6474	19.4709	21.3195	19.1938	20.589	20.7419	20.592	19.8079	20.001	21.1391	21.6452	21.0403	21.2461	21.6599	20.2582	19.6565	20.3944	21.9167	19.24	21.9572	22.127	21.4403	20.9349	22.7378	20.87
ANXA7	18.8456	18.8313	18.8957	18.0625	18.6691	18.2457	19.4482	18.1484	20.1028	17.9015	15.7416	18.8144	18.2457	19.9844	18.6682	18.5185	19.0391	19.2019	18.7012	18.4354	19.1075	19.2666	17.6313	18.4445	18.7887	17.2086	17.707	18.7236	18.5454	18.5159	18.2588	20.1029	19.5177	18.3682	17.8589	17.9369	18.3403	18.8433	18.5948	19.289	19.5124	19.9458	20.2182	19.2553	19.2659	20.2443	18.8877	19.78	18.7857
AOAH	2.32193	2.32193	2.32193	2.32193	2.32193	2.32193	2.32193	2.32193	2.32193	2.32193	2.32193	2.32193	2.32193	2.32193	2.32193	2.32193	2.32193	2.32193	2.32193	2.32193	2.32193	2.32193	2.32193	2.32193	2.32193	2.32193	2.32193	2.32193	2.32193	2.32193	2.32193	2.32193	2.32193	2.32193	2.32193	2.32193	2.32193	15.4431	2.32193	2.32193	2.32193	2.32193	2.32193	2.32193	2.32193	2.32193	2.32193	2.32193	2.32193
AOC1	14.8083	14.2732	17.3878	12.2318	2.32193	16.588	13.0818	15.1493	16.4355	11.7099	15.4269	14.354	10.8842	14.0901	12.4226	12.6662	13.8138	15.446	2.32193	2.32193	15.1168	15.4153	15.2303	13.0084	2.32193	15.5913	13.5555	17.6702	2.32193	16.1397	16.2124	18.0088	15.0089	2.32193	13.3063	16.8627	15.4486	15.3873	2.32193	17.3424	15.8887	2.32193	17.9735	17.8679	16.4435	2.32193	2.32193	2.32193	13.6618
AOC3	19.9907	18.5957	22.2091	20.1161	15.8263	21.0292	18.3785	17.7792	16.7054	15.5356	19.5676	13.4499	17.957	18.1808	17.9365	15.6967	17.2204	16.2883	13.9116	18.1648	16.7027	18.9454	16.3956	14.5056	2.32193	10.6165	20.3926	18.4152	2.32193	19.5274	20.7477	20.6955	17.1676	2.32193	21.9957	15.2415	12.2527	18.6165	2.32193	15.2622	19.7029	18.9878	19.2189	20.1068	18.6736	16.893	14.0893	17.8334	16.9836
AOX1	2.32193	2.32193	2.32193	2.32193	2.32193	2.32193	2.32193	2.32193	2.32193	2.32193	2.32193	2.32193	2.32193	2.32193	2.32193	2.32193	2.32193	2.32193	2.32193	2.32193	2.32193	2.32193	2.32193	2.32193	2.32193	2.32193	2.32193	2.32193	2.32193	2.32193	2.32193	2.32193	2.32193	2.32193	2.32193	2.32193	2.32193	2.32193	2.32193	2.32193	2.32193	2.32193	2.32193	2.32193	2.32193	2.32193	2.32193	10.3106	2.32193
AP1AR	2.32193	2.32193	2.32193	2.32193	2.32193	2.32193	2.32193	2.32193	2.32193	2.32193	2.32193	2.32193	2.32193	2.32193	2.32193	2.32193	2.32193	2.32193	2.32193	2.32193	2.32193	2.32193	2.32193	2.32193	2.32193	2.32193	2.32193	17.3328	2.32193	2.32193	2.32193	2.32193	2.32193	2.32193	2.32193	2.32193	2.32193	2.32193	2.32193	2.32193	2.32193	2.32193	2.32193	2.32193	2.32193	2.32193	2.32193	2.32193	2.32193
AP1B1	18.4271	17.6423	19.9318	18.3342	18.4256	18.7426	18.8159	18.2165	17.6414	19.2278	18.0833	18.2031	17.7498	19.5824	18.0238	17.8195	18.9931	18.3916	18.425	17.8415	17.3147	18.7145	19.8936	17.6646	18.0446	18.3842	18.1518	16.0187	18.3302	17.441	17.7746	18.0815	17.8152	18.3087	18.9098	19.4317	17.8464	18.2133	18.7749	17.6477	20.0436	19.8683	19.3714	19.0276	19.0504	18.5743	17.8498	18.1637	18.2869
AP1G1	17.7355	17.2767	17.7307	15.0822	15.8756	18.0037	16.7979	15.7852	16.0556	16.8631	16.7066	17.5528	15.7167	16.2215	16.049	17.4379	15.5678	17.0532	16.7715	16.1027	15.7724	16.7737	17.0638	16.752	15.1528	16.8115	15.9156	15.1029	16.5403	16.484	15.8203	16.0139	17.9763	16.6276	16.6381	17.6961	15.802	17.2851	15.3571	15.8438	17.435	16.6535	14.4467	15.5225	16.883	14.7424	15.9424	16.2038	16.0256
AP1G2	15.6076	14.5283	14.4027	14.7265	15.1647	16.4208	17.6417	13.8228	16.277	2.32193	15.8083	15.987	12.0293	14.7461	2.32193	16.0812	2.32193	14.7824	13.42	14.3063	2.32193	13.973	14.6211	16.0182	2.32193	17.7828	2.32193	16.2036	2.32193	17.0096	16.2331	10.8057	16.7404	14.4067	2.32193	15.2637	16.0189	13.4653	14.2913	10.5699	2.32193	2.32193	2.32193	13.8937	15.6629	2.32193	11.0967	2.32193	17.4713
AP1M1	17.7157	16.705	17.1937	16.7889	16.8113	18.6222	18.6596	18.0153	2.32193	17.4081	16.9598	16.6609	16.2318	16.6261	13.2674	19.3305	16.2441	15.6021	16.9875	15.9109	2.32193	16.2493	19.4828	16.7627	17.0186	15.8193	16.3071	2.32193	15.7731	16.6813	14.8258	2.32193	17.1581	18.0303	18.213	16.8976	2.32193	16.7406	17.7947	16.0739	15.4862	16.8492	16.482	15.8389	15.6662	17.4257	16.73	15.3106	17.0096
AP1M2	17.8691	15.0735	18.4541	17.4835	15.9076	18.919	17.4075	2.32193	19.541	18.3367	18.3603	18.0806	17.5499	16.9864	15.5737	18.3013	15.1016	17.3984	14.3567	17.0514	17.9113	18.1143	17.9279	16.6528	2.32193	17.95	2.32193	19.2776	16.979	15.0469	15.9674	18.4081	18.3659	17.0137	18.1009	17.9277	16.2794	17.4668	15.6015	20.9186	18.1778	17.2326	2.32193	11.944	17.8255	2.32193	15.7594	17.3468	17.2981
AP1S1	17.543	17.2169	16.5519	14.5531	15.42	17.8432	16.6813	13.0851	17.0371	17.0629	17.2396	17.4381	2.32193	14.2423	16.9601	17.7101	2.32193	18.3959	15.2011	16.7292	2.32193	15.9495	16.0626	2.32193	2.32193	17.5867	2.32193	16.5308	15.1655	16.5347	17.6847	15.7191	18.0974	17.038	13.7824	17.5903	16.2665	16.774	2.32193	16.7239	15.0439	13.8376	14.7073	16.19	15.2404	2.32193	15.4799	2.32193	17.5208
AP1S2	2.32193	2.32193	2.32193	12.7936	2.32193	2.32193	2.32193	2.32193	2.32193	2.32193	2.32193	2.32193	2.32193	2.32193	13.0835	2.32193	2.32193	14.0818	14.1908	12.9069	2.32193	14.169	2.32193	12.933	15.7682	2.32193	2.32193	2.32193	2.32193	2.32193	2.32193	2.32193	2.32193	12.7207	2.32193	2.32193	2.32193	12.6119	2.32193	2.32193	2.32193	2.32193	2.32193	12.9622	2.32193	2.32193	2.32193	2.32193	2.32193
AP1S3	2.32193	2.32193	2.32193	2.32193	2.32193	2.32193	2.32193	2.32193	2.32193	2.32193	2.32193	2.32193	2.32193	2.32193	2.32193	2.32193	2.32193	2.32193	2.32193	2.32193	2.32193	2.32193	2.32193	2.32193	2.32193	2.32193	2.32193	2.32193	2.32193	2.32193	2.32193	2.32193	2.32193	2.32193	2.32193	2.32193	2.32193	2.32193	2.32193	2.32193	2.32193	2.32193	2.32193	2.32193	2.32193	2.32193	2.32193	2.32193	2.32193
AP2A1	17.5081	17.2398	19.5554	17.2637	18.3402	17.4174	17.938	18.7556	16.1696	18.1619	18.2551	18.4376	16.548	18.9317	17.4503	15.2619	19.6297	18.1225	17.5892	18.3962	16.4512	18.5224	16.8371	16.9231	18.8667	19.1441	19.0046	17.3523	18.8973	17.7308	18.8479	17.4516	19.9841	17.0582	17.7895	17.8019	17.2683	17.2746	16.3578	15.521	16.0714	17.8177	16.3325	15.419	17.9153	18.177	16.8089	18.0027	18.3236
AP2A2	17.5946	16.8691	17.4599	17.0731	17.2419	17.5778	17.1377	16.9626	16.8474	17.811	17.8359	18.2995	17.3381	18.4633	16.4886	16.0115	16.9064	17.5956	16.887	17.15	17.2797	16.9994	16.3346	16.6589	17.8509	16.7811	17.0924	17.4453	16.6079	17.407	17.4246	16.0226	16.7492	17.1029	17.7647	16.7991	17.3681	16.8022	16.0132	16.4376	16.1447	18.0716	15.1285	16.9579	18.4354	17.1896	16.4522	17.7592	17.0865
AP2B1	18.418	17.6662	18.3597	17.5377	17.9633	18.4895	17.9522	17.6503	17.4832	17.7744	18.4642	18.0662	17.7999	18.9089	17.6517	17.4627	17.9196	18.0106	18.7338	17.547	17.4668	17.9863	19.3239	17.9901	18.6844	18.4441	17.7005	15.4064	17.4821	17.2536	17.0675	18.0349	17.3266	17.6359	18.6803	18.5443	18.01	18.8745	18.3832	16.641	19.6587	19.8358	19.186	18.1642	19.3757	18.157	17.3859	19.1195	18.7068
AP2M1	17.5023	18.6305	19.0988	18.8701	19.7395	20.0939	16.8296	18.879	16.8573	19.0346	19.4111	18.6312	19.036	19.0574	18.3578	18.3607	18.336	19.2063	19.164	17.9737	20.2783	19.0324	18.9196	18.8329	20.2791	19.5333	19.2298	2.32193	19.2407	17.1005	19.3765	19.2512	18.338	19.2693	19.9135	18.643	18.7411	18.5103	19.0095	16.0269	17.7899	20.3802	18.6262	18.6553	18.3906	19.8543	18.6273	17.1368	19.0502
AP2S1	18.1636	18.4316	20.3877	19.0496	17.2045	19.2712	16.926	19.4123	16.9773	18.0834	19.3607	19.2999	18.8057	18.8148	20.5802	17.1241	2.32193	19.7753	18.4908	19.4289	21.3637	20.3267	21.4446	19.837	20.1113	18.7149	20.0979	2.32193	19.7208	17.8145	19.8255	17.7136	18.7059	19.3632	21.6238	18.3964	19.3516	18.3307	21.6697	2.32193	19.2141	21.8916	2.32193	19.9651	22.2844	19.7084	19.933	21.4596	2.32193
AP3B1	17.2076	15.3762	17.0834	16.6693	14.3588	17.8861	17.3658	14.9348	14.3092	16.2198	16.4976	16.6458	2.32193	15.1706	15.5432	16.5932	13.6085	16.5561	15.8934	15.2299	16.5491	16.7352	14.9348	16.8397	15.9135	17.0029	16.2399	15.3904	14.3297	15.9146	16.7599	16.7547	16.2935	13.973	16.5564	15.8213	15.2076	17.012	14.2393	17.1175	15.9662	17.331	16.5011	15.6489	16.5953	15.9318	14.4679	14.905	16.2508
AP3D1	16.7375	16.9499	14.8984	15.683	16.0159	17.041	16.1711	15.3924	14.8083	15.5881	16.1658	16.437	16.2974	17.1883	14.8913	16.0626	16.2219	15.9479	15.4415	15.3134	15.0592	15.0975	15.2996	17.0924	15.0592	16.5071	14.5259	15.4871	15.4875	15.3353	15.7885	17.9787	17.1768	16.482	15.9428	16.915	16.0878	15.5323	15.6841	16.1025	17.159	16.4723	18.3844	17.4341	17.0867	15.7054	16.1102	16.0195	15.7631
AP3M1	17.6425	15.5286	16.204	16.7269	17.2793	17.6713	17.515	16.4698	16.1431	17.1193	2.32193	16.0108	15.594	16.4785	15.6424	14.4837	17.1854	16.6446	16.3774	17.0596	13.3276	14.8889	17.5613	17.7423	2.32193	17.5455	14.6679	2.32193	15.0271	16.6406	15.1212	16.5412	15.2699	17.6647	17.0255	18.0425	15.4723	16.4428	16.5827	17.9228	17.5834	16.3612	16.8574	18.023	17.5973	16.9907	16.7418	16.6535	18.3701
AP3M2	2.32193	2.32193	2.32193	2.32193	2.32193	2.32193	2.32193	2.32193	2.32193	2.32193	2.32193	2.32193	2.32193	13.2747	2.32193	2.32193	11.9979	2.32193	2.32193	2.32193	2.32193	2.32193	12.9421	2.32193	11.8727	2.32193	2.32193	2.32193	2.32193	2.32193	2.32193	2.32193	2.32193	2.32193	2.32193	2.32193	2.32193	2.32193	2.32193	2.32193	2.32193	2.32193	2.32193	2.32193	2.32193	14.0701	12.5265	2.32193	13.1611
AP3S1	13.26	14.7191	14.3014	2.32193	2.32193	15.6687	18.038	16.4632	16.6297	13.4856	16.594	18.5364	17.8403	2.32193	17.1271	19.3906	2.32193	19.4856	17.4255	17.8088	17.1023	16.9683	2.32193	17.81	14.2371	2.32193	2.32193	20.2331	2.32193	16.2864	14.1155	19.4554	20.3415	16.4722	2.32193	17.1893	15.203	16.5673	14.7051	17.5973	15.4975	2.32193	13.6484	16.2141	2.32193	2.32193	2.32193	2.32193	17.0718
AP3S2	2.32193	2.32193	2.32193	2.32193	2.32193	2.32193	2.32193	2.32193	2.32193	2.32193	2.32193	2.32193	2.32193	2.32193	2.32193	2.32193	2.32193	2.32193	2.32193	2.32193	2.32193	2.32193	2.32193	2.32193	2.32193	2.32193	2.32193	2.32193	2.32193	2.32193	2.32193	2.32193	2.32193	2.32193	2.32193	2.32193	2.32193	2.32193	2.32193	2.32193	2.32193	2.32193	2.32193	2.32193	2.32193	2.32193	2.32193	2.32193	2.32193
AP4B1	2.32193	11.1674	2.32193	2.32193	2.32193	2.32193	2.32193	2.32193	2.32193	9.62571	2.32193	2.32193	2.32193	2.32193	2.32193	2.32193	2.32193	9.53138	2.32193	2.32193	2.32193	2.32193	2.32193	2.32193	2.32193	2.32193	2.32193	2.32193	2.32193	2.32193	2.32193	10.4409	2.32193	2.32193	2.32193	10.5507	9.86109	11.0634	2.32193	2.32193	2.32193	2.32193	2.32193	2.32193	2.32193	2.32193	2.32193	2.32193	2.32193
AP4M1	2.32193	2.32193	2.32193	2.32193	2.32193	2.32193	12.6234	2.32193	2.32193	2.32193	2.32193	2.32193	2.32193	13.92	2.32193	2.32193	2.32193	2.32193	13.3092	2.32193	2.32193	2.32193	2.32193	2.32193	2.32193	2.32193	2.32193	2.32193	14.9149	2.32193	2.32193	2.32193	2.32193	2.32193	2.32193	2.32193	2.32193	2.32193	2.32193	2.32193	2.32193	11.1033	12.9403	2.32193	2.32193	2.32193	2.32193	2.32193	2.32193
AP4S1	2.32193	2.32193	15.5828	11.9801	14.1721	13.8406	2.32193	12.9996	2.32193	2.32193	13.7281	2.32193	14.5561	2.32193	2.32193	2.32193	2.32193	14.6079	2.32193	12.8218	2.32193	2.32193	2.32193	14.1884	14.664	14.071	13.4893	2.32193	14.0023	12.1033	2.32193	2.32193	2.32193	14.5429	14.2899	13.9022	13.5507	14.1008	2.32193	2.32193	2.32193	2.32193	2.32193	2.32193	2.32193	2.32193	2.32193	2.32193	2.32193
AP5B1	2.32193	2.32193	2.32193	2.32193	2.32193	2.32193	2.32193	2.32193	2.32193	2.32193	2.32193	2.32193	10.0768	2.32193	2.32193	11.3443	2.32193	2.32193	2.32193	2.32193	2.32193	2.32193	2.32193	2.32193	2.32193	2.32193	2.32193	2.32193	14.9232	2.32193	2.32193	2.32193	2.32193	2.32193	2.32193	2.32193	2.32193	2.32193	2.32193	14.1317	2.32193	2.32193	2.32193	2.32193	2.32193	2.32193	2.32193	2.32193	2.32193
AP5M1	2.32193	2.32193	2.32193	2.32193	2.32193	2.32193	2.32193	2.32193	2.32193	2.32193	2.32193	10.944	2.32193	2.32193	2.32193	2.32193	2.32193	2.32193	2.32193	2.32193	2.32193	2.32193	2.32193	11.0967	2.32193	2.32193	2.32193	2.32193	2.32193	2.32193	2.32193	2.32193	2.32193	2.32193	2.32193	2.32193	2.32193	2.32193	2.32193	2.32193	2.32193	2.32193	2.32193	2.32193	2.32193	2.32193	2.32193	2.32193	2.32193
AP5S1	2.32193	2.32193	2.32193	2.32193	2.32193	2.32193	2.32193	2.32193	2.32193	2.32193	2.32193	2.32193	2.32193	2.32193	2.32193	2.32193	2.32193	2.32193	14.7803	2.32193	2.32193	2.32193	2.32193	2.32193	2.32193	2.32193	2.32193	2.32193	2.32193	2.32193	13.4134	2.32193	2.32193	2.32193	2.32193	2.32193	2.32193	2.32193	2.32193	2.32193	2.32193	2.32193	2.32193	2.32193	2.32193	2.32193	2.32193	2.32193	2.32193
AP5Z1	2.32193	2.32193	2.32193	2.32193	2.32193	2.32193	2.32193	10.0362	2.32193	10.3219	9.45121	2.32193	2.32193	2.32193	2.32193	2.32193	2.32193	2.32193	10.2167	2.32193	2.32193	2.32193	2.32193	2.32193	2.32193	2.32193	2.32193	2.32193	2.32193	10.3772	2.32193	13.0818	2.32193	11.388	2.32193	11.697	2.32193	10.1548	2.32193	2.32193	2.32193	2.32193	11.0293	2.32193	2.32193	2.32193	2.32193	2.32193	2.32193
APAF1	2.32193	2.32193	2.32193	2.32193	2.32193	2.32193	2.32193	2.32193	2.32193	2.32193	2.32193	2.32193	2.32193	11.2107	12.1421	2.32193	14.4173	2.32193	2.32193	2.32193	2.32193	2.32193	11.2819	2.32193	2.32193	2.32193	2.32193	2.32193	2.32193	2.32193	2.32193	2.32193	2.32193	2.32193	2.32193	12.5651	12.1861	2.32193	2.32193	2.32193	2.32193	12.0293	15.7051	2.32193	13.2363	2.32193	2.32193	2.32193	10.3772
APBA1	2.32193	2.32193	2.32193	2.32193	2.32193	2.32193	2.32193	2.32193	2.32193	2.32193	2.32193	2.32193	2.32193	2.32193	2.32193	2.32193	2.32193	2.32193	2.32193	2.32193	2.32193	2.32193	2.32193	2.32193	2.32193	2.32193	2.32193	2.32193	2.32193	2.32193	2.32193	2.32193	2.32193	2.32193	2.32193	2.32193	2.32193	2.32193	2.32193	2.32193	2.32193	2.32193	2.32193	2.32193	2.32193	2.32193	2.32193	2.32193	2.32193
APBA3	2.32193	2.32193	2.32193	2.32193	2.32193	2.32193	2.32193	2.32193	2.32193	2.32193	2.32193	2.32193	2.32193	2.32193	2.32193	2.32193	2.32193	2.32193	2.32193	2.32193	2.32193	2.32193	2.32193	2.32193	2.32193	18.6516	2.32193	2.32193	2.32193	2.32193	2.32193	2.32193	2.32193	2.32193	2.32193	2.32193	2.32193	2.32193	2.32193	2.32193	2.32193	2.32193	2.32193	2.32193	2.32193	2.32193	2.32193	2.32193	2.32193
APBB1IP	13.6268	2.32193	2.32193	14.3894	12.7056	2.32193	12.6861	13.8455	2.32193	2.32193	2.32193	2.32193	14.6866	14.3436	2.32193	15.0494	12.973	12.1033	15.0141	2.32193	2.32193	2.32193	2.32193	2.32193	15.6648	2.32193	2.32193	2.32193	2.32193	14.0084	2.32193	13.9775	2.32193	2.32193	2.32193	2.32193	2.32193	2.32193	13.1799	2.32193	2.32193	2.32193	2.32193	2.32193	2.32193	2.32193	2.32193	13.888	14.6723
APBB2	2.32193	2.32193	2.32193	2.32193	2.32193	2.32193	12.4538	2.32193	2.32193	2.32193	2.32193	2.32193	2.32193	2.32193	2.32193	2.32193	2.32193	2.32193	12.2674	11.8611	2.32193	2.32193	2.32193	12.5579	10.0634	2.32193	2.32193	2.32193	11.8376	2.32193	2.32193	2.32193	2.32193	11.8017	12.42	2.32193	2.32193	2.32193	2.32193	2.32193	2.32193	2.32193	2.32193	2.32193	2.32193	2.32193	2.32193	2.32193	2.32193
APCDD1	2.32193	2.32193	2.32193	2.32193	2.32193	2.32193	2.32193	2.32193	2.32193	2.32193	2.32193	2.32193	2.32193	2.32193	2.32193	2.32193	2.32193	2.32193	2.32193	2.32193	2.32193	2.32193	2.32193	2.32193	2.32193	2.32193	2.32193	2.32193	2.32193	2.32193	2.32193	2.32193	2.32193	2.32193	2.32193	2.32193	2.32193	2.32193	2.32193	2.32193	2.32193	2.32193	2.32193	2.32193	2.32193	2.32193	2.32193	2.32193	2.32193
APCS	18.4912	18.6913	2.32193	19.3861	16.5355	17.5196	18.6948	17.7556	19.3252	19.111	19.5132	19.2968	18.5321	16.606	16.1921	2.32193	14.7132	2.32193	18.5015	19.8081	17.5576	18.7029	15.6117	16.5892	16.5498	16.4493	18.9626	2.32193	16.7852	17.2919	18.0399	16.7185	17.0376	16.0471	15.977	16.9925	18.7148	18.0525	15.7646	17.0627	18.1521	15.7505	15.7808	19.4807	16.6736	2.32193	16.1499	18.9907	17.2985
APEH	18.534	17.8641	19.0417	18.4088	18.2406	19.155	19.0867	18.5562	18.7446	18.4069	19.4393	19.2789	17.7737	17.713	17.9254	17.5543	18.5945	19.3849	18.6424	17.7398	17.7987	17.1611	15.6243	19.3159	17.4027	18.525	16.9744	19.0432	17.9949	17.7823	18.352	16.5065	19.6514	18.8571	19.3555	19.7006	19.6865	18.2422	16.9544	18.193	17.7006	17.887	18.5846	18.6252	18.6436	17.9919	18.2071	17.8693	18.5395
APEX1	18.2034	21.6125	19.1699	19.1726	20.3442	19.4394	18.7673	19.85	19.2416	20.338	20.2317	19.9221	19.5979	19.3226	18.7769	19.1645	19.5988	19.8406	19.6565	18.5666	20.0123	19.8244	18.0146	19.4374	19.07	17.9217	19.3162	19.7232	18.1702	17.7671	19.284	18.4094	20.1263	19.3865	17.8674	18.9225	19.2705	19.5386	19.1528	17.2595	20.4902	19.8412	18.882	20.142	20.2688	19.9351	19.6421	19.3936	19.8591
APH1A	16.5076	2.32193	2.32193	2.32193	2.32193	2.32193	2.32193	2.32193	2.32193	2.32193	2.32193	2.32193	2.32193	2.32193	2.32193	2.32193	2.32193	2.32193	2.32193	2.32193	2.32193	2.32193	2.32193	2.32193	2.32193	2.32193	2.32193	2.32193	2.32193	2.32193	15.0697	2.32193	2.32193	2.32193	2.32193	2.32193	2.32193	2.32193	2.32193	2.32193	2.32193	2.32193	2.32193	2.32193	2.32193	2.32193	2.32193	2.32193	2.32193
API5	18.5948	17.6379	19.5064	19.114	19.1498	19.6545	17.7907	18.5425	18.7223	19.4093	19.8995	19.5351	18.6926	17.918	19.0447	16.4086	17.71	20.0816	18.8486	19.1599	19.2578	18.1176	18.1027	19.9542	17.6861	20.4492	18.26	18.074	18.0235	19.3446	18.1332	19.176	18.5114	20.3693	19.6488	18.4204	18.2804	17.9763	17.5153	18.4421	18.0121	19.2921	19.0076	18.2128	18.9144	19.466	20.0245	18.1758	19.9965
APIP	17.2507	2.32193	17.5029	14.938	14.5362	15.6687	2.32193	12.9748	17.7728	17.1557	17.3733	15.981	15.043	14.3608	14.2732	15.0237	15.789	14.5338	14.8894	15.5161	15.7199	15.8703	14.7073	17.029	15.6163	17.2232	14.3311	2.32193	14.6137	13.9996	16.7248	2.32193	18.132	17.8066	16.6063	18.2127	17.1275	18.1195	14.271	2.32193	16.9581	16.3774	2.32193	2.32193	17.7885	2.32193	16.6481	15.9267	13.6416
APLP2	2.32193	2.32193	2.32193	2.32193	2.32193	2.32193	2.32193	2.32193	2.32193	2.32193	2.32193	2.32193	2.32193	2.32193	2.32193	2.32193	2.32193	2.32193	2.32193	2.32193	2.32193	2.32193	2.32193	2.32193	16.9835	2.32193	2.32193	2.32193	2.32193	2.32193	2.32193	12.3276	2.32193	2.32193	2.32193	2.32193	2.32193	2.32193	2.32193	2.32193	11.1923	2.32193	2.32193	2.32193	2.32193	2.32193	2.32193	2.32193	2.32193
APMAP	18.6867	18.8105	19.0178	16.9852	19.4391	18.8092	18.867	19.6094	20.6576	20.4992	19.2746	20.3274	19.3246	19.6959	20.4906	19.7306	17.7124	19.7043	18.8742	18.6221	20.2871	18.5741	18.0497	19.1218	19.0846	19.6653	18.808	18.0969	17.6289	17.9579	18.0585	17.1533	19.8863	18.3982	18.1778	18.8481	18.7846	18.6162	15.3188	18.518	16.7636	18.9739	16.8022	17.3924	18.8276	19.6486	18.7567	17.2749	19.0213
APOA1	23.3827	23.289	22.1004	23.6919	23.5624	22.3852	23.6626	22.688	21.2937	23.6659	23.1645	22.2838	22.4986	21.9741	22.0283	22.1141	22.5742	23.2272	22.1984	22.9146	21.8763	21.2888	23.4235	23.6626	23.8394	22.1698	23.3282	22.4993	22.0078	22.7934	21.6447	21.1406	22.341	23.5317	23.9347	22.6197	22.7823	24.2943	24.2795	21.0176	24.2394	22.4599	22.3727	24.3434	22.8837	22.6382	22.2969	24.697	23.3693
APOA1BP	2.32193	17.883	19.7351	18.6846	19.0056	19.4128	17.9929	19.1852	18.9126	18.7023	19.6432	17.7819	17.2589	18.7259	17.9154	17.0721	19.6462	18.5053	19.4073	18.132	16.4771	15.4203	17.1185	19.5149	18.5225	18.7664	18.1592	18.2639	19.4264	17.8881	18.8435	17.61	18.9351	19.7539	18.4887	18.4526	18.1821	19.9179	16.1645	16.3427	18.9044	18.4541	17.874	19.1522	18.7593	19.0192	18.3669	17.6108	19.1248
APOA2	16.1719	2.32193	2.32193	19.9022	2.32193	2.32193	20.3528	2.32193	2.32193	2.32193	2.32193	2.32193	2.32193	2.32193	18.3976	19.0528	2.32193	21.3114	15.0477	20.8428	2.32193	14.7429	2.32193	2.32193	2.32193	2.32193	17.7651	18.7199	2.32193	18.8686	2.32193	18.1387	19.4537	2.32193	2.32193	2.32193	17.5026	14.0634	17.6681	15.7698	2.32193	2.32193	2.32193	16.9387	2.32193	20.7744	2.32193	15.2615	16.6472
APOA4	17.4223	2.32193	2.32193	16.7994	2.32193	17.9037	15.6357	2.32193	2.32193	16.872	18.8853	17.9188	2.32193	16.5645	18.4009	15.3954	16.8745	19.013	2.32193	18.1918	18.1331	13.2819	2.32193	17.7877	18.9972	2.32193	16.5096	16.4541	2.32193	14.3677	2.32193	16.1188	2.32193	14.9586	2.32193	12.1799	13.1066	2.32193	16.1389	13.2167	17.2934	16.626	13.3567	16.9887	17.9071	15.1155	14.8263	17.1175	13.0102
APOB	15.4383	16.5789	10.5603	16.5783	15.271	12.8975	17.8276	16.6766	11.4512	14.448	17.3278	14.4868	15.3721	15.1838	13.6991	13.2805	13.664	14.3819	16.8837	16.5443	14.5099	16.6485	15.3314	16.9142	2.32193	11.8994	16.4329	11.5118	14.9167	14.7212	14.3401	14.5124	11.4305	17.8992	17.1886	14.8523	17.9321	18.5909	17.811	14.2769	15.1253	17.894	16.854	17.5086	14.4583	16.0733	13.664	17.4846	15.2845
APOBEC3B	2.32193	2.32193	2.32193	2.32193	2.32193	2.32193	2.32193	2.32193	2.32193	2.32193	2.32193	2.32193	2.32193	2.32193	2.32193	2.32193	2.32193	2.32193	2.32193	2.32193	2.32193	2.32193	2.32193	2.32193	2.32193	2.32193	2.32193	2.32193	2.32193	2.32193	2.32193	2.32193	2.32193	2.32193	2.32193	2.32193	2.32193	2.32193	2.32193	2.32193	2.32193	2.32193	2.32193	2.32193	2.32193	2.32193	2.32193	2.32193	2.32193
APOBEC3C	15.8501	2.32193	2.32193	2.32193	2.32193	2.32193	2.32193	2.32193	2.32193	2.32193	15.0366	14.7757	2.32193	2.32193	2.32193	16.304	2.32193	2.32193	2.32193	2.32193	2.32193	2.32193	13.8007	2.32193	2.32193	2.32193	2.32193	2.32193	2.32193	13.9144	2.32193	2.32193	2.32193	2.32193	2.32193	15.5905	2.32193	2.32193	2.32193	2.32193	2.32193	2.32193	2.32193	2.32193	2.32193	2.32193	2.32193	2.32193	2.32193
APOBEC3F	12.8238	2.32193	2.32193	2.32193	2.32193	2.32193	2.32193	2.32193	2.32193	2.32193	2.32193	2.32193	2.32193	2.32193	2.32193	2.32193	2.32193	2.32193	2.32193	2.32193	2.32193	2.32193	2.32193	2.32193	2.32193	2.32193	2.32193	2.32193	2.32193	2.32193	2.32193	2.32193	2.32193	2.32193	2.32193	2.32193	2.32193	2.32193	2.32193	2.32193	2.32193	2.32193	2.32193	2.32193	2.32193	2.32193	2.32193	2.32193	2.32193
APOBEC3G	2.32193	2.32193	2.32193	2.32193	2.32193	2.32193	2.32193	2.32193	2.32193	2.32193	2.32193	2.32193	2.32193	2.32193	2.32193	2.32193	2.32193	2.32193	2.32193	2.32193	2.32193	2.32193	2.32193	13.0447	2.32193	2.32193	2.32193	2.32193	2.32193	2.32193	2.32193	13.2453	2.32193	2.32193	2.32193	2.32193	2.32193	2.32193	2.32193	2.32193	2.32193	2.32193	2.32193	2.32193	2.32193	2.32193	2.32193	2.32193	2.32193
APOBR	17.4817	18.121	16.8248	18.7643	17.3253	17.9384	17.9548	15.7334	2.32193	16.3265	18.2807	15.6737	15.6424	15.3595	12.1228	15.1357	17.1125	16.1248	12.0014	15.9813	16.2118	14.6573	16.4295	17.1816	15.8015	17.5565	12.7834	19.2832	10.7895	15.2582	16.2666	16.0841	13.6393	17.2439	14.4729	18.7273	16.2582	17.2693	15.385	14.8173	17.2541	15.7453	18.1859	15.3124	17.2098	17.9967	16.5874	17.4041	17.575
APOC1	2.32193	2.32193	2.32193	16.0385	2.32193	2.32193	2.32193	2.32193	2.32193	2.32193	2.32193	2.32193	2.32193	2.32193	2.32193	2.32193	2.32193	2.32193	2.32193	2.32193	2.32193	2.32193	2.32193	2.32193	2.32193	2.32193	2.32193	2.32193	2.32193	14.435	2.32193	2.32193	2.32193	2.32193	2.32193	2.32193	2.32193	18.4414	2.32193	2.32193	2.32193	2.32193	2.32193	2.32193	2.32193	2.32193	2.32193	2.32193	2.32193
APOC2	2.32193	2.32193	2.32193	14.1799	2.32193	2.32193	16.9636	21.3029	2.32193	2.32193	2.32193	2.32193	2.32193	2.32193	2.32193	2.32193	2.32193	2.32193	2.32193	2.32193	2.32193	2.32193	2.32193	2.32193	2.32193	2.32193	2.32193	2.32193	2.32193	2.32193	2.32193	2.32193	2.32193	2.32193	2.32193	2.32193	2.32193	2.32193	2.32193	2.32193	18.0923	2.32193	2.32193	2.32193	2.32193	2.32193	2.32193	2.32193	2.32193
APOC3	16.1867	2.32193	2.32193	2.32193	13.577	2.32193	20.2084	15.0885	2.32193	2.32193	2.32193	13.5093	2.32193	2.32193	13.7534	2.32193	2.32193	2.32193	2.32193	2.32193	2.32193	2.32193	2.32193	2.32193	2.32193	14.3505	14.1954	19.239	2.32193	15.9701	2.32193	2.32193	14.7508	2.32193	2.32193	2.32193	15.2038	17.8882	2.32193	2.32193	14.8499	2.32193	11.5216	2.32193	2.32193	2.32193	2.32193	2.32193	16.744
APOC4	2.32193	2.32193	2.32193	2.32193	2.32193	2.32193	2.32193	2.32193	2.32193	2.32193	2.32193	2.32193	2.32193	2.32193	2.32193	2.32193	2.32193	2.32193	2.32193	2.32193	2.32193	2.32193	2.32193	2.32193	2.32193	2.32193	2.32193	2.32193	2.32193	2.32193	2.32193	2.32193	2.32193	2.32193	2.32193	2.32193	2.32193	2.32193	2.32193	2.32193	2.32193	2.32193	2.32193	2.32193	2.32193	2.32193	2.32193	2.32193	2.32193
APOD	17.2795	2.32193	2.32193	2.32193	16.8096	15.3931	16.4244	17.272	17.0159	2.32193	2.32193	17.1477	2.32193	16.1321	2.32193	14.8851	2.32193	2.32193	17.846	2.32193	2.32193	2.32193	2.32193	2.32193	20.6318	2.32193	2.32193	2.32193	2.32193	17.8889	2.32193	17.9843	16.7645	2.32193	2.32193	18.0807	17.8842	17.5066	15.6246	19.0136	16.6052	15.5347	13.7429	2.32193	13.8803	16.249	15.4448	13.9403	2.32193
APOE	14.9828	17.2733	2.32193	17.9911	16.3136	16.7229	18.168	17.9182	15.7979	14.878	15.7379	15.6712	17.108	14.8861	14.8913	17.6352	2.32193	15.5191	17.6578	18.6741	18.0949	14.9658	15.4758	15.7698	17.835	13.2303	17.1238	16.7374	15.5699	15.6427	17.2009	17.6053	15.846	15.7819	16.9054	15.1532	15.6082	15.9186	16.1159	14.8047	16.2621	2.32193	2.32193	15.8676	2.32193	16.9442	16.2958	18.8931	15.2619
APOH	12.0735	2.32193	2.32193	2.32193	14.3533	2.32193	2.32193	15.0839	2.32193	2.32193	15.5796	2.32193	14.5087	12.5338	14.5483	2.32193	12.8975	14.8645	2.32193	2.32193	15.5504	14.5651	2.32193	2.32193	2.32193	2.32193	14.1643	14.222	2.32193	14.1317	14.4856	14.4428	13.4653	10.3106	2.32193	2.32193	2.32193	2.32193	2.32193	2.32193	12.2615	2.32193	11.1098	12.6257	2.32193	13.3498	2.32193	2.32193	12.8218
APOL1	2.32193	2.32193	2.32193	2.32193	2.32193	2.32193	2.32193	2.32193	2.32193	2.32193	2.32193	2.32193	2.32193	2.32193	2.32193	2.32193	2.32193	2.32193	2.32193	2.32193	2.32193	2.32193	2.32193	2.32193	2.32193	2.32193	2.32193	2.32193	2.32193	2.32193	2.32193	2.32193	2.32193	2.32193	2.32193	2.32193	2.32193	2.32193	2.32193	13.7618	2.32193	2.32193	2.32193	2.32193	2.32193	2.32193	2.32193	2.32193	2.32193
APOL2	12.9237	17.5089	16.9683	17.9407	17.2694	2.32193	17.0716	17.8324	2.32193	17.1113	18.7366	18.2203	16.4007	16.7382	17.8917	18.7056	16.3422	18.3641	19.0952	19.0548	18.2127	18.8211	15.603	18.9118	16.9027	17.558	16.0254	13.3429	18.0643	12.2992	19.5143	2.32193	13.3759	2.32193	2.32193	13.7618	14.5369	13.9274	16.622	2.32193	15.0345	15.8394	14.5893	12.8258	15.2228	17.5459	17.7044	2.32193	12.5864
APOL3	2.32193	2.32193	2.32193	2.32193	2.32193	2.32193	14.6165	14.24	14.6679	2.32193	2.32193	2.32193	2.32193	13.5922	2.32193	2.32193	2.32193	2.32193	17.0263	2.32193	2.32193	2.32193	2.32193	16.8546	2.32193	2.32193	2.32193	2.32193	14.4818	2.32193	2.32193	2.32193	2.32193	2.32193	2.32193	2.32193	2.32193	2.32193	2.32193	2.32193	2.32193	2.32193	2.32193	2.32193	2.32193	12.6506	2.32193	2.32193	2.32193
APOL4	2.32193	2.32193	2.32193	2.32193	2.32193	2.32193	2.32193	2.32193	2.32193	2.32193	2.32193	2.32193	2.32193	2.32193	2.32193	2.32193	2.32193	2.32193	2.32193	2.32193	2.32193	2.32193	2.32193	2.32193	2.32193	2.32193	2.32193	2.32193	2.32193	2.32193	2.32193	2.32193	2.32193	2.32193	2.32193	2.32193	2.32193	2.32193	2.32193	2.32193	2.32193	2.32193	2.32193	2.32193	2.32193	2.32193	2.32193	2.32193	2.32193
APOM	2.32193	2.32193	2.32193	2.32193	2.32193	2.32193	15.3772	2.32193	2.32193	2.32193	2.32193	2.32193	2.32193	2.32193	2.32193	2.32193	2.32193	2.32193	2.32193	2.32193	2.32193	2.32193	2.32193	2.32193	2.32193	2.32193	2.32193	2.32193	2.32193	13.0583	2.32193	2.32193	2.32193	2.32193	2.32193	2.32193	2.32193	2.32193	2.32193	2.32193	2.32193	2.32193	2.32193	2.32193	2.32193	2.32193	2.32193	2.32193	2.32193
APOO	18.8062	17.38	17.8438	16.935	18.3852	18.1815	18.5468	2.32193	18.8463	17.8991	18.4995	2.32193	18.4037	2.32193	18.5489	18.5581	2.32193	18.7114	13.0951	2.32193	18.9984	18.5692	16.5158	17.786	2.32193	17.7801	17.467	18.8555	2.32193	16.4525	15.9405	18.7339	19.9496	2.32193	2.32193	17.8248	17.5062	2.32193	2.32193	21.6968	16.3332	2.32193	17.4979	17.3523	17.0193	2.32193	17.6376	2.32193	16.1601
APOOL	2.32193	2.32193	16.6194	2.32193	13.3063	15.6991	2.32193	2.32193	2.32193	14.8233	15.7923	14.7148	14.2251	2.32193	15.7594	15.3433	2.32193	2.32193	2.32193	2.32193	15.7944	15.9421	14.6701	14.7094	14.1517	14.122	16.1469	15.3725	2.32193	2.32193	14.2445	2.32193	12.3799	2.32193	2.32193	14.8163	13.8736	14.691	14.3914	13.6234	14.1025	2.32193	13.6784	2.32193	16.7315	2.32193	2.32193	2.32193	17.5402
APP	2.32193	14.7992	15.6191	13.8918	2.32193	2.32193	14.0276	2.32193	2.32193	17.4354	2.32193	14.2393	2.32193	2.32193	13.5651	14.8148	2.32193	15.1884	15.2217	16.0165	15.2928	14.7961	18.4829	2.32193	16.7446	2.32193	13.0137	2.32193	2.32193	2.32193	2.32193	13.0668	2.32193	13.9504	15.6314	15.4564	2.32193	14.5381	16.2154	2.32193	15.4034	2.32193	14.109	2.32193	17.8261	14.6634	14.1548	2.32193	12.6484
APPL1	16.7464	14.5459	13.6211	17.1998	12.0934	16.9393	16.3321	15.5471	15.6191	16.0036	15.7906	16.1137	2.32193	17.4357	13.5722	17.3215	14.2415	16.7071	11.8138	16.5737	2.32193	15.5893	14.279	17.12	17.3527	17.9362	2.32193	16.5831	11.3608	14.7116	16.5158	14.5645	2.32193	16.1717	17.0635	16.4047	17.5504	17.6819	16.8046	15.7485	2.32193	16.0312	14.65	16.6512	16.584	16.9515	16.1377	15.4685	16.3406
APPL2	2.32193	17.3526	16.7025	14.9279	15.5743	14.7824	11.7977	2.32193	13.3677	14.0128	14.9957	2.32193	13.7185	16.6496	11.1098	14.0481	15.6068	13.7482	14.5609	2.32193	2.32193	13.5411	15.8352	12.944	14.0617	13.3961	12.7669	13.6268	13.9293	9.62571	15.9253	16.9797	2.32193	14.4114	14.8979	14.3786	12.9106	13.3731	2.32193	12.2438	15.6186	14.5716	17.0411	14.9921	14.3387	15.1184	13.6495	12.3691	15.2696
APRT	20.5621	22.9344	23.2345	22.46	22.543	23.0758	21.8804	22.379	22.134	23.8772	22.8916	23.547	22.7254	24.8177	22.1097	20.7371	24.4152	23.2683	23.4093	22.1239	22.3639	21.8851	22.3278	21.7123	21.4887	21.0116	20.9999	22.467	22.1885	21.0983	22.1797	20.9035	21.7482	22.3304	22.5688	23.1274	22.8105	23.3224	22.4204	23.5144	23.883	22.0431	20.2184	21.6729	23.3676	24.1506	22.8658	22.5094	22.7322
APTX	13.2747	12.7814	2.32193	2.32193	13.043	2.32193	2.32193	2.32193	2.32193	11.5118	13.4067	2.32193	2.32193	2.32193	2.32193	2.32193	2.32193	13.4589	2.32193	2.32193	13.2091	2.32193	2.32193	13.4512	2.32193	2.32193	2.32193	2.32193	2.32193	12.2318	2.32193	14.8153	14.5241	12.4252	2.32193	13.6673	12.8533	14.1421	2.32193	13.769	2.32193	2.32193	2.32193	2.32193	11.8842	2.32193	2.32193	2.32193	2.32193
AQP1	2.32193	2.32193	2.32193	2.32193	2.32193	2.32193	2.32193	2.32193	2.32193	2.32193	2.32193	2.32193	2.32193	2.32193	2.32193	2.32193	2.32193	2.32193	2.32193	2.32193	2.32193	2.32193	2.32193	2.32193	17.8476	2.32193	2.32193	2.32193	2.32193	2.32193	2.32193	2.32193	2.32193	2.32193	2.32193	2.32193	2.32193	2.32193	2.32193	2.32193	2.32193	2.32193	15.4981	2.32193	13.329	2.32193	2.32193	14.8751	2.32193
AQR	16.2298	2.32193	12.3799	2.32193	12.8098	15.8528	16.6828	13.3799	16.5253	2.32193	13.0549	14.9837	12.9385	15.9524	2.32193	9.62571	2.32193	2.32193	11.9403	13.4602	14.9426	14.9031	17.1926	13.9784	2.32193	12.7711	10.0901	2.32193	11.1163	15.8882	2.32193	15.4101	14.8567	2.32193	2.32193	14.8659	13.7895	16.1946	2.32193	18.1068	15.2899	15.1919	15.3021	12.6662	16.4203	13.8746	13.5006	13.6817	15.5247
ARAF	17.2479	2.32193	2.32193	13.9549	2.32193	15.7048	2.32193	2.32193	2.32193	18.7631	2.32193	14.4147	19.0608	2.32193	13.1923	13.9676	13.5567	14.7089	15.7857	14.1269	15.0353	14.5326	16.226	14.0532	14.6568	14.5823	2.32193	2.32193	2.32193	12.8707	15.049	2.32193	15.1795	2.32193	2.32193	18.2448	17.0555	14.6044	13.8553	2.32193	2.32193	15.2389	2.32193	2.32193	19.08	2.32193	14.5828	16.8056	18.7592
ARAP1	2.32193	13.7013	2.32193	13.8386	19.9298	12.6618	14.4987	15.5609	12.9549	13.7926	12.9476	13.9917	13.4525	15.0604	14.7737	11.4767	12.1033	12.0189	17.3203	13.7875	12.2467	11.4919	2.32193	13.0735	11.7936	15.0579	13.183	12.2761	14.0768	14.3485	10.9069	19.5241	12.697	15.4219	15.5861	13.1908	14.1453	14.2084	15.3127	19.6364	12.3332	15.1992	11.6257	14.4094	2.32193	15.8487	13.645	14.6422	14.5573
ARAP3	2.32193	2.32193	2.32193	2.32193	2.32193	2.32193	11.7649	2.32193	2.32193	2.32193	2.32193	2.32193	2.32193	2.32193	2.32193	2.32193	2.32193	10.1421	2.32193	2.32193	2.32193	2.32193	2.32193	9.96578	11.2586	2.32193	2.32193	2.32193	10.7895	2.32193	2.32193	2.32193	2.32193	2.32193	2.32193	2.32193	2.32193	2.32193	2.32193	2.32193	2.32193	2.32193	2.32193	2.32193	2.32193	2.32193	10.6165	2.32193	2.32193
ARC	2.32193	2.32193	2.32193	2.32193	2.32193	2.32193	2.32193	2.32193	2.32193	2.32193	2.32193	2.32193	2.32193	2.32193	2.32193	2.32193	2.32193	2.32193	2.32193	2.32193	2.32193	2.32193	2.32193	2.32193	2.32193	2.32193	2.32193	2.32193	2.32193	2.32193	2.32193	2.32193	2.32193	2.32193	2.32193	2.32193	2.32193	2.32193	2.32193	2.32193	2.32193	2.32193	2.32193	2.32193	2.32193	2.32193	2.32193	2.32193	2.32193
ARCN1	20.2502	19.1706	19.9186	18.6776	19.2602	20.5031	19.5211	19.2167	19.5333	20.2833	19.9641	19.6493	19.034	20.4833	18.8514	20.0029	20.2239	19.9059	20.3906	19.3308	18.0093	19.0039	18.2596	19.985	18.3142	20.2198	18.4713	19.2467	19.1224	18.5221	19.1166	19.2359	19.1126	19.2192	18.5239	19.2644	19.0929	19.6855	18.5971	19.568	18.1281	19.6804	19.9489	19.4167	19.6969	19.1087	18.8217	19.1747	20.0589
ARF4	23.8968	20.2716	21.6684	21.3672	20.6265	23.1234	22.4491	21.3784	22.1635	21.2295	22.8	22.233	20.3706	2.32193	20.4371	21.7595	2.32193	22.4816	20.4862	21.5102	20.7579	21.6055	20.8744	22.8987	20.6002	23.5722	20.0866	22.2225	20.2338	22.1346	21.2667	21.0397	23.1034	20.8022	20.2873	23.1963	22.6913	22.8165	20.3596	21.2775	21.2972	20.2482	20.2551	22.2225	22.3052	19.6055	21.076	20.4454	21.8492
ARF5	22.5494	2.32193	21.8589	20.6689	20.8253	22.6345	21.5911	20.7108	21.1149	21.1452	21.3343	22.0458	21.2456	19.8718	20.614	21.68	19.9654	21.9789	20.9924	21.3885	21.8261	21.4437	20.6181	21.7139	20.9543	22.9166	20.16	21.3667	20.4399	21.07	20.6494	20.6996	22.4075	21.6899	20.7661	22.0258	21.2882	22.0609	19.5959	20.8761	21.207	21.1832	20.5484	21.7166	22.1561	20.5483	22.141	20.3006	21.3048
ARF6	20.5451	18.6512	19.7007	18.8625	18.5365	20.0492	18.6421	18.1196	19.1868	18.7009	19.4492	18.9804	18.2357	18.1526	16.0804	18.2929	18.5953	18.8763	17.7406	18.7434	17.9153	17.1401	17.9766	19.3599	18.8401	19.7786	17.4737	19.1787	17.9258	19.0165	19.9848	19.0703	19.3866	18.8415	17.3946	19.4963	19.3425	19.6647	16.53	18.67	19.5729	17.6491	19.1544	21.2827	20.6113	18.3129	16.7791	18.3938	21.091
ARFGAP1	14.8932	12.8455	16.3629	16.4853	17.8911	18.1894	14.997	16.7485	15.6214	18.2726	15.3718	16.0245	17.4595	19.5154	17.6909	12.2378	2.32193	17.3422	17.7616	17.7281	14.0439	2.32193	2.32193	16.5276	2.32193	2.32193	2.32193	2.32193	2.32193	14.2652	2.32193	17.6177	16.0148	16.0286	2.32193	17.3914	14.3325	2.32193	2.32193	15.8075	2.32193	17.8429	8.84549	17.6921	2.32193	2.32193	17.2855	16.7114	16.8148
ARFGAP2	17.7585	13.8027	16.4929	16.8692	17.1351	18.5402	16.7942	14.2892	16.6602	17.9335	17.0838	17.4419	16.2586	16.6154	15.6447	17.4637	15.7638	15.0984	16.4679	16.0121	16.3284	16.752	17.0951	16.6887	13.9979	17.0314	15.043	17.096	15.9904	15.0452	2.32193	16.3459	16.6729	16.3163	17.9991	17.6266	15.9508	17.714	16.3415	15.0301	17.8466	15.0154	18.1399	15.9428	17.4954	16.4718	15.6959	14.2659	17.16
ARFGAP3	16.7043	2.32193	16.7291	13.7762	13.8198	15.7862	18.3701	15.2571	12.7313	16.0914	2.32193	2.32193	16.034	14.4186	2.32193	2.32193	15.4934	13.8813	2.32193	15.5978	14.2099	13.1643	15.1449	21.1834	20.96	17.3726	14.786	16.5657	15.1725	17.3622	16.8988	15.1341	2.32193	2.32193	2.32193	13.8553	14.846	15.4739	15.5056	13.3415	16.6509	16.5482	16.4079	14.0901	2.32193	16.4102	2.32193	14.471	15.2224
ARFGEF1	13.031	12.9385	12.3826	12.3934	13.3759	13.8553	12.3772	16.4564	12.4969	16.1415	14.7997	14.2296	10.6439	16.0115	15.8623	14.3941	10.7814	12.577	15.9588	2.32193	15.4679	12.5864	11.3934	15.2892	2.32193	14.532	12.0049	13.9996	2.32193	14.0014	13.6762	16.5858	17.7307	14.9069	14.8022	14.4628	13.7997	2.32193	14.1706	16.1074	13.7742	14.1261	12.8474	13.3677	14.9003	13.6948	9.43045	14.7185	14.876
ARFGEF2	14.0422	13.1548	12.4589	14.3512	14.9996	17.4797	2.32193	2.32193	2.32193	15.3286	15.6604	15.2464	10.8138	15.1942	11.2877	15.6994	18.2886	13.9339	17.2504	2.32193	11.1611	12.1611	14.4467	15.2942	10.4818	13.8908	2.32193	15.9968	15.4818	13.3947	2.32193	14.5006	18.5767	16.8394	15.4906	14.1861	17.1541	16.9729	13.5663	12.9256	16.5485	14.2725	15.052	14.0818	14.3697	14.3498	2.32193	16.783	14.6888
ARFIP1	21.0794	14.4512	17.2555	17.1371	16.8044	18.7655	17.209	15.1269	18.1744	17.1175	18.0061	16.6134	15.9946	18.3533	15.7767	16.9444	17.1049	17.8886	16.8023	15.1012	15.8553	15.0172	17.132	17.8001	16.5965	18.1182	16.5043	17.961	15.7711	16.4653	17.1943	18.5148	18.0249	16.6364	17.0382	17.6101	17.266	17.2908	18.2377	20.1115	17.6123	14.7675	19.5568	15.9692	18.7406	18.8738	18.1012	16.4334	19.13
ARFIP2	2.32193	2.32193	2.32193	15.2344	2.32193	17.0382	17.0309	2.32193	2.32193	16.5003	14.6618	2.32193	2.32193	15.203	14.0422	13.1548	14.5483	15.4679	14.2167	2.32193	2.32193	2.32193	15.5108	17.3216	2.32193	2.32193	2.32193	2.32193	2.32193	14.06	2.32193	16.1641	14.985	2.32193	13.5555	14.5992	14.2519	2.32193	14.6806	13.9504	15.0743	14.864	12.1706	2.32193	13.1228	14.0701	2.32193	11.5746	2.32193
ARFRP1	2.32193	2.32193	2.32193	2.32193	2.32193	2.32193	2.32193	2.32193	2.32193	2.32193	2.32193	2.32193	2.32193	2.32193	2.32193	2.32193	2.32193	2.32193	2.32193	2.32193	2.32193	2.32193	2.32193	2.32193	2.32193	2.32193	2.32193	2.32193	2.32193	2.32193	2.32193	2.32193	2.32193	2.32193	2.32193	2.32193	2.32193	2.32193	2.32193	2.32193	16.1931	2.32193	2.32193	17.2901	15.7329	2.32193	2.32193	2.32193	2.32193
ARG1	14.7529	2.32193	2.32193	13.8098	15.5492	14.5687	15.0772	2.32193	16.9092	2.32193	2.32193	2.32193	15.2239	15.4091	2.32193	2.32193	2.32193	14.1509	16.5682	14.6551	2.32193	2.32193	15.2501	14.0984	2.32193	2.32193	2.32193	2.32193	2.32193	13.3219	14.2519	2.32193	17.1284	16.3127	13.7824	15.0714	16.8041	15.6237	14.8803	2.32193	14.2999	2.32193	2.32193	14.2152	2.32193	15.3934	2.32193	14.6223	2.32193
ARG2	2.32193	2.32193	2.32193	2.32193	2.32193	2.32193	2.32193	2.32193	2.32193	2.32193	2.32193	2.32193	2.32193	2.32193	2.32193	2.32193	2.32193	2.32193	2.32193	2.32193	2.32193	2.32193	2.32193	2.32193	2.32193	2.32193	2.32193	2.32193	2.32193	2.32193	2.32193	2.32193	2.32193	2.32193	2.32193	2.32193	2.32193	2.32193	2.32193	2.32193	2.32193	2.32193	2.32193	2.32193	2.32193	2.32193	2.32193	2.32193	2.32193
ARGLU1	2.32193	2.32193	2.32193	2.32193	2.32193	2.32193	2.32193	16.5009	16.9777	15.5372	2.32193	2.32193	2.32193	2.32193	14.3056	2.32193	2.32193	2.32193	16.3972	2.32193	18.5375	2.32193	2.32193	16.4527	2.32193	2.32193	2.32193	18.3764	17.0497	2.32193	2.32193	2.32193	2.32193	2.32193	2.32193	2.32193	2.32193	2.32193	14.508	2.32193	2.32193	2.32193	2.32193	2.32193	2.32193	2.32193	17.8221	2.32193	2.32193
ARHGAP1	18.008	18.9929	19.3666	18.4185	18.6499	19.0536	18.4129	19.2572	18.4123	19.0026	19.2874	19.2149	18.0898	18.6949	17.3838	18.2519	18.1078	18.6722	18.8374	18.5576	18.4156	18.7722	18.5357	19.5283	18.3041	19.3743	18.5741	17.13	17.7781	17.5058	18.6194	20.2695	17.5053	19.142	19.2475	18.987	17.9823	19.4279	18.4017	18.0398	17.8389	19.2682	17.1584	19.6097	19.2805	17.3708	18.834	19.3768	19.6989
ARHGAP10	2.32193	2.32193	2.32193	2.32193	2.32193	2.32193	2.32193	2.32193	2.32193	2.32193	2.32193	2.32193	2.32193	2.32193	2.32193	2.32193	2.32193	2.32193	2.32193	2.32193	2.32193	2.32193	2.32193	2.32193	2.32193	2.32193	2.32193	2.32193	2.32193	2.32193	2.32193	2.32193	2.32193	2.32193	2.32193	2.32193	2.32193	2.32193	2.32193	2.32193	2.32193	2.32193	2.32193	2.32193	2.32193	2.32193	2.32193	2.32193	2.32193
ARHGAP12	2.32193	2.32193	2.32193	2.32193	2.32193	12.6142	2.32193	2.32193	2.32193	2.32193	2.32193	2.32193	2.32193	2.32193	2.32193	2.32193	2.32193	2.32193	2.32193	2.32193	2.32193	2.32193	2.32193	2.32193	2.32193	2.32193	2.32193	2.32193	2.32193	2.32193	2.32193	2.32193	2.32193	2.32193	2.32193	11.8918	2.32193	2.32193	2.32193	2.32193	2.32193	2.32193	2.32193	2.32193	2.32193	2.32193	2.32193	2.32193	2.32193
ARHGAP15	2.32193	2.32193	2.32193	2.32193	2.32193	2.32193	2.32193	2.32193	2.32193	2.32193	2.32193	2.32193	2.32193	2.32193	2.32193	2.32193	2.32193	2.32193	2.32193	2.32193	2.32193	2.32193	2.32193	2.32193	2.32193	2.32193	2.32193	2.32193	2.32193	2.32193	2.32193	2.32193	2.32193	2.32193	2.32193	2.32193	2.32193	2.32193	2.32193	2.32193	2.32193	2.32193	2.32193	2.32193	2.32193	2.32193	2.32193	2.32193	2.32193
ARHGAP17	15.2107	15.7918	15.4583	15.5	15.3622	15.2659	15.7377	15.6997	15.8803	15.5978	16.1625	15.1397	2.32193	12.8688	2.32193	14.7602	12.6991	15.5861	2.32193	16.3932	15.1865	14.7217	13.4226	15.1729	15.2519	14.9828	13.8899	17.3304	11.7482	15.9327	15.5639	16.5057	16.1855	15.1265	13.9116	15.4993	15.015	15.6648	13.9228	15.5531	13.6707	14.521	14.9139	15.7395	14.7148	14.968	14.669	14.9859	15.7094
ARHGAP18	15.414	2.32193	15.2095	2.32193	2.32193	17.6749	14.1768	13.1969	12.7956	18.2085	18.5332	15.4827	16.7446	14.9527	12.8669	13.5228	2.32193	18.3944	15.1147	2.32193	12.1923	17.6062	2.32193	14.6695	2.32193	18.5346	16.4904	17.0504	12.8669	14.6194	2.32193	19.4655	2.32193	13.5746	13.3622	15.6811	2.32193	2.32193	13.8803	13.6484	15.7324	2.32193	15.3997	14.3967	2.32193	13.7377	14.1588	15.2198	14.2281
ARHGAP21	2.32193	2.32193	2.32193	2.32193	10.6795	14.3261	2.32193	2.32193	2.32193	2.32193	13.6359	2.32193	2.32193	2.32193	12.7078	2.32193	2.32193	2.32193	10.1674	2.32193	2.32193	2.32193	2.32193	13.1016	2.32193	2.32193	2.32193	2.32193	2.32193	2.32193	12.628	2.32193	2.32193	2.32193	2.32193	8.45121	11.1163	2.32193	2.32193	2.32193	2.32193	2.32193	2.32193	2.32193	2.32193	2.32193	2.32193	2.32193	2.32193
ARHGAP22	2.32193	2.32193	2.32193	2.32193	2.32193	2.32193	2.32193	2.32193	2.32193	2.32193	2.32193	2.32193	2.32193	2.32193	2.32193	2.32193	2.32193	2.32193	2.32193	2.32193	2.32193	2.32193	2.32193	2.32193	2.32193	2.32193	2.32193	2.32193	2.32193	2.32193	2.32193	2.32193	2.32193	2.32193	2.32193	2.32193	2.32193	2.32193	2.32193	2.32193	2.32193	2.32193	12.6817	2.32193	2.32193	2.32193	2.32193	2.32193	2.32193
ARHGAP25	16.2438	12.0835	2.32193	14.4021	11.2167	2.32193	14.0172	14.6137	13.1115	11.0154	2.32193	10.5216	12.2228	13.6861	2.32193	13.7089	14.3547	13.0851	17.5225	13.7013	2.32193	2.32193	11.4041	11.1611	12.0189	2.32193	12.2761	2.32193	2.32193	14.1131	2.32193	2.32193	13.6729	13.1357	2.32193	13.3731	13.292	13.2348	2.32193	14.2438	12.8688	2.32193	12.7524	16.1888	13.6517	2.32193	11.4041	12.4615	2.32193
ARHGAP26	13.0885	2.32193	2.32193	13.5302	2.32193	12.3049	2.32193	2.32193	12.8572	2.32193	13.8621	12.5411	2.32193	15.7471	2.32193	2.32193	15.0942	2.32193	2.32193	2.32193	2.32193	2.32193	13.203	11.697	15.8205	15.3974	2.32193	13.2408	2.32193	2.32193	2.32193	14.4441	12.2761	2.32193	13.3987	13.3359	2.32193	2.32193	12.8376	13.0172	12.7936	12.6188	14.4298	10.7977	13.4041	2.32193	2.32193	11.1098	16.3816
ARHGAP27	13.3974	2.32193	16.5253	2.32193	13.2747	16.7465	2.32193	16.169	15.957	16.7093	2.32193	2.32193	2.32193	18.8399	16.434	2.32193	18.8922	2.32193	11.2819	2.32193	13.5758	2.32193	2.32193	2.32193	2.32193	13.92	2.32193	2.32193	12.9237	12.2076	2.32193	2.32193	2.32193	17.3979	16.4462	12.9256	15.0659	15.5207	16.515	13.5507	2.32193	17.1516	18.6452	2.32193	16.1846	17.7545	2.32193	16.5124	15.1592
ARHGAP30	2.32193	2.32193	2.32193	2.32193	2.32193	2.32193	2.32193	2.32193	2.32193	2.32193	2.32193	2.32193	2.32193	14.0198	2.32193	2.32193	2.32193	2.32193	2.32193	2.32193	2.32193	2.32193	13.8057	2.32193	2.32193	2.32193	2.32193	2.32193	2.32193	2.32193	2.32193	2.32193	2.32193	2.32193	2.32193	2.32193	2.32193	2.32193	13.1627	2.32193	13.0668	2.32193	2.32193	13.5241	2.32193	2.32193	2.32193	2.32193	2.32193
ARHGAP31	2.32193	2.32193	2.32193	2.32193	2.32193	2.32193	2.32193	2.32193	2.32193	2.32193	2.32193	2.32193	2.32193	2.32193	2.32193	2.32193	2.32193	2.32193	9.87652	2.32193	2.32193	2.32193	2.32193	2.32193	12.6165	2.32193	2.32193	2.32193	2.32193	2.32193	2.32193	2.32193	2.32193	2.32193	2.32193	2.32193	2.32193	2.32193	2.32193	2.32193	2.32193	2.32193	2.32193	2.32193	2.32193	2.32193	2.32193	13.7046	2.32193
ARHGAP32	2.32193	2.32193	2.32193	2.32193	2.32193	2.32193	2.32193	2.32193	2.32193	2.32193	2.32193	2.32193	2.32193	2.32193	2.32193	2.32193	2.32193	2.32193	2.32193	2.32193	2.32193	2.32193	2.32193	2.32193	2.32193	2.32193	2.32193	2.32193	2.32193	2.32193	2.32193	2.32193	2.32193	2.32193	2.32193	2.32193	2.32193	2.32193	2.32193	2.32193	2.32193	2.32193	11.7013	2.32193	8.71425	2.32193	2.32193	2.32193	8.07682
ARHGAP33	2.32193	2.32193	2.32193	2.32193	2.32193	2.32193	2.32193	2.32193	2.32193	2.32193	2.32193	2.32193	2.32193	2.32193	2.32193	2.32193	2.32193	2.32193	2.32193	2.32193	2.32193	2.32193	2.32193	2.32193	2.32193	2.32193	2.32193	2.32193	2.32193	2.32193	2.32193	2.32193	2.32193	2.32193	2.32193	2.32193	2.32193	2.32193	2.32193	2.32193	2.32193	2.32193	2.32193	2.32193	2.32193	2.32193	2.32193	2.32193	2.32193
ARHGAP35	2.32193	2.32193	2.32193	2.32193	2.32193	9.45121	8.27612	2.32193	2.32193	2.32193	8.36632	2.32193	2.32193	2.32193	2.32193	2.32193	2.32193	2.32193	13.6795	2.32193	2.32193	2.32193	9.74819	2.32193	12.1984	10.9801	2.32193	2.32193	2.32193	2.32193	2.32193	2.32193	2.32193	2.32193	2.32193	2.32193	2.32193	11.9513	2.32193	10.2408	2.32193	2.32193	10.7649	10.697	2.32193	2.32193	2.32193	2.32193	10.8297
ARHGAP39	2.32193	2.32193	2.32193	2.32193	2.32193	2.32193	2.32193	2.32193	2.32193	2.32193	2.32193	2.32193	2.32193	2.32193	2.32193	2.32193	2.32193	2.32193	2.32193	2.32193	2.32193	2.32193	2.32193	2.32193	13.5387	2.32193	2.32193	2.32193	2.32193	2.32193	2.32193	2.32193	2.32193	2.32193	2.32193	2.32193	2.32193	2.32193	2.32193	2.32193	2.32193	2.32193	2.32193	2.32193	2.32193	2.32193	2.32193	2.32193	2.32193
ARHGAP4	15.7969	16.2501	15.2633	14.4021	12.5507	15.6623	14.1884	13.7334	13.3853	15.0018	16.4594	14.392	14.2688	14.6651	2.32193	15.2692	17.5569	18.01	16.1793	13.3332	2.32193	2.32193	12.4226	12.1954	13.5179	9.38802	14.7524	2.32193	13.8813	14.8683	16.4613	16.428	2.32193	15.2296	14.4799	15.2805	13.8591	15.9833	16.365	13.1	2.32193	12.4538	15.3408	15.4285	2.32193	15.7445	14.5417	13.5852	16.4246
ARHGAP42	2.32193	2.32193	2.32193	2.32193	2.32193	2.32193	2.32193	2.32193	2.32193	2.32193	2.32193	2.32193	2.32193	2.32193	2.32193	2.32193	2.32193	2.32193	2.32193	2.32193	2.32193	2.32193	2.32193	2.32193	2.32193	2.32193	2.32193	2.32193	2.32193	2.32193	2.32193	2.32193	2.32193	2.32193	12.5068	2.32193	2.32193	2.32193	2.32193	2.32193	2.32193	2.32193	2.32193	2.32193	2.32193	2.32193	2.32193	2.32193	2.32193
ARHGAP44	2.32193	2.32193	2.32193	2.32193	2.32193	2.32193	2.32193	2.32193	2.32193	2.32193	2.32193	2.32193	2.32193	2.32193	2.32193	2.32193	2.32193	2.32193	2.32193	2.32193	2.32193	2.32193	2.32193	2.32193	2.32193	2.32193	2.32193	2.32193	2.32193	2.32193	2.32193	2.32193	2.32193	2.32193	2.32193	2.32193	2.32193	2.32193	2.32193	2.32193	2.32193	2.32193	2.32193	2.32193	2.32193	2.32193	2.32193	2.32193	2.32193
ARHGAP5	2.32193	2.32193	11.744	2.32193	12.8975	12.3636	2.32193	2.32193	10.973	12.628	2.32193	11.6707	12.2408	2.32193	11.8017	10.8455	14.6839	10.6618	12.8591	11.9979	2.32193	10.8994	13.3219	2.32193	13.5142	12.4014	10.3219	14.3127	14.1745	2.32193	2.32193	13.4448	11.1228	12.6926	12.2107	16.4736	16.756	2.32193	13.0049	2.32193	13.4239	14.9458	13.8861	16.4137	13.412	13.0768	11.9403	2.32193	12.1131
ARHGAP6	2.32193	2.32193	2.32193	2.32193	2.32193	2.32193	2.32193	2.32193	2.32193	2.32193	2.32193	2.32193	2.32193	2.32193	2.32193	2.32193	2.32193	2.32193	2.32193	2.32193	2.32193	2.32193	2.32193	2.32193	2.32193	2.32193	2.32193	2.32193	2.32193	2.32193	2.32193	2.32193	2.32193	2.32193	2.32193	2.32193	2.32193	2.32193	2.32193	2.32193	2.32193	2.32193	2.32193	2.32193	2.32193	2.32193	2.32193	2.32193	2.32193
ARHGAP9	2.32193	2.32193	2.32193	2.32193	2.32193	2.32193	11.0701	2.32193	2.32193	2.32193	2.32193	2.32193	2.32193	2.32193	2.32193	11.2467	2.32193	2.32193	2.32193	2.32193	2.32193	2.32193	2.32193	2.32193	2.32193	2.32193	2.32193	2.32193	10.8057	2.32193	2.32193	2.32193	2.32193	12.5675	2.32193	2.32193	10.8376	2.32193	2.32193	2.32193	2.32193	2.32193	2.32193	2.32193	2.32193	2.32193	2.32193	2.32193	2.32193
ARHGDIA	21.2693	20.1985	21.2357	21.3808	21.5951	21.4351	20.8477	21.4513	21.7353	19.8926	21.747	20.3784	19.337	18.2119	19.2735	20.5173	20.897	21.6248	21.246	19.9418	19.5918	20.337	17.8864	22.1679	22.1975	21.654	19.0298	20.6691	21.5237	20.836	21.2675	22.4726	20.4883	22.2636	21.6549	21.4786	22.1529	22.7448	17.0187	21.6718	17.3881	17.7488	17.7036	21.8495	18.6356	19.5087	21.6865	17.7603	20.513
ARHGDIB	20.1454	19.3295	17.654	19.4052	19.1617	18.602	19.8817	19.1751	18.5753	18.5137	19.1327	19.154	19.8884	17.9744	16.9517	19.1524	17.6191	19.361	19.415	19.0944	19.0887	18.7161	17.552	19.1404	17.5229	18.544	18.5503	18.6925	19.1319	18.9358	18.8061	19.1595	18.7942	17.8503	16.2084	18.3881	19.1878	19.3081	16.8463	20.8054	18.0218	17.3279	18.0884	18.3957	18.2527	19.0644	17.0476	19.0191	18.1474
ARHGEF1	16.7828	16.6069	16.7229	17.8841	18.3366	17.5231	18.49	17.6619	16.3814	17.8819	17.4275	16.4362	18.4486	18.1045	17.1027	16.6559	18.749	18.6778	18.1649	17.3588	16.5743	17.1869	14.0456	17.5554	15.2053	16.6354	16.4254	16.4568	16.3816	16.7826	17.3109	18.5421	17.4762	17.5572	16.6183	17.0054	16.4104	17.3691	17.7404	17.3199	16.4629	17.8423	17.0114	16.9643	17.4055	18.0793	17.0667	18.1291	17.2257
ARHGEF10	2.32193	2.32193	2.32193	2.32193	2.32193	2.32193	2.32193	2.32193	2.32193	2.32193	2.32193	2.32193	2.32193	2.32193	2.32193	2.32193	2.32193	2.32193	2.32193	2.32193	2.32193	2.32193	2.32193	2.32193	14.2205	10.1421	2.32193	2.32193	10.3219	2.32193	2.32193	2.32193	2.32193	12.0293	11.5651	2.32193	10.7142	2.32193	2.32193	2.32193	2.32193	2.32193	2.32193	2.32193	2.32193	2.32193	2.32193	2.32193	2.32193
ARHGEF10L	2.32193	2.32193	12.7419	12.5018	13.8416	15.2888	2.32193	2.32193	2.32193	13.5314	12.584	12.9385	11.3049	14.0967	11.973	2.32193	15.0263	14.279	12.5411	14.5704	2.32193	2.32193	2.32193	15.5911	2.32193	14.8984	12.0701	2.32193	13.2258	13.0934	12.2761	15.6809	15.0781	14.5191	13.2586	16.0219	11.5603	15.6776	11.2348	12.3691	11.1485	13.8168	15.2974	15.5317	13.6937	14.5579	14.9508	11.6707	13.7956
ARHGEF11	2.32193	2.32193	2.32193	2.32193	2.32193	12.9873	2.32193	2.32193	2.32193	2.32193	2.32193	2.32193	2.32193	2.32193	2.32193	2.32193	2.32193	2.32193	2.32193	2.32193	2.32193	2.32193	2.32193	2.32193	12.3498	2.32193	10.3219	2.32193	2.32193	2.32193	2.32193	2.32193	2.32193	10.973	11.4767	2.32193	9.90689	10.1421	2.32193	2.32193	11.5216	2.32193	2.32193	2.32193	2.32193	2.32193	2.32193	12.9531	2.32193
ARHGEF12	13.7387	2.32193	2.32193	2.32193	2.32193	13.7067	2.32193	2.32193	12.4564	2.32193	2.32193	2.32193	2.32193	2.32193	2.32193	2.32193	2.32193	2.32193	13.919	9.32193	2.32193	12.6348	2.32193	2.32193	13.2303	2.32193	2.32193	2.32193	2.32193	2.32193	10.2046	12.2228	12.6119	2.32193	2.32193	14.1784	2.32193	2.32193	2.32193	14.4441	2.32193	2.32193	2.32193	2.32193	2.32193	2.32193	2.32193	2.32193	14.3691
ARHGEF15	2.32193	2.32193	2.32193	2.32193	2.32193	2.32193	2.32193	2.32193	2.32193	2.32193	2.32193	2.32193	2.32193	2.32193	2.32193	2.32193	2.32193	2.32193	2.32193	2.32193	2.32193	2.32193	2.32193	2.32193	2.32193	2.32193	2.32193	2.32193	2.32193	2.32193	2.32193	2.32193	2.32193	2.32193	2.32193	2.32193	2.32193	2.32193	2.32193	2.32193	2.32193	2.32193	2.32193	2.32193	2.32193	2.32193	2.32193	2.32193	2.32193
ARHGEF16	2.32193	2.32193	2.32193	2.32193	11.5793	21.0993	16.6673	2.32193	16.8345	17.8967	12.3526	17.4908	2.32193	13.5507	16.5426	2.32193	2.32193	16.6608	20.6572	2.32193	11.043	11.5793	18.7013	15.4057	2.32193	17.8704	2.32193	14.9792	14.5155	2.32193	10.0224	20.939	16.4671	15.3806	2.32193	15.5259	10.4305	15.2761	12.5699	18.3679	14.9274	15.3412	15.3813	18.0127	15.9318	15.0301	16.1109	2.32193	19.2342
ARHGEF17	14.68	2.32193	2.32193	2.32193	2.32193	2.32193	2.32193	2.32193	2.32193	2.32193	10.1923	2.32193	2.32193	2.32193	2.32193	2.32193	2.32193	2.32193	2.32193	2.32193	2.32193	2.32193	2.32193	2.32193	2.32193	2.32193	2.32193	2.32193	2.32193	2.32193	2.32193	2.32193	2.32193	2.32193	2.32193	2.32193	2.32193	2.32193	2.32193	2.32193	2.32193	2.32193	2.32193	2.32193	2.32193	2.32193	2.32193	2.32193	2.32193
ARHGEF18	2.32193	14.79	2.32193	2.32193	12.944	2.32193	13.5155	12.1923	2.32193	2.32193	2.32193	12.3581	2.32193	13.3304	2.32193	2.32193	14.3914	2.32193	2.32193	12.6662	2.32193	2.32193	11.8611	2.32193	2.32193	2.32193	2.32193	2.32193	2.32193	2.32193	2.32193	14.4906	13.8918	2.32193	2.32193	12.6303	11.7607	2.32193	11.3554	12.8861	13.312	2.32193	13.7803	2.32193	13.1892	2.32193	2.32193	2.32193	2.32193
ARHGEF2	16.5633	2.32193	12.6573	11.4717	16.056	13.981	18.0576	17.1034	14.8068	13.7966	13.4252	17.4631	16.4588	2.32193	10.7482	16.7098	2.32193	14.6325	17.6618	17.2027	11.2228	16.2886	2.32193	15.2023	12.7649	18.0352	16.101	16.2799	17.0549	16.2547	12.1453	16.7857	16.2228	14.3554	13.8027	14.1405	13.6165	17.071	14.3533	10.5018	12.5362	2.32193	12.8017	13.2408	13.7002	14.2281	12.4969	15.0124	14.8683
ARHGEF28	2.32193	2.32193	2.32193	2.32193	2.32193	2.32193	2.32193	2.32193	2.32193	2.32193	2.32193	2.32193	2.32193	2.32193	2.32193	2.32193	2.32193	2.32193	2.32193	2.32193	2.32193	2.32193	2.32193	2.32193	2.32193	2.32193	2.32193	2.32193	2.32193	2.32193	2.32193	2.32193	2.32193	2.32193	2.32193	2.32193	2.32193	2.32193	2.32193	2.32193	2.32193	2.32193	2.32193	2.32193	2.32193	2.32193	2.32193	2.32193	2.32193
ARHGEF35	2.32193	2.32193	2.32193	2.32193	2.32193	2.32193	2.32193	2.32193	2.32193	14.8712	14.5615	2.32193	2.32193	12.8357	2.32193	2.32193	2.32193	2.32193	2.32193	2.32193	2.32193	2.32193	2.32193	2.32193	2.32193	2.32193	2.32193	2.32193	2.32193	2.32193	2.32193	2.32193	2.32193	2.32193	2.32193	2.32193	2.32193	2.32193	2.32193	2.32193	2.32193	2.32193	13.1309	2.32193	2.32193	2.32193	2.32193	2.32193	10.9658
ARHGEF37	14.2805	2.32193	2.32193	2.32193	2.32193	2.32193	2.32193	2.32193	2.32193	2.32193	2.32193	2.32193	2.32193	2.32193	2.32193	2.32193	2.32193	2.32193	2.32193	2.32193	2.32193	2.32193	2.32193	2.32193	15.8775	2.32193	2.32193	2.32193	2.32193	2.32193	2.32193	2.32193	2.32193	2.32193	2.32193	2.32193	2.32193	2.32193	2.32193	2.32193	11.42	2.32193	2.32193	2.32193	11.3663	2.32193	2.32193	2.32193	2.32193
ARHGEF40	2.32193	14.0918	11.5068	14.0005	2.32193	13.3134	18.3452	9.79766	2.32193	2.32193	13.9855	13.1357	9.86109	2.32193	9.3443	12.2076	10.8688	12.0668	12.0934	2.32193	2.32193	9.53138	2.32193	14.7819	18.0407	13.1325	9.99435	2.32193	2.32193	13.2615	14.0959	12.0189	13.5179	2.32193	2.32193	13.5483	2.32193	13.0785	2.32193	2.32193	12.0768	13.1163	12.584	13.9376	11.6073	2.32193	14.1163	12.6904	2.32193
ARHGEF5	2.32193	2.32193	2.32193	2.32193	2.32193	2.32193	2.32193	2.32193	2.32193	2.32193	13.0967	2.32193	2.32193	2.32193	2.32193	2.32193	2.32193	2.32193	2.32193	2.32193	2.32193	2.32193	2.32193	2.32193	2.32193	11.7977	2.32193	2.32193	2.32193	2.32193	2.32193	2.32193	2.32193	11.3826	11.5981	2.32193	11.4767	2.32193	2.32193	2.32193	2.32193	2.32193	2.32193	2.32193	2.32193	2.32193	2.32193	2.32193	2.32193
ARHGEF6	12.9604	2.32193	2.32193	14.0396	2.32193	12.4278	13.3718	13.3261	2.32193	2.32193	2.32193	2.32193	2.32193	2.32193	2.32193	2.32193	2.32193	13.9685	11.9658	2.32193	2.32193	2.32193	2.32193	2.32193	17.5932	2.32193	2.32193	2.32193	2.32193	12.7313	2.32193	2.32193	2.32193	2.32193	2.32193	2.32193	2.32193	17.7664	2.32193	2.32193	2.32193	2.32193	2.32193	14.2243	2.32193	2.32193	2.32193	12.2992	13.0802
ARHGEF7	2.32193	14.354	15.805	12.9031	15.2415	12.863	12.7185	12.888	10.5216	14.3738	15.0422	13.7313	16.3359	14.2827	14.3554	14.3772	15.0159	16.3867	14.4981	14.6506	15.3752	15.8193	13.8543	12.7545	15.3884	14.949	12.5627	2.32193	14.7633	2.32193	13.365	2.32193	2.32193	15.756	15.7521	13.9979	17.1263	17.9536	14.8518	2.32193	13.8396	15.8787	15.1365	15.4399	15.3523	14.8693	13.9694	2.32193	13.0137
ARID1A	2.32193	2.32193	2.32193	2.32193	10.6795	2.32193	12.4589	2.32193	9.90689	11.5167	2.32193	2.32193	2.32193	11.2992	9.64386	2.32193	2.32193	13.0634	15.3042	10.1033	2.32193	2.32193	2.32193	11.42	2.32193	11.2228	2.32193	2.32193	2.32193	2.32193	2.32193	14.3907	15.0167	9.87652	2.32193	13.4843	12.6303	13.3595	10.0084	15.6489	2.32193	12.3359	13.169	10.8994	11.8416	11.1228	2.32193	10.3332	2.32193
ARID1B	2.32193	2.32193	2.32193	2.32193	2.32193	2.32193	2.32193	2.32193	2.32193	2.32193	2.32193	2.32193	2.32193	9.47168	2.32193	2.32193	2.32193	2.32193	10.0362	2.32193	2.32193	2.32193	2.32193	2.32193	2.32193	2.32193	11.5216	2.32193	2.32193	2.32193	2.32193	2.32193	2.32193	2.32193	2.32193	10.8611	2.32193	2.32193	8.81378	2.32193	2.32193	2.32193	11.5118	2.32193	2.32193	2.32193	2.32193	2.32193	2.32193
ARID2	2.32193	2.32193	2.32193	10.1923	11.2935	2.32193	11.2935	10.6348	2.32193	11.0768	11.1923	11.2046	2.32193	2.32193	2.32193	2.32193	2.32193	11.2819	9.27612	2.32193	2.32193	2.32193	2.32193	2.32193	2.32193	10.9873	2.32193	10.9293	2.32193	9.89178	9.47168	2.32193	10.4615	10.7731	10.9801	11.5018	2.32193	11.1421	2.32193	2.32193	2.32193	2.32193	2.32193	2.32193	2.32193	2.32193	2.32193	2.32193	2.32193
ARID3A	2.32193	2.32193	2.32193	2.32193	2.32193	2.32193	2.32193	2.32193	2.32193	2.32193	2.32193	2.32193	15.777	2.32193	13.7024	15.3602	2.32193	2.32193	2.32193	2.32193	2.32193	2.32193	2.32193	2.32193	2.32193	2.32193	2.32193	2.32193	2.32193	2.32193	2.32193	12.7814	2.32193	16.4178	2.32193	18.5639	2.32193	18.4852	2.32193	16.9064	2.32193	2.32193	2.32193	2.32193	2.32193	2.32193	2.32193	2.32193	2.32193
ARID3B	2.32193	2.32193	2.32193	2.32193	2.32193	2.32193	2.32193	2.32193	2.32193	2.32193	2.32193	2.32193	2.32193	2.32193	2.32193	2.32193	2.32193	12.2408	2.32193	2.32193	2.32193	2.32193	2.32193	2.32193	2.32193	2.32193	2.32193	2.32193	2.32193	2.32193	2.32193	2.32193	2.32193	2.32193	2.32193	2.32193	2.32193	2.32193	2.32193	2.32193	2.32193	2.32193	2.32193	2.32193	2.32193	2.32193	2.32193	2.32193	2.32193
ARID4B	2.32193	2.32193	2.32193	2.32193	2.32193	2.32193	2.32193	2.32193	2.32193	2.32193	2.32193	2.32193	2.32193	2.32193	2.32193	2.32193	2.32193	2.32193	2.32193	2.32193	2.32193	2.32193	2.32193	2.32193	2.32193	2.32193	2.32193	2.32193	2.32193	2.32193	2.32193	2.32193	2.32193	2.32193	2.32193	2.32193	2.32193	2.32193	2.32193	2.32193	2.32193	2.32193	2.32193	2.32193	2.32193	2.32193	2.32193	2.32193	2.32193
ARIH1	14.7201	2.32193	2.32193	2.32193	2.32193	11.4818	2.32193	11.3106	2.32193	2.32193	2.32193	2.32193	2.32193	2.32193	2.32193	2.32193	2.32193	2.32193	2.32193	2.32193	2.32193	2.32193	2.32193	2.32193	2.32193	2.32193	2.32193	2.32193	2.32193	2.32193	2.32193	14.0818	14.0676	2.32193	2.32193	2.32193	14.249	15.2899	2.32193	14.3752	2.32193	2.32193	2.32193	2.32193	2.32193	2.32193	2.32193	2.32193	12.6234
ARIH2	2.32193	2.32193	2.32193	2.32193	2.32193	2.32193	2.32193	12.5531	2.32193	2.32193	2.32193	13.1485	2.32193	13.9676	2.32193	2.32193	2.32193	2.32193	16.4438	2.32193	2.32193	2.32193	2.32193	16.7153	2.32193	2.32193	2.32193	2.32193	2.32193	2.32193	2.32193	2.32193	2.32193	14.5951	2.32193	15.8604	12.1389	2.32193	14.9676	2.32193	14.7819	13.0885	14.9868	2.32193	15.2935	2.32193	2.32193	12.5459	13.1485
ARL1	22.4037	19.5745	20.1262	19.143	19.0256	20.1968	20.7265	20.2877	18.2137	20.0769	20.3138	20.6953	18.2139	18.0028	18.4342	19.2389	18.5002	20.3549	18.2969	19.2564	18.5751	19.02	19.0591	20.4586	18.9592	21.2771	18.5771	20.1847	19.5474	19.6561	20.4487	14.0835	20.5388	17.8327	18.4172	21.5696	20.2949	20.9362	19.5066	2.32193	20.1133	18.3043	18.0584	21.6091	21.3934	19.4137	22.2715	19.3203	19.0329
ARL14EP	2.32193	2.32193	2.32193	2.32193	2.32193	2.32193	2.32193	2.32193	2.32193	2.32193	2.32193	2.32193	2.32193	2.32193	2.32193	2.32193	2.32193	2.32193	2.32193	2.32193	2.32193	2.32193	2.32193	2.32193	2.32193	2.32193	2.32193	2.32193	2.32193	2.32193	2.32193	2.32193	2.32193	2.32193	2.32193	2.32193	2.32193	2.32193	2.32193	2.32193	2.32193	2.32193	2.32193	2.32193	2.32193	2.32193	2.32193	2.32193	2.32193
ARL15	2.32193	2.32193	2.32193	2.32193	2.32193	2.32193	2.32193	2.32193	14.9979	2.32193	14.5031	2.32193	2.32193	2.32193	2.32193	18.4454	2.32193	2.32193	2.32193	2.32193	2.32193	12.7292	2.32193	11.8765	15.5118	15.3502	2.32193	17.3395	2.32193	13.9237	2.32193	2.32193	2.32193	2.32193	2.32193	2.32193	2.32193	2.32193	2.32193	2.32193	15.3152	2.32193	2.32193	2.32193	2.32193	2.32193	2.32193	2.32193	2.32193
ARL2	16.7649	2.32193	14.8361	2.32193	2.32193	2.32193	2.32193	15.4586	2.32193	14.2783	14.6948	18.3066	16.7555	2.32193	16.1313	16.8189	2.32193	16.8605	16.1405	13.7153	17.411	15.587	2.32193	16.1279	16.2025	18.2531	16.4092	2.32193	2.32193	16.8214	16.4679	18.9055	2.32193	14.1445	2.32193	17.0378	17.8397	16.6207	2.32193	2.32193	14.9172	2.32193	15.1572	2.32193	2.32193	14.6484	2.32193	2.32193	21.3043
ARL2BP	2.32193	2.32193	2.32193	2.32193	2.32193	2.32193	2.32193	2.32193	2.32193	2.32193	2.32193	14.1445	2.32193	12.6795	2.32193	2.32193	2.32193	2.32193	2.32193	2.32193	2.32193	2.32193	2.32193	2.32193	13.3332	2.32193	2.32193	2.32193	2.32193	2.32193	2.32193	2.32193	2.32193	2.32193	2.32193	17.2879	17.4108	17.6538	2.32193	2.32193	2.32193	2.32193	2.32193	2.32193	16.0198	2.32193	2.32193	2.32193	2.32193
ARL3	18.6464	2.32193	15.0049	18.331	18.601	20.5554	17.9639	18.8648	17.256	16.7789	18.4339	17.8962	17.2542	17.6789	16.6898	14.7612	17.0289	2.32193	15.7898	16.3156	14.3914	17.7195	15.7142	20.3211	18.4153	19.906	15.7265	15.6852	2.32193	2.32193	2.32193	18.6193	17.8626	16.5534	17.3717	15.8818	18.9344	19.7627	17.1828	17.2963	16.8578	19.4107	17.72	16.8198	18.9779	17.5404	17.8772	18.1809	2.32193
ARL6	2.32193	2.32193	2.32193	2.32193	12.0901	2.32193	2.32193	2.32193	2.32193	2.32193	12.2615	12.1611	2.32193	2.32193	2.32193	2.32193	2.32193	12.3332	2.32193	2.32193	2.32193	2.32193	2.32193	2.32193	13.1501	2.32193	2.32193	2.32193	2.32193	2.32193	2.32193	2.32193	2.32193	2.32193	2.32193	2.32193	2.32193	2.32193	2.32193	2.32193	2.32193	2.32193	2.32193	2.32193	2.32193	2.32193	2.32193	2.32193	2.32193
ARL6IP1	2.32193	2.32193	2.32193	2.32193	2.32193	2.32193	2.32193	2.32193	2.32193	2.32193	2.32193	16.7702	2.32193	2.32193	16.1088	2.32193	2.32193	16.2571	17.3253	18.1835	2.32193	16.9926	2.32193	2.32193	2.32193	18.7506	2.32193	2.32193	2.32193	2.32193	2.32193	15.9631	2.32193	2.32193	2.32193	2.32193	2.32193	16.2137	2.32193	2.32193	2.32193	15.2114	2.32193	2.32193	2.32193	2.32193	14.0128	2.32193	15.1842
ARL6IP4	2.32193	2.32193	2.32193	2.32193	2.32193	2.32193	2.32193	2.32193	2.32193	2.32193	2.32193	2.32193	2.32193	2.32193	2.32193	2.32193	2.32193	2.32193	2.32193	2.32193	2.32193	2.32193	2.32193	14.9877	2.32193	16.4077	2.32193	16.4431	2.32193	2.32193	2.32193	16.646	2.32193	15.5775	2.32193	2.32193	2.32193	2.32193	2.32193	17.3156	2.32193	2.32193	2.32193	2.32193	2.32193	2.32193	17.0951	2.32193	15.3745
ARL6IP5	20.7533	20.6701	20.9428	20.7616	21.1054	21.3161	18.7573	19.2166	17.7876	20.905	21.0926	18.6697	20.0716	20.0237	20.3456	18.2335	19.0242	19.5176	22.036	21.3863	16.8811	17.544	19.4929	19.4401	19.9573	19.1233	18.6246	16.82	19.476	17.9301	20.8755	21.3936	20.3012	20.1608	20.8161	19.1604	18.2876	19.209	17.9653	19.5081	19.6324	21.4176	18.6937	20.7252	19.6007	21.7587	20.959	19.7128	20.7763
ARL6IP6	2.32193	2.32193	2.32193	2.32193	13.9172	2.32193	13.9935	2.32193	2.32193	14.0456	2.32193	2.32193	2.32193	14.0049	2.32193	2.32193	2.32193	2.32193	14.7073	2.32193	2.32193	2.32193	14.8591	2.32193	2.32193	2.32193	2.32193	15.2393	2.32193	2.32193	2.32193	2.32193	2.32193	2.32193	13.745	2.32193	2.32193	2.32193	2.32193	14.985	13.043	12.0967	14.1846	2.32193	14.9041	13.6651	2.32193	2.32193	2.32193
ARL8A	2.32193	2.32193	2.32193	2.32193	2.32193	2.32193	2.32193	2.32193	15.3429	2.32193	2.32193	2.32193	16.0509	17.6812	2.32193	2.32193	2.32193	2.32193	18.2674	2.32193	2.32193	17.379	16.8946	2.32193	18.6694	2.32193	2.32193	2.32193	2.32193	2.32193	2.32193	2.32193	2.32193	2.32193	2.32193	2.32193	2.32193	2.32193	2.32193	2.32193	17.6693	2.32193	2.32193	21.1631	17.1917	2.32193	2.32193	2.32193	2.32193
ARL8B	2.32193	19.2052	18.7363	16.9552	18.4937	17.5727	18.7953	17.0794	17.1157	18.4512	18.055	2.32193	17.4886	17.4269	18.5419	21.4129	17.2299	17.4637	18.526	18.3999	18.922	18.1943	18.6637	17.607	19.2844	17.8249	17.6208	2.32193	17.3759	16.6001	17.2865	2.32193	2.32193	2.32193	16.7949	18.4554	2.32193	2.32193	17.072	2.32193	16.8041	2.32193	15.0185	2.32193	17.0255	2.32193	2.32193	17.9008	2.32193
ARMC1	2.32193	16.8352	16.3434	15.6811	16.663	2.32193	15.0076	2.32193	2.32193	16.0169	16.7346	17.2332	18.5109	17.0891	15.1536	2.32193	16.8215	2.32193	2.32193	2.32193	14.7419	2.32193	16.5341	16.383	16.303	16.8527	14.65	2.32193	16.0065	12.8746	14.9036	2.32193	16.7024	16.6079	16.3251	2.32193	2.32193	2.32193	2.32193	2.32193	2.32193	14.5579	2.32193	15.2765	16.9407	15.9327	15.9364	16.7755	13.6562
ARMC10	16.8306	17.5057	17.2253	17.121	17.3022	18.2473	12.8057	16.2582	15.4431	18.3132	17.6283	16.6327	15.9481	16.9432	15.0185	13.906	17.5636	15.9996	14.8093	15.3977	2.32193	12.4919	17.6606	15.65	15.8145	15.7126	15.8899	2.32193	16.5612	13.4027	14.4153	2.32193	18.5061	17.7807	18.3664	17.1688	14.6932	2.32193	14.981	2.32193	12.7013	15.1803	16.2781	17.0202	18.2541	16.6811	16.7963	2.32193	17.2006
ARMC3	2.32193	2.32193	2.32193	2.32193	2.32193	2.32193	2.32193	9.84549	2.32193	2.32193	2.32193	2.32193	2.32193	2.32193	2.32193	2.32193	2.32193	2.32193	2.32193	2.32193	2.32193	2.32193	2.32193	2.32193	2.32193	2.32193	2.32193	2.32193	2.32193	2.32193	2.32193	2.32193	2.32193	2.32193	2.32193	2.32193	2.32193	2.32193	2.32193	2.32193	2.32193	2.32193	2.32193	2.32193	2.32193	2.32193	2.32193	2.32193	2.32193
ARMC4	2.32193	2.32193	2.32193	2.32193	2.32193	2.32193	2.32193	2.32193	2.32193	2.32193	2.32193	2.32193	2.32193	2.32193	2.32193	2.32193	2.32193	2.32193	2.32193	2.32193	2.32193	2.32193	2.32193	2.32193	2.32193	2.32193	2.32193	2.32193	2.32193	2.32193	2.32193	2.32193	2.32193	2.32193	2.32193	2.32193	2.32193	2.32193	2.32193	2.32193	2.32193	2.32193	2.32193	2.32193	2.32193	2.32193	2.32193	2.32193	2.32193
ARMC5	2.32193	2.32193	2.32193	2.32193	2.32193	2.32193	2.32193	2.32193	2.32193	2.32193	2.32193	2.32193	2.32193	2.32193	2.32193	2.32193	2.32193	2.32193	2.32193	2.32193	2.32193	10.2877	2.32193	2.32193	2.32193	2.32193	2.32193	2.32193	2.32193	2.32193	2.32193	2.32193	2.32193	2.32193	2.32193	2.32193	11.0224	9.15482	2.32193	2.32193	2.32193	2.32193	2.32193	2.32193	2.32193	2.32193	2.32193	2.32193	2.32193
ARMC6	2.32193	15.1497	2.32193	2.32193	15.4366	2.32193	14.7581	2.32193	13.9135	2.32193	15.2266	15.109	2.32193	15.416	15.0722	2.32193	16.2728	15.3276	2.32193	15.7558	2.32193	2.32193	12.3191	2.32193	2.32193	2.32193	2.32193	2.32193	2.32193	2.32193	2.32193	15.5195	12.5265	16.0959	13.3636	15.4061	2.32193	14.4969	12.8218	15.4314	11.0154	14.8846	15.7485	2.32193	11.8416	18.0937	2.32193	11.388	15.338
ARMC8	2.32193	2.32193	2.32193	2.32193	13.0951	2.32193	12.8727	2.32193	12.4615	2.32193	2.32193	2.32193	2.32193	13.8832	2.32193	2.32193	14.0566	2.32193	11.9293	2.32193	2.32193	2.32193	12.5216	12.3526	2.32193	14.7228	2.32193	2.32193	2.32193	2.32193	2.32193	14.7424	2.32193	14.4919	13.0189	2.32193	2.32193	13.354	2.32193	14.8078	2.32193	14.0718	11.9586	2.32193	13.2258	13.1768	13.1373	11.744	12.0668
ARMC9	2.32193	2.32193	2.32193	2.32193	2.32193	2.32193	2.32193	2.32193	2.32193	2.32193	2.32193	2.32193	2.32193	2.32193	2.32193	2.32193	2.32193	2.32193	2.32193	2.32193	2.32193	2.32193	2.32193	2.32193	2.32193	2.32193	2.32193	2.32193	2.32193	2.32193	2.32193	2.32193	2.32193	2.32193	2.32193	2.32193	2.32193	2.32193	2.32193	2.32193	2.32193	2.32193	2.32193	2.32193	2.32193	2.32193	2.32193	2.32193	2.32193
ARMCX1	2.32193	2.32193	2.32193	2.32193	2.32193	2.32193	2.32193	2.32193	2.32193	2.32193	2.32193	2.32193	2.32193	2.32193	2.32193	2.32193	2.32193	2.32193	2.32193	2.32193	2.32193	2.32193	2.32193	2.32193	14.944	2.32193	2.32193	2.32193	2.32193	2.32193	2.32193	2.32193	2.32193	2.32193	2.32193	2.32193	2.32193	2.32193	2.32193	2.32193	2.32193	2.32193	2.32193	2.32193	2.32193	2.32193	2.32193	2.32193	2.32193
ARMCX2	2.32193	2.32193	2.32193	2.32193	2.32193	2.32193	2.32193	2.32193	2.32193	2.32193	2.32193	2.32193	2.32193	2.32193	2.32193	2.32193	2.32193	2.32193	2.32193	2.32193	2.32193	2.32193	2.32193	2.32193	13.3718	2.32193	2.32193	2.32193	2.32193	12.3853	2.32193	2.32193	2.32193	2.32193	2.32193	2.32193	2.32193	2.32193	2.32193	2.32193	2.32193	2.32193	17.2288	2.32193	2.32193	2.32193	2.32193	13.7345	2.32193
ARMCX3	16.2466	2.32193	19.3303	2.32193	15.9716	14.6595	14.4232	14.7089	16.4931	2.32193	2.32193	14.8062	14.7951	2.32193	13.4856	14.3106	2.32193	16.1892	14.6416	14.6778	15.707	16.3145	2.32193	2.32193	2.32193	15.1655	2.32193	2.32193	15.8946	2.32193	2.32193	2.32193	15.8594	15.7708	16.213	15.183	14.6806	15.0575	13.4831	17.4576	2.32193	2.32193	2.32193	19.368	2.32193	2.32193	16.1049	2.32193	2.32193
ARMCX5	2.32193	2.32193	2.32193	2.32193	2.32193	2.32193	2.32193	2.32193	2.32193	2.32193	2.32193	2.32193	2.32193	2.32193	2.32193	2.32193	2.32193	2.32193	2.32193	2.32193	2.32193	2.32193	2.32193	2.32193	2.32193	2.32193	2.32193	2.32193	2.32193	2.32193	2.32193	2.32193	2.32193	2.32193	2.32193	2.32193	2.32193	2.32193	2.32193	2.32193	2.32193	2.32193	2.32193	2.32193	2.32193	2.32193	2.32193	2.32193	2.32193
ARPC1A	18.7051	14.9599	17.3975	15.7345	17.2135	17.4396	16.3039	14.8263	15.311	15.8604	16.3272	16.0897	15.6012	14.8659	16.7109	2.32193	14.9403	16.7933	15.2938	2.32193	16.6903	17.0368	13.6883	15.8906	15.6551	16.5746	15.6932	17.9388	14.5864	14.2971	16.0741	16.7292	17.6099	14.4544	13.7895	15.9554	15.6934	17.2771	13.0189	15.169	15.5799	14.7223	13.0835	14.1509	19.6725	14.4311	2.32193	2.32193	15.7793
ARPC1B	16.9598	17.3357	17.5881	17.6323	17.7416	16.9981	18.6202	17.4572	18.0318	18.978	17.4743	16.8611	19.0029	16.9168	16.3644	19.0187	2.32193	18.1514	18.3594	16.8361	18.0029	18.4673	2.32193	15.2171	17.2883	17.2599	15.6376	13.4564	17.5722	16.4082	15.2935	15.4097	17.3762	11.697	2.32193	15.2382	17.7481	16.2825	16.6651	2.32193	16.6791	17.0039	14.4608	13.5375	15.7137	16.996	15.9678	14.06	16.5224
ARPC2	21.8314	20.2774	21.0631	20.9923	20.1583	20.3064	20.6072	20.0307	20.8612	20.9206	20.1933	20.9286	20.8796	20.6586	20.0174	21.0401	19.9264	21.0307	20.5562	19.7203	20.9535	20.669	21.1498	20.4965	20.8754	20.5872	19.881	19.0868	20.7531	21.1747	21.4393	19.5237	21.0151	18.8691	20.484	20.4662	20.1826	21.1493	20.8646	20.3268	21.0613	19.8995	20.8032	18.573	20.8556	19.5636	18.5546	20.1407	19.8893
ARPC3	19.621	21.3618	21.9672	20.3021	20.9043	20.3777	21.7936	20.4837	19.8194	21.8824	20.3046	20.1418	18.8018	18.659	19.5479	20.182	20.9084	20.3886	20.8985	19.8025	19.4259	19.0809	18.6062	20.0179	19.0059	20.2828	19.0133	14.8233	19.7214	19.5269	18.3977	16.2059	18.8736	21.6427	20.1105	20.9194	20.0963	20.4959	16.9826	16.8276	17.9042	18.9069	15.7118	20.0462	18.9825	20.4461	19.2607	17.3051	19.3296
ARPC4	23.1916	20.607	20.6063	21.0322	20.4202	2.32193	21.984	21.322	22.6789	21.4824	21.9382	22.5261	20.9168	2.32193	21.3697	21.1037	19.3934	21.3705	20.167	20.1547	21.4402	21.2003	20.6475	20.8094	20.6858	21.5476	21.1805	21.3363	21.1582	21.7336	21.2424	21.8566	22.3933	20.8141	19.9307	22.0321	22.2619	22.4704	2.32193	2.32193	20.3606	19.5745	20.7557	21.7666	20.0894	20.393	19.0999	19.2589	21.5967
ARPC5	19.2894	19.1101	20.3715	19.0752	19.382	19.7889	20.2034	20.5334	19.3249	20.662	20.1861	20.0575	19.9124	17.8745	20.5603	20.6126	19.8804	20.4424	19.9988	19.3564	19.9822	20.3708	20.7468	20.2428	19.4317	20.7489	19.2763	19.7742	19.7684	19.9164	19.4926	20.3021	20.4213	18.4804	18.1166	19.6298	20.4297	19.7925	19.9296	19.8941	19.0118	18.7645	18.3076	18.6783	18.6251	19.0317	19.8679	17.2444	19.7763
ARPC5L	19.9912	19.2062	16.2719	19.2243	18.2771	19.6427	18.8636	18.0989	20.0358	18.9242	19.4658	19.6029	17.9587	14.6668	13.8889	15.7708	2.32193	19.6012	16.8657	16.6506	2.32193	15.4707	16.1782	20.4372	20.5352	19.5666	2.32193	18.6704	16.6331	18.5526	18.7681	19.4152	18.7676	19.5761	12.9256	20.3564	19.2991	19.2711	13.7249	20.2557	15.9149	2.32193	2.32193	18.0635	2.32193	2.32193	18.2332	2.32193	19.3223
ARPP19	2.32193	2.32193	2.32193	2.32193	2.32193	2.32193	2.32193	2.32193	2.32193	2.32193	2.32193	2.32193	2.32193	2.32193	2.32193	2.32193	2.32193	2.32193	2.32193	2.32193	2.32193	2.32193	2.32193	17.1559	2.32193	17.2151	2.32193	17.27	2.32193	2.32193	2.32193	2.32193	2.32193	2.32193	2.32193	16.1311	2.32193	17.1345	2.32193	2.32193	2.32193	2.32193	2.32193	2.32193	2.32193	2.32193	2.32193	2.32193	16.4813
ARPP21	2.32193	2.32193	2.32193	2.32193	2.32193	2.32193	2.32193	2.32193	2.32193	2.32193	2.32193	2.32193	2.32193	2.32193	2.32193	2.32193	2.32193	2.32193	2.32193	2.32193	2.32193	2.32193	2.32193	2.32193	2.32193	2.32193	2.32193	2.32193	2.32193	2.32193	2.32193	2.32193	2.32193	2.32193	2.32193	2.32193	2.32193	2.32193	2.32193	2.32193	2.32193	2.32193	2.32193	2.32193	2.32193	2.32193	2.32193	2.32193	2.32193
ARR3	2.32193	2.32193	2.32193	2.32193	2.32193	2.32193	2.32193	2.32193	2.32193	2.32193	2.32193	2.32193	2.32193	2.32193	2.32193	2.32193	2.32193	2.32193	2.32193	2.32193	2.32193	2.32193	2.32193	2.32193	2.32193	2.32193	2.32193	2.32193	2.32193	2.32193	2.32193	2.32193	2.32193	2.32193	2.32193	2.32193	2.32193	2.32193	2.32193	2.32193	2.32193	2.32193	2.32193	2.32193	2.32193	2.32193	2.32193	2.32193	2.32193
ARRB1	15.5873	14.6767	15.6467	15.3714	16.9456	17.7001	15.6306	17.0406	15.4321	17.5305	17.7141	17.7263	13.0651	15.4441	11.3332	13.2	16.2329	17.6746	15.4981	15.2374	15.8669	15.628	16.2105	17.2178	2.32193	15.5338	15.2284	2.32193	15.8949	15.6379	15.5597	2.32193	16.5506	15.4802	17.9678	17.1923	15.9431	2.32193	15.2812	2.32193	16.9693	17.0494	2.32193	19.039	17.7953	16.0547	17.5384	16.3256	16.2621
ARRB2	2.32193	2.32193	2.32193	2.32193	2.32193	2.32193	14.154	2.32193	12.7099	2.32193	2.32193	14.9694	14.2615	15.8482	2.32193	2.32193	2.32193	16.6997	17.1328	15.0562	2.32193	2.32193	2.32193	2.32193	16.0537	2.32193	2.32193	2.32193	2.32193	13.3415	15.5065	2.32193	2.32193	2.32193	2.32193	2.32193	13.2541	2.32193	15.9057	2.32193	2.32193	2.32193	2.32193	2.32193	2.32193	2.32193	2.32193	10.9513	2.32193
ARRDC1	2.32193	2.32193	15.1345	2.32193	13.932	2.32193	2.32193	11.2703	2.32193	11.6751	2.32193	2.32193	13.7566	17.7075	2.32193	2.32193	16.2949	14.0473	15.1548	2.32193	11.9069	2.32193	13.6085	2.32193	2.32193	13.4969	14.0718	2.32193	14.0802	2.32193	14.5332	2.32193	16.657	15.0159	16.2266	16.4507	12.5957	13.7597	15.2541	18.5609	13.3457	14.628	16.3314	14.4114	14.1961	13.8736	13.6618	14.4034	2.32193
ARSA	18.5727	16.6907	16.5638	14.3725	16.2692	16.614	16.2273	16.365	14.7911	14.9957	16.9222	16.8709	15.4278	15.1497	14.5118	14.7121	16.0191	15.2688	13.7916	14.8567	12.7895	12.6303	15.3748	16.8527	14.9828	16.246	15.0524	16.626	13.6165	15.2042	16.2011	13.9348	14.8518	15.2888	17.0806	15.5837	15.3951	14.6131	2.32193	15.8357	14.0793	16.4334	15.9853	15.7035	15.557	15.3536	15.2637	16.3529	14.864
ARSB	2.32193	2.32193	2.32193	2.32193	2.32193	2.32193	2.32193	2.32193	2.32193	2.32193	2.32193	2.32193	2.32193	2.32193	2.32193	2.32193	2.32193	2.32193	2.32193	2.32193	2.32193	2.32193	2.32193	2.32193	2.32193	2.32193	2.32193	2.32193	2.32193	2.32193	2.32193	2.32193	2.32193	2.32193	11.4357	2.32193	2.32193	2.32193	2.32193	2.32193	2.32193	2.32193	2.32193	2.32193	2.32193	2.32193	2.32193	2.32193	2.32193
ARSD	13.9283	2.32193	17.6188	15.4605	2.32193	16.7173	2.32193	2.32193	2.32193	12.92	15.2688	2.32193	2.32193	2.32193	2.32193	2.32193	16.0195	2.32193	2.32193	2.32193	2.32193	2.32193	2.32193	2.32193	16.5393	16.7299	2.32193	15.1269	2.32193	2.32193	12.9274	15.6073	14.3994	17.3602	2.32193	2.32193	2.32193	13.6991	2.32193	2.32193	2.32193	2.32193	2.32193	12.6573	2.32193	2.32193	15.7435	2.32193	2.32193
ARSE	2.32193	2.32193	14.5326	2.32193	12.2644	15.0955	11.5265	13.8455	2.32193	11.3772	2.32193	15.6629	14.3078	15.9712	14.3149	16.2588	13.7366	2.32193	14.243	2.32193	14.5429	14.5603	15.9626	13.6461	2.32193	16.6644	2.32193	14.5049	14.0918	10.6257	13.3457	2.32193	15.1405	15.5003	11.2935	16.3894	2.32193	17.9197	13.8168	16.2931	16.7823	16.2331	14.1413	15.6773	14.1603	2.32193	2.32193	2.32193	16.4544
ARSK	2.32193	2.32193	2.32193	2.32193	2.32193	2.32193	2.32193	2.32193	2.32193	2.32193	2.32193	2.32193	2.32193	2.32193	2.32193	2.32193	2.32193	2.32193	2.32193	2.32193	2.32193	2.32193	2.32193	2.32193	2.32193	2.32193	2.32193	2.32193	2.32193	2.32193	2.32193	2.32193	2.32193	2.32193	2.32193	2.32193	2.32193	2.32193	2.32193	2.32193	2.32193	2.32193	2.32193	2.32193	2.32193	2.32193	2.32193	2.32193	2.32193
ARVCF	2.32193	2.32193	2.32193	2.32193	2.32193	2.32193	14.6756	11.9658	2.32193	13.8984	2.32193	2.32193	12.4331	2.32193	2.32193	2.32193	2.32193	2.32193	13.2906	2.32193	2.32193	13.6751	2.32193	12.9926	16.9889	2.32193	12.2137	2.32193	2.32193	2.32193	2.32193	2.32193	13.0918	2.32193	10.6618	2.32193	2.32193	2.32193	2.32193	2.32193	2.32193	2.32193	2.32193	12.3191	2.32193	2.32193	2.32193	2.32193	12.2228
ARX	2.32193	2.32193	2.32193	2.32193	2.32193	2.32193	2.32193	2.32193	2.32193	2.32193	2.32193	2.32193	2.32193	2.32193	2.32193	2.32193	2.32193	2.32193	2.32193	2.32193	2.32193	2.32193	2.32193	2.32193	2.32193	2.32193	2.32193	2.32193	2.32193	2.32193	2.32193	2.32193	2.32193	2.32193	2.32193	2.32193	2.32193	2.32193	2.32193	2.32193	2.32193	2.32193	2.32193	2.32193	2.32193	2.32193	2.32193	2.32193	2.32193
ASAH1	18.7726	17.3816	19.8629	18.3685	18.0978	19.4501	17.7064	18.6187	17.637	17.615	18.9667	19.0133	19.7135	19.7196	17.68	18.7918	17.963	19.0503	18.6506	18.5298	18.4631	18.682	19.056	19.5896	18.8924	18.2529	18.6113	17.932	18.0721	17.8378	18.3767	19.3706	16.8423	20.0337	19.2424	17.8694	18.0192	18.3353	18.8038	17.7414	19.8629	19.3638	18.6147	18.2647	19.5601	20.9263	19.9729	18.647	19.9202
ASAH2	2.32193	2.32193	2.32193	2.32193	2.32193	2.32193	2.32193	2.32193	2.32193	2.32193	2.32193	2.32193	2.32193	2.32193	2.32193	2.32193	2.32193	2.32193	2.32193	2.32193	2.32193	2.32193	2.32193	2.32193	2.32193	2.32193	2.32193	2.32193	2.32193	2.32193	2.32193	2.32193	2.32193	2.32193	2.32193	2.32193	2.32193	2.32193	2.32193	2.32193	2.32193	2.32193	2.32193	2.32193	2.32193	2.32193	2.32193	2.32193	2.32193
ASAP1	2.32193	2.32193	2.32193	2.32193	16.2219	2.32193	14.8327	2.32193	2.32193	2.32193	2.32193	2.32193	2.32193	2.32193	2.32193	2.32193	17.3393	2.32193	2.32193	2.32193	2.32193	2.32193	12.42	2.32193	2.32193	2.32193	2.32193	2.32193	2.32193	2.32193	2.32193	2.32193	2.32193	2.32193	2.32193	2.32193	2.32193	2.32193	15.8188	2.32193	2.32193	2.32193	17.2779	16.7175	2.32193	2.32193	2.32193	2.32193	2.32193
ASAP2	2.32193	2.32193	2.32193	2.32193	2.32193	2.32193	2.32193	2.32193	2.32193	2.32193	2.32193	2.32193	2.32193	2.32193	2.32193	2.32193	15.6833	2.32193	2.32193	2.32193	2.32193	2.32193	2.32193	2.32193	17.743	2.32193	2.32193	2.32193	2.32193	2.32193	2.32193	2.32193	2.32193	2.32193	2.32193	2.32193	2.32193	2.32193	2.32193	2.32193	2.32193	2.32193	15.9476	12.6416	2.32193	2.32193	2.32193	2.32193	13.9899
ASAP3	2.32193	2.32193	2.32193	2.32193	2.32193	2.32193	2.32193	2.32193	2.32193	2.32193	2.32193	2.32193	2.32193	2.32193	2.32193	2.32193	2.32193	2.32193	2.32193	2.32193	2.32193	2.32193	2.32193	2.32193	2.32193	2.32193	2.32193	2.32193	2.32193	2.32193	2.32193	2.32193	2.32193	2.32193	2.32193	2.32193	2.32193	2.32193	2.32193	2.32193	2.32193	2.32193	2.32193	2.32193	2.32193	2.32193	2.32193	2.32193	2.32193
ASB14	2.32193	2.32193	2.32193	2.32193	2.32193	2.32193	2.32193	2.32193	2.32193	2.32193	2.32193	2.32193	2.32193	2.32193	2.32193	2.32193	2.32193	2.32193	2.32193	2.32193	2.32193	2.32193	2.32193	2.32193	2.32193	2.32193	2.32193	2.32193	2.32193	2.32193	2.32193	2.32193	2.32193	2.32193	2.32193	2.32193	2.32193	2.32193	2.32193	2.32193	2.32193	2.32193	2.32193	2.32193	13.5817	2.32193	2.32193	2.32193	2.32193
ASB15	2.32193	2.32193	2.32193	2.32193	2.32193	2.32193	2.32193	2.32193	2.32193	2.32193	2.32193	2.32193	2.32193	2.32193	12.7524	2.32193	13.3485	2.32193	2.32193	2.32193	2.32193	2.32193	13.6257	2.32193	2.32193	2.32193	2.32193	2.32193	2.32193	2.32193	2.32193	14.8248	15.246	2.32193	2.32193	2.32193	2.32193	2.32193	2.32193	2.32193	2.32193	2.32193	2.32193	2.32193	2.32193	2.32193	2.32193	2.32193	2.32193
ASB6	2.32193	2.32193	2.32193	2.32193	2.32193	2.32193	2.32193	2.32193	2.32193	2.32193	2.32193	12.1643	2.32193	2.32193	2.32193	2.32193	2.32193	2.32193	2.32193	2.32193	2.32193	2.32193	2.32193	12.3608	2.32193	2.32193	2.32193	2.32193	2.32193	2.32193	2.32193	2.32193	2.32193	2.32193	2.32193	2.32193	2.32193	2.32193	2.32193	2.32193	2.32193	2.32193	2.32193	2.32193	2.32193	2.32193	2.32193	2.32193	2.32193
ASB9	2.32193	2.32193	2.32193	2.32193	13.6806	2.32193	2.32193	2.32193	2.32193	2.32193	2.32193	2.32193	2.32193	2.32193	2.32193	2.32193	2.32193	2.32193	2.32193	2.32193	2.32193	12.0396	2.32193	2.32193	2.32193	2.32193	2.32193	2.32193	2.32193	2.32193	2.32193	2.32193	2.32193	2.32193	15.3745	2.32193	2.32193	2.32193	2.32193	2.32193	2.32193	14.416	2.32193	2.32193	2.32193	2.32193	15.8055	2.32193	2.32193
ASCC1	2.32193	16.1104	15.0102	15.2262	2.32193	14.9957	14.3184	14.9859	2.32193	16.1267	14.9761	16.9872	15.786	2.32193	2.32193	2.32193	14.2696	14.7951	13.9864	2.32193	2.32193	2.32193	2.32193	15.4037	15.5618	16.2015	15.6866	2.32193	16.1033	2.32193	14.5155	2.32193	13.8698	14.8499	15.3809	15.9339	15.0128	2.32193	2.32193	2.32193	2.32193	14.7829	2.32193	14.9055	15.9415	15.4777	15.0575	13.6718	2.32193
ASCC2	2.32193	2.32193	16.0345	2.32193	2.32193	2.32193	15.6044	9.74819	12.628	13.2747	2.32193	2.32193	12.446	2.32193	10.8376	11.3049	17.1996	13.292	12.1643	15.2423	12.3608	2.32193	2.32193	17.3478	2.32193	16.0716	2.32193	14.8317	15.6102	2.32193	14.3071	2.32193	14.0592	13.2703	13.2453	15.9041	11.7773	2.32193	2.32193	2.32193	2.32193	2.32193	2.32193	13.9586	2.32193	16.5369	2.32193	2.32193	14.5852
ASCC3	17.4699	12.4173	14.8479	14.7819	13.5543	13.0172	2.32193	12.3471	2.32193	14.8322	14.1776	11.8337	13.4793	16.1387	13.6062	13.2688	16.7996	14.8913	15.2205	10.2408	15.5884	12.9801	16.7082	14.4887	13.9467	16.0928	2.32193	2.32193	15.1115	13.9135	14.6975	16.6446	13.7783	14.457	15.3745	16.0843	9.51175	12.3219	14.4621	15.2205	12.0901	14.4435	15.4054	12.7977	16.5865	14.3353	15.5161	13.9357	14.2408
ASCL2	2.32193	2.32193	2.32193	2.32193	2.32193	2.32193	2.32193	2.32193	2.32193	2.32193	2.32193	2.32193	2.32193	2.32193	2.32193	2.32193	2.32193	11.6618	2.32193	2.32193	2.32193	2.32193	2.32193	2.32193	2.32193	2.32193	2.32193	2.32193	2.32193	2.32193	2.32193	2.32193	2.32193	2.32193	2.32193	2.32193	2.32193	2.32193	2.32193	2.32193	2.32193	2.32193	2.32193	2.32193	2.32193	2.32193	2.32193	2.32193	2.32193
ASF1A	2.32193	2.32193	2.32193	2.32193	2.32193	2.32193	2.32193	2.32193	2.32193	2.32193	2.32193	2.32193	2.32193	2.32193	2.32193	2.32193	2.32193	2.32193	2.32193	2.32193	2.32193	2.32193	2.32193	2.32193	2.32193	2.32193	2.32193	2.32193	2.32193	2.32193	2.32193	2.32193	2.32193	18.9921	2.32193	2.32193	16.2519	17.7961	2.32193	2.32193	2.32193	2.32193	2.32193	2.32193	2.32193	2.32193	2.32193	2.32193	2.32193
ASF1B	2.32193	2.32193	2.32193	2.32193	13.5118	2.32193	2.32193	2.32193	2.32193	2.32193	2.32193	2.32193	2.32193	2.32193	2.32193	2.32193	2.32193	2.32193	2.32193	2.32193	2.32193	14.5018	2.32193	14.4805	2.32193	2.32193	2.32193	2.32193	2.32193	2.32193	2.32193	2.32193	2.32193	2.32193	2.32193	2.32193	12.8258	2.32193	2.32193	2.32193	2.32193	2.32193	2.32193	2.32193	2.32193	2.32193	2.32193	2.32193	2.32193
ASH1L	2.32193	2.32193	2.32193	2.32193	2.32193	2.32193	2.32193	2.32193	2.32193	2.32193	2.32193	2.32193	2.32193	2.32193	2.32193	2.32193	2.32193	2.32193	2.32193	2.32193	2.32193	2.32193	2.32193	2.32193	2.32193	2.32193	2.32193	2.32193	2.32193	2.32193	2.32193	2.32193	2.32193	2.32193	2.32193	2.32193	2.32193	2.32193	2.32193	2.32193	2.32193	2.32193	2.32193	2.32193	2.32193	2.32193	2.32193	2.32193	2.32193
ASH2L	2.32193	2.32193	16.1277	12.1325	11.2935	12.6348	2.32193	13.7987	13.3035	14.2445	13.4793	12.7207	14.6707	2.32193	15.2122	13.5228	12.6573	13.464	13.4081	12.1674	13.6618	2.32193	2.32193	13.2228	2.32193	13.7628	13.3786	2.32193	13.0934	10.2046	11.2644	12.6416	2.32193	13.7239	12.7398	14.6997	2.32193	2.32193	2.32193	2.32193	13.6359	12.933	13.5253	12.9694	13.8994	12.8416	12.1131	2.32193	14.0362
ASIC4	2.32193	2.32193	2.32193	2.32193	2.32193	2.32193	2.32193	2.32193	2.32193	2.32193	2.32193	2.32193	2.32193	2.32193	2.32193	2.32193	2.32193	2.32193	2.32193	2.32193	2.32193	2.32193	2.32193	2.32193	2.32193	2.32193	2.32193	2.32193	2.32193	2.32193	2.32193	2.32193	2.32193	2.32193	2.32193	2.32193	2.32193	2.32193	2.32193	2.32193	2.32193	2.32193	2.32193	2.32193	2.32193	2.32193	2.32193	2.32193	2.32193
ASL	17.201	17.6836	19.3257	17.5231	11.6073	19.3702	17.6122	16.4042	17.7394	19.9587	18.7871	17.8603	16.626	18.7856	18.84	19.0159	18.7793	19.3961	17.0706	17.4096	18.7261	17.3856	18.0316	16.9386	16.4799	20.3548	18.406	19.092	16.2384	19.0544	17.6039	19.5172	18.1386	17.1862	16.6915	19.0461	16.511	17.0758	18.4507	18.4621	18.6673	18.5481	17.8535	15.9901	19.2843	18.0084	16.4247	16.6001	19.955
ASMTL	2.32193	2.32193	11.9801	2.32193	12.3106	2.32193	2.32193	11.865	11.7185	2.32193	13.4213	13.4818	11.6839	2.32193	2.32193	2.32193	12.6439	2.32193	2.32193	2.32193	2.32193	2.32193	10.3987	12.5864	14.3691	16.3867	12.1131	2.32193	12.3134	10.5314	12.3853	16.7495	2.32193	2.32193	11.9293	2.32193	2.32193	2.32193	2.32193	2.32193	2.32193	2.32193	2.32193	2.32193	2.32193	2.32193	2.32193	2.32193	2.32193
ASNA1	17.528	18.543	18.6846	18.538	18.6523	20.6612	17.9119	17.9618	18.6474	19.2159	20.3789	20.2022	18.3609	16.9276	17.3582	18.9338	14.8198	20.6574	18.4576	17.9633	18.4266	19.2243	15.9968	19.6835	18.9364	18.6212	16.6787	16.7251	17.8765	17.0275	19.1327	17.0558	19.0239	20.0089	20.1847	18.5534	18.7029	18.2511	19.0618	18.5152	17.9317	21.3719	15.9656	19.0151	18.9785	18.1934	18.5843	16.1621	19.1666
ASNS	17.4691	17.5211	14.9334	15.9983	17.3411	15.9994	15.6612	13.9766	2.32193	18.9068	17.4703	12.4067	16.2506	17.6384	17.0898	13.1548	15.5025	18.5705	16.3634	2.32193	16.1271	15.3981	15.2133	17.8472	13.5887	16.6213	16.7549	2.32193	18.35	11.3498	2.32193	2.32193	11.6484	17.2457	17.9522	15.7885	15.9844	16.7633	16.9836	2.32193	2.32193	19.0205	15.001	17.4618	12.0498	17.285	17.1828	12.3745	14.4944
ASPA	2.32193	2.32193	2.32193	2.32193	2.32193	2.32193	2.32193	2.32193	2.32193	2.32193	2.32193	2.32193	2.32193	2.32193	2.32193	2.32193	2.32193	2.32193	2.32193	2.32193	2.32193	2.32193	2.32193	2.32193	19.1644	2.32193	2.32193	2.32193	2.32193	2.32193	2.32193	2.32193	2.32193	2.32193	2.32193	2.32193	2.32193	2.32193	2.32193	2.32193	2.32193	2.32193	2.32193	2.32193	2.32193	2.32193	2.32193	2.32193	2.32193
ASPH	17.8235	13.5289	15.8075	15.411	17.5267	15.2974	16.6955	16.5262	16.5248	17.2824	17.1059	16.2848	15.7923	14.4786	14.8562	15.4509	17.3055	15.0362	15.4965	15.5068	14.416	13.8208	16.2525	17.4245	17.2761	18.5328	15.7977	2.32193	16.4632	15.195	15.2892	17.42	17.7494	18.1021	16.3789	16.6062	16.4989	16.243	2.32193	13.5875	17.2236	16.886	17.1957	18.5209	18.506	2.32193	15.8674	17.4956	16.3803
ASPHD2	2.32193	2.32193	2.32193	2.32193	2.32193	2.32193	2.32193	2.32193	2.32193	2.32193	2.32193	2.32193	2.32193	2.32193	2.32193	2.32193	2.32193	2.32193	2.32193	2.32193	2.32193	2.32193	2.32193	2.32193	2.32193	2.32193	2.32193	2.32193	2.32193	2.32193	2.32193	2.32193	2.32193	2.32193	2.32193	2.32193	2.32193	2.32193	2.32193	2.32193	2.32193	2.32193	2.32193	2.32193	2.32193	2.32193	2.32193	2.32193	2.32193
ASPM	2.32193	2.32193	2.32193	2.32193	2.32193	2.32193	2.32193	2.32193	2.32193	2.32193	2.32193	2.32193	2.32193	2.32193	2.32193	2.32193	2.32193	2.32193	2.32193	2.32193	2.32193	2.32193	2.32193	2.32193	2.32193	2.32193	2.32193	2.32193	2.32193	2.32193	2.32193	2.32193	2.32193	2.32193	2.32193	2.32193	2.32193	2.32193	2.32193	2.32193	2.32193	2.32193	2.32193	2.32193	2.32193	2.32193	2.32193	2.32193	2.32193
ASPN	20.2626	2.32193	2.32193	2.32193	2.32193	2.32193	2.32193	2.32193	2.32193	2.32193	2.32193	13.508	2.32193	17.2041	2.32193	2.32193	13.3554	2.32193	2.32193	2.32193	2.32193	2.32193	15.2497	2.32193	2.32193	13.3974	15.8175	2.32193	2.32193	15.6806	16.5239	2.32193	2.32193	2.32193	16.0496	2.32193	2.32193	2.32193	2.32193	15.9293	14.203	2.32193	14.8253	17.0108	16.6426	2.32193	2.32193	18.9671	2.32193
ASPSCR1	2.32193	2.32193	2.32193	2.32193	2.32193	15.3819	2.32193	12.6484	2.32193	2.32193	2.32193	2.32193	2.32193	2.32193	2.32193	2.32193	2.32193	2.32193	12.2076	2.32193	2.32193	2.32193	2.32193	2.32193	2.32193	2.32193	2.32193	15.6776	2.32193	2.32193	2.32193	15.813	2.32193	2.32193	12.3191	2.32193	2.32193	14.9485	2.32193	15.1147	2.32193	2.32193	11.5459	2.32193	13.1277	2.32193	2.32193	2.32193	2.32193
ASRGL1	2.32193	2.32193	15.5399	2.32193	2.32193	2.32193	2.32193	2.32193	18.4687	2.32193	2.32193	2.32193	2.32193	14.6701	2.32193	2.32193	13.9899	2.32193	2.32193	2.32193	2.32193	2.32193	17.3531	14.9554	2.32193	15.2374	2.32193	2.32193	2.32193	2.32193	2.32193	16.0666	2.32193	2.32193	2.32193	2.32193	2.32193	2.32193	17.7968	2.32193	17.7363	2.32193	19.0135	2.32193	18.4939	14.669	2.32193	2.32193	2.32193
ASS1	15.471	19.1561	20.0352	19.2421	19.1152	20.0799	18.2183	18.4438	19.2591	19.0998	19.4265	18.7142	19.3552	20.4254	19.9453	19.897	20.1727	20.802	19.0282	19.7786	20.3775	19.8826	19.7492	21.3331	14.279	19.2886	19.1939	17.6773	20.1433	18.4596	19.4072	18.2616	18.1738	19.8897	20.3831	18.4731	17.7351	18.4747	19.652	17.0627	19.7682	21.2867	18.6382	18.1327	19.7343	19.2856	19.0845	15.4376	18.6147
ASTE1	2.32193	2.32193	2.32193	2.32193	2.32193	2.32193	2.32193	2.32193	2.32193	2.32193	2.32193	2.32193	2.32193	2.32193	2.32193	14.5006	2.32193	2.32193	2.32193	2.32193	2.32193	2.32193	2.32193	2.32193	2.32193	2.32193	2.32193	2.32193	2.32193	2.32193	2.32193	2.32193	2.32193	2.32193	2.32193	2.32193	2.32193	2.32193	2.32193	2.32193	2.32193	2.32193	2.32193	2.32193	2.32193	2.32193	2.32193	2.32193	2.32193
ASTL	2.32193	2.32193	2.32193	2.32193	2.32193	2.32193	2.32193	2.32193	2.32193	2.32193	2.32193	2.32193	2.32193	2.32193	2.32193	2.32193	2.32193	2.32193	2.32193	2.32193	2.32193	2.32193	2.32193	2.32193	2.32193	2.32193	2.32193	2.32193	2.32193	2.32193	2.32193	2.32193	2.32193	2.32193	2.32193	2.32193	2.32193	2.32193	2.32193	2.32193	2.32193	2.32193	2.32193	2.32193	2.32193	2.32193	2.32193	2.32193	2.32193
ASUN	2.32193	2.32193	13.6607	2.32193	14.3436	15.8374	2.32193	15.1919	2.32193	14.8037	2.32193	17.427	17.9527	12.4041	17.7893	2.32193	2.32193	2.32193	11.6528	12.9458	17.2589	16.1465	2.32193	17.0097	2.32193	18.1198	14.1884	17.5848	12.1954	11.944	12.5387	17.5168	2.32193	12.5651	12.2015	16.1135	2.32193	2.32193	12.6439	16.0653	2.32193	9.67948	2.32193	13.9246	2.32193	2.32193	17.6273	11.8376	14.0119
ASXL2	2.32193	2.32193	2.32193	2.32193	2.32193	2.32193	2.32193	2.32193	2.32193	2.32193	2.32193	2.32193	2.32193	2.32193	9.81378	2.32193	2.32193	2.32193	2.32193	2.32193	2.32193	2.32193	2.32193	2.32193	2.32193	2.32193	8.45121	2.32193	9.12928	2.32193	2.32193	2.32193	2.32193	2.32193	2.32193	2.32193	2.32193	2.32193	2.32193	2.32193	2.32193	2.32193	2.32193	2.32193	2.32193	2.32193	2.32193	2.32193	2.32193
ATAD1	2.32193	2.32193	2.32193	2.32193	2.32193	14.7308	2.32193	2.32193	2.32193	2.32193	13.6177	2.32193	2.32193	2.32193	2.32193	2.32193	13.1877	2.32193	2.32193	2.32193	2.32193	2.32193	2.32193	15.5986	2.32193	15.9921	2.32193	13.1908	16.2604	13.8068	2.32193	2.32193	17.0092	2.32193	2.32193	12.3163	14.9426	16.3952	2.32193	15.2311	13.4956	15.4557	14.6039	15.1764	16.0845	2.32193	14.3961	12.5118	17.2514
ATAD2	2.32193	2.32193	2.32193	2.32193	13.9873	2.32193	2.32193	2.32193	11.1033	15.4893	2.32193	2.32193	13.2378	10.6073	2.32193	2.32193	2.32193	2.32193	12.8078	10.8138	2.32193	2.32193	10.4717	2.32193	2.32193	2.32193	2.32193	2.32193	11.0967	2.32193	2.32193	12.0084	14.9008	13.2834	10.5981	2.32193	2.32193	13.5651	2.32193	2.32193	2.32193	10.1548	2.32193	2.32193	2.32193	2.32193	2.32193	2.32193	2.32193
ATAD2B	2.32193	2.32193	2.32193	2.32193	2.32193	2.32193	2.32193	2.32193	2.32193	2.32193	2.32193	2.32193	2.32193	2.32193	2.32193	2.32193	2.32193	2.32193	2.32193	2.32193	2.32193	2.32193	2.32193	2.32193	2.32193	2.32193	2.32193	2.32193	2.32193	2.32193	2.32193	2.32193	2.32193	2.32193	2.32193	2.32193	2.32193	2.32193	2.32193	2.32193	2.32193	2.32193	2.32193	2.32193	2.32193	2.32193	2.32193	2.32193	2.32193
ATAD3A	16.4499	15.6839	18.0034	15.3924	18.0819	16.9782	17.3759	17.5308	16.8062	16.499	16.6385	17.3853	16.3474	17.0389	16.3991	2.32193	16.4386	17.3433	17.3511	16.3947	16.587	16.1871	15.392	16.8883	14.5332	17.0228	14.6629	16.8515	15.9631	14.964	13.508	19.3677	18.7946	17.7871	16.9409	18.1847	16.6392	17.299	2.32193	2.32193	16.4928	17.7175	17.6915	20.177	2.32193	15.8801	15.8808	16.7756	19.0938
ATAD3B	2.32193	2.32193	2.32193	2.32193	2.32193	2.32193	2.32193	2.32193	2.32193	2.32193	2.32193	2.32193	2.32193	2.32193	2.32193	2.32193	2.32193	2.32193	2.32193	2.32193	2.32193	2.32193	14.0751	2.32193	2.32193	2.32193	2.32193	2.32193	2.32193	2.32193	2.32193	2.32193	2.32193	2.32193	2.32193	2.32193	2.32193	2.32193	2.32193	2.32193	2.32193	2.32193	2.32193	2.32193	2.32193	2.32193	2.32193	2.32193	2.32193
ATAD5	2.32193	2.32193	2.32193	2.32193	2.32193	2.32193	2.32193	2.32193	2.32193	2.32193	2.32193	2.32193	2.32193	2.32193	2.32193	2.32193	2.32193	2.32193	2.32193	2.32193	2.32193	2.32193	2.32193	2.32193	2.32193	2.32193	2.32193	2.32193	2.32193	2.32193	2.32193	2.32193	2.32193	2.32193	2.32193	2.32193	2.32193	2.32193	2.32193	2.32193	2.32193	2.32193	2.32193	2.32193	2.32193	2.32193	2.32193	2.32193	2.32193
ATAT1	2.32193	2.32193	2.32193	2.32193	2.32193	2.32193	2.32193	2.32193	2.32193	2.32193	2.32193	2.32193	2.32193	2.32193	2.32193	2.32193	2.32193	2.32193	2.32193	2.32193	2.32193	2.32193	2.32193	2.32193	2.32193	2.32193	2.32193	2.32193	2.32193	2.32193	2.32193	2.32193	2.32193	10.3772	2.32193	2.32193	2.32193	2.32193	2.32193	2.32193	2.32193	2.32193	2.32193	2.32193	2.32193	2.32193	2.32193	2.32193	2.32193
ATE1	13.2935	2.32193	2.32193	2.32193	2.32193	2.32193	2.32193	13.312	2.32193	2.32193	14.3134	14.2023	2.32193	14.2978	2.32193	2.32193	2.32193	14.0405	15.1572	2.32193	2.32193	10.6257	12.0189	14.7992	13.577	13.4893	10.3554	13.9775	2.32193	13.1984	2.32193	16.7144	2.32193	14.6612	2.32193	2.32193	2.32193	14.7318	2.32193	14.0951	13.864	14.9806	15.5609	15.1049	14.0918	2.32193	2.32193	2.32193	14.5799
ATF1	2.32193	2.32193	2.32193	2.32193	2.32193	2.32193	2.32193	2.32193	2.32193	2.32193	2.32193	2.32193	2.32193	2.32193	2.32193	2.32193	2.32193	2.32193	2.32193	2.32193	2.32193	2.32193	2.32193	2.32193	2.32193	2.32193	2.32193	2.32193	2.32193	2.32193	2.32193	13.5887	2.32193	2.32193	2.32193	2.32193	2.32193	2.32193	2.32193	2.32193	2.32193	2.32193	2.32193	2.32193	2.32193	2.32193	2.32193	2.32193	2.32193
ATF2	2.32193	2.32193	2.32193	2.32193	2.32193	2.32193	2.32193	2.32193	2.32193	11.933	11.9801	2.32193	2.32193	14.4252	2.32193	2.32193	2.32193	12.964	13.5781	2.32193	2.32193	2.32193	2.32193	2.32193	2.32193	2.32193	2.32193	2.32193	2.32193	2.32193	2.32193	2.32193	2.32193	2.32193	2.32193	12.2615	2.32193	2.32193	12.2046	2.32193	2.32193	14.0067	2.32193	2.32193	13.1815	13.887	13.5946	2.32193	2.32193
ATF3	2.32193	2.32193	2.32193	2.32193	2.32193	2.32193	2.32193	2.32193	2.32193	2.32193	2.32193	2.32193	2.32193	2.32193	2.32193	2.32193	2.32193	2.32193	2.32193	2.32193	2.32193	2.32193	2.32193	2.32193	2.32193	2.32193	2.32193	2.32193	2.32193	2.32193	2.32193	2.32193	2.32193	2.32193	2.32193	2.32193	2.32193	2.32193	2.32193	2.32193	2.32193	2.32193	2.32193	2.32193	2.32193	2.32193	2.32193	2.32193	2.32193
ATF7	2.32193	2.32193	2.32193	2.32193	2.32193	2.32193	2.32193	2.32193	2.32193	2.32193	2.32193	2.32193	2.32193	2.32193	2.32193	2.32193	2.32193	2.32193	2.32193	2.32193	2.32193	2.32193	2.32193	2.32193	2.32193	2.32193	2.32193	2.32193	2.32193	2.32193	2.32193	2.32193	2.32193	2.32193	2.32193	2.32193	2.32193	2.32193	2.32193	2.32193	2.32193	2.32193	13.1861	2.32193	2.32193	2.32193	2.32193	2.32193	2.32193
ATF7IP	2.32193	2.32193	2.32193	2.32193	2.32193	2.32193	2.32193	2.32193	2.32193	2.32193	2.32193	2.32193	2.32193	2.32193	2.32193	2.32193	2.32193	2.32193	2.32193	2.32193	2.32193	2.32193	2.32193	2.32193	2.32193	2.32193	2.32193	2.32193	2.32193	2.32193	2.32193	2.32193	2.32193	2.32193	2.32193	2.32193	2.32193	2.32193	2.32193	2.32193	2.32193	2.32193	2.32193	2.32193	2.32193	2.32193	2.32193	2.32193	2.32193
ATF7IP2	2.32193	2.32193	2.32193	2.32193	2.32193	2.32193	2.32193	2.32193	2.32193	2.32193	2.32193	2.32193	2.32193	2.32193	2.32193	2.32193	2.32193	2.32193	2.32193	2.32193	2.32193	2.32193	2.32193	2.32193	2.32193	2.32193	2.32193	2.32193	2.32193	2.32193	2.32193	2.32193	2.32193	2.32193	2.32193	2.32193	2.32193	2.32193	2.32193	2.32193	2.32193	2.32193	2.32193	2.32193	2.32193	2.32193	2.32193	2.32193	2.32193
ATG12	2.32193	2.32193	2.32193	2.32193	2.32193	2.32193	2.32193	2.32193	2.32193	2.32193	2.32193	2.32193	2.32193	2.32193	2.32193	2.32193	2.32193	2.32193	2.32193	2.32193	2.32193	2.32193	2.32193	2.32193	2.32193	2.32193	15.001	2.32193	14.9996	14.9784	2.32193	2.32193	2.32193	2.32193	2.32193	2.32193	2.32193	2.32193	2.32193	2.32193	2.32193	2.32193	2.32193	2.32193	2.32193	2.32193	2.32193	2.32193	2.32193
ATG13	2.32193	2.32193	2.32193	2.32193	2.32193	2.32193	2.32193	2.32193	2.32193	2.32193	2.32193	2.32193	2.32193	2.32193	2.32193	2.32193	2.32193	2.32193	2.32193	2.32193	2.32193	2.32193	11.7814	2.32193	2.32193	2.32193	2.32193	2.32193	2.32193	2.32193	2.32193	2.32193	2.32193	11.865	12.6684	2.32193	2.32193	2.32193	12.0701	2.32193	2.32193	2.32193	2.32193	2.32193	2.32193	2.32193	2.32193	2.32193	10.7649
ATG16L1	2.32193	2.32193	2.32193	2.32193	2.32193	2.32193	2.32193	2.32193	2.32193	15.6357	14.1745	13.8047	13.726	2.32193	13.9522	2.32193	2.32193	14.8474	2.32193	2.32193	14.4962	2.32193	11.6751	2.32193	2.32193	2.32193	13.5627	2.32193	16.9509	2.32193	2.32193	2.32193	2.32193	2.32193	2.32193	2.32193	2.32193	2.32193	2.32193	2.32193	2.32193	2.32193	2.32193	14.587	13.1596	2.32193	2.32193	11.7566	2.32193
ATG2A	2.32193	2.32193	2.32193	2.32193	2.32193	2.32193	2.32193	2.32193	2.32193	2.32193	2.32193	2.32193	2.32193	2.32193	2.32193	2.32193	2.32193	2.32193	12.2408	2.32193	2.32193	2.32193	2.32193	2.32193	2.32193	2.32193	2.32193	2.32193	2.32193	2.32193	2.32193	2.32193	2.32193	2.32193	2.32193	2.32193	2.32193	2.32193	2.32193	2.32193	2.32193	2.32193	2.32193	2.32193	2.32193	2.32193	2.32193	2.32193	2.32193
ATG2B	2.32193	2.32193	2.32193	2.32193	2.32193	2.32193	2.32193	2.32193	2.32193	2.32193	2.32193	2.32193	2.32193	2.32193	2.32193	2.32193	2.32193	2.32193	2.32193	2.32193	2.32193	2.32193	2.32193	2.32193	2.32193	2.32193	2.32193	2.32193	2.32193	2.32193	2.32193	12.7711	2.32193	2.32193	2.32193	2.32193	2.32193	2.32193	2.32193	2.32193	2.32193	2.32193	2.32193	2.32193	2.32193	2.32193	2.32193	2.32193	2.32193
ATG3	17.3004	16.9243	17.953	18.6644	17.8525	18.1854	17.3288	18.2562	2.32193	17.9162	18.1443	17.7862	17.702	20.305	17.1962	15.2989	19.0022	16.0814	18.3038	17.2486	16.7213	16.6034	17.7247	18.4983	18.568	17.6972	16.9482	17.4765	17.1545	16.6447	16.0447	16.4989	17.7223	18.2371	18.2456	18.4336	18.2225	2.32193	18.4797	14.6778	19.2257	18.8993	18.1174	15.9972	19.0791	19.0598	17.3758	18.6207	18.9323
ATG4B	14.6246	2.32193	2.32193	2.32193	17.1024	13.6618	16.5918	13.6839	14.1106	15.1353	16.5581	14.513	2.32193	15.2906	12.6416	2.32193	14.7046	2.32193	13.7249	2.32193	2.32193	2.32193	2.32193	14.8302	2.32193	2.32193	2.32193	2.32193	2.32193	12.628	2.32193	13.3772	13.7334	15.2816	16.5485	15.2615	15.8178	14.7529	15.8037	2.32193	13.5639	2.32193	15.0659	2.32193	14.4252	2.32193	2.32193	15.6715	2.32193
ATG4C	2.32193	2.32193	2.32193	2.32193	2.32193	2.32193	2.32193	2.32193	2.32193	2.32193	2.32193	2.32193	2.32193	2.32193	2.32193	2.32193	2.32193	2.32193	2.32193	2.32193	2.32193	2.32193	2.32193	2.32193	2.32193	2.32193	2.32193	2.32193	2.32193	2.32193	2.32193	2.32193	2.32193	2.32193	2.32193	2.32193	2.32193	2.32193	2.32193	2.32193	2.32193	2.32193	2.32193	2.32193	2.32193	2.32193	2.32193	2.32193	2.32193
ATG5	15.2419	2.32193	2.32193	17.3952	15.7382	18.1456	2.32193	2.32193	13.4755	15.031	20.2322	17.5163	17.8778	2.32193	16.3581	2.32193	19.4623	18.0879	18.0263	2.32193	2.32193	2.32193	2.32193	18.2377	2.32193	2.32193	2.32193	2.32193	16.1879	17.3887	17.0851	15.4308	2.32193	17.8374	18.1586	18.2487	2.32193	2.32193	2.32193	13.4717	2.32193	2.32193	2.32193	2.32193	2.32193	2.32193	18.1474	2.32193	2.32193
ATG7	2.32193	18.381	17.9187	17.33	18.5025	2.32193	16.1824	17.9381	13.6188	16.3733	14.7555	2.32193	14.1869	16.6616	15.1188	13.9256	17.0231	16.3912	16.6895	15.1658	15.5755	13.4589	15.5353	15.7584	14.9467	11.973	15.6359	2.32193	15.3748	15.846	15.4021	13.3443	13.8118	16.3981	16.6715	17.9994	17.3025	17.933	2.32193	13.8572	15.3704	16.2571	14.049	18.5577	17.8338	16.3919	13.464	17.7336	2.32193
ATG9A	12.6551	2.32193	9.82972	2.32193	2.32193	2.32193	12.3415	2.32193	11.5555	2.32193	2.32193	2.32193	10.8057	12.4014	11.446	2.32193	12.5459	2.32193	2.32193	2.32193	2.32193	2.32193	2.32193	10.0634	2.32193	13.1405	2.32193	17.1175	11.6707	2.32193	2.32193	2.32193	2.32193	2.32193	10.9801	12.7586	2.32193	11.8918	10.0498	2.32193	2.32193	2.32193	2.32193	2.32193	12.3691	2.32193	11.9513	11.8258	2.32193
ATHL1	2.32193	2.32193	2.32193	2.32193	2.32193	2.32193	2.32193	12.1548	2.32193	2.32193	2.32193	2.32193	2.32193	2.32193	2.32193	2.32193	13.8975	2.32193	2.32193	2.32193	2.32193	2.32193	2.32193	2.32193	2.32193	2.32193	2.32193	2.32193	2.32193	2.32193	2.32193	2.32193	2.32193	11.7895	2.32193	2.32193	2.32193	2.32193	2.32193	2.32193	2.32193	2.32193	2.32193	2.32193	2.32193	2.32193	2.32193	2.32193	2.32193
ATIC	18.8119	19.7431	20.7571	18.9852	20.092	19.9463	19.7909	19.8459	19.6685	20.6199	19.8976	20.3467	19.9413	20.5766	20.4687	19.8318	20.5566	20.6648	20.5959	19.0526	18.8845	19.7967	19.4063	19.7741	18.0655	20.4164	19.7306	18.041	19.8611	18.8417	18.4759	20.2977	20.1125	20.6373	19.9367	21.1243	20.3287	21.7173	19.6791	20.2557	20.2651	20.7488	20.7879	19.6667	19.5194	20.1621	19.4641	19.1634	21.0073
ATL1	2.32193	2.32193	2.32193	2.32193	2.32193	2.32193	2.32193	2.32193	2.32193	2.32193	2.32193	2.32193	2.32193	2.32193	2.32193	2.32193	2.32193	2.32193	2.32193	2.32193	2.32193	2.32193	2.32193	2.32193	14.2637	2.32193	2.32193	2.32193	2.32193	2.32193	2.32193	2.32193	2.32193	2.32193	2.32193	2.32193	2.32193	2.32193	2.32193	2.32193	2.32193	2.32193	2.32193	2.32193	2.32193	2.32193	2.32193	2.32193	2.32193
ATL2	2.32193	12.0901	13.329	2.32193	11.8297	11.6165	11.5216	11.5265	2.32193	12.4226	11.2935	2.32193	10.1421	11.9106	14.0293	2.32193	2.32193	2.32193	15.6809	2.32193	13.4576	2.32193	2.32193	2.32193	2.32193	12.2378	2.32193	2.32193	11.2877	2.32193	2.32193	15.1196	2.32193	15.4094	13.9256	2.32193	2.32193	12.5411	13.2703	2.32193	2.32193	2.32193	14.4389	2.32193	2.32193	14.043	12.9819	13.6015	14.577
ATL3	18.5172	17.5543	17.1097	15.9412	13.5216	18.8173	16.9482	16.306	15.8322	18.0268	16.7832	17.0559	15.8894	14.4742	16.018	16.4499	14.5998	16.8001	16.0336	16.8537	15.5603	16.2893	14.5012	16.7033	17.2999	18.3841	15.9132	15.0588	16.1627	17.2502	17.1451	15.3667	16.0566	16.2166	16.9382	18.237	16.6333	16.2626	16.122	13.0014	16.9721	16.7161	14.6872	17.6447	17.4042	16.273	14.594	16.7775	16.5032
ATM	14.4862	2.32193	11.5459	2.32193	2.32193	12.7334	2.32193	12.2137	2.32193	2.32193	9.76487	11.8258	12.6257	11.7356	2.32193	2.32193	13.3106	10.7566	2.32193	2.32193	11.5018	11.9476	11.7607	10.5018	12.9458	11.0634	12.2674	2.32193	2.32193	2.32193	2.32193	2.32193	2.32193	9.78136	11.1098	2.32193	8.71425	11.7313	2.32193	2.32193	11.3498	2.32193	12.2674	12.5675	13.6662	11.2467	2.32193	13.0868	12.8669
ATMIN	2.32193	2.32193	2.32193	2.32193	2.32193	2.32193	2.32193	2.32193	2.32193	2.32193	2.32193	2.32193	2.32193	2.32193	2.32193	2.32193	2.32193	2.32193	2.32193	2.32193	2.32193	2.32193	2.32193	2.32193	2.32193	2.32193	2.32193	2.32193	2.32193	2.32193	2.32193	2.32193	2.32193	2.32193	2.32193	2.32193	2.32193	2.32193	15.3907	2.32193	2.32193	2.32193	2.32193	2.32193	2.32193	2.32193	2.32193	2.32193	2.32193
ATN1	2.32193	2.32193	2.32193	2.32193	2.32193	2.32193	2.32193	2.32193	12.964	2.32193	2.32193	2.32193	2.32193	2.32193	2.32193	2.32193	2.32193	2.32193	2.32193	2.32193	2.32193	2.32193	2.32193	2.32193	2.32193	2.32193	2.32193	2.32193	2.32193	2.32193	2.32193	2.32193	2.32193	2.32193	2.32193	2.32193	2.32193	2.32193	2.32193	2.32193	2.32193	2.32193	2.32193	2.32193	2.32193	2.32193	2.32193	2.32193	2.32193
ATOH1	2.32193	2.32193	2.32193	2.32193	2.32193	2.32193	2.32193	2.32193	2.32193	2.32193	2.32193	2.32193	2.32193	2.32193	2.32193	2.32193	2.32193	2.32193	2.32193	2.32193	2.32193	2.32193	2.32193	2.32193	2.32193	2.32193	2.32193	2.32193	2.32193	2.32193	2.32193	2.32193	2.32193	2.32193	2.32193	2.32193	2.32193	2.32193	2.32193	2.32193	2.32193	2.32193	2.32193	2.32193	2.32193	2.32193	2.32193	2.32193	2.32193
ATOX1	2.32193	2.32193	2.32193	2.32193	18.4322	2.32193	2.32193	15.4656	16.7778	2.32193	16.9457	2.32193	2.32193	2.32193	2.32193	2.32193	2.32193	2.32193	2.32193	2.32193	2.32193	2.32193	2.32193	2.32193	2.32193	2.32193	2.32193	2.32193	2.32193	2.32193	2.32193	2.32193	2.32193	2.32193	2.32193	2.32193	2.32193	2.32193	2.32193	2.32193	2.32193	2.32193	13.5302	2.32193	2.32193	2.32193	2.32193	2.32193	2.32193
ATP10B	2.32193	2.32193	2.32193	2.32193	2.32193	2.32193	2.32193	2.32193	2.32193	2.32193	2.32193	2.32193	2.32193	2.32193	13.7408	2.32193	2.32193	2.32193	2.32193	2.32193	2.32193	2.32193	2.32193	2.32193	2.32193	2.32193	2.32193	2.32193	2.32193	2.32193	2.32193	2.32193	2.32193	11.865	2.32193	2.32193	2.32193	2.32193	2.32193	2.32193	2.32193	2.32193	9.56986	2.32193	2.32193	2.32193	2.32193	2.32193	2.32193
ATP11A	2.32193	2.32193	2.32193	2.32193	2.32193	2.32193	2.32193	2.32193	2.32193	2.32193	2.32193	2.32193	2.32193	2.32193	2.32193	2.32193	2.32193	2.32193	2.32193	2.32193	2.32193	2.32193	2.32193	2.32193	2.32193	2.32193	2.32193	2.32193	2.32193	2.32193	2.32193	12.0768	2.32193	2.32193	2.32193	2.32193	11.1861	2.32193	2.32193	2.32193	2.32193	2.32193	2.32193	2.32193	2.32193	2.32193	2.32193	2.32193	2.32193
ATP11B	13.3387	11.2877	2.32193	2.32193	2.32193	2.32193	2.32193	2.32193	13.9658	2.32193	2.32193	2.32193	2.32193	2.32193	2.32193	10.944	2.32193	2.32193	2.32193	14.5477	2.32193	10.7895	10.42	2.32193	2.32193	2.32193	2.32193	2.32193	2.32193	2.32193	2.32193	2.32193	2.32193	2.32193	2.32193	2.32193	2.32193	2.32193	2.32193	2.32193	10.5887	2.32193	2.32193	12.1643	11.7185	2.32193	2.32193	2.32193	2.32193
ATP11C	2.32193	2.32193	2.32193	2.32193	2.32193	2.32193	2.32193	2.32193	2.32193	2.32193	2.32193	2.32193	2.32193	2.32193	2.32193	2.32193	2.32193	2.32193	2.32193	2.32193	2.32193	2.32193	2.32193	2.32193	2.32193	2.32193	2.32193	2.32193	2.32193	2.32193	2.32193	2.32193	2.32193	10.7056	10.0224	2.32193	2.32193	2.32193	2.32193	2.32193	2.32193	2.32193	2.32193	2.32193	2.32193	2.32193	2.32193	2.32193	2.32193
ATP12A	2.32193	2.32193	2.32193	2.32193	2.32193	2.32193	2.32193	2.32193	2.32193	2.32193	2.32193	2.32193	2.32193	2.32193	2.32193	2.32193	2.32193	2.32193	2.32193	2.32193	2.32193	2.32193	2.32193	2.32193	2.32193	2.32193	2.32193	2.32193	2.32193	2.32193	2.32193	2.32193	2.32193	2.32193	2.32193	2.32193	2.32193	2.32193	2.32193	2.32193	2.32193	2.32193	2.32193	2.32193	2.32193	2.32193	2.32193	2.32193	2.32193
ATP13A1	17.575	15.6368	17.5307	15.2258	17.2858	16.5265	16.741	15.4978	15.517	15.9701	15.857	14.2371	14.7865	17.298	17.3359	15.4589	15.9163	17.8871	16.0128	15.2019	14.0206	14.8302	17.3103	16.1311	15.2892	16.2378	14.183	2.32193	15.4259	16.329	13.7002	19.2516	16.7719	16.3535	17.1803	14.9531	16.0862	16.0211	13.4239	16.1053	16.8507	17.3098	16.238	17.1416	17.3962	15.185	15.4269	15.2874	16.8505
ATP13A2	2.32193	2.32193	2.32193	2.32193	2.32193	2.32193	2.32193	2.32193	2.32193	2.32193	2.32193	2.32193	2.32193	2.32193	2.32193	2.32193	2.32193	2.32193	2.32193	2.32193	2.32193	2.32193	2.32193	2.32193	2.32193	2.32193	2.32193	2.32193	2.32193	2.32193	2.32193	2.32193	2.32193	2.32193	2.32193	2.32193	2.32193	2.32193	2.32193	2.32193	2.32193	2.32193	2.32193	2.32193	2.32193	2.32193	2.32193	2.32193	2.32193
ATP13A3	2.32193	2.32193	2.32193	2.32193	2.32193	2.32193	2.32193	2.32193	2.32193	2.32193	2.32193	2.32193	2.32193	2.32193	2.32193	2.32193	2.32193	2.32193	2.32193	2.32193	2.32193	2.32193	2.32193	2.32193	2.32193	2.32193	2.32193	2.32193	2.32193	2.32193	2.32193	10.8057	2.32193	2.32193	2.32193	2.32193	2.32193	2.32193	2.32193	2.32193	2.32193	2.32193	2.32193	2.32193	2.32193	2.32193	2.32193	2.32193	2.32193
ATP1A1	19.7416	19.8444	20.6215	19.3932	19.9832	20.7575	19.627	19.38	20.1951	20.6332	20.3707	19.5265	18.8801	19.5643	19.4358	20.2045	20.4802	19.5842	19.592	19.3667	20.0771	19.7313	20.736	20.3011	18.1899	20.3662	19.3117	20.6059	18.501	19.2299	19.7866	21.7469	20.4202	19.1881	19.8246	19.9512	18.7632	19.6608	18.2421	20.531	20.5023	21.0459	21.8238	20.231	21.7744	19.7421	19.7955	18.627	20.8282
ATP1A2	2.32193	2.32193	2.32193	2.32193	2.32193	2.32193	2.32193	2.32193	2.32193	2.32193	2.32193	2.32193	2.32193	2.32193	2.32193	2.32193	2.32193	2.32193	2.32193	2.32193	2.32193	2.32193	2.32193	2.32193	18.8836	2.32193	2.32193	2.32193	2.32193	2.32193	2.32193	2.32193	2.32193	2.32193	2.32193	2.32193	2.32193	2.32193	2.32193	2.32193	2.32193	2.32193	2.32193	2.32193	2.32193	2.32193	2.32193	2.32193	2.32193
ATP1B1	18.911	20.3123	20.3766	18.7299	20.318	21.5646	19.9223	18.2838	19.6089	20.2337	20.9578	20.1178	18.61	17.7477	18.4595	18.9704	17.5976	20.542	17.8711	20.4877	19.6668	18.1788	18.6694	20.168	15.2924	20.8976	18.7249	19.3784	18.3444	19.1316	20.4576	21.0486	19.2116	20.476	18.9793	20.4528	19.2829	20.9472	17.7311	20.6877	18.4849	17.9022	18.2186	21.2858	20.6319	18.7751	18.9705	18.4671	20.8637
ATP1B2	2.32193	2.32193	2.32193	2.32193	2.32193	2.32193	2.32193	2.32193	2.32193	2.32193	2.32193	2.32193	2.32193	2.32193	2.32193	2.32193	2.32193	2.32193	2.32193	2.32193	2.32193	2.32193	2.32193	2.32193	17.7977	2.32193	2.32193	2.32193	2.32193	2.32193	2.32193	2.32193	2.32193	2.32193	2.32193	2.32193	2.32193	2.32193	2.32193	2.32193	2.32193	2.32193	2.32193	2.32193	2.32193	2.32193	2.32193	2.32193	2.32193
ATP1B3	17.2036	18.1653	17.0253	17.0845	18.4442	16.194	17.8852	17.5237	16.5254	19.9188	17.7211	16.3483	17.4574	16.9672	18.1893	13.3247	17.5019	16.8147	18.4186	17.6047	16.3682	16.0392	2.32193	17.6662	16.2443	15.7027	16.2053	2.32193	17.0341	17.6915	17.2959	17.4467	18.522	18.3433	18.4915	17.9589	17.327	17.1802	14.6371	15.3247	2.32193	18.0781	2.32193	17.7147	17.0988	17.2901	18.1973	16.0882	17.6677
ATP2A1	18.5537	17.0944	17.007	15.7558	16.0632	17.7018	16.9316	16.2747	2.32193	16.9167	2.32193	2.32193	16.6498	17.1869	2.32193	16.6843	16.2839	17.5971	17.6596	16.7453	15.8887	15.8628	17.1827	2.32193	2.32193	18.6507	15.3342	2.32193	17.8994	2.32193	2.32193	2.32193	2.32193	16.4381	2.32193	2.32193	2.32193	15.9743	16.5218	2.32193	17.1834	17.3507	18.1132	17.1473	17.3984	17.2116	2.32193	16.5185	16.989
ATP2A2	19.0161	18.2649	18.5611	17.7688	17.3111	18.3974	18.855	18.9376	18.5655	18.3231	18.0479	17.2642	17.9781	19.64	17.0794	18.723	17.917	18.6024	19.1209	17.4236	17.3709	17.6351	19.692	18.0875	16.9446	19.7073	16.7423	16.6665	18.8161	16.3951	17.5813	18.3206	18.432	17.4413	17.7124	18.3694	16.9506	18.136	18.3958	17.7987	19.3302	20.3461	20.2283	18.3977	19.073	18.8788	18.5784	18.2258	18.8031
ATP2A3	18.1033	17.9324	18.2064	15.6964	15.2095	17.4392	15.1457	14.4621	13.2586	2.32193	15.0469	2.32193	17.2303	15.4547	16.4834	16.745	16.3119	18.1544	17.2177	17.1641	15.5989	15.2688	16.7875	17.5871	2.32193	19.5955	16.8142	2.32193	2.32193	16.5608	17.9742	16.9988	2.32193	15.9279	14.6844	15.0918	14.6365	17.2071	16.4283	2.32193	17.0074	16.2025	17.7356	16.6863	18.0879	15.806	15.5222	17.0937	15.9882
ATP2B1	13.1453	2.32193	11.4147	2.32193	2.32193	2.32193	2.32193	2.32193	2.32193	2.32193	14.7529	2.32193	2.32193	15.3931	13.6981	2.32193	2.32193	2.32193	12.6528	2.32193	2.32193	9.38802	13.7398	2.32193	2.32193	2.32193	2.32193	2.32193	2.32193	2.32193	2.32193	17.7941	2.32193	2.32193	14.2819	2.32193	2.32193	2.32193	2.32193	12.1485	15.2935	14.7099	16.269	2.32193	15.253	14.2776	9.73132	2.32193	13.8813
ATP2B4	15.5423	2.32193	2.32193	2.32193	13.5435	2.32193	13.5495	2.32193	12.628	13.2527	2.32193	2.32193	2.32193	2.32193	2.32193	2.32193	12.4041	2.32193	2.32193	2.32193	14.1453	14.2415	12.4691	2.32193	16.9697	2.32193	2.32193	2.32193	2.32193	2.32193	2.32193	17.9536	2.32193	2.32193	2.32193	2.32193	9.29921	2.32193	2.32193	13.5142	14.8113	2.32193	15.8292	14.587	14.9366	2.32193	2.32193	15.2571	14.4298
ATP2C1	2.32193	2.32193	13.0617	2.32193	2.32193	14.5271	11.7855	11.3387	2.32193	2.32193	2.32193	2.32193	2.32193	12.0084	2.32193	2.32193	2.32193	11.697	2.32193	2.32193	2.32193	2.32193	2.32193	2.32193	2.32193	11.1984	2.32193	2.32193	2.32193	10.42	2.32193	11.5362	2.32193	2.32193	2.32193	2.32193	2.32193	13.312	2.32193	2.32193	2.32193	2.32193	14.5787	2.32193	2.32193	2.32193	2.32193	2.32193	11.7056
ATP2C2	2.32193	2.32193	2.32193	2.32193	2.32193	2.32193	2.32193	2.32193	2.32193	13.26	2.32193	2.32193	2.32193	2.32193	2.32193	2.32193	12.7524	2.32193	2.32193	2.32193	2.32193	2.32193	10.7649	2.32193	2.32193	2.32193	2.32193	2.32193	2.32193	2.32193	2.32193	2.32193	2.32193	2.32193	2.32193	2.32193	2.32193	2.32193	2.32193	2.32193	11.0967	2.32193	12.2877	2.32193	13.4576	2.32193	2.32193	2.32193	2.32193
ATP5A1	23.8381	23.0709	24.9649	22.8329	23.1666	24.4612	23.7905	22.4656	23.1202	23.4911	23.6563	22.5903	22.8569	24.6153	23.6083	24.0633	25.3491	23.1577	22.8354	22.441	23.8565	22.8712	24.1195	24.1099	23.006	23.7474	22.9664	26.0325	22.7397	22.0054	23.0063	24.9389	22.2979	23.2005	23.2118	23.2205	21.8671	22.389	23.8114	23.5681	25.2102	24.2887	25.4899	23.5908	25.4558	24.1925	23.0659	23.2568	25.1241
ATP5B	23.7663	25.0307	26.6147	24.3342	24.5454	25.9658	24.5366	23.9997	24.2876	25.0114	25.0768	24.252	24.6878	24.2286	24.0421	24.636	25.1711	24.845	23.8375	24.351	24.865	24.0639	25.269	25.3633	24.7667	24.831	23.9791	25.5409	24.0347	23.7189	24.2315	24.8695	23.4658	24.2909	23.9394	24.5713	23.1586	23.7011	24.3545	24.1558	25.6425	24.5382	24.4463	24.7992	25.931	24.861	23.9638	23.9235	25.7148
ATP5C1	20.5915	19.6141	22.0176	19.4747	20.2417	21.0788	19.6467	19.6904	21.1581	20.4506	21.4032	20.5863	20.3106	21.2045	21.6232	19.8473	22.6625	21.0314	21.4841	20.1162	21.0174	18.8057	20.69	20.8851	20.1267	20.629	19.4774	20.8142	20.3388	19.6489	20.1963	21.8681	20.0999	20.156	20.7521	19.75	18.8708	19.4573	21.052	20.7518	22.2993	21.3957	21.2118	20.7035	22.2134	21.0243	21.0522	20.7828	21.1388
ATP5D	18.2342	19.1369	21.2634	19.1189	18.3465	21.0468	19.8676	18.0091	19.2579	19.6649	19.8404	19.1561	18.912	21.5253	20.2195	19.1301	21.0695	20.1332	17.1456	18.7972	19.5204	18.4463	21.9815	19.3704	19.3508	18.7684	18.1217	21.5389	18.5029	17.34	19.1192	21.3622	17.9105	18.8163	19.1563	18.4796	14.6745	2.32193	21.3421	18.4722	22.7991	20.3917	21.7264	20.0952	23.0075	21.1954	19.8742	21.317	20.888
ATP5E	2.32193	17.906	20.4735	18.845	19.4202	20.1769	19.901	19.0185	2.32193	20.4642	19.976	19.6154	18.4163	19.0126	20.1817	2.32193	19.5866	19.6035	19.6995	19.278	19.742	18.7838	2.32193	19.9587	19.3953	19.7556	19.5518	18.3952	19.3423	18.0269	19.8428	19.5627	17.2149	14.4881	16.4313	2.32193	2.32193	2.32193	18.255	16.215	19.1132	16.6922	17.5528	16.0267	18.1216	18.1484	17.2434	2.32193	17.0107
ATP5F1	17.9536	18.8806	21.3891	18.7129	18.3929	20.2502	19.8673	17.5976	16.4926	19.7936	19.8201	19.1709	18.8388	19.3093	19.4308	21.0951	18.8221	19.9672	18.6876	18.2404	20.8163	20.2088	21.8737	20.6378	19.2482	19.882	20.1219	18.2105	19.3885	18.777	19.4329	18.7234	18.4185	19.3312	18.1946	18.9546	17.9864	19.1387	19.8831	16.6412	21.4404	18.9751	16.7014	19.428	21.5042	19.2855	18.5147	19.4298	19.6518
ATP5H	20.208	21.9334	23.1603	21.6813	21.7141	22.2164	21.9082	20.8516	20.7193	21.8481	21.7942	21.4317	21.9012	20.6316	21.4872	22.4821	21.5989	20.8167	21.481	22.1361	21.594	21.6123	19.4335	21.869	17.6155	18.5008	20.0343	21.158	17.658	17.1126	21.8298	21.7993	18.1951	20.4743	21.1324	21.6043	20.5056	17.742	19.222	19.7393	21.5982	21.3839	21.385	20.5232	23.0442	22.0445	20.032	21.1488	21.3792
ATP5I	21.4848	2.32193	21.6149	17.6719	16.0647	20.3979	20.3852	19.1049	21.1154	20.5057	20.4685	20.5426	19.9439	2.32193	19.7818	20.5046	17.594	20.8482	19.5928	2.32193	18.9269	19.6452	2.32193	20.8959	18.4366	19.8532	20.1965	2.32193	19.0041	20.0452	19.6101	24.4927	20.6139	18.5406	2.32193	20.1336	19.9287	20.3909	2.32193	24.4913	18.9172	18.3159	19.4657	19.3026	18.1817	19.3015	16.8852	15.8195	21.8651
ATP5J	20.0612	17.4908	20.3335	19.807	18.8275	20.5623	19.8672	19.1937	18.7489	18.9291	20.2151	18.1073	18.5495	2.32193	17.2892	18.3608	18.7018	19.2333	18.501	18.1786	17.9713	17.5826	16.923	20.8822	18.3716	19.7597	18.7632	21.736	18.4735	18.207	17.9192	20.2492	17.4866	21.0273	18.5957	22.1565	19.846	20.3202	2.32193	20.4999	18.3957	16.1188	18.3184	20.4416	16.4024	20.2943	19.2909	16.1117	22.1382
ATP5L	20.8256	21.1528	21.9999	20.2086	20.1928	22.195	21.2086	20.3712	20.7328	21.3031	20.6743	20.8082	20.1277	17.9498	2.32193	20.0169	20.9366	19.7591	21.3394	19.5394	19.4253	18.1754	17.7906	21.0038	21.0367	21.2307	19.3277	2.32193	20.9189	20.7414	21.2364	24.4695	23.0021	20.9697	19.6251	20.2399	20.0933	19.9941	16.4228	22.4424	19.3772	2.32193	14.5259	21.2151	21.0719	19.6964	21.4128	13.7628	23.3419
ATP5O	20.9182	20.742	22.9744	20.5781	21.4279	22.5701	21.0651	20.9092	20.4496	21.7793	21.4295	21.3832	20.4836	20.3412	20.5433	21.1284	20.9397	21.5542	21.0677	20.8066	20.947	20.6381	20.8996	22.4525	21.2434	21.8762	20.2419	20.5683	20.9582	20.1051	20.4818	22.3797	21.1053	21.2184	20.4724	21.1487	19.7862	20.8059	19.135	21.4049	20.5425	20.4062	20.4556	21.2696	19.6383	18.5334	21.2904	19.1999	23.0694
ATP5S	15.1317	15.0693	18.8289	2.32193	14.7936	17.2063	13.8803	14.0575	14.0851	15.5946	15.9476	14.8243	16.3745	14.8851	13.384	12.5289	15.3488	14.8218	14.4014	14.0084	12.7035	2.32193	2.32193	15.1776	15.2456	15.3742	2.32193	2.32193	2.32193	14.1627	14.6102	2.32193	15.5728	2.32193	15.6836	2.32193	2.32193	2.32193	2.32193	2.32193	2.32193	2.32193	15.3779	15.9974	15.0443	2.32193	16.3694	14.0067	2.32193
ATP6	2.32193	2.32193	18.0519	2.32193	2.32193	19.6555	18.3963	16.3819	16.7122	17.3318	18.1842	18.5531	2.32193	15.5003	16.0613	17.6625	2.32193	2.32193	2.32193	2.32193	17.5089	16.7193	16.7729	2.32193	2.32193	2.32193	16.5667	2.32193	2.32193	18.1394	15.7161	16.3655	18.2098	2.32193	2.32193	18.9658	2.32193	18.8639	2.32193	18.6466	2.32193	2.32193	15.2648	2.32193	2.32193	14.9366	2.32193	2.32193	19.3844
ATP6AP1	16.0137	14.287	2.32193	12.7207	15.0023	13.292	16.3632	13.8277	17.7831	15.7999	12.0668	2.32193	2.32193	14.2213	15.0621	14.6004	2.32193	15.1615	13.8784	2.32193	2.32193	10.5018	12.4014	13.6439	2.32193	2.32193	2.32193	2.32193	2.32193	2.32193	14.2615	2.32193	17.3605	15.7435	2.32193	17.3825	16.2747	17.4037	14.5946	15.26	2.32193	14.2848	14.4272	17.3055	12.9181	11.6348	14.8591	2.32193	2.32193
ATP6AP1L	2.32193	2.32193	2.32193	2.32193	2.32193	2.32193	2.32193	2.32193	2.32193	2.32193	2.32193	2.32193	2.32193	2.32193	2.32193	2.32193	2.32193	2.32193	2.32193	2.32193	2.32193	2.32193	2.32193	2.32193	2.32193	2.32193	2.32193	2.32193	2.32193	2.32193	2.32193	2.32193	2.32193	2.32193	2.32193	2.32193	2.32193	2.32193	2.32193	2.32193	2.32193	2.32193	2.32193	2.32193	2.32193	2.32193	2.32193	2.32193	2.32193
ATP6AP2	2.32193	2.32193	2.32193	11.4252	17.5296	2.32193	14.7716	11.3554	18.9067	13.6495	2.32193	13.4981	11.5411	16.8833	14.8975	2.32193	2.32193	2.32193	14.3588	2.32193	2.32193	13.6528	14.5302	2.32193	2.32193	15.0193	2.32193	2.32193	2.32193	2.32193	2.32193	2.32193	16.1776	15.8484	17.2834	16.2309	16.0745	16.7633	15.2808	2.32193	15.1045	15.043	15.1584	14.2703	2.32193	2.32193	2.32193	2.32193	2.32193
ATP6V0A1	14.9408	15.5699	12.06	14.0379	16.2801	14.4389	19.7589	16.1526	15.2666	17.7921	16.0619	13.0014	2.32193	13.4906	11.4147	13.5411	15.7456	15.0672	15.4311	15.0353	13.1082	14.392	2.32193	15.6734	2.32193	16.6111	9.64386	10.9658	15.7628	12.7013	2.32193	15.2034	17.1219	16.4032	16.1879	17.7765	17.6546	17.3265	12.6325	15.1572	2.32193	14.4755	14.9926	15.3588	12.4305	13.9078	16.0806	14.6096	15.6191
ATP6V0A2	2.32193	2.32193	2.32193	2.32193	2.32193	2.32193	2.32193	2.32193	2.32193	2.32193	2.32193	2.32193	2.32193	2.32193	2.32193	2.32193	2.32193	2.32193	2.32193	2.32193	2.32193	2.32193	2.32193	2.32193	2.32193	10.1421	2.32193	2.32193	2.32193	2.32193	2.32193	2.32193	2.32193	2.32193	2.32193	2.32193	2.32193	2.32193	2.32193	13.4893	2.32193	12.5314	2.32193	2.32193	2.32193	2.32193	11.1421	2.32193	2.32193
ATP6V0C	2.32193	2.32193	2.32193	2.32193	2.32193	2.32193	13.2512	2.32193	13.2615	13.8994	2.32193	2.32193	2.32193	2.32193	2.32193	2.32193	2.32193	16.8617	2.32193	2.32193	2.32193	2.32193	2.32193	2.32193	2.32193	2.32193	2.32193	2.32193	2.32193	2.32193	2.32193	2.32193	2.32193	2.32193	2.32193	14.2863	13.5579	2.32193	2.32193	17.0063	2.32193	2.32193	2.32193	2.32193	2.32193	2.32193	2.32193	2.32193	2.32193
ATP6V0D1	17.5483	2.32193	14.8494	12.7185	2.32193	2.32193	17.9571	16.8857	2.32193	18.455	18.284	17.7329	2.32193	2.32193	2.32193	18.1964	2.32193	18.8314	2.32193	17.687	18.8337	18.3858	2.32193	18.3216	17.4431	18.1202	17.3803	19.4693	2.32193	16.5767	2.32193	17.0176	17.6913	18.2329	2.32193	17.5922	18.2414	18.0159	11.8218	18.2917	14.6439	14.7398	12.5507	14.4525	2.32193	14.1938	13.4014	14.6712	2.32193
ATP6V1A	17.8501	19.6179	19.2962	19.7873	20.1787	19.0865	19.5745	19.5051	17.851	20.3074	19.6109	19.5822	18.0444	17.54	17.7902	18.2761	17.6301	18.9791	19.0411	18.8989	16.8396	17.73	17.1935	19.8955	18.7699	19.1106	18.4694	17.9564	19.4747	19.1014	18.6652	18.6752	18.2478	18.8768	18.8258	18.3253	17.3792	17.1463	17.2194	18.1831	18.0037	19.024	18.2031	19.5872	18.9489	18.5701	18.9136	18.6131	18.7677
ATP6V1B2	18.2849	19.4712	18.4683	18.9047	18.7576	18.9116	18.8063	19.6546	19.2285	19.2767	19.1238	19.1453	17.6961	18.0186	17.4069	18.3144	18.8419	18.5366	18.7265	18.7303	17.1174	17.0609	16.5017	19.6324	18.4411	19.2077	17.2648	18.6644	17.9115	18.7701	18.6344	18.8252	17.601	19.4562	17.1008	19.127	19.2176	20.0714	16.2154	18.804	17.72	18.1243	17.2857	19.5531	17.8274	18.302	19.2656	17.8377	19.2042
ATP6V1C1	20.6228	13.9819	14.6154	14.0215	15.1857	13.3894	13.5495	13.2659	16.6288	15.4881	2.32193	15.1228	14.2978	16.8551	14.0111	13.7875	16.2226	13.8484	17.4002	17.6028	12.1611	14.8371	17.8416	14.3464	14.1204	13.1564	14.2205	13.5142	16.3481	14.4925	13.7249	15.3833	16.1594	16.1473	17.6952	19.646	16.4934	15.2023	16.3119	17.4408	16.4224	15.4567	15.3792	2.32193	15.4997	14.6651	16.517	2.32193	17.2846
ATP6V1D	17.2956	16.411	16.7787	15.9817	17.2879	14.2467	16.5972	17.0301	14.865	16.5283	14.3498	16.1747	16.3258	13.2061	16.1694	16.8905	14.2906	16.7611	15.9857	15.0992	17.8998	17.3851	14.6899	18.022	16.4168	18.238	15.5558	13.6817	16.4205	16.9015	16.5837	17.3438	16.337	16.2348	15.2779	16.0165	2.32193	16.0121	15.2118	2.32193	16.7965	13.0967	16.1776	16.0291	18.8997	17.1705	17.7258	15.8963	15.3163
ATP6V1E1	17.7184	19.7028	19.2418	18.1674	18.7273	18.8475	19.6346	18.0439	19.4169	19.4668	18.7274	18.0116	17.7267	18.8736	18.319	17.2333	19.5628	18.792	18.3753	18.2309	16.4201	17.7095	16.9192	19.6186	18.8463	19.3856	17.9354	18.3185	19.3569	18.2638	18.2271	18.2558	18.5908	18.6547	18.4461	18.4737	18.5446	17.0506	17.3999	18.3175	17.4786	18.9712	17.9273	19.3228	19.6361	18.81	19.7884	18.9782	19.2226
ATP6V1F	16.5911	16.4752	16.8925	15.1393	14.9824	18.0878	18.3947	16.8625	17.8028	17.535	16.1269	16.9533	16.4898	16.8209	18.3601	16.3796	17.6846	19.518	16.5091	16.7879	2.32193	17.0299	2.32193	18.9213	16.2881	18.2896	16.574	18.1402	16.539	14.669	16.3872	18.5841	2.32193	2.32193	2.32193	16.1109	17.4526	18.7602	16.1439	17.2541	13.0413	16.7441	17.6305	21.2548	2.32193	17.6704	17.4373	2.32193	21.4503
ATP6V1G1	17.6643	18.6613	19.2394	18.4147	15.3103	15.9139	18.9576	19.6337	17.4305	18.4772	15.2805	18.8915	2.32193	16.0647	16.8814	18.1874	14.993	2.32193	15.2095	17.0816	17.7002	17.2687	16.3576	2.32193	18.568	16.0248	2.32193	18.9092	15.62	19.5893	18.7089	16.1339	15.3131	18.4838	13.9003	2.32193	2.32193	2.32193	15.6503	2.32193	16.028	16.0541	15.8435	19.8789	16.7354	16.0547	20.6268	17.5569	2.32193
ATP6V1H	18.3527	14.0198	15.2329	15.7994	17.2413	16.2352	16.7807	16.5883	15.3605	15.5302	16.1921	15.2852	16.7183	15.9703	15.2194	16.8549	2.32193	16.9149	14.3113	15.1615	14.0215	14.8799	16.1817	15.7443	15.3846	16.8863	14.2899	14.8751	13.4473	15.1517	15.1381	15.2471	15.2344	16.2981	15.3738	15.2046	14.4962	15.1397	15.4631	15.3867	14.6899	16.5947	15.5176	14.2243	14.4893	16.6434	16.3897	15.7062	14.787
ATP7A	2.32193	2.32193	2.32193	2.32193	2.32193	2.32193	2.32193	2.32193	2.32193	2.32193	2.32193	2.32193	2.32193	2.32193	2.32193	2.32193	2.32193	2.32193	2.32193	2.32193	2.32193	2.32193	2.32193	2.32193	2.32193	2.32193	2.32193	2.32193	2.32193	2.32193	2.32193	11.1861	2.32193	2.32193	2.32193	2.32193	2.32193	2.32193	2.32193	2.32193	13.8416	2.32193	2.32193	2.32193	2.32193	2.32193	2.32193	2.32193	2.32193
ATP7B	2.32193	2.32193	2.32193	2.32193	2.32193	2.32193	2.32193	2.32193	2.32193	2.32193	2.32193	2.32193	2.32193	2.32193	2.32193	2.32193	2.32193	2.32193	2.32193	2.32193	2.32193	2.32193	2.32193	2.32193	2.32193	2.32193	2.32193	2.32193	2.32193	2.32193	2.32193	2.32193	2.32193	10.388	2.32193	2.32193	2.32193	2.32193	2.32193	2.32193	2.32193	2.32193	2.32193	2.32193	2.32193	2.32193	2.32193	2.32193	2.32193
ATP8	2.32193	2.32193	2.32193	2.32193	2.32193	2.32193	2.32193	2.32193	2.32193	2.32193	2.32193	2.32193	2.32193	2.32193	2.32193	2.32193	2.32193	2.32193	2.32193	2.32193	2.32193	2.32193	2.32193	2.32193	2.32193	2.32193	2.32193	2.32193	2.32193	2.32193	2.32193	2.32193	2.32193	2.32193	2.32193	2.32193	2.32193	2.32193	2.32193	2.32193	2.32193	2.32193	2.32193	2.32193	2.32193	2.32193	2.32193	2.32193	2.32193
ATP8A1	11.2877	2.32193	13.2935	2.32193	2.32193	13.8148	2.32193	2.32193	2.32193	2.32193	2.32193	2.32193	2.32193	2.32193	2.32193	2.32193	2.32193	2.32193	13.6416	2.32193	2.32193	2.32193	2.32193	2.32193	14.4027	11.3826	10.6165	2.32193	2.32193	2.32193	2.32193	12.4767	2.32193	2.32193	9.98014	2.32193	2.32193	2.32193	2.32193	2.32193	2.32193	2.32193	2.32193	2.32193	2.32193	2.32193	2.32193	2.32193	13.7773
ATP8B1	13.0549	2.32193	15.4906	14.3731	2.32193	18.2851	2.32193	2.32193	11.9979	14.0818	15.5265	2.32193	2.32193	14.7721	12.0735	14.1946	17.2756	15.2482	2.32193	2.32193	2.32193	2.32193	13.3457	14.5136	2.32193	15.3149	13.7555	14.4647	2.32193	13.973	15.5681	18.2089	2.32193	2.32193	2.32193	2.32193	2.32193	2.32193	2.32193	2.32193	15.6191	12.1768	18.2975	15.263	17.6324	15.0897	2.32193	2.32193	15.2084
ATP8B3	2.32193	2.32193	2.32193	2.32193	2.32193	2.32193	2.32193	2.32193	2.32193	2.32193	2.32193	2.32193	2.32193	2.32193	2.32193	2.32193	2.32193	2.32193	2.32193	2.32193	2.32193	2.32193	2.32193	2.32193	2.32193	2.32193	2.32193	2.32193	2.32193	2.32193	2.32193	2.32193	2.32193	2.32193	2.32193	2.32193	2.32193	2.32193	2.32193	2.32193	2.32193	2.32193	2.32193	2.32193	2.32193	2.32193	2.32193	2.32193	2.32193
ATP8B4	2.32193	2.32193	2.32193	2.32193	2.32193	2.32193	2.32193	2.32193	2.32193	2.32193	2.32193	2.32193	2.32193	2.32193	2.32193	2.32193	2.32193	2.32193	2.32193	2.32193	2.32193	2.32193	2.32193	2.32193	2.32193	2.32193	2.32193	2.32193	2.32193	2.32193	2.32193	2.32193	2.32193	2.32193	2.32193	2.32193	2.32193	2.32193	2.32193	2.32193	2.32193	2.32193	2.32193	2.32193	2.32193	2.32193	2.32193	2.32193	2.32193
ATP9A	14.3226	15.338	14.6899	15.0067	14.5722	14.6461	13.2892	14.5277	2.32193	15.2895	15.267	15.2356	13.4919	13.0868	13.0768	13.3134	14.8994	14.1349	13.7121	14.0456	12.4919	11.3332	12.865	2.32193	11.8376	13.3457	12.0532	14.0617	2.32193	12.6861	13.0172	12.3387	14.2183	15.5621	14.1163	14.7403	12.5142	13.5507	2.32193	2.32193	13.4653	2.32193	15.0379	16.3028	14.7062	2.32193	2.32193	2.32193	15.0984
ATP9B	2.32193	2.32193	2.32193	2.32193	2.32193	2.32193	2.32193	2.32193	2.32193	2.32193	2.32193	2.32193	2.32193	2.32193	2.32193	2.32193	2.32193	2.32193	2.32193	2.32193	2.32193	2.32193	2.32193	2.32193	2.32193	2.32193	2.32193	2.32193	2.32193	2.32193	2.32193	2.32193	2.32193	2.32193	2.32193	2.32193	2.32193	2.32193	2.32193	2.32193	2.32193	2.32193	15.2053	2.32193	2.32193	2.32193	2.32193	2.32193	2.32193
ATPAF1	2.32193	2.32193	17.5605	16.3946	18.2555	17.9706	16.2181	2.32193	2.32193	18.8133	18.1945	17.7223	2.32193	2.32193	11.8455	2.32193	15.329	17.5214	13.0901	2.32193	13.9631	15.6712	2.32193	18.1036	13.2732	15.3608	12.5911	12.6883	15.2859	13.4331	2.32193	2.32193	18.0583	2.32193	2.32193	18.334	17.046	14.4748	14.3205	17.7766	2.32193	15.694	2.32193	18.14	2.32193	2.32193	17.9898	2.32193	17.5875
ATPAF2	15.8472	2.32193	16.0851	13.7002	2.32193	16.4565	13.9784	14.9426	2.32193	2.32193	16.7171	2.32193	16.1025	2.32193	2.32193	2.32193	16.3325	14.4409	2.32193	2.32193	14.9775	2.32193	16.4812	15.6325	13.3894	16.1459	15.0959	13.7721	16.6183	13.6573	2.32193	16.354	2.32193	14.9485	2.32193	15.5179	13.2688	12.7855	15.6651	2.32193	16.7647	14.8509	16.4129	2.32193	16.0853	15.5056	15.2575	2.32193	15.5009
ATPIF1	2.32193	2.32193	2.32193	2.32193	2.32193	2.32193	2.32193	2.32193	2.32193	2.32193	2.32193	2.32193	2.32193	2.32193	2.32193	2.32193	2.32193	2.32193	2.32193	2.32193	2.32193	14.6981	2.32193	2.32193	2.32193	2.32193	2.32193	2.32193	2.32193	2.32193	2.32193	2.32193	16.154	2.32193	2.32193	13.4868	2.32193	2.32193	2.32193	2.32193	2.32193	2.32193	2.32193	2.32193	2.32193	19.7875	2.32193	2.32193	2.32193
ATR	2.32193	2.32193	2.32193	2.32193	2.32193	2.32193	2.32193	2.32193	2.32193	2.32193	2.32193	2.32193	2.32193	2.32193	2.32193	2.32193	2.32193	2.32193	2.32193	2.32193	2.32193	2.32193	2.32193	2.32193	2.32193	2.32193	2.32193	2.32193	2.32193	2.32193	2.32193	2.32193	2.32193	2.32193	2.32193	2.32193	2.32193	2.32193	2.32193	2.32193	2.32193	2.32193	10.2761	2.32193	2.32193	2.32193	2.32193	2.32193	2.32193
ATRIP	2.32193	2.32193	2.32193	2.32193	2.32193	2.32193	2.32193	2.32193	2.32193	14.018	2.32193	2.32193	2.32193	2.32193	2.32193	2.32193	2.32193	2.32193	12.7013	2.32193	2.32193	2.32193	2.32193	2.32193	2.32193	2.32193	2.32193	14.3779	2.32193	2.32193	2.32193	2.32193	15.5849	2.32193	15.16	2.32193	2.32193	2.32193	2.32193	2.32193	2.32193	2.32193	2.32193	2.32193	2.32193	2.32193	2.32193	2.32193	2.32193
ATRN	2.32193	2.32193	2.32193	2.32193	2.32193	2.32193	12.8337	2.32193	2.32193	2.32193	2.32193	2.32193	2.32193	2.32193	2.32193	2.32193	2.32193	2.32193	2.32193	2.32193	2.32193	2.32193	2.32193	2.32193	2.32193	2.32193	2.32193	2.32193	2.32193	2.32193	2.32193	2.32193	2.32193	2.32193	10.6528	10.5018	2.32193	2.32193	2.32193	2.32193	2.32193	2.32193	2.32193	2.32193	2.32193	2.32193	2.32193	2.32193	2.32193
ATRX	2.32193	2.32193	11.7649	2.32193	10.8842	2.32193	2.32193	2.32193	2.32193	11.2992	9.81378	11.0224	9.69697	11.2288	11.9622	7.22882	2.32193	9.99435	2.32193	2.32193	2.32193	2.32193	2.32193	2.32193	11.9513	2.32193	2.32193	2.32193	2.32193	2.32193	2.32193	12.6795	2.32193	2.32193	2.32193	13.906	8.87652	13.4265	2.32193	2.32193	2.32193	11.1228	14.8918	2.32193	9.71425	2.32193	2.32193	2.32193	2.32193
ATXN1	2.32193	2.32193	2.32193	2.32193	2.32193	2.32193	2.32193	2.32193	2.32193	2.32193	2.32193	2.32193	2.32193	2.32193	2.32193	2.32193	2.32193	2.32193	2.32193	2.32193	2.32193	2.32193	2.32193	2.32193	2.32193	2.32193	2.32193	2.32193	2.32193	2.32193	2.32193	2.32193	2.32193	2.32193	2.32193	2.32193	2.32193	2.32193	2.32193	2.32193	2.32193	2.32193	2.32193	2.32193	2.32193	2.32193	2.32193	2.32193	2.32193
ATXN10	14.9116	13.4956	15.0901	15.0306	15.4815	16.3519	15.9146	14.7951	15.9357	15.3342	15.2881	15.1702	2.32193	15.5522	2.32193	14.5111	15.2677	14.8732	2.32193	12.42	12.6211	14.1532	15.8334	16.6194	16.008	16.523	14.5435	14.9167	13.0172	14.5951	2.32193	18.5885	16.4042	14.7586	16.3873	16.223	16.4843	16.9052	14.4486	16.1002	15.2027	16.9433	13.7089	15.5006	2.32193	16.8732	15.7885	2.32193	17.5237
ATXN2	2.32193	2.32193	2.32193	2.32193	11.2348	2.32193	11.8918	10.7814	2.32193	2.32193	13.5179	2.32193	2.32193	2.32193	2.32193	2.32193	16.9963	2.32193	2.32193	2.32193	2.32193	2.32193	2.32193	11.5118	2.32193	13.2198	2.32193	13.5615	11.3987	2.32193	2.32193	13.446	2.32193	2.32193	2.32193	14.5	12.2497	13.5864	2.32193	12.7711	2.32193	2.32193	2.32193	2.32193	2.32193	2.32193	2.32193	2.32193	14.8017
ATXN2L	14.535	13.2467	12.865	16.3366	16.8256	13.8784	15.9647	14.5828	15.0626	16.0308	14.641	17.0338	15.7316	15.9151	15.1588	14.5834	15.756	15.1188	17.1981	16.7672	16.7814	16.8669	14.6926	16.1651	14.0067	15.4922	14.4919	16.7495	15.5329	13.1228	16.8708	16.3088	16.0454	15.6486	14.1389	15.9899	16.3186	17.7263	13.9504	14.8889	2.32193	14.4467	13.7089	2.32193	14.1309	13.8927	2.32193	2.32193	14.6607
ATXN3	2.32193	2.32193	2.32193	2.32193	2.32193	15.0876	14.2666	13.3512	14.5259	13.5663	13.654	2.32193	12.9784	2.32193	2.32193	2.32193	15.7046	2.32193	2.32193	2.32193	2.32193	2.32193	2.32193	2.32193	2.32193	2.32193	2.32193	2.32193	2.32193	2.32193	2.32193	15.6847	14.1838	12.4717	2.32193	2.32193	2.32193	2.32193	2.32193	2.32193	2.32193	2.32193	2.32193	2.32193	2.32193	2.32193	2.32193	2.32193	16.2904
ATXN7L3B	2.32193	2.32193	2.32193	2.32193	2.32193	2.32193	2.32193	2.32193	2.32193	2.32193	2.32193	2.32193	2.32193	2.32193	2.32193	2.32193	2.32193	2.32193	2.32193	2.32193	2.32193	2.32193	2.32193	2.32193	2.32193	2.32193	2.32193	2.32193	2.32193	2.32193	2.32193	2.32193	2.32193	2.32193	2.32193	2.32193	2.32193	2.32193	2.32193	2.32193	2.32193	2.32193	2.32193	2.32193	2.32193	2.32193	2.32193	2.32193	2.32193
AUH	16.0751	2.32193	2.32193	2.32193	2.32193	14.9815	15.3342	2.32193	17.5609	2.32193	2.32193	16.8238	2.32193	2.32193	2.32193	2.32193	2.32193	2.32193	2.32193	2.32193	15.1405	13.9622	16.4435	15.9376	18.2043	2.32193	13.1357	17.7541	2.32193	2.32193	2.32193	16.4777	2.32193	2.32193	2.32193	15.0751	2.32193	2.32193	2.32193	2.32193	2.32193	2.32193	2.32193	2.32193	2.32193	2.32193	2.32193	2.32193	18.6546
AUP1	15.1373	14.4774	12.6883	13.5068	15.0541	14.3134	15.2999	14.1776	14.4409	15.158	13.0049	2.32193	11.0498	2.32193	2.32193	2.32193	2.32193	2.32193	15.9928	13.6085	2.32193	2.32193	2.32193	14.0566	14.4061	17.1511	2.32193	2.32193	10.8842	2.32193	2.32193	14.3163	17.0529	16.0988	16.0799	17.2973	14.1698	17.1447	11.2586	17.7734	11.3987	2.32193	15.8784	16.3189	13.183	2.32193	13.5817	2.32193	18.1219
AURKA	2.32193	2.32193	2.32193	2.32193	2.32193	2.32193	2.32193	2.32193	2.32193	2.32193	2.32193	2.32193	2.32193	13.8027	13.5969	2.32193	2.32193	12.5338	13.888	2.32193	2.32193	12.0701	2.32193	2.32193	2.32193	2.32193	2.32193	2.32193	2.32193	2.32193	2.32193	2.32193	2.32193	14.8572	2.32193	2.32193	2.32193	13.5519	2.32193	2.32193	2.32193	2.32193	2.32193	2.32193	2.32193	2.32193	2.32193	2.32193	2.32193
AURKB	2.32193	2.32193	2.32193	2.32193	18.204	2.32193	2.32193	2.32193	2.32193	19.8845	2.32193	2.32193	2.32193	2.32193	2.32193	2.32193	2.32193	2.32193	17.5317	2.32193	2.32193	2.32193	2.32193	2.32193	2.32193	2.32193	2.32193	2.32193	17.5455	2.32193	2.32193	2.32193	2.32193	2.32193	14.1643	12.7164	12.3853	13.2423	2.32193	2.32193	2.32193	2.32193	2.32193	2.32193	2.32193	2.32193	2.32193	2.32193	2.32193
AVEN	2.32193	2.32193	2.32193	2.32193	2.32193	2.32193	2.32193	2.32193	2.32193	2.32193	14.1147	2.32193	2.32193	2.32193	2.32193	2.32193	2.32193	2.32193	2.32193	2.32193	2.32193	2.32193	2.32193	2.32193	2.32193	12.7398	2.32193	2.32193	2.32193	2.32193	2.32193	2.32193	2.32193	14.4717	2.32193	14.1776	2.32193	2.32193	2.32193	2.32193	13.3691	2.32193	2.32193	14.3981	2.32193	2.32193	13.8208	2.32193	2.32193
AVIL	2.32193	2.32193	2.32193	2.32193	2.32193	2.32193	2.32193	2.32193	2.32193	2.32193	2.32193	2.32193	2.32193	2.32193	2.32193	2.32193	2.32193	2.32193	2.32193	2.32193	2.32193	2.32193	2.32193	2.32193	2.32193	2.32193	2.32193	2.32193	2.32193	2.32193	2.32193	2.32193	2.32193	2.32193	2.32193	2.32193	2.32193	2.32193	2.32193	2.32193	2.32193	2.32193	2.32193	2.32193	2.32193	2.32193	2.32193	2.32193	2.32193
AVL9	13.1501	14.5124	14.9325	12.664	17.2315	15.5034	14.037	13.0413	16.2648	17.1755	15.4389	15.256	2.32193	15.5253	14.4981	12.0701	17.5003	14.8975	13.9097	14.577	12.7482	13.0934	14.7921	13.2183	2.32193	16.4499	13.42	2.32193	2.32193	12.6004	2.32193	14.2841	15.9497	14.1938	2.32193	18.4114	18.1974	14.9008	2.32193	2.32193	2.32193	2.32193	11.3332	18.4803	15.5567	2.32193	12.6729	11.8611	17.0165
AWAT1	2.32193	2.32193	2.32193	2.32193	2.32193	2.32193	2.32193	2.32193	2.32193	2.32193	2.32193	2.32193	2.32193	2.32193	2.32193	2.32193	2.32193	2.32193	2.32193	2.32193	2.32193	2.32193	2.32193	2.32193	2.32193	2.32193	2.32193	2.32193	2.32193	2.32193	2.32193	2.32193	2.32193	2.32193	2.32193	2.32193	2.32193	2.32193	2.32193	2.32193	2.32193	2.32193	2.32193	2.32193	2.32193	2.32193	2.32193	2.32193	2.32193
AXIN2	2.32193	2.32193	2.32193	2.32193	2.32193	2.32193	2.32193	2.32193	2.32193	2.32193	2.32193	2.32193	2.32193	2.32193	2.32193	2.32193	2.32193	2.32193	2.32193	2.32193	2.32193	2.32193	2.32193	2.32193	2.32193	2.32193	2.32193	2.32193	2.32193	2.32193	2.32193	2.32193	2.32193	2.32193	2.32193	2.32193	2.32193	2.32193	2.32193	2.32193	2.32193	2.32193	2.32193	2.32193	2.32193	2.32193	2.32193	2.32193	2.32193
AXL	2.32193	2.32193	2.32193	2.32193	2.32193	2.32193	2.32193	2.32193	2.32193	2.32193	2.32193	2.32193	2.32193	2.32193	2.32193	2.32193	2.32193	2.32193	2.32193	2.32193	2.32193	2.32193	2.32193	2.32193	14.5025	2.32193	2.32193	2.32193	2.32193	2.32193	2.32193	2.32193	2.32193	2.32193	2.32193	2.32193	2.32193	2.32193	2.32193	2.32193	2.32193	2.32193	2.32193	2.32193	2.32193	2.32193	2.32193	2.32193	2.32193
AZGP1	17.3187	15.0537	15.7903	15.3765	13.9041	15.3314	16.5802	14.2107	14.4422	15.275	16.8349	14.8193	15.0541	16.5462	16.0198	13.1674	14.7424	15.9644	12.9961	14.2978	14.7941	15.8027	15.4761	15.6455	16.6164	14.6194	15.2902	16.056	14.0934	13.865	17.5175	2.32193	14.3269	16.7175	17.5054	13.4589	14.4486	15.4396	15.4101	14.0693	17.8444	17.4516	15.9027	16.5916	17.5755	16.2313	16.9653	17.0673	16.3509
AZI1	2.32193	2.32193	2.32193	2.32193	2.32193	2.32193	2.32193	2.32193	2.32193	2.32193	2.32193	2.32193	2.32193	2.32193	2.32193	2.32193	2.32193	2.32193	2.32193	2.32193	2.32193	2.32193	2.32193	2.32193	2.32193	2.32193	2.32193	2.32193	2.32193	2.32193	2.32193	2.32193	2.32193	2.32193	2.32193	2.32193	2.32193	2.32193	2.32193	2.32193	2.32193	2.32193	2.32193	2.32193	2.32193	2.32193	2.32193	2.32193	2.32193
AZU1	16.8774	20.7606	17.5198	18.7747	23.3802	14.4134	21.5873	20.2794	19.6825	20.8273	18.5159	17.6916	18.4725	19.6468	18.7423	20.6038	15.3714	21.0552	22.504	20.8524	18.6209	17.9663	16.7408	18.6964	2.32193	18.0271	16.5755	13.2453	20.6924	17.8998	18.5784	13.8611	16.8697	21.3539	18.4144	18.9215	20.7962	18.5741	19.7343	17.4361	19.3583	15.0971	13.3786	20.1758	14.1635	17.4643	16.7267	15.2419	17.7877
B2M	19.452	20.2139	19.931	20.2405	21.2433	21.1668	20.1903	21.6239	20.4808	21.1431	20.3877	20.3339	20.7654	19.9648	19.8911	20.9606	21.5393	21.6084	21.053	21.4802	20.7029	20.5156	17.7097	20.1883	21.393	21.6647	2.32193	20.9448	21.2458	20.3212	21.4937	20.1025	19.0131	17.0012	17.9542	16.7563	16.9974	14.6839	20.0403	19.0766	18.9443	20.08	17.9477	19.3062	20.0235	20.5366	20.2974	18.6786	18.5864
B3GALT5	16.2205	2.32193	2.32193	2.32193	2.32193	2.32193	2.32193	2.32193	2.32193	15.8361	2.32193	2.32193	2.32193	2.32193	2.32193	2.32193	2.32193	2.32193	2.32193	2.32193	2.32193	14.2356	2.32193	2.32193	2.32193	12.9458	2.32193	2.32193	2.32193	2.32193	16.068	2.32193	2.32193	2.32193	2.32193	2.32193	2.32193	2.32193	2.32193	2.32193	2.32193	2.32193	2.32193	2.32193	2.32193	2.32193	2.32193	2.32193	2.32193
B3GALT6	2.32193	22.6149	21.0523	2.32193	2.32193	2.32193	2.32193	2.32193	16.4951	2.32193	2.32193	2.32193	20.9635	2.32193	2.32193	2.32193	2.32193	2.32193	2.32193	2.32193	2.32193	2.32193	2.32193	22.3377	23.4029	21.3074	2.32193	2.32193	20.8236	2.32193	2.32193	2.32193	2.32193	21.893	21.2233	10.2288	2.32193	2.32193	2.32193	2.32193	2.32193	2.32193	2.32193	2.32193	2.32193	2.32193	22.4993	2.32193	2.32193
B3GALTL	2.32193	2.32193	2.32193	2.32193	2.32193	2.32193	2.32193	2.32193	2.32193	2.32193	2.32193	2.32193	2.32193	2.32193	2.32193	2.32193	2.32193	2.32193	2.32193	2.32193	2.32193	2.32193	2.32193	2.32193	2.32193	2.32193	2.32193	2.32193	2.32193	2.32193	2.32193	2.32193	2.32193	2.32193	2.32193	2.32193	2.32193	2.32193	2.32193	2.32193	2.32193	2.32193	2.32193	2.32193	2.32193	2.32193	2.32193	2.32193	2.32193
B3GAT3	2.32193	2.32193	2.32193	14.5549	14.3867	2.32193	12.4147	13.571	2.32193	14.6427	14.6171	13.9116	2.32193	2.32193	2.32193	2.32193	2.32193	2.32193	2.32193	2.32193	2.32193	2.32193	2.32193	2.32193	2.32193	2.32193	2.32193	2.32193	2.32193	2.32193	2.32193	2.32193	12.2198	14.4298	15.1536	2.32193	13.7121	2.32193	14.1277	2.32193	2.32193	2.32193	2.32193	2.32193	13.3471	2.32193	2.32193	13.3974	2.32193
B3GNT1	2.32193	2.32193	2.32193	2.32193	2.32193	2.32193	2.32193	2.32193	2.32193	2.32193	2.32193	2.32193	2.32193	2.32193	2.32193	2.32193	2.32193	2.32193	2.32193	2.32193	2.32193	2.32193	2.32193	2.32193	2.32193	2.32193	2.32193	2.32193	2.32193	2.32193	2.32193	14.5992	2.32193	2.32193	2.32193	2.32193	2.32193	14.9362	2.32193	2.32193	2.32193	2.32193	2.32193	2.32193	2.32193	2.32193	2.32193	2.32193	2.32193
B3GNT2	2.32193	2.32193	2.32193	2.32193	2.32193	2.32193	2.32193	2.32193	2.32193	2.32193	2.32193	2.32193	2.32193	2.32193	2.32193	2.32193	2.32193	2.32193	2.32193	2.32193	2.32193	2.32193	2.32193	2.32193	2.32193	2.32193	2.32193	2.32193	2.32193	2.32193	2.32193	2.32193	2.32193	2.32193	2.32193	2.32193	2.32193	2.32193	2.32193	2.32193	2.32193	2.32193	2.32193	2.32193	2.32193	2.32193	2.32193	2.32193	2.32193
B3GNT3	14.7706	12.5531	16.2023	13.4793	2.32193	15.4418	12.3853	2.32193	14.1737	2.32193	14.7398	2.32193	13.4473	2.32193	14.0634	2.32193	2.32193	15.8657	2.32193	2.32193	2.32193	13.9106	2.32193	2.32193	2.32193	16.7408	12.2819	12.2167	12.5483	12.3049	14.5087	2.32193	12.4041	15.1698	14.7941	18.71	13.7024	15.5018	2.32193	2.32193	2.32193	11.944	2.32193	2.32193	2.32193	2.32193	2.32193	2.32193	2.32193
B3GNT4	2.32193	2.32193	2.32193	2.32193	2.32193	2.32193	2.32193	2.32193	2.32193	2.32193	2.32193	2.32193	2.32193	2.32193	2.32193	2.32193	2.32193	2.32193	2.32193	2.32193	2.32193	2.32193	2.32193	2.32193	2.32193	2.32193	2.32193	2.32193	2.32193	2.32193	2.32193	2.32193	2.32193	2.32193	2.32193	2.32193	2.32193	2.32193	2.32193	2.32193	2.32193	2.32193	2.32193	2.32193	2.32193	2.32193	2.32193	2.32193	2.32193
B3GNT6	13.4331	13.906	18.0068	2.32193	2.32193	18.8009	2.32193	2.32193	19.2982	2.32193	2.32193	2.32193	2.32193	2.32193	2.32193	2.32193	2.32193	17.2151	2.32193	2.32193	2.32193	2.32193	18.4344	2.32193	2.32193	18.8706	2.32193	15.9476	2.32193	13.6762	15.6872	13.2303	2.32193	2.32193	2.32193	19.0021	2.32193	2.32193	2.32193	2.32193	2.32193	2.32193	2.32193	18.4207	2.32193	2.32193	2.32193	2.32193	2.32193
B3GNT7	2.32193	2.32193	2.32193	2.32193	2.32193	2.32193	2.32193	2.32193	14.5561	2.32193	2.32193	2.32193	2.32193	2.32193	13.0172	2.32193	2.32193	13.8523	2.32193	2.32193	2.32193	12.4014	2.32193	2.32193	2.32193	2.32193	2.32193	2.32193	2.32193	2.32193	12.1	2.32193	2.32193	2.32193	2.32193	2.32193	2.32193	2.32193	2.32193	2.32193	2.32193	2.32193	2.32193	2.32193	2.32193	2.32193	2.32193	2.32193	2.32193
B3GNT8	2.32193	2.32193	2.32193	2.32193	2.32193	2.32193	2.32193	2.32193	2.32193	2.32193	2.32193	2.32193	2.32193	2.32193	2.32193	2.32193	2.32193	2.32193	2.32193	2.32193	2.32193	2.32193	2.32193	2.32193	2.32193	2.32193	2.32193	2.32193	2.32193	2.32193	2.32193	2.32193	2.32193	2.32193	2.32193	2.32193	2.32193	2.32193	2.32193	2.32193	2.32193	2.32193	2.32193	2.32193	2.32193	2.32193	2.32193	2.32193	2.32193
B3GNT9	2.32193	2.32193	2.32193	2.32193	2.32193	2.32193	2.32193	2.32193	2.32193	2.32193	2.32193	2.32193	2.32193	2.32193	2.32193	2.32193	2.32193	2.32193	2.32193	2.32193	2.32193	2.32193	2.32193	2.32193	2.32193	2.32193	2.32193	2.32193	2.32193	2.32193	2.32193	2.32193	2.32193	2.32193	2.32193	2.32193	2.32193	2.32193	2.32193	2.32193	2.32193	2.32193	2.32193	2.32193	2.32193	2.32193	2.32193	2.32193	2.32193
B4GALNT2	2.32193	2.32193	2.32193	2.32193	2.32193	2.32193	2.32193	2.32193	2.32193	2.32193	2.32193	2.32193	2.32193	2.32193	2.32193	2.32193	2.32193	2.32193	2.32193	2.32193	2.32193	2.32193	2.32193	2.32193	2.32193	2.32193	2.32193	2.32193	2.32193	2.32193	2.32193	2.32193	2.32193	2.32193	2.32193	2.32193	2.32193	2.32193	2.32193	2.32193	2.32193	2.32193	2.32193	2.32193	2.32193	2.32193	2.32193	2.32193	2.32193
B4GALNT3	12.2198	2.32193	2.32193	2.32193	2.32193	2.32193	2.32193	2.32193	2.32193	2.32193	2.32193	2.32193	2.32193	2.32193	2.32193	2.32193	10.1674	2.32193	2.32193	2.32193	2.32193	2.32193	11.5118	2.32193	13.8248	13.1016	2.32193	2.32193	2.32193	2.32193	2.32193	2.32193	2.32193	2.32193	2.32193	2.32193	2.32193	2.32193	2.32193	2.32193	2.32193	2.32193	10.9801	2.32193	2.32193	2.32193	2.32193	2.32193	2.32193
B4GALT1	17.5515	15.4246	15.4376	14.2205	16.2251	15.9504	14.5018	15.4767	15.6249	17.4108	16.043	15.1094	14.2761	2.32193	13.0481	12.9311	2.32193	14.8083	11.388	15.0306	2.32193	2.32193	2.32193	2.32193	2.32193	16.6176	13.6211	2.32193	14.1992	15.3789	15.2611	2.32193	17.1572	16.7403	16.8893	17.5459	16.6684	17.1075	16.2369	2.32193	2.32193	15.24	14.532	17.16	15.9615	15.216	2.32193	14.478	15.0336
B4GALT4	2.32193	2.32193	2.32193	2.32193	2.32193	2.32193	2.32193	2.32193	2.32193	2.32193	2.32193	2.32193	2.32193	2.32193	2.32193	2.32193	2.32193	2.32193	2.32193	2.32193	2.32193	2.32193	2.32193	2.32193	2.32193	2.32193	2.32193	2.32193	2.32193	2.32193	2.32193	2.32193	13.6651	2.32193	2.32193	2.32193	2.32193	2.32193	2.32193	2.32193	2.32193	2.32193	18.5336	2.32193	18.1997	2.32193	2.32193	2.32193	2.32193
B4GALT5	2.32193	2.32193	2.32193	2.32193	2.32193	2.32193	2.32193	2.32193	2.32193	2.32193	2.32193	2.32193	2.32193	2.32193	2.32193	2.32193	2.32193	2.32193	2.32193	2.32193	2.32193	2.32193	2.32193	2.32193	2.32193	2.32193	2.32193	2.32193	2.32193	2.32193	2.32193	2.32193	2.32193	14.0345	2.32193	2.32193	2.32193	2.32193	2.32193	2.32193	2.32193	2.32193	2.32193	2.32193	2.32193	2.32193	2.32193	2.32193	2.32193
B4GALT7	13.0241	2.32193	2.32193	2.32193	2.32193	13.4767	12.2819	10.6795	11.4818	10.7228	13.5555	12.7099	2.32193	2.32193	2.32193	11.1737	2.32193	12.3636	2.32193	2.32193	2.32193	10.5981	2.32193	12.2586	2.32193	13.0885	2.32193	2.32193	2.32193	12.2497	2.32193	2.32193	12.5289	2.32193	2.32193	13.3359	13.4512	13.3581	2.32193	2.32193	2.32193	2.32193	2.32193	2.32193	2.32193	2.32193	2.32193	2.32193	2.32193
BABAM1	2.32193	2.32193	13.3205	2.32193	2.32193	12.888	12.6817	2.32193	2.32193	2.32193	11.2107	2.32193	2.32193	14.2527	14.6376	2.32193	17.7747	2.32193	11.9513	14.3254	15.4226	12.3498	13.6806	2.32193	2.32193	12.7461	2.32193	15.7534	2.32193	2.32193	2.32193	17.9198	2.32193	13.9311	15.7716	13.1066	13.5639	13.1908	11.0701	14.1822	10.42	14.9399	14.9135	13.7164	13.2137	15.846	2.32193	2.32193	14.8994
BACE2	2.32193	18.881	18.8134	2.32193	2.32193	2.32193	2.32193	2.32193	2.32193	2.32193	2.32193	2.32193	2.32193	18.1583	18.5962	19.4198	17.9523	2.32193	2.32193	2.32193	2.32193	2.32193	2.32193	2.32193	2.32193	2.32193	15.3944	2.32193	2.32193	2.32193	2.32193	2.32193	2.32193	2.32193	2.32193	2.32193	2.32193	2.32193	2.32193	2.32193	2.32193	2.32193	17.8889	2.32193	18.4414	2.32193	18.5723	2.32193	2.32193
BACH1	2.32193	2.32193	2.32193	2.32193	2.32193	2.32193	2.32193	2.32193	2.32193	2.32193	2.32193	2.32193	2.32193	2.32193	2.32193	2.32193	2.32193	2.32193	2.32193	2.32193	2.32193	2.32193	2.32193	2.32193	2.32193	2.32193	2.32193	2.32193	2.32193	2.32193	2.32193	2.32193	2.32193	2.32193	2.32193	2.32193	2.32193	2.32193	2.32193	2.32193	2.32193	2.32193	11.0293	2.32193	2.32193	2.32193	2.32193	2.32193	2.32193
BAD	2.32193	2.32193	2.32193	2.32193	2.32193	2.32193	2.32193	2.32193	2.32193	2.32193	2.32193	2.32193	2.32193	2.32193	2.32193	2.32193	2.32193	2.32193	2.32193	2.32193	2.32193	2.32193	2.32193	2.32193	2.32193	2.32193	2.32193	2.32193	2.32193	2.32193	2.32193	2.32193	2.32193	2.32193	2.32193	2.32193	14.8596	2.32193	2.32193	2.32193	2.32193	2.32193	2.32193	2.32193	2.32193	2.32193	2.32193	2.32193	2.32193
BAG1	13.1453	2.32193	2.32193	2.32193	2.32193	16.2114	12.8975	2.32193	2.32193	2.32193	13.8813	2.32193	2.32193	13.7046	2.32193	2.32193	13.7824	2.32193	13.384	2.32193	2.32193	2.32193	16.9286	13.8455	2.32193	15.4127	2.32193	15.1694	2.32193	13.0032	2.32193	2.32193	2.32193	2.32193	2.32193	14.3581	13.6573	2.32193	13.9739	15.0036	14.4755	2.32193	14.4774	2.32193	13.5758	2.32193	2.32193	2.32193	15.7744
BAG2	2.32193	15.827	14.6601	16.752	15.6811	16.3445	17.5875	15.9908	2.32193	15.6478	16.2202	18.4752	15.4745	15.9332	14.6556	2.32193	2.32193	2.32193	19.0338	15.9846	2.32193	14.949	2.32193	19.1018	13.5817	16.6243	15.6021	16.0222	18.2999	16.2467	15.6091	15.354	18.1535	2.32193	15.9034	17.9929	17.6396	16.8895	16.8699	17.3473	2.32193	15.6847	17.9762	18.1406	2.32193	17.1969	15.5253	2.32193	16.9245
BAG3	2.32193	2.32193	2.32193	14.3981	11.3106	2.32193	15.8956	2.32193	15.4034	12.5627	15.8942	14.2956	13.3622	2.32193	2.32193	2.32193	2.32193	13.5006	15.6921	2.32193	2.32193	16.2065	2.32193	14.3846	19.8228	17.3921	2.32193	15.6629	2.32193	2.32193	2.32193	15.0486	2.32193	2.32193	2.32193	2.32193	13.0868	13.6004	2.32193	14.3311	11.7398	2.32193	11.1098	14.2205	2.32193	12.5507	2.32193	2.32193	14.6211
BAG4	2.32193	2.32193	2.32193	2.32193	2.32193	2.32193	2.32193	2.32193	2.32193	2.32193	2.32193	2.32193	2.32193	2.32193	2.32193	2.32193	2.32193	2.32193	2.32193	2.32193	2.32193	2.32193	2.32193	12.6211	2.32193	2.32193	2.32193	2.32193	2.32193	2.32193	2.32193	2.32193	2.32193	2.32193	2.32193	2.32193	2.32193	2.32193	2.32193	2.32193	2.32193	2.32193	2.32193	2.32193	12.5981	2.32193	2.32193	2.32193	2.32193
BAG5	2.32193	13.5828	15.7051	15.4209	14.7233	15.0336	12.6817	15.0379	11.7313	15.2475	14.5764	14.1713	14.3353	14.9242	14.6523	11.9031	15.1517	14.4114	13.5957	12.5411	13.6337	13.1658	14.457	15.1756	2.32193	15.7209	2.32193	2.32193	2.32193	2.32193	14.8875	12.8218	12.0293	15.3177	15.0137	14.6154	14.0642	2.32193	16.4241	2.32193	15.4897	15.3591	15.9274	13.9649	15.2928	14.6517	14.897	13.6427	15.2608
BAG6	15.7408	17.7711	16.6974	16.0579	17.1981	17.9389	16.7994	17.2575	18.1241	18.4558	17.916	16.627	17.126	16.912	16.9272	14.6861	17.7549	16.8905	17.8712	16.3721	14.5728	15.1389	17.2815	17.5888	16.8086	18.1401	16.5569	18.4159	16.2567	17.4381	15.4477	16.2143	18.3842	17.6609	17.3385	18.1317	19.5461	19.5626	15.9924	17.6085	17.0629	17.6509	17.2258	16.9883	17.6566	16.913	16.7658	16.4958	16.3801
BAI2	2.32193	2.32193	2.32193	2.32193	2.32193	2.32193	2.32193	2.32193	2.32193	2.32193	2.32193	2.32193	2.32193	2.32193	2.32193	2.32193	2.32193	2.32193	2.32193	2.32193	2.32193	2.32193	2.32193	2.32193	2.32193	2.32193	2.32193	2.32193	2.32193	2.32193	2.32193	2.32193	2.32193	2.32193	2.32193	2.32193	2.32193	2.32193	2.32193	2.32193	2.32193	2.32193	2.32193	2.32193	2.32193	2.32193	2.32193	2.32193	2.32193
BAI3	2.32193	2.32193	2.32193	2.32193	2.32193	2.32193	2.32193	2.32193	2.32193	2.32193	2.32193	2.32193	2.32193	2.32193	2.32193	2.32193	2.32193	2.32193	2.32193	2.32193	2.32193	2.32193	2.32193	2.32193	13.0668	2.32193	2.32193	2.32193	2.32193	2.32193	2.32193	2.32193	2.32193	2.32193	2.32193	2.32193	2.32193	2.32193	2.32193	2.32193	2.32193	2.32193	2.32193	2.32193	2.32193	2.32193	2.32193	2.32193	2.32193
BAIAP2	2.32193	2.32193	2.32193	12.3359	17.5895	11.4305	12.8376	13.5314	2.32193	2.32193	13.0934	13.9348	15.7796	15.4363	2.32193	2.32193	2.32193	12.1196	15.2626	13.1752	2.32193	2.32193	15.2171	12.697	13.2107	12.9163	12.7731	12.6817	13.9431	11.6257	2.32193	2.32193	14.4868	15.9142	13.4818	14.7956	14.8654	14.0154	13.5899	12.158	11.4919	15.1119	11.8258	11.8455	13.1969	2.32193	14.3085	14.584	12.3581
BAIAP2L1	14.7946	2.32193	15.4134	2.32193	13.0566	13.2107	10.9218	2.32193	15.0336	15.8484	14.1389	15.8394	11.5362	13.4666	13.3622	2.32193	12.9366	15.5241	2.32193	2.32193	2.32193	16.3085	14.2	2.32193	2.32193	14.3163	11.2107	10.6073	2.32193	11.2288	2.32193	16.8955	13.9476	13.4041	13.6165	16.2886	2.32193	9.79766	12.9144	15.025	12.4818	2.32193	14.263	12.42	14.1212	13.1643	2.32193	2.32193	12.5338
BAIAP2L2	2.32193	2.32193	2.32193	2.32193	2.32193	2.32193	2.32193	2.32193	2.32193	12.8238	2.32193	2.32193	2.32193	2.32193	2.32193	2.32193	2.32193	2.32193	2.32193	2.32193	2.32193	2.32193	2.32193	2.32193	2.32193	2.32193	2.32193	14.5911	2.32193	2.32193	2.32193	2.32193	2.32193	2.32193	2.32193	2.32193	2.32193	2.32193	2.32193	2.32193	10.2992	2.32193	2.32193	2.32193	12.2467	2.32193	2.32193	2.32193	2.32193
BAIAP3	2.32193	2.32193	2.32193	2.32193	2.32193	2.32193	2.32193	2.32193	2.32193	2.32193	2.32193	2.32193	2.32193	2.32193	2.32193	2.32193	2.32193	2.32193	2.32193	2.32193	2.32193	2.32193	2.32193	2.32193	2.32193	2.32193	2.32193	2.32193	2.32193	2.32193	2.32193	2.32193	2.32193	2.32193	2.32193	2.32193	2.32193	2.32193	2.32193	2.32193	2.32193	2.32193	2.32193	2.32193	2.32193	2.32193	2.32193	2.32193	2.32193
BAK1	2.32193	2.32193	16.9094	2.32193	2.32193	2.32193	13.7762	2.32193	2.32193	2.32193	2.32193	16.8505	2.32193	14.7966	14.2122	2.32193	2.32193	2.32193	2.32193	14.4519	14.0119	2.32193	2.32193	15.9463	2.32193	2.32193	14.9389	17.1825	15.3237	2.32193	15.0018	2.32193	15.2183	14.7029	2.32193	14.4435	14.7067	15.9766	2.32193	2.32193	16.7116	2.32193	12.0802	14.4034	2.32193	2.32193	15.9581	2.32193	2.32193
BANF1	18.9286	19.8228	20.9394	20.2829	21.4794	21.1037	19.4192	19.5255	20.4397	20.5527	20.5327	19.7967	19.4407	21.1196	18.2029	16.74	23.0072	20.3861	20.4919	20.5569	18.6061	18.8447	18.0195	20.132	20.0719	19.4148	18.6977	21.2414	18.733	19.4135	18.637	2.32193	19.323	20.6356	20.8567	19.6821	20.4431	20.2622	20.8351	16.8724	23.0959	22.1178	21.7083	20.7099	23.6303	21.8029	23.1287	21.4584	21.0868
BANP	2.32193	2.32193	2.32193	2.32193	2.32193	2.32193	2.32193	2.32193	2.32193	2.32193	2.32193	2.32193	2.32193	2.32193	2.32193	2.32193	2.32193	2.32193	2.32193	2.32193	2.32193	2.32193	2.32193	2.32193	2.32193	2.32193	2.32193	2.32193	2.32193	2.32193	2.32193	2.32193	2.32193	2.32193	2.32193	2.32193	2.32193	2.32193	2.32193	2.32193	2.32193	2.32193	2.32193	2.32193	2.32193	2.32193	2.32193	2.32193	2.32193
BAP1	2.32193	2.32193	2.32193	2.32193	2.32193	2.32193	2.32193	2.32193	2.32193	2.32193	2.32193	2.32193	2.32193	2.32193	2.32193	2.32193	2.32193	2.32193	2.32193	2.32193	2.32193	2.32193	2.32193	2.32193	2.32193	2.32193	2.32193	2.32193	2.32193	2.32193	2.32193	2.32193	2.32193	2.32193	2.32193	2.32193	2.32193	2.32193	2.32193	2.32193	2.32193	2.32193	2.32193	2.32193	2.32193	2.32193	2.32193	2.32193	2.32193
BARHL2	2.32193	2.32193	2.32193	2.32193	2.32193	2.32193	2.32193	2.32193	2.32193	2.32193	2.32193	2.32193	2.32193	2.32193	2.32193	2.32193	2.32193	2.32193	2.32193	2.32193	2.32193	2.32193	2.32193	14.1349	2.32193	2.32193	2.32193	2.32193	2.32193	2.32193	2.32193	2.32193	2.32193	2.32193	2.32193	2.32193	2.32193	2.32193	2.32193	2.32193	2.32193	2.32193	2.32193	2.32193	2.32193	2.32193	2.32193	2.32193	2.32193
BASP1	16.3862	2.32193	2.32193	14.1572	2.32193	2.32193	16.1117	14.8366	14.2205	2.32193	14.42	2.32193	15.9118	12.4615	14.6359	17.1706	2.32193	2.32193	17.5329	16.9182	17.4942	16.6995	2.32193	2.32193	13.8406	2.32193	2.32193	13.7513	2.32193	14.154	13.4944	13.5068	2.32193	2.32193	2.32193	2.32193	2.32193	2.32193	10.6707	16.901	13.0967	2.32193	2.32193	14.8027	12.4512	13.3608	2.32193	15.2881	14.7429
BAX	17.573	18.4865	19.5988	18.4486	19.7637	19.9401	19.3021	18.3756	17.925	18.4382	19.6921	19.2285	18.9086	20.009	19.5242	19.791	18.7695	20.2766	19.5388	19.0222	19.6022	17.64	20.3773	19.8836	20.2121	20.4012	19.1591	21.0361	17.3095	18.014	18.3848	21.4066	20.4118	19.1695	20.0981	19.2855	18.4457	19.6112	17.7299	19.248	20.3555	18.3326	19.231	19.536	19.6549	18.8807	19.9788	19.8403	20.0407
BAZ1A	2.32193	2.32193	2.32193	2.32193	2.32193	20.1488	2.32193	10.2527	2.32193	19.8086	2.32193	2.32193	18.2414	2.32193	2.32193	2.32193	18.1086	2.32193	2.32193	2.32193	2.32193	18.635	2.32193	2.32193	2.32193	2.32193	17.8133	19.3144	2.32193	2.32193	2.32193	19.402	2.32193	2.32193	2.32193	9.07682	2.32193	2.32193	2.32193	2.32193	17.2581	2.32193	2.32193	16.1499	17.4612	2.32193	2.32193	2.32193	2.32193
BAZ1B	2.32193	14.8927	10.2288	11.1984	15.0872	14.847	13.1643	14.9801	13.4331	14.1397	14.6217	14.0701	15.1931	16.2668	14.6877	2.32193	11.2935	14.718	15.8748	14.3233	2.32193	12.4843	12.1196	14.0934	14.219	15.5817	8.53138	2.32193	13.5852	10.7977	9.12928	14.6707	15.0802	15.2344	14.6348	14.2877	13.1938	14.6348	14.1969	13.2805	12.5265	14.4107	15.2427	14.0743	14.3629	2.32193	11.7228	13.571	12.0967
BAZ2A	2.32193	2.32193	2.32193	2.32193	2.32193	2.32193	2.32193	2.32193	2.32193	2.32193	2.32193	2.32193	2.32193	12.3021	2.32193	2.32193	2.32193	2.32193	11.1421	2.32193	2.32193	2.32193	2.32193	2.32193	2.32193	2.32193	2.32193	2.32193	2.32193	2.32193	2.32193	2.32193	2.32193	2.32193	2.32193	2.32193	2.32193	2.32193	2.32193	2.32193	2.32193	2.32193	14.3725	2.32193	2.32193	2.32193	2.32193	2.32193	2.32193
BBS1	2.32193	2.32193	2.32193	2.32193	2.32193	2.32193	2.32193	2.32193	2.32193	2.32193	2.32193	2.32193	2.32193	2.32193	2.32193	2.32193	2.32193	2.32193	2.32193	2.32193	2.32193	2.32193	2.32193	2.32193	13.0785	2.32193	2.32193	2.32193	2.32193	13.6073	2.32193	2.32193	2.32193	2.32193	2.32193	2.32193	2.32193	2.32193	2.32193	2.32193	2.32193	2.32193	2.32193	2.32193	2.32193	2.32193	2.32193	2.32193	2.32193
BBS2	2.32193	2.32193	2.32193	2.32193	2.32193	2.32193	2.32193	2.32193	2.32193	2.32193	2.32193	2.32193	2.32193	2.32193	2.32193	2.32193	2.32193	2.32193	2.32193	2.32193	2.32193	2.32193	2.32193	2.32193	11.1737	2.32193	2.32193	2.32193	2.32193	2.32193	2.32193	2.32193	2.32193	2.32193	2.32193	2.32193	2.32193	2.32193	2.32193	2.32193	2.32193	2.32193	2.32193	2.32193	2.32193	2.32193	2.32193	2.32193	2.32193
BBS7	2.32193	14.3498	2.32193	2.32193	2.32193	2.32193	2.32193	2.32193	2.32193	2.32193	2.32193	2.32193	13.3261	2.32193	2.32193	2.32193	13.0258	2.32193	2.32193	2.32193	2.32193	14.1784	2.32193	2.32193	13.4041	2.32193	2.32193	2.32193	2.32193	2.32193	2.32193	14.7361	13.4956	2.32193	2.32193	2.32193	2.32193	2.32193	2.32193	2.32193	2.32193	2.32193	2.32193	2.32193	2.32193	2.32193	2.32193	2.32193	2.32193
BCAM	15.6368	2.32193	12.8037	15.8435	14.2296	2.32193	14.2046	15.3039	2.32193	15.109	15.0375	14.8601	11.9908	14.0023	2.32193	2.32193	15.6817	2.32193	15.4512	14.9819	10.0362	14.6673	2.32193	14.4101	19.4418	2.32193	16.7966	16.5639	13.9721	14.6573	16.1799	15.6211	2.32193	12.8937	14.954	13.0172	2.32193	17.3353	10.8218	17.3178	13.158	14.4755	11.7607	15.8667	12.3934	15.0396	14.7731	14.2848	15.107
BCAP29	2.32193	2.32193	2.32193	2.32193	2.32193	2.32193	2.32193	2.32193	2.32193	2.32193	2.32193	2.32193	2.32193	2.32193	2.32193	2.32193	2.32193	2.32193	2.32193	2.32193	2.32193	2.32193	2.32193	2.32193	16.9343	12.7895	2.32193	2.32193	2.32193	2.32193	2.32193	2.32193	2.32193	2.32193	2.32193	2.32193	2.32193	2.32193	2.32193	2.32193	2.32193	2.32193	2.32193	2.32193	2.32193	2.32193	2.32193	2.32193	2.32193
BCAP31	13.1453	18.0059	19.009	19.4736	19.7526	19.1132	20.2309	19.2772	19.0249	21.9665	20.8248	19.3758	18.1414	17.9532	19.6952	22.3578	17.8403	19.4786	19.6421	17.7522	18.3829	19.9184	23.9947	18.6239	19.418	20.2871	16.232	19.0929	19.1201	18.4548	20.2484	19.5488	21.2823	16.0267	15.614	16.7373	17.6962	16.9139	12.7773	18.3989	17.1578	19.0001	18.027	16.687	18.2897	16.7699	17.8688	17.2277	17.6707
BCAR1	2.32193	2.32193	2.32193	2.32193	2.32193	2.32193	2.32193	2.32193	2.32193	14.5834	2.32193	2.32193	2.32193	2.32193	2.32193	2.32193	2.32193	2.32193	2.32193	2.32193	2.32193	2.32193	2.32193	2.32193	2.32193	2.32193	2.32193	2.32193	2.32193	2.32193	2.32193	11.3106	2.32193	2.32193	2.32193	13.711	12.7669	15.1409	2.32193	2.32193	2.32193	14.3656	2.32193	2.32193	2.32193	2.32193	2.32193	2.32193	2.32193
BCAR3	2.32193	2.32193	2.32193	2.32193	2.32193	2.32193	2.32193	2.32193	2.32193	2.32193	2.32193	2.32193	2.32193	2.32193	2.32193	2.32193	2.32193	2.32193	2.32193	2.32193	2.32193	2.32193	2.32193	2.32193	2.32193	2.32193	2.32193	2.32193	2.32193	2.32193	2.32193	2.32193	2.32193	2.32193	2.32193	2.32193	2.32193	2.32193	2.32193	2.32193	2.32193	2.32193	2.32193	2.32193	2.32193	2.32193	2.32193	2.32193	2.32193
BCAS1	16.7983	12.7419	14.5567	13.5423	2.32193	17.931	12.0154	2.32193	2.32193	2.32193	12.6027	10.2644	12.9421	2.32193	2.32193	10.8918	2.32193	13.3021	2.32193	13.1501	2.32193	13.7865	2.32193	2.32193	2.32193	13.4805	12.2288	15.993	2.32193	11.944	13.8347	16.6516	2.32193	2.32193	13.7398	12.6551	2.32193	12.5957	2.32193	2.32193	13.9283	2.32193	14.846	16.4669	19.3881	2.32193	2.32193	2.32193	16.2808
BCAS2	18.8303	16.8549	17.273	16.5426	17.9603	17.2316	16.9558	17.6554	17.3203	17.509	17.1828	18.338	17.5606	2.32193	16.2456	15.4733	16.3493	17.7223	2.32193	17.6501	14.1269	15.2419	2.32193	17.7396	15.4278	17.725	17.0464	18.9372	16.9879	15.1984	15.049	16.2354	18.1642	17.8317	15.4324	18.1443	18.5425	18.5986	18.2019	18.5015	18.6793	17.8704	16.6541	16.9368	2.32193	17.527	15.7257	16.5843	18.0225
BCAS3	2.32193	2.32193	2.32193	2.32193	2.32193	2.32193	10.9873	2.32193	12.8553	2.32193	2.32193	2.32193	2.32193	2.32193	2.32193	2.32193	2.32193	2.32193	2.32193	2.32193	2.32193	2.32193	2.32193	2.32193	2.32193	2.32193	2.32193	2.32193	2.32193	2.32193	2.32193	13.4318	2.32193	2.32193	2.32193	2.32193	2.32193	2.32193	2.32193	11.7773	2.32193	2.32193	2.32193	2.32193	2.32193	2.32193	2.32193	2.32193	2.32193
BCAT1	2.32193	2.32193	2.32193	2.32193	2.32193	2.32193	13.6027	13.5289	2.32193	2.32193	2.32193	2.32193	2.32193	2.32193	2.32193	2.32193	2.32193	2.32193	15.9606	2.32193	2.32193	2.32193	2.32193	2.32193	18.6084	2.32193	2.32193	2.32193	14.435	2.32193	2.32193	2.32193	2.32193	13.8047	14.1341	12.888	14.49	2.32193	13.9003	13.4435	2.32193	12.6618	2.32193	2.32193	2.32193	15.8361	2.32193	14.8908	2.32193
BCAT2	16.643	17.5388	18.6723	2.32193	18.0651	18.2795	16.2644	17.3198	17.8996	17.2818	18.9707	17.7306	14.6114	2.32193	18.0736	16.2868	16.7168	18.2385	17.1616	16.8526	15.8698	14.7116	2.32193	17.8528	2.32193	15.3557	16.793	15.7503	14.464	16.1031	17.077	15.6932	17.2412	17.674	16.5743	17.9952	15.2508	17.4045	16.4597	14.9855	15.6365	17.3109	14.6756	16.5001	17.3834	17.9996	17.5874	16.5525	19.3119
BCCIP	15.7471	2.32193	16.043	17.2724	17.4775	16.0588	16.551	15.6203	17.4103	16.7673	15.9739	16.5059	16.4454	17.0889	15.9868	12.9996	16.658	15.6707	17.7133	14.118	15.8381	15.893	16.1449	18.2904	2.32193	16.2632	13.3318	16.7002	16.651	15.0971	2.32193	16.0471	16.8241	18.3317	16.8494	18.1892	18.3012	18.3125	16.1851	16.8485	2.32193	17.4084	16.1998	15.7623	2.32193	16.447	17.0908	17.2299	17.7785
BCHE	2.32193	2.32193	2.32193	2.32193	2.32193	2.32193	2.32193	2.32193	2.32193	2.32193	2.32193	2.32193	2.32193	2.32193	2.32193	2.32193	2.32193	2.32193	2.32193	2.32193	2.32193	2.32193	2.32193	2.32193	16.6942	2.32193	2.32193	2.32193	2.32193	2.32193	2.32193	2.32193	2.32193	2.32193	2.32193	2.32193	2.32193	2.32193	2.32193	2.32193	2.32193	2.32193	2.32193	2.32193	2.32193	2.32193	2.32193	2.32193	2.32193
BCKDHA	2.32193	14.6986	17.6434	14.2928	16.327	20.0877	15.5305	2.32193	18.4188	16.4664	16.1047	14.685	16.4591	14.7466	14.7961	11.7271	19.3101	15.7844	15.7432	14.9008	15.8842	14.62	15.414	16.7292	15.0647	14.2732	16.2277	17.1207	2.32193	12.2819	12.6684	17.1132	16.042	16.9981	16.8532	2.32193	13.7916	14.478	13.1389	2.32193	13.9339	15.2419	14.1236	18.291	15.79	14.5362	15.3251	2.32193	18.4464
BCKDHB	2.32193	2.32193	14.3485	13.6959	13.416	14.8606	14.3163	12.1674	14.6062	13.513	2.32193	13.2571	2.32193	2.32193	12.2258	12.0967	13.7814	14.3056	2.32193	2.32193	11.6751	13.508	15.1377	14.5277	13.7895	14.06	2.32193	14.354	13.1938	11.5981	2.32193	2.32193	12.2586	14.3134	12.9658	2.32193	2.32193	2.32193	14.1413	2.32193	15.2674	17.2579	12.8611	14.513	16.329	2.32193	11.7524	14.8391	13.5118
BCKDK	14.1884	2.32193	2.32193	11.9031	12.1706	2.32193	2.32193	13.6883	2.32193	15.3636	15.9003	13.5746	2.32193	2.32193	14.122	2.32193	15.2126	15.6858	14.0851	12.5627	2.32193	2.32193	2.32193	15.2538	15.9339	2.32193	2.32193	2.32193	12.2732	2.32193	11.9944	2.32193	12.3415	2.32193	2.32193	12.3021	2.32193	2.32193	2.32193	12.8688	13.3526	14.5764	2.32193	2.32193	2.32193	2.32193	2.32193	2.32193	16.8366
BCL10	17.3471	15.3934	15.5884	2.32193	17.1061	15.2441	15.8645	15.7479	18.004	17.1803	17.3238	16.7774	2.32193	2.32193	2.32193	14.3142	2.32193	16.2803	15.6576	15.8418	13.4213	2.32193	2.32193	16.6259	14.154	2.32193	2.32193	18.1979	15.669	2.32193	16.9677	2.32193	18.1196	15.6506	2.32193	16.3507	16.0712	15.8676	2.32193	19.0042	12.577	2.32193	16.5431	16.4106	2.32193	2.32193	2.32193	2.32193	18.2283
BCL11B	2.32193	2.32193	2.32193	2.32193	2.32193	2.32193	2.32193	2.32193	2.32193	2.32193	2.32193	2.32193	2.32193	2.32193	2.32193	2.32193	2.32193	2.32193	2.32193	2.32193	2.32193	2.32193	2.32193	2.32193	2.32193	2.32193	2.32193	2.32193	2.32193	2.32193	2.32193	2.32193	2.32193	2.32193	2.32193	2.32193	2.32193	2.32193	2.32193	2.32193	2.32193	11.9801	2.32193	2.32193	2.32193	2.32193	2.32193	2.32193	2.32193
BCL2	2.32193	2.32193	18.7504	2.32193	15.8901	2.32193	16.8154	15.4441	2.32193	2.32193	2.32193	2.32193	2.32193	16.0617	2.32193	2.32193	2.32193	2.32193	2.32193	16.4763	2.32193	2.32193	2.32193	16.0284	18.033	2.32193	2.32193	2.32193	2.32193	18.2382	2.32193	2.32193	2.32193	2.32193	2.32193	2.32193	2.32193	2.32193	2.32193	2.32193	12.92	2.32193	2.32193	2.32193	2.32193	15.7842	2.32193	2.32193	2.32193
BCL2L1	15.3017	2.32193	2.32193	15.4875	15.854	15.1473	2.32193	17.0297	2.32193	17.0308	16.4255	2.32193	16.4685	2.32193	16.5476	15.434	2.32193	17.111	2.32193	16.3312	14.169	16.2057	2.32193	14.7398	2.32193	14.1721	2.32193	16.6709	15.154	14.3643	15.0549	16.4953	16.6865	2.32193	2.32193	14.8037	15.0413	15.4071	2.32193	2.32193	2.32193	2.32193	2.32193	14.1285	15.2992	2.32193	15.1477	2.32193	2.32193
BCL2L11	2.32193	2.32193	2.32193	2.32193	2.32193	2.32193	2.32193	2.32193	2.32193	2.32193	2.32193	2.32193	2.32193	2.32193	2.32193	2.32193	2.32193	2.32193	2.32193	2.32193	2.32193	2.32193	2.32193	2.32193	2.32193	2.32193	2.32193	2.32193	2.32193	2.32193	2.32193	2.32193	2.32193	2.32193	2.32193	2.32193	2.32193	2.32193	2.32193	2.32193	2.32193	2.32193	2.32193	2.32193	2.32193	2.32193	2.32193	2.32193	2.32193
BCL2L12	2.32193	2.32193	2.32193	2.32193	2.32193	2.32193	2.32193	2.32193	2.32193	2.32193	2.32193	2.32193	2.32193	2.32193	2.32193	2.32193	2.32193	2.32193	2.32193	2.32193	2.32193	2.32193	2.32193	2.32193	2.32193	2.32193	2.32193	2.32193	2.32193	2.32193	2.32193	2.32193	2.32193	2.32193	12.1163	2.32193	14.8693	2.32193	2.32193	2.32193	2.32193	2.32193	2.32193	2.32193	2.32193	2.32193	2.32193	2.32193	2.32193
BCL2L13	17.9744	2.32193	15.9048	2.32193	2.32193	14.5477	16.1778	13.7217	2.32193	14.8158	14.3622	14.2205	12.6573	15.6512	2.32193	16.4734	14.5405	13.3205	2.32193	2.32193	2.32193	12.4919	14.8455	2.32193	14.4021	14.964	11.973	17.351	11.3163	2.32193	2.32193	18.0021	2.32193	14.8292	13.2467	14.7116	12.5864	14.5775	15.2273	18.2672	15.2699	16.0043	14.4919	15.7185	15.7477	2.32193	2.32193	2.32193	17.9685
BCL2L14	2.32193	2.32193	17.465	2.32193	2.32193	17.8515	2.32193	2.32193	2.32193	2.32193	17.0162	16.7418	2.32193	20.4579	2.32193	2.32193	19.2232	2.32193	2.32193	2.32193	2.32193	2.32193	22.4301	15.0726	2.32193	19.6875	2.32193	2.32193	2.32193	2.32193	13.0206	15.3505	2.32193	2.32193	2.32193	2.32193	2.32193	2.32193	19.7197	13.9012	21.6052	20.4757	21.3237	2.32193	18.3945	2.32193	17.8774	2.32193	2.32193
BCL2L15	18.1185	2.32193	17.1744	2.32193	2.32193	17.1619	2.32193	2.32193	18.1032	18.3334	18.151	2.32193	2.32193	16.9988	2.32193	2.32193	14.6268	2.32193	17.8218	2.32193	17.8779	16.0611	17.2968	15.7898	2.32193	15.0793	17.5969	15.805	17.7524	2.32193	2.32193	2.32193	2.32193	2.32193	2.32193	18.0362	14.2747	15.0951	15.1682	18.247	2.32193	2.32193	17.7059	18.0155	2.32193	15.8932	13.292	2.32193	17.3472
BCL3	2.32193	2.32193	2.32193	2.32193	2.32193	2.32193	2.32193	2.32193	2.32193	2.32193	2.32193	2.32193	2.32193	2.32193	2.32193	2.32193	2.32193	2.32193	2.32193	2.32193	2.32193	2.32193	2.32193	2.32193	2.32193	2.32193	2.32193	2.32193	2.32193	2.32193	2.32193	2.32193	2.32193	2.32193	2.32193	2.32193	2.32193	2.32193	2.32193	2.32193	2.32193	2.32193	2.32193	2.32193	2.32193	2.32193	2.32193	2.32193	2.32193
BCL7A	2.32193	2.32193	2.32193	2.32193	2.32193	2.32193	2.32193	2.32193	2.32193	2.32193	2.32193	2.32193	2.32193	2.32193	2.32193	2.32193	2.32193	2.32193	2.32193	2.32193	2.32193	2.32193	2.32193	2.32193	2.32193	2.32193	2.32193	2.32193	2.32193	2.32193	2.32193	2.32193	2.32193	2.32193	2.32193	2.32193	2.32193	2.32193	2.32193	2.32193	2.32193	2.32193	2.32193	2.32193	2.32193	2.32193	2.32193	2.32193	2.32193
BCL7C	2.32193	2.32193	2.32193	2.32193	2.32193	2.32193	2.32193	13.9846	2.32193	2.32193	12.4041	2.32193	2.32193	2.32193	2.32193	2.32193	2.32193	2.32193	2.32193	2.32193	2.32193	2.32193	2.32193	2.32193	2.32193	2.32193	2.32193	2.32193	2.32193	2.32193	2.32193	2.32193	2.32193	2.32193	2.32193	2.32193	14.5489	15.1748	2.32193	2.32193	2.32193	2.32193	2.32193	2.32193	2.32193	2.32193	2.32193	2.32193	15.2118
BCL9L	2.32193	2.32193	2.32193	2.32193	2.32193	2.32193	2.32193	2.32193	2.32193	2.32193	2.32193	2.32193	2.32193	2.32193	2.32193	2.32193	2.32193	2.32193	2.32193	2.32193	2.32193	2.32193	2.32193	2.32193	2.32193	2.32193	2.32193	2.32193	2.32193	2.32193	2.32193	2.32193	2.32193	2.32193	2.32193	2.32193	2.32193	2.32193	2.32193	2.32193	2.32193	2.32193	2.32193	2.32193	2.32193	2.32193	2.32193	2.32193	2.32193
BCLAF1	15.8803	17.978	15.8647	17.2583	15.4602	14.0524	16.685	19.7506	16.5074	19.1011	16.4067	19.7954	18.4059	12.7524	17.3557	17.0831	15.1556	19.2072	16.2613	14.6921	16.864	18.9587	2.32193	17.766	20.0182	19.5797	17.4628	17.5099	19.6893	18.7827	15.6328	17.0547	17.1577	16.4701	2.32193	16.8379	16.854	16.7881	12.0327	16.7059	12.6595	12.9237	14.2475	14.3656	13.8975	16.2447	15.7086	12.3332	2.32193
BCOR	2.32193	2.32193	2.32193	2.32193	2.32193	2.32193	2.32193	2.32193	2.32193	2.32193	2.32193	2.32193	2.32193	2.32193	2.32193	2.32193	2.32193	2.32193	2.32193	2.32193	2.32193	2.32193	2.32193	2.32193	2.32193	2.32193	2.32193	2.32193	2.32193	2.32193	2.32193	2.32193	2.32193	2.32193	2.32193	2.32193	2.32193	2.32193	2.32193	2.32193	2.32193	2.32193	2.32193	2.32193	2.32193	2.32193	2.32193	2.32193	2.32193
BCR	2.32193	2.32193	2.32193	2.32193	2.32193	2.32193	11.4818	2.32193	2.32193	2.32193	2.32193	2.32193	2.32193	2.32193	2.32193	2.32193	2.32193	2.32193	2.32193	2.32193	2.32193	2.32193	2.32193	2.32193	2.32193	11.0835	2.32193	12.7419	2.32193	12.4868	2.32193	2.32193	2.32193	2.32193	2.32193	2.32193	2.32193	2.32193	2.32193	2.32193	2.32193	2.32193	11.5934	2.32193	2.32193	11.9766	2.32193	2.32193	2.32193
BCS1L	15.0447	16.4349	18.2027	15.0323	16.4644	17.5919	14.2393	14.843	12.6096	16.823	16.9185	16.4604	17.2268	16.3349	17.9293	13.9739	14.4272	17.3576	16.0208	15.5241	15.4695	14.577	16.6896	16.7694	16.5017	17.6178	16.0422	17.705	16.2761	15.8357	15.9784	2.32193	16.9803	17.6955	17.1705	16.3555	14.5687	16.0864	14.79	14.9792	16.1791	17.0788	2.32193	14.0387	17.6514	17.4637	18.6711	15.3346	14.685
BDH1	16.62	17.1189	20.5809	16.7156	17.7573	19.8458	18.358	16.3714	18.7794	18.9846	19.8789	18.6313	17.5798	20.5674	18.0062	20.0266	18.2724	17.7426	17.7408	14.3212	20.1087	18.5367	18.6726	18.6146	16.8402	18.4331	18.3296	19.3554	17.7889	16.0284	18.3208	18.6404	18.7562	15.652	18.6456	18.2862	18.5048	17.5684	17.4911	19.3502	19.834	18.5104	17.9102	19.6045	20.5513	17.9243	18.39	2.32193	19.2022
BDH2	16.7909	2.32193	17.3469	14.7207	14.6986	17.5957	2.32193	18.8165	2.32193	2.32193	2.32193	16.1389	14.9499	2.32193	2.32193	15.4878	14.8282	15.1822	2.32193	2.32193	15.887	14.9689	2.32193	2.32193	18.1226	15.0789	2.32193	14.7191	2.32193	2.32193	2.32193	15.8789	2.32193	16.1074	2.32193	2.32193	16.3791	17.0271	2.32193	17.6915	16.7743	14.0701	2.32193	14.49	13.5615	2.32193	2.32193	13.5899	15.5925
BECN1	2.32193	2.32193	2.32193	2.32193	2.32193	2.32193	2.32193	2.32193	2.32193	2.32193	2.32193	2.32193	2.32193	2.32193	2.32193	2.32193	2.32193	2.32193	2.32193	2.32193	2.32193	2.32193	2.32193	2.32193	2.32193	2.32193	2.32193	2.32193	2.32193	2.32193	2.32193	2.32193	2.32193	2.32193	2.32193	2.32193	2.32193	2.32193	2.32193	2.32193	2.32193	2.32193	2.32193	2.32193	2.32193	2.32193	2.32193	2.32193	2.32193
BEND3	2.32193	2.32193	2.32193	2.32193	2.32193	2.32193	11.7313	2.32193	2.32193	2.32193	2.32193	2.32193	12.9819	11.5362	12.3961	2.32193	2.32193	2.32193	14.4818	2.32193	2.32193	2.32193	2.32193	13.1611	2.32193	2.32193	2.32193	11.3987	12.4383	2.32193	2.32193	2.32193	2.32193	11.6303	2.32193	2.32193	2.32193	2.32193	12.2076	2.32193	2.32193	11.8803	2.32193	2.32193	11.2761	2.32193	2.32193	2.32193	2.32193
BEND5	2.32193	2.32193	2.32193	2.32193	2.32193	2.32193	2.32193	2.32193	2.32193	2.32193	2.32193	2.32193	2.32193	2.32193	2.32193	2.32193	2.32193	2.32193	2.32193	2.32193	2.32193	2.32193	2.32193	2.32193	2.32193	2.32193	2.32193	2.32193	2.32193	2.32193	2.32193	2.32193	2.32193	2.32193	2.32193	2.32193	2.32193	2.32193	2.32193	2.32193	2.32193	2.32193	2.32193	2.32193	2.32193	2.32193	2.32193	2.32193	2.32193
BEND7	2.32193	2.32193	2.32193	2.32193	2.32193	2.32193	2.32193	2.32193	2.32193	2.32193	2.32193	2.32193	2.32193	2.32193	2.32193	2.32193	2.32193	2.32193	2.32193	2.32193	2.32193	2.32193	2.32193	2.32193	2.32193	2.32193	2.32193	2.32193	2.32193	16.3952	2.32193	2.32193	2.32193	2.32193	2.32193	2.32193	2.32193	2.32193	2.32193	2.32193	2.32193	2.32193	2.32193	2.32193	2.32193	2.32193	2.32193	2.32193	2.32193
BET1	2.32193	2.32193	2.32193	2.32193	2.32193	2.32193	2.32193	2.32193	2.32193	16.1196	2.32193	2.32193	17.4253	15.345	17.6117	2.32193	2.32193	17.6319	2.32193	2.32193	2.32193	2.32193	2.32193	16.0364	2.32193	15.9258	2.32193	2.32193	15.2754	2.32193	2.32193	2.32193	15.8811	15.626	2.32193	2.32193	2.32193	2.32193	2.32193	2.32193	15.923	16.5122	2.32193	2.32193	16.2122	14.9788	2.32193	2.32193	2.32193
BET1L	17.5588	2.32193	2.32193	2.32193	2.32193	2.32193	16.1879	15.7949	16.4047	2.32193	2.32193	2.32193	17.2759	2.32193	2.32193	2.32193	2.32193	16.1008	2.32193	2.32193	2.32193	2.32193	2.32193	2.32193	2.32193	16.9318	2.32193	17.2549	2.32193	15.3166	2.32193	2.32193	16.8032	16.2947	2.32193	2.32193	16.1365	2.32193	2.32193	17.8952	15.5329	2.32193	2.32193	2.32193	2.32193	2.32193	2.32193	2.32193	17.4616
BGN	20.472	19.6212	16.9656	20.4468	19.098	20.1694	20.8373	21.0273	21.0765	19.4723	21.1696	20.5332	19.7306	23.2416	18.1364	17.9153	20.2307	19.8828	19.9703	20.4979	18.6407	19.6959	20.9604	20.0086	22.63	19.5635	20.6894	19.2846	18.9098	19.9771	21.2254	18.7101	15.7142	17.7065	19.9181	18.6232	19.8034	19.9129	20.6947	16.6748	21.7196	21.3497	21.3473	21.9214	21.5912	20.3178	19.3322	24.5977	20.5765
BHMT	2.32193	2.32193	2.32193	2.32193	2.32193	2.32193	2.32193	2.32193	2.32193	2.32193	2.32193	2.32193	2.32193	2.32193	2.32193	2.32193	2.32193	2.32193	2.32193	2.32193	2.32193	2.32193	2.32193	2.32193	2.32193	2.32193	2.32193	2.32193	2.32193	2.32193	2.32193	2.32193	2.32193	2.32193	2.32193	2.32193	2.32193	2.32193	2.32193	2.32193	2.32193	2.32193	2.32193	2.32193	2.32193	2.32193	2.32193	2.32193	2.32193
BICD1	2.32193	2.32193	2.32193	2.32193	2.32193	2.32193	2.32193	2.32193	2.32193	2.32193	2.32193	2.32193	2.32193	2.32193	2.32193	2.32193	2.32193	2.32193	2.32193	2.32193	2.32193	2.32193	2.32193	2.32193	11.4818	2.32193	2.32193	2.32193	2.32193	2.32193	2.32193	2.32193	2.32193	2.32193	2.32193	2.32193	2.32193	2.32193	2.32193	2.32193	2.32193	2.32193	11.9218	2.32193	2.32193	2.32193	2.32193	2.32193	2.32193
BICD2	2.32193	2.32193	2.32193	2.32193	2.32193	2.32193	2.32193	2.32193	2.32193	2.32193	2.32193	2.32193	2.32193	2.32193	2.32193	2.32193	2.32193	2.32193	2.32193	2.32193	2.32193	2.32193	2.32193	2.32193	2.32193	2.32193	2.32193	2.32193	2.32193	2.32193	2.32193	2.32193	2.32193	2.32193	10.4512	2.32193	2.32193	2.32193	2.32193	2.32193	2.32193	2.32193	2.32193	2.32193	2.32193	2.32193	2.32193	2.32193	2.32193
BID	16.1871	18.5574	18.1329	17.1192	20.2961	18.5805	20.1588	18.3307	17.1604	20.2759	19.9671	19.8205	17.7318	19.3509	19.0739	16.3333	18.093	19.3383	19.0165	18.0433	17.8303	19.2537	18.6092	18.9705	16.683	18.459	16.4862	17.7302	18.2067	17.7776	16.5193	15.8386	18.7712	22.0565	20.9106	19.8765	19.0167	19.6856	18.488	18.0567	18.4891	20.3112	17.0407	17.9576	19.4637	20.5981	18.6982	17.1819	17.4023
BIN1	15.1973	2.32193	16.6921	15.3981	14.5858	16.34	16.6083	17.18	14.1163	16.8355	15.528	17.7487	15.9343	18.1986	15.1631	13.4742	19.0226	16.1218	17.1304	2.32193	2.32193	13.9576	2.32193	17.1401	20.954	14.3457	16.726	17.7791	16.7907	16.4543	2.32193	2.32193	17.4946	15.6693	17.2409	16.3912	16.781	16.6742	2.32193	14.2783	15.7615	15.4473	16.3056	15.5687	17.4428	16.5151	2.32193	16.8125	13.973
BIN2	2.32193	2.32193	2.32193	2.32193	2.32193	2.32193	2.32193	10.8918	2.32193	2.32193	2.32193	2.32193	2.32193	12.7398	2.32193	14.3697	2.32193	2.32193	16.2857	2.32193	14.6568	12.9031	2.32193	2.32193	2.32193	2.32193	2.32193	13.0396	2.32193	2.32193	15.9921	2.32193	2.32193	2.32193	2.32193	2.32193	11.5793	2.32193	2.32193	14.3731	2.32193	2.32193	2.32193	2.32193	2.32193	12.1325	2.32193	14.6091	2.32193
BIN3	2.32193	2.32193	12.6773	2.32193	2.32193	16.1851	14.1253	2.32193	2.32193	15.1244	14.7706	2.32193	14.9348	15.4586	14.6921	2.32193	2.32193	2.32193	2.32193	14.324	16.4664	2.32193	15.7857	2.32193	17.3907	15.2419	14.6388	14.6634	14.2819	2.32193	2.32193	2.32193	2.32193	2.32193	2.32193	14.8899	2.32193	16.5151	2.32193	2.32193	15.414	2.32193	2.32193	2.32193	15.312	17.266	15.0864	2.32193	14.8587
BIRC2	2.32193	2.32193	2.32193	2.32193	2.32193	2.32193	2.32193	2.32193	2.32193	2.32193	2.32193	2.32193	2.32193	2.32193	2.32193	2.32193	2.32193	2.32193	2.32193	2.32193	2.32193	2.32193	2.32193	2.32193	2.32193	2.32193	2.32193	2.32193	2.32193	2.32193	2.32193	2.32193	2.32193	2.32193	13.9403	2.32193	2.32193	2.32193	2.32193	2.32193	2.32193	2.32193	11.1799	2.32193	2.32193	2.32193	2.32193	2.32193	2.32193
BIRC6	2.32193	13.3163	14.5537	11.2046	12.388	12.4767	2.32193	11.9181	10.0084	13.4409	12.7013	11.3219	11.2992	14.1405	11.7398	11.1163	13.5142	14.025	13.4265	11.6348	9.47168	10.5981	12.2046	12.8572	9.10329	13.5118	10.5018	2.32193	11.6348	13.4805	10.5507	10.9513	12.8017	14.6646	13.3359	12.0189	12.1196	13.3063	11.7814	2.32193	11.7056	13.2258	11.9766	11.3934	11.2167	11.9069	13.5241	11.5934	14.5675
BLM	2.32193	2.32193	2.32193	2.32193	2.32193	2.32193	2.32193	2.32193	2.32193	2.32193	2.32193	2.32193	2.32193	2.32193	2.32193	2.32193	2.32193	2.32193	2.32193	2.32193	2.32193	2.32193	2.32193	2.32193	2.32193	2.32193	2.32193	2.32193	2.32193	2.32193	2.32193	2.32193	2.32193	2.32193	2.32193	2.32193	2.32193	2.32193	2.32193	2.32193	2.32193	2.32193	2.32193	2.32193	2.32193	2.32193	2.32193	2.32193	2.32193
BLMH	17.2049	17.2319	17.1481	16.8449	19.8891	19.4422	16.7812	19.1749	18.2855	16.8521	16.7825	16.4922	16.4491	19.5731	15.071	14.2739	18.0866	18.9329	17.7109	16.5855	2.32193	13.8927	2.32193	18.509	16.5518	17.2842	15.9281	2.32193	16.5818	16.304	16.0602	2.32193	16.1497	17.8797	17.2901	17.1832	17.1305	18.1228	12.1131	15.9467	13.3078	2.32193	12.3304	17.4314	13.8965	17.4144	16.6167	15.8445	16.4331
BLOC1S1	18.4394	19.0819	17.7729	2.32193	19.2366	16.8976	18.0373	19.8131	16.3853	18.9094	16.1447	17.9596	17.2998	14.8425	18.7347	17.5574	18.0062	18.5613	2.32193	18.5891	17.2642	2.32193	15.5864	18.06	17.6391	2.32193	2.32193	17.4486	18.5159	15.9214	19.1111	17.873	2.32193	18.8171	2.32193	16.9657	16.2624	16.5531	2.32193	18.5667	2.32193	2.32193	13.1548	16.1627	2.32193	16.1686	15.9633	2.32193	2.32193
BLOC1S2	16.0239	2.32193	2.32193	2.32193	2.32193	2.32193	2.32193	2.32193	2.32193	2.32193	2.32193	2.32193	15.0579	16.7914	2.32193	2.32193	2.32193	2.32193	2.32193	2.32193	2.32193	2.32193	14.7956	2.32193	15.2449	2.32193	2.32193	2.32193	2.32193	2.32193	2.32193	14.8203	2.32193	2.32193	17.9262	2.32193	12.7013	15.7411	15.2084	2.32193	16.954	2.32193	19.2495	16.3607	14.7371	2.32193	2.32193	15.3708	16.701
BLOC1S3	16.3603	15.7252	14.6291	2.32193	2.32193	2.32193	18.3795	14.3198	17.1491	2.32193	2.32193	2.32193	2.32193	2.32193	2.32193	2.32193	2.32193	2.32193	2.32193	2.32193	2.32193	2.32193	17.1951	14.4672	2.32193	15.6789	2.32193	19.7529	2.32193	16.0963	2.32193	17.4736	17.0679	14.8572	2.32193	17.4272	16.7021	17.1041	2.32193	17.3418	14.2586	2.32193	2.32193	12.8842	13.887	12.9513	2.32193	2.32193	14.8406
BLOC1S4	2.32193	14.6085	14.2834	2.32193	2.32193	2.32193	2.32193	2.32193	2.32193	2.32193	15.2938	13.2877	14.0524	2.32193	2.32193	12.6484	2.32193	14.5981	2.32193	14.1317	2.32193	12.279	2.32193	14.6382	2.32193	14.1139	2.32193	15.4656	2.32193	2.32193	2.32193	2.32193	2.32193	14.878	15.2663	13.5746	13.6495	13.5934	15.0806	2.32193	2.32193	15.0532	2.32193	2.32193	2.32193	15.8946	15.2728	2.32193	17.7796
BLOC1S5	2.32193	2.32193	2.32193	2.32193	2.32193	2.32193	2.32193	2.32193	2.32193	2.32193	2.32193	2.32193	2.32193	2.32193	2.32193	2.32193	2.32193	2.32193	2.32193	2.32193	2.32193	2.32193	2.32193	2.32193	2.32193	2.32193	2.32193	2.32193	2.32193	2.32193	2.32193	2.32193	2.32193	2.32193	2.32193	2.32193	2.32193	2.32193	2.32193	2.32193	2.32193	2.32193	15.755	2.32193	2.32193	2.32193	2.32193	2.32193	2.32193
BLOC1S6	2.32193	2.32193	2.32193	2.32193	2.32193	14.9752	2.32193	16.2207	2.32193	15.6498	15.1004	2.32193	14.1869	2.32193	13.997	2.32193	2.32193	14.6822	2.32193	2.32193	15.0323	2.32193	14.2122	14.39	14.3092	2.32193	2.32193	14.2637	2.32193	2.32193	2.32193	2.32193	2.32193	2.32193	15.4094	2.32193	2.32193	2.32193	15.2464	2.32193	2.32193	15.5459	2.32193	2.32193	16.6134	16.3488	15.4074	18.489	2.32193
BLVRA	18.5045	19.0329	18.0964	18.9713	19.4363	18.8251	18.2622	18.161	18.0452	20.3257	18.0644	18.3831	18.0833	14.6579	13.4265	16.3462	15.154	17.4303	17.8545	17.7843	16.7345	14.8518	2.32193	19.0456	18.6142	19.2652	16.7815	2.32193	18.7544	18.4758	18.0675	2.32193	16.3877	18.0809	16.618	18.2642	18.9561	19.1727	13.0718	17.7124	16.1688	2.32193	12.5018	18.0584	17.2167	12.5068	18.7914	15.0435	18.6932
BLVRB	21.385	20.2772	21.6699	21.3645	19.6372	22.0781	20.1573	20.4582	21.1811	21.9638	21.6514	20.4027	20.534	21.2172	21.0208	21.9231	20.0384	20.8617	19.0842	21.5017	21.1587	21.5074	20.3579	20.4492	21.7601	20.7352	21.656	21.1575	20.4196	21.3879	21.8752	19.6141	19.7606	20.2693	20.9337	20.4661	20.7314	21.5527	21.378	19.9181	21.9939	21.6256	20.996	20.5608	23.5821	21.2131	20.8078	21.8757	21.4988
BLZF1	2.32193	2.32193	2.32193	2.32193	2.32193	2.32193	2.32193	2.32193	2.32193	2.32193	2.32193	2.32193	2.32193	2.32193	2.32193	2.32193	2.32193	2.32193	2.32193	2.32193	2.32193	2.32193	2.32193	2.32193	2.32193	2.32193	2.32193	2.32193	2.32193	2.32193	2.32193	2.32193	2.32193	2.32193	2.32193	2.32193	2.32193	2.32193	2.32193	2.32193	2.32193	2.32193	2.32193	2.32193	2.32193	2.32193	2.32193	2.32193	2.32193
BMP2K	2.32193	2.32193	2.32193	2.32193	2.32193	2.32193	13.0345	2.32193	2.32193	2.32193	2.32193	2.32193	2.32193	2.32193	2.32193	2.32193	2.32193	2.32193	2.32193	2.32193	2.32193	2.32193	10.4094	2.32193	2.32193	2.32193	12.2556	2.32193	2.32193	10.1293	2.32193	2.32193	2.32193	2.32193	2.32193	2.32193	2.32193	2.32193	13.9031	2.32193	2.32193	2.32193	2.32193	2.32193	2.32193	2.32193	2.32193	2.32193	2.32193
BMPR2	2.32193	2.32193	2.32193	2.32193	2.32193	2.32193	2.32193	2.32193	2.32193	2.32193	2.32193	2.32193	2.32193	2.32193	2.32193	2.32193	2.32193	2.32193	2.32193	2.32193	2.32193	2.32193	2.32193	2.32193	2.32193	2.32193	2.32193	2.32193	2.32193	2.32193	2.32193	2.32193	2.32193	2.32193	2.32193	2.32193	2.32193	2.32193	2.32193	2.32193	2.32193	2.32193	2.32193	2.32193	2.32193	2.32193	2.32193	2.32193	2.32193
BMS1	2.32193	12.8784	14.1493	10.4409	13.5411	13.769	12.3718	12.8572	2.32193	10.9658	13.3691	14.3149	13.8794	11.6257	11.5018	2.32193	12.5093	12.7249	14.025	11.2819	10.5603	11.388	2.32193	14.594	10.1293	13.4564	10.4717	2.32193	12.7164	2.32193	2.32193	14.3927	12.9144	14.4272	14.0128	12.6325	12.4564	12.8823	2.32193	13.9775	10.6073	13.0634	11.8842	13.6085	12.4691	2.32193	13.6662	11.0768	2.32193
BNIP1	14.5864	2.32193	2.32193	2.32193	17.6547	16.3325	18.039	2.32193	2.32193	2.32193	2.32193	2.32193	2.32193	18.6541	2.32193	2.32193	18.5791	12.2046	17.7913	2.32193	2.32193	2.32193	2.32193	13.0379	2.32193	2.32193	2.32193	2.32193	2.32193	2.32193	2.32193	16.8094	11.9979	2.32193	2.32193	2.32193	2.32193	2.32193	2.32193	2.32193	2.32193	15.9034	17.3406	13.365	2.32193	2.32193	2.32193	17.9249	15.8462
BNIP2	14.4919	2.32193	2.32193	2.32193	2.32193	2.32193	2.32193	15.4091	2.32193	2.32193	2.32193	2.32193	13.4252	2.32193	2.32193	2.32193	2.32193	2.32193	2.32193	2.32193	2.32193	2.32193	2.32193	2.32193	14.7265	15.0383	2.32193	2.32193	2.32193	12.412	2.32193	2.32193	2.32193	2.32193	2.32193	2.32193	16.9588	2.32193	2.32193	2.32193	2.32193	2.32193	2.32193	2.32193	2.32193	2.32193	2.32193	2.32193	2.32193
BOD1	2.32193	2.32193	2.32193	2.32193	2.32193	2.32193	2.32193	2.32193	2.32193	2.32193	2.32193	2.32193	2.32193	2.32193	2.32193	2.32193	2.32193	2.32193	2.32193	2.32193	2.32193	2.32193	2.32193	2.32193	2.32193	2.32193	2.32193	2.32193	2.32193	2.32193	2.32193	2.32193	2.32193	2.32193	2.32193	2.32193	2.32193	2.32193	2.32193	16.3097	2.32193	2.32193	2.32193	2.32193	2.32193	2.32193	2.32193	2.32193	2.32193
BOD1L1	2.32193	2.32193	2.32193	2.32193	2.32193	2.32193	2.32193	2.32193	2.32193	2.32193	2.32193	2.32193	2.32193	2.32193	2.32193	2.32193	2.32193	2.32193	2.32193	2.32193	2.32193	2.32193	2.32193	2.32193	2.32193	2.32193	2.32193	2.32193	2.32193	2.32193	2.32193	2.32193	2.32193	9.20457	13.865	2.32193	2.32193	2.32193	2.32193	2.32193	2.32193	2.32193	13.8416	2.32193	2.32193	2.32193	2.32193	2.32193	2.32193
BOK	2.32193	2.32193	2.32193	2.32193	2.32193	2.32193	2.32193	2.32193	2.32193	2.32193	2.32193	2.32193	2.32193	2.32193	2.32193	2.32193	2.32193	2.32193	2.32193	2.32193	2.32193	2.32193	2.32193	2.32193	2.32193	2.32193	2.32193	2.32193	2.32193	2.32193	2.32193	2.32193	2.32193	2.32193	2.32193	2.32193	2.32193	2.32193	2.32193	2.32193	2.32193	2.32193	2.32193	2.32193	2.32193	2.32193	2.32193	2.32193	2.32193
BOLA1	2.32193	2.32193	2.32193	2.32193	2.32193	2.32193	2.32193	2.32193	2.32193	2.32193	2.32193	2.32193	2.32193	2.32193	2.32193	2.32193	16.8668	2.32193	2.32193	2.32193	2.32193	2.32193	2.32193	2.32193	2.32193	2.32193	2.32193	2.32193	2.32193	2.32193	2.32193	2.32193	2.32193	2.32193	2.32193	2.32193	2.32193	17.2695	2.32193	2.32193	2.32193	2.32193	2.32193	2.32193	2.32193	14.2884	2.32193	13.726	2.32193
BOP1	2.32193	2.32193	2.32193	12.6027	16.1963	2.32193	2.32193	15.3752	2.32193	14.8509	13.8118	15.7073	13.8317	13.1228	15.587	13.6416	13.8435	13.8707	15.4736	15.3401	2.32193	14.0583	14.7992	14.79	2.32193	12.3247	12.9712	2.32193	15.2004	11.7895	2.32193	17.8978	14.0473	16.1532	16.5548	15.1658	15.1433	15.4987	12.3526	15.5471	13.2527	14.2985	15.3353	16.3675	14.8913	2.32193	16.1188	2.32193	16.0362
BPGM	2.32193	14.7941	2.32193	15.365	14.3422	2.32193	2.32193	2.32193	2.32193	14.616	2.32193	2.32193	2.32193	12.7292	14.6811	13.1082	13.9801	2.32193	14.0241	14.9961	2.32193	2.32193	2.32193	2.32193	14.3339	2.32193	2.32193	2.32193	2.32193	14.2718	2.32193	2.32193	2.32193	14.8128	15.5546	14.5633	13.888	14.1548	2.32193	2.32193	2.32193	11.7271	2.32193	15.7458	2.32193	2.32193	14.926	13.4551	2.32193
BPHL	2.32193	16.2954	17.9035	2.32193	17.0811	18.074	2.32193	2.32193	2.32193	18.2232	19.4946	17.8078	15.0245	2.32193	2.32193	16.3085	19.5905	16.9787	2.32193	2.32193	16.8352	2.32193	2.32193	16.3471	2.32193	16.6934	16.9722	2.32193	15.9828	15.7212	15.8302	2.32193	2.32193	16.8055	17.4044	2.32193	2.32193	18.7224	2.32193	2.32193	2.32193	2.32193	2.32193	17.3355	17.9806	2.32193	18.3158	2.32193	2.32193
BPI	15.9167	2.32193	2.32193	16.1605	18.2551	2.32193	2.32193	15.6234	16.7097	16.4648	2.32193	17.8467	19.1001	17.3331	11.5118	17.3294	15.4856	16.8235	20.4777	17.1653	2.32193	2.32193	2.32193	17.3844	2.32193	15.92	2.32193	2.32193	19.3914	16.6062	17.6319	2.32193	17.391	20.2862	2.32193	16.9124	18.4942	14.42	2.32193	2.32193	13.8128	13.1341	2.32193	16.8977	2.32193	18.3535	16.0998	17.1347	2.32193
BPIFA2	2.32193	2.32193	2.32193	2.32193	2.32193	2.32193	2.32193	2.32193	2.32193	2.32193	2.32193	2.32193	2.32193	2.32193	2.32193	2.32193	2.32193	2.32193	2.32193	2.32193	2.32193	2.32193	2.32193	2.32193	2.32193	2.32193	2.32193	2.32193	2.32193	2.32193	2.32193	2.32193	2.32193	2.32193	2.32193	2.32193	2.32193	2.32193	2.32193	2.32193	2.32193	2.32193	2.32193	2.32193	2.32193	2.32193	2.32193	2.32193	2.32193
BPIFA3	2.32193	2.32193	2.32193	2.32193	2.32193	2.32193	2.32193	2.32193	2.32193	2.32193	2.32193	2.32193	2.32193	2.32193	2.32193	2.32193	2.32193	2.32193	2.32193	2.32193	2.32193	2.32193	13.7408	2.32193	2.32193	2.32193	2.32193	2.32193	2.32193	2.32193	2.32193	2.32193	2.32193	2.32193	2.32193	2.32193	2.32193	2.32193	2.32193	2.32193	2.32193	2.32193	2.32193	2.32193	12.6461	2.32193	2.32193	2.32193	2.32193
BPIFB1	21.5	2.32193	2.32193	2.32193	2.32193	2.32193	2.32193	2.32193	2.32193	2.32193	2.32193	2.32193	2.32193	2.32193	2.32193	2.32193	2.32193	2.32193	2.32193	2.32193	2.32193	2.32193	2.32193	2.32193	2.32193	2.32193	2.32193	2.32193	2.32193	2.32193	2.32193	2.32193	2.32193	2.32193	2.32193	2.32193	2.32193	2.32193	2.32193	2.32193	2.32193	2.32193	2.32193	2.32193	2.32193	2.32193	2.32193	2.32193	2.32193
BPNT1	13.4344	17.5724	18.9703	16.3555	13.7855	15.9204	15.8208	13.2393	15.5347	18.9296	17.8886	17.6456	15.9276	18.6211	17.7029	18.1554	18.7637	17.241	17.187	16.8634	17.3694	18.3097	19.2665	17.8523	17.491	18.8434	17.1959	17.8297	17.9642	16.7362	17.9987	15.5077	17.9204	17.4931	16.836	17.4114	12.4564	14.2659	16.8003	2.32193	17.9049	17.0326	18.3604	17.6982	17.3856	16.8848	16.9989	15.088	18.0294
BPTF	2.32193	2.32193	2.32193	2.32193	2.32193	2.32193	2.32193	2.32193	2.32193	2.32193	2.32193	2.32193	2.32193	2.32193	2.32193	2.32193	2.32193	2.32193	2.32193	2.32193	2.32193	2.32193	2.32193	2.32193	2.32193	2.32193	2.32193	2.32193	2.32193	2.32193	2.32193	2.32193	2.32193	2.32193	2.32193	2.32193	2.32193	12.5483	2.32193	2.32193	2.32193	2.32193	10.8688	2.32193	2.32193	2.32193	2.32193	11.2992	2.32193
BRAF	2.32193	2.32193	2.32193	2.32193	2.32193	2.32193	2.32193	2.32193	2.32193	2.32193	2.32193	2.32193	2.32193	2.32193	2.32193	2.32193	2.32193	2.32193	2.32193	2.32193	2.32193	2.32193	2.32193	2.32193	11.9837	14.7435	2.32193	2.32193	2.32193	2.32193	2.32193	2.32193	2.32193	2.32193	2.32193	2.32193	2.32193	2.32193	2.32193	2.32193	2.32193	2.32193	2.32193	2.32193	2.32193	2.32193	2.32193	2.32193	2.32193
BRAP	2.32193	2.32193	2.32193	2.32193	2.32193	15.8906	2.32193	2.32193	2.32193	2.32193	2.32193	2.32193	2.32193	15.6274	12.8455	2.32193	17.0503	12.5699	14.7361	2.32193	2.32193	2.32193	13.4252	2.32193	2.32193	2.32193	14.0984	2.32193	13.7618	2.32193	2.32193	14.4259	2.32193	2.32193	2.32193	2.32193	2.32193	2.32193	2.32193	2.32193	2.32193	16.0672	17.6398	2.32193	2.32193	16.5127	2.32193	2.32193	14.6359
BRAT1	2.32193	2.32193	12.8376	2.32193	12.6096	13.6314	2.32193	2.32193	2.32193	2.32193	12.2732	2.32193	2.32193	13.2046	2.32193	2.32193	13.9996	2.32193	13.0718	12.2556	2.32193	13.3636	15.1741	2.32193	2.32193	2.32193	13.8267	2.32193	2.32193	2.32193	2.32193	2.32193	12.744	13.9952	13.2167	2.32193	2.32193	2.32193	13.6461	14.6651	2.32193	14.8587	11.1799	12.0327	2.32193	14.1349	2.32193	2.32193	12.6991
BRCA2	2.32193	2.32193	2.32193	2.32193	2.32193	2.32193	2.32193	2.32193	2.32193	2.32193	2.32193	2.32193	2.32193	2.32193	2.32193	2.32193	2.32193	13.6188	2.32193	2.32193	2.32193	2.32193	2.32193	2.32193	2.32193	2.32193	2.32193	2.32193	2.32193	2.32193	2.32193	2.32193	2.32193	2.32193	2.32193	2.32193	2.32193	2.32193	2.32193	2.32193	2.32193	2.32193	2.32193	2.32193	2.32193	2.32193	2.32193	2.32193	2.32193
BRCC3	2.32193	14.1397	15.6937	13.973	14.2812	17.1436	13.7762	13.8068	14.6137	13.3443	15.9207	13.887	2.32193	2.32193	2.32193	13.2674	2.32193	14.7191	2.32193	14.8842	2.32193	12.9694	2.32193	15.7233	13.5326	16.4071	13.4041	2.32193	14.7503	2.32193	15.2288	15.4285	13.5006	18.8773	17.6695	18.0502	2.32193	17.9707	2.32193	14.1984	13.7099	2.32193	2.32193	15.2663	14.324	2.32193	15.1737	14.7819	2.32193
BRD1	2.32193	11.2348	11.5459	10.7977	11.584	11.1984	2.32193	2.32193	2.32193	10.5887	10.4919	9.64386	10.4818	2.32193	2.32193	2.32193	2.32193	2.32193	2.32193	2.32193	2.32193	2.32193	2.32193	2.32193	9.67948	2.32193	2.32193	2.32193	2.32193	2.32193	2.32193	2.32193	2.32193	2.32193	2.32193	2.32193	2.32193	2.32193	2.32193	2.32193	2.32193	2.32193	2.32193	2.32193	2.32193	11.8956	2.32193	2.32193	2.32193
BRD2	2.32193	2.32193	2.32193	2.32193	14.9572	2.32193	2.32193	2.32193	2.32193	12.7814	2.32193	2.32193	2.32193	2.32193	2.32193	2.32193	2.32193	2.32193	11.0967	2.32193	2.32193	14.118	11.1033	9.64386	2.32193	2.32193	2.32193	2.32193	2.32193	2.32193	2.32193	2.32193	2.32193	2.32193	2.32193	10.8611	2.32193	2.32193	2.32193	2.32193	2.32193	2.32193	2.32193	2.32193	2.32193	2.32193	2.32193	2.32193	2.32193
BRD3	2.32193	2.32193	2.32193	15.4862	2.32193	15.0486	11.6484	10.4305	13.7855	2.32193	15.1908	13.4396	2.32193	2.32193	2.32193	2.32193	2.32193	2.32193	14.0163	2.32193	2.32193	2.32193	2.32193	16.0202	2.32193	12.8396	2.32193	2.32193	2.32193	2.32193	2.32193	15.1224	2.32193	16.2958	11.9476	11.5555	2.32193	2.32193	2.32193	13.2	2.32193	2.32193	2.32193	2.32193	2.32193	2.32193	2.32193	2.32193	17.7946
BRD4	2.32193	2.32193	2.32193	2.32193	10.5887	2.32193	2.32193	2.32193	2.32193	2.32193	2.32193	2.32193	2.32193	2.32193	2.32193	12.3718	2.32193	2.32193	2.32193	2.32193	2.32193	2.32193	2.32193	2.32193	2.32193	2.32193	2.32193	2.32193	2.32193	2.32193	2.32193	2.32193	2.32193	2.32193	2.32193	2.32193	2.32193	2.32193	2.32193	2.32193	15.2209	2.32193	15.697	13.9721	2.32193	2.32193	2.32193	2.32193	2.32193
BRD7	2.32193	2.32193	2.32193	2.32193	2.32193	2.32193	2.32193	2.32193	2.32193	2.32193	2.32193	2.32193	2.32193	2.32193	2.32193	2.32193	2.32193	2.32193	2.32193	2.32193	2.32193	2.32193	2.32193	2.32193	2.32193	2.32193	2.32193	2.32193	2.32193	2.32193	2.32193	2.32193	2.32193	2.32193	2.32193	2.32193	2.32193	2.32193	2.32193	2.32193	2.32193	2.32193	2.32193	2.32193	2.32193	2.32193	2.32193	2.32193	2.32193
BRD8	2.32193	2.32193	2.32193	2.32193	2.32193	2.32193	2.32193	2.32193	2.32193	2.32193	2.32193	2.32193	2.32193	2.32193	2.32193	2.32193	2.32193	2.32193	2.32193	2.32193	2.32193	2.32193	2.32193	2.32193	2.32193	2.32193	2.32193	2.32193	2.32193	2.32193	2.32193	2.32193	14.3554	2.32193	2.32193	2.32193	2.32193	12.7997	2.32193	12.1389	2.32193	14.0532	11.6257	2.32193	2.32193	2.32193	2.32193	2.32193	2.32193
BRD9	2.32193	2.32193	2.32193	2.32193	11.3387	2.32193	2.32193	11.6662	2.32193	2.32193	12.0498	12.1611	2.32193	2.32193	2.32193	2.32193	2.32193	2.32193	2.32193	2.32193	2.32193	2.32193	2.32193	11.5068	2.32193	2.32193	2.32193	2.32193	11.1799	9.93664	2.32193	2.32193	2.32193	2.32193	2.32193	2.32193	2.32193	14.3677	2.32193	2.32193	2.32193	2.32193	2.32193	2.32193	2.32193	2.32193	2.32193	2.32193	2.32193
BRE	2.32193	13.9069	15.7073	2.32193	13.0651	2.32193	2.32193	2.32193	2.32193	13.3304	2.32193	2.32193	14.8017	13.8659	14.5543	14.0693	2.32193	14.4993	14.1619	2.32193	14.0267	17.7899	15.9353	2.32193	14.0885	2.32193	14.1603	2.32193	2.32193	2.32193	2.32193	2.32193	2.32193	16.0581	16.2072	14.3914	2.32193	2.32193	2.32193	2.32193	2.32193	16.2118	14.4415	2.32193	2.32193	15.8389	15.1639	2.32193	2.32193
BRF1	2.32193	2.32193	2.32193	2.32193	2.32193	2.32193	2.32193	2.32193	2.32193	2.32193	2.32193	2.32193	2.32193	2.32193	2.32193	2.32193	2.32193	2.32193	2.32193	2.32193	2.32193	2.32193	2.32193	2.32193	2.32193	2.32193	2.32193	2.32193	2.32193	2.32193	2.32193	2.32193	2.32193	2.32193	2.32193	2.32193	2.32193	2.32193	2.32193	2.32193	2.32193	2.32193	2.32193	2.32193	2.32193	2.32193	2.32193	2.32193	2.32193
BRI3BP	16.4783	17.8908	17.6601	16.5669	18.173	19.3266	17.072	15.5213	13.8376	14.8484	14.5271	17.7766	16.4539	17.8964	17.9257	17.0357	18.3959	13.5142	17.9203	13.2228	2.32193	2.32193	2.32193	17.3698	15.4295	18.0377	12.0464	2.32193	16.3979	2.32193	18.4737	17.8503	14.1946	16.4728	16.6059	16.9074	14.0984	16.312	2.32193	16.2006	2.32193	16.7526	18.9399	16.9936	2.32193	17.2512	17.3722	2.32193	17.042
BRIX1	15.2186	14.864	16.5762	13.605	15.902	15.9837	14.0498	15.2652	13.8861	14.2564	15.9797	17.4025	15.7636	2.32193	15.9295	2.32193	2.32193	14.6778	17.0998	13.1564	14.7633	15.4193	2.32193	2.32193	2.32193	14.7132	12.2877	2.32193	15.4157	14.5441	13.1131	2.32193	16.2169	19.39	17.3535	19.6902	17.8977	16.1789	2.32193	2.32193	12.6618	2.32193	2.32193	2.32193	13.0379	2.32193	16.4514	12.7207	2.32193
BRK1	17.8915	2.32193	2.32193	2.32193	2.32193	19.2638	20.3087	20.8076	18.0446	20.1897	20.2355	2.32193	18.8444	18.5393	17.651	18.1005	18.0389	2.32193	2.32193	19.9027	2.32193	18.7779	17.7873	19.8771	16.4181	18.4863	2.32193	2.32193	2.32193	2.32193	2.32193	2.32193	2.32193	17.94	2.32193	2.32193	2.32193	2.32193	17.9797	2.32193	17.2327	2.32193	2.32193	17.569	18.9071	2.32193	2.32193	18.7743	2.32193
BRMS1	2.32193	2.32193	2.32193	2.32193	2.32193	2.32193	2.32193	2.32193	14.3615	2.32193	2.32193	2.32193	2.32193	2.32193	2.32193	2.32193	2.32193	2.32193	2.32193	2.32193	2.32193	2.32193	2.32193	2.32193	2.32193	2.32193	2.32193	2.32193	2.32193	2.32193	2.32193	2.32193	2.32193	2.32193	2.32193	2.32193	2.32193	2.32193	2.32193	15.0642	11.5265	2.32193	2.32193	2.32193	2.32193	2.32193	2.32193	2.32193	2.32193
BRMS1L	2.32193	2.32193	2.32193	2.32193	2.32193	2.32193	2.32193	2.32193	2.32193	2.32193	2.32193	2.32193	2.32193	2.32193	2.32193	2.32193	2.32193	2.32193	2.32193	2.32193	2.32193	2.32193	2.32193	2.32193	2.32193	2.32193	2.32193	2.32193	2.32193	2.32193	2.32193	2.32193	2.32193	2.32193	2.32193	2.32193	2.32193	2.32193	2.32193	2.32193	2.32193	2.32193	2.32193	2.32193	2.32193	2.32193	2.32193	2.32193	2.32193
BROX	15.9165	2.32193	15.5805	13.4448	14.9302	15.9806	2.32193	14.5615	15.8105	14.2475	15.8934	15.616	15.0357	13.0014	14.913	16.6151	14.9996	15.8501	14.6291	15.6556	14.968	16.3932	12.8158	12.7078	13.8347	17.3542	12.6948	16.3937	12.388	15.9449	2.32193	18.2247	17.1346	16.856	16.668	16.018	16.1349	18.0737	2.32193	17.3125	14.8698	13.4448	16.0443	15.3191	14.8553	2.32193	2.32193	14.0172	16.6516
BRPF1	2.32193	2.32193	9.07682	2.32193	2.32193	2.32193	2.32193	2.32193	2.32193	2.32193	9.25267	9.69697	2.32193	2.32193	2.32193	2.32193	2.32193	2.32193	2.32193	2.32193	2.32193	2.32193	2.32193	8.56986	2.32193	2.32193	2.32193	2.32193	8.74819	9.36632	2.32193	2.32193	9.87652	11.9256	2.32193	2.32193	2.32193	2.32193	2.32193	2.32193	2.32193	2.32193	2.32193	2.32193	2.32193	2.32193	2.32193	2.32193	2.32193
BRPF3	2.32193	2.32193	2.32193	2.32193	2.32193	10.1421	2.32193	2.32193	2.32193	2.32193	2.32193	9.90689	9.74819	2.32193	2.32193	2.32193	2.32193	13.6177	2.32193	2.32193	2.32193	2.32193	2.32193	2.32193	12.2556	2.32193	2.32193	2.32193	9.86109	9.12928	2.32193	2.32193	2.32193	2.32193	2.32193	2.32193	9.3443	2.32193	2.32193	2.32193	2.32193	2.32193	2.32193	2.32193	2.32193	2.32193	2.32193	2.32193	2.32193
BRWD1	2.32193	2.32193	2.32193	2.32193	2.32193	2.32193	2.32193	2.32193	2.32193	2.32193	2.32193	2.32193	2.32193	2.32193	2.32193	2.32193	2.32193	2.32193	8.27612	2.32193	8.27612	8.40939	2.32193	2.32193	2.32193	2.32193	2.32193	2.32193	2.32193	2.32193	2.32193	2.32193	2.32193	2.32193	2.32193	2.32193	8.02237	2.32193	9.12928	2.32193	2.32193	2.32193	2.32193	2.32193	2.32193	2.32193	2.32193	2.32193	2.32193
BRWD3	2.32193	2.32193	2.32193	2.32193	2.32193	2.32193	2.32193	2.32193	2.32193	2.32193	2.32193	2.32193	2.32193	2.32193	2.32193	2.32193	2.32193	2.32193	2.32193	2.32193	2.32193	2.32193	2.32193	2.32193	2.32193	2.32193	2.32193	2.32193	2.32193	2.32193	2.32193	2.32193	2.32193	2.32193	2.32193	2.32193	2.32193	2.32193	2.32193	2.32193	2.32193	2.32193	2.32193	2.32193	2.32193	2.32193	2.32193	2.32193	2.32193
BSCL2	2.32193	2.32193	2.32193	2.32193	2.32193	2.32193	2.32193	2.32193	2.32193	2.32193	2.32193	2.32193	2.32193	2.32193	2.32193	2.32193	2.32193	2.32193	2.32193	2.32193	2.32193	2.32193	2.32193	2.32193	2.32193	2.32193	2.32193	2.32193	2.32193	2.32193	2.32193	2.32193	2.32193	2.32193	2.32193	2.32193	2.32193	2.32193	2.32193	2.32193	2.32193	2.32193	2.32193	2.32193	2.32193	2.32193	2.32193	2.32193	2.32193
BSDC1	2.32193	2.32193	2.32193	2.32193	2.32193	2.32193	2.32193	2.32193	13.4525	2.32193	2.32193	2.32193	2.32193	2.32193	2.32193	2.32193	2.32193	2.32193	12.6348	2.32193	2.32193	11.9031	2.32193	12.8842	2.32193	13.3401	2.32193	2.32193	2.32193	2.32193	13.1908	2.32193	2.32193	2.32193	2.32193	13.7035	2.32193	13.0768	15.6601	2.32193	14.3056	2.32193	2.32193	2.32193	2.32193	2.32193	2.32193	2.32193	2.32193
BSG	17.7872	15.9743	18.4435	16.4486	16.6454	18.1511	18.1303	17.0224	17.8422	16.786	17.4108	17.7018	17.367	2.32193	18.3731	18.3433	18.7504	17.6377	18.7242	15.7358	18.7423	16.9603	16.72	16.0785	16.5459	15.7448	16.4704	19.0855	17.1137	15.8518	18.0705	17.7597	17.2883	17.1876	17.7247	13.2273	17.219	17.7728	15.5588	15.8863	18.2475	16.0304	16.1053	18.4313	17.6352	16.8199	18.3179	17.0985	19.0541
BSPRY	2.32193	2.32193	14.1954	2.32193	2.32193	16.3159	2.32193	2.32193	2.32193	13.0918	2.32193	2.32193	2.32193	2.32193	2.32193	2.32193	2.32193	2.32193	2.32193	2.32193	2.32193	2.32193	2.32193	14.2512	2.32193	2.32193	13.2776	13.6371	13.6188	11.7271	2.32193	2.32193	2.32193	12.3049	13.7461	2.32193	2.32193	2.32193	2.32193	2.32193	12.7545	2.32193	2.32193	2.32193	11.0967	2.32193	14.0215	2.32193	2.32193
BST1	2.32193	15.7406	15.9428	16.6643	18.1397	2.32193	16.584	16.9227	2.32193	15.5068	17.2363	15.2736	16.2812	15.7241	15.4519	14.464	15.9158	16.188	15.6145	18.0107	2.32193	2.32193	2.32193	17.9768	17.8019	15.5338	14.9721	2.32193	16.1475	15.7021	15.5784	2.32193	15.489	16.9918	14.5308	16.3789	16.7032	2.32193	2.32193	2.32193	2.32193	2.32193	2.32193	2.32193	2.32193	18.1105	2.32193	2.32193	14.9045
BST2	2.32193	2.32193	2.32193	2.32193	2.32193	2.32193	2.32193	15.6402	2.32193	2.32193	2.32193	2.32193	2.32193	15.4255	2.32193	2.32193	2.32193	2.32193	2.32193	2.32193	2.32193	2.32193	2.32193	2.32193	2.32193	2.32193	2.32193	2.32193	2.32193	2.32193	2.32193	2.32193	2.32193	2.32193	2.32193	2.32193	2.32193	2.32193	2.32193	2.32193	2.32193	2.32193	2.32193	2.32193	2.32193	2.32193	13.446	2.32193	2.32193
BTAF1	2.32193	10.1674	14.4239	8.96578	12.9712	2.32193	13.9022	11.7731	8.64386	14.3622	2.32193	13.2482	14.1838	15.0951	2.32193	9.87652	15.5793	2.32193	14.4021	12.1548	2.32193	7.64386	10.6707	10.4615	9.45121	11.7895	2.32193	2.32193	9.74819	13.0751	2.32193	14.3615	14.317	12.06	13.5031	14.8371	14.5597	14.5817	13.4576	13.6427	2.32193	10.6165	12.9385	2.32193	13.1658	12.3636	12.1293	2.32193	11.7731
BTBD11	2.32193	2.32193	2.32193	2.32193	2.32193	2.32193	2.32193	2.32193	2.32193	2.32193	2.32193	2.32193	2.32193	2.32193	2.32193	2.32193	2.32193	2.32193	2.32193	2.32193	2.32193	2.32193	2.32193	2.32193	2.32193	2.32193	2.32193	2.32193	2.32193	2.32193	2.32193	2.32193	2.32193	2.32193	2.32193	2.32193	2.32193	2.32193	2.32193	2.32193	2.32193	2.32193	2.32193	2.32193	2.32193	2.32193	2.32193	2.32193	2.32193
BTBD18	2.32193	2.32193	2.32193	2.32193	2.32193	2.32193	2.32193	2.32193	2.32193	2.32193	2.32193	2.32193	2.32193	2.32193	2.32193	2.32193	2.32193	2.32193	2.32193	2.32193	2.32193	2.32193	2.32193	2.32193	2.32193	2.32193	2.32193	2.32193	2.32193	2.32193	2.32193	2.32193	2.32193	2.32193	2.32193	2.32193	2.32193	2.32193	2.32193	2.32193	2.32193	2.32193	2.32193	2.32193	2.32193	13.4252	2.32193	2.32193	2.32193
BTBD2	2.32193	2.32193	2.32193	2.32193	2.32193	2.32193	2.32193	2.32193	2.32193	2.32193	2.32193	2.32193	2.32193	2.32193	2.32193	2.32193	2.32193	2.32193	2.32193	2.32193	2.32193	2.32193	2.32193	2.32193	2.32193	2.32193	2.32193	2.32193	2.32193	2.32193	2.32193	2.32193	2.32193	2.32193	2.32193	2.32193	2.32193	2.32193	2.32193	2.32193	2.32193	2.32193	2.32193	2.32193	2.32193	2.32193	2.32193	2.32193	2.32193
BTC	2.32193	2.32193	2.32193	2.32193	2.32193	2.32193	2.32193	2.32193	2.32193	2.32193	2.32193	2.32193	2.32193	2.32193	2.32193	2.32193	2.32193	2.32193	2.32193	2.32193	2.32193	2.32193	2.32193	2.32193	14.5911	2.32193	2.32193	2.32193	2.32193	2.32193	2.32193	2.32193	2.32193	2.32193	2.32193	2.32193	2.32193	2.32193	2.32193	2.32193	2.32193	2.32193	2.32193	2.32193	2.32193	2.32193	2.32193	2.32193	2.32193
BTD	12.6904	2.32193	14.8654	13.7875	14.9339	15.3769	15.1	14.3233	13.6211	2.32193	15.7064	15.1139	13.9631	15.535	13.0868	14.118	14.1389	13.4729	2.32193	14.5191	14.0934	13.8307	2.32193	2.32193	13.6673	14.3142	14.0668	15.0005	11.3332	13.9031	15.4219	2.32193	13.5603	14.3907	14.0154	2.32193	2.32193	14.6877	2.32193	12.9495	15.9817	2.32193	12.6257	14.5087	16.9417	2.32193	14.8956	15.495	11.5411
BTF3	18.4962	18.8056	19.2012	18.0475	19.5486	19.0471	19.0728	18.9698	18.5315	18.6836	18.7446	18.7278	18.1688	21.383	18.5665	17.4291	21.4175	18.961	19.5902	18.4268	17.1943	17.787	18.7129	20.3465	16.4386	20.262	17.7161	18.7569	18.9664	16.6966	17.9834	16.7596	18.313	20.1601	20.5295	20.2951	19.8192	20.425	19.8812	18.1965	18.8759	20.199	20.3157	18.8545	18.6235	20.0755	20.1273	18.3979	19.5073
BTF3L4	18.0475	2.32193	2.32193	17.7023	17.5004	19.3014	17.8212	17.6322	17.9014	18.0114	18.7171	2.32193	2.32193	19.0545	2.32193	2.32193	19.8729	17.1168	17.3272	18.7088	18.8861	2.32193	17.6777	18.4188	17.7365	18.6797	2.32193	19.0435	18.6226	2.32193	17.476	19.4659	18.4154	2.32193	17.9004	2.32193	2.32193	18.1951	18.3087	17.1308	16.7062	18.8623	18.9318	18.3042	2.32193	18.6503	18.414	18.7751	18.1693
BTK	2.32193	2.32193	2.32193	2.32193	2.32193	2.32193	2.32193	2.32193	2.32193	2.32193	2.32193	2.32193	2.32193	2.32193	2.32193	2.32193	2.32193	2.32193	2.32193	2.32193	2.32193	2.32193	2.32193	2.32193	2.32193	2.32193	2.32193	2.32193	2.32193	2.32193	2.32193	2.32193	2.32193	2.32193	2.32193	2.32193	2.32193	11.388	2.32193	2.32193	2.32193	2.32193	2.32193	2.32193	2.32193	2.32193	2.32193	2.32193	2.32193
BTN3A1	2.32193	2.32193	2.32193	2.32193	2.32193	2.32193	2.32193	2.32193	2.32193	2.32193	2.32193	2.32193	2.32193	2.32193	2.32193	2.32193	2.32193	2.32193	2.32193	2.32193	2.32193	2.32193	2.32193	2.32193	2.32193	2.32193	2.32193	2.32193	2.32193	2.32193	2.32193	2.32193	2.32193	2.32193	2.32193	2.32193	2.32193	2.32193	2.32193	2.32193	2.32193	2.32193	2.32193	2.32193	2.32193	2.32193	2.32193	2.32193	2.32193
BTN3A3	2.32193	2.32193	2.32193	2.32193	2.32193	2.32193	2.32193	2.32193	2.32193	2.32193	2.32193	2.32193	2.32193	15.7289	2.32193	2.32193	2.32193	2.32193	2.32193	2.32193	2.32193	2.32193	12.769	2.32193	16.3738	2.32193	2.32193	2.32193	2.32193	2.32193	2.32193	2.32193	2.32193	2.32193	2.32193	2.32193	2.32193	2.32193	2.32193	2.32193	17.0629	2.32193	15.6018	15.1931	16.3408	2.32193	2.32193	15.1846	2.32193
BUB3	19.791	16.886	17.3008	20.0221	21.1874	21.0077	20.7052	20.5637	21.4272	20.4938	20.8408	21.1968	19.6959	19.0339	17.1364	21.3637	16.1399	20.2406	20.306	19.5326	19.2575	20.5235	16.2313	16.935	19.8752	20.6653	18.6134	17.4348	20.0041	19.5199	15.7377	19.4235	21.6925	17.0025	16.4857	20.9261	21.0497	21.6225	2.32193	19.1521	15.9279	16.8866	16.753	19.8372	16.1534	17.1761	18.0609	15.2243	16.9652
BUD13	2.32193	2.32193	2.32193	2.32193	2.32193	2.32193	2.32193	11.6439	2.32193	2.32193	2.32193	2.32193	2.32193	2.32193	2.32193	2.32193	2.32193	2.32193	2.32193	2.32193	2.32193	2.32193	2.32193	2.32193	2.32193	2.32193	2.32193	2.32193	2.32193	2.32193	2.32193	2.32193	2.32193	2.32193	2.32193	2.32193	2.32193	2.32193	2.32193	2.32193	2.32193	2.32193	2.32193	2.32193	2.32193	2.32193	2.32193	2.32193	2.32193
BUD31	15.9209	17.6558	17.5196	17.2271	18.2237	18.0956	17.0858	17.5098	16.6777	17.5853	17.6498	17.8568	17.5558	17.914	15.4441	12.2015	16.4478	18.4654	17.7569	18.004	2.32193	16.3662	15.905	18.2693	16.5155	17.9566	16.5843	2.32193	16.9825	15.872	15.1469	2.32193	17.5917	18.6414	17.7631	18.7712	19.2263	19.0652	16.4887	2.32193	2.32193	17.7023	18.4827	18.3811	17.828	17.8551	19.6741	15.8715	17.6885
BYSL	14.4061	15.4931	15.694	14.926	16.7029	15.803	16.4375	14.9961	14.8073	15.9102	17.0785	15.9549	14.697	2.32193	14.2023	11.7185	17.4997	16.7881	15.8591	16.2352	10.8918	14.109	2.32193	16.1131	12.8357	16.0573	13.7164	15.624	15.7503	14.3786	15.7083	14.7175	17.0202	17.7591	16.2042	16.7023	16.575	16.5758	2.32193	14.4473	12.1485	2.32193	13.933	15.2456	2.32193	2.32193	16.3419	2.32193	15.8307
BZW1	17.0699	13.6405	17.5807	15.9336	17.3117	14.7941	17.6802	17.9948	17.7394	15.3974	17.1769	16.9357	17.6244	17.7083	19.5805	18.9175	17.871	18.8963	18.5343	16.3762	18.9491	18.8823	18.4656	18.6258	14.4525	18.3221	16.2471	16.8197	15.4965	14.2512	17.757	19.3533	18.0153	16.7151	17.1323	17.9214	17.2182	17.9604	18.0954	17.842	17.3864	17.4602	18.3606	16.0439	17.3954	17.2171	2.32193	17.382	15.9624
BZW2	16.5046	17.0169	16.6759	16.9327	17.8273	18.0616	17.4693	17.6896	17.1276	18.1851	17.5713	18.1314	16.4875	17.5805	17.3522	15.9142	18.0837	18.6071	17.875	17.1435	16.4802	17.0923	15.582	17.7742	13.2198	18.3247	15.6607	17.0461	17.1337	15.878	16.2628	19.1472	18.002	18.3035	16.6181	17.5172	17.5531	17.6942	16.9948	17.6236	16.2663	17.5768	18.5886	17.1272	12.4305	15.122	16.9014	2.32193	17.9455
C10orf118	11.1293	2.32193	2.32193	2.32193	2.32193	2.32193	2.32193	2.32193	2.32193	2.32193	2.32193	2.32193	2.32193	2.32193	2.32193	2.32193	2.32193	2.32193	2.32193	2.32193	2.32193	2.32193	2.32193	2.32193	2.32193	2.32193	2.32193	2.32193	2.32193	2.32193	2.32193	14.4259	2.32193	2.32193	2.32193	2.32193	2.32193	2.32193	2.32193	2.32193	10.9586	2.32193	2.32193	2.32193	2.32193	2.32193	2.32193	2.32193	2.32193
C10orf137	2.32193	2.32193	2.32193	2.32193	2.32193	2.32193	2.32193	2.32193	2.32193	2.32193	2.32193	2.32193	2.32193	2.32193	2.32193	2.32193	2.32193	2.32193	2.32193	2.32193	2.32193	2.32193	2.32193	2.32193	2.32193	2.32193	2.32193	2.32193	2.32193	2.32193	2.32193	2.32193	2.32193	2.32193	2.32193	2.32193	2.32193	2.32193	2.32193	2.32193	2.32193	2.32193	2.32193	2.32193	2.32193	2.32193	2.32193	2.32193	2.32193
C10orf2	2.32193	2.32193	2.32193	2.32193	2.32193	2.32193	2.32193	2.32193	2.32193	2.32193	2.32193	2.32193	2.32193	2.32193	2.32193	2.32193	2.32193	2.32193	2.32193	2.32193	2.32193	2.32193	2.32193	2.32193	2.32193	2.32193	2.32193	2.32193	2.32193	2.32193	2.32193	2.32193	2.32193	12.8494	12.6618	2.32193	2.32193	2.32193	2.32193	2.32193	15.7928	2.32193	2.32193	2.32193	2.32193	2.32193	2.32193	2.32193	2.32193
C10orf32	2.32193	2.32193	2.32193	2.32193	2.32193	2.32193	2.32193	2.32193	2.32193	2.32193	2.32193	2.32193	2.32193	2.32193	2.32193	2.32193	2.32193	2.32193	2.32193	2.32193	2.32193	2.32193	2.32193	2.32193	2.32193	2.32193	2.32193	2.32193	2.32193	2.32193	2.32193	2.32193	2.32193	2.32193	2.32193	2.32193	2.32193	2.32193	2.32193	2.32193	2.32193	2.32193	2.32193	2.32193	2.32193	2.32193	2.32193	2.32193	2.32193
C10orf35	2.32193	2.32193	2.32193	2.32193	2.32193	2.32193	2.32193	2.32193	2.32193	2.32193	2.32193	2.32193	2.32193	2.32193	2.32193	2.32193	2.32193	2.32193	13.2453	2.32193	2.32193	2.32193	2.32193	2.32193	2.32193	2.32193	2.32193	2.32193	2.32193	2.32193	2.32193	2.32193	2.32193	2.32193	2.32193	2.32193	2.32193	2.32193	2.32193	2.32193	2.32193	2.32193	2.32193	2.32193	2.32193	2.32193	2.32193	2.32193	2.32193
C10orf54	2.32193	2.32193	2.32193	2.32193	2.32193	2.32193	2.32193	2.32193	2.32193	2.32193	2.32193	2.32193	2.32193	15.3917	2.32193	2.32193	14.3311	2.32193	2.32193	2.32193	2.32193	2.32193	14.0659	2.32193	2.32193	2.32193	2.32193	2.32193	2.32193	13.4831	2.32193	2.32193	2.32193	2.32193	11.6211	11.1421	2.32193	2.32193	12.7334	2.32193	12.5793	15.0193	2.32193	13.6073	12.2674	2.32193	2.32193	14.6926	13.8366
C10orf62	2.32193	2.32193	2.32193	2.32193	2.32193	2.32193	2.32193	2.32193	2.32193	2.32193	2.32193	2.32193	2.32193	2.32193	2.32193	2.32193	2.32193	2.32193	2.32193	2.32193	2.32193	2.32193	2.32193	2.32193	2.32193	2.32193	2.32193	2.32193	2.32193	2.32193	2.32193	2.32193	2.32193	2.32193	2.32193	2.32193	2.32193	2.32193	2.32193	2.32193	2.32193	2.32193	2.32193	2.32193	2.32193	2.32193	2.32193	2.32193	2.32193
C10orf76	2.32193	2.32193	2.32193	2.32193	2.32193	2.32193	2.32193	2.32193	2.32193	2.32193	2.32193	13.2348	2.32193	2.32193	2.32193	2.32193	2.32193	2.32193	2.32193	2.32193	2.32193	2.32193	2.32193	10.5793	2.32193	2.32193	2.32193	2.32193	12.2408	2.32193	2.32193	2.32193	2.32193	2.32193	2.32193	2.32193	2.32193	2.32193	2.32193	2.32193	2.32193	12.7503	10.8533	2.32193	2.32193	2.32193	2.32193	2.32193	2.32193
C10orf99	2.32193	2.32193	2.32193	2.32193	2.32193	2.32193	2.32193	2.32193	2.32193	2.32193	2.32193	2.32193	2.32193	2.32193	2.32193	2.32193	2.32193	2.32193	2.32193	2.32193	2.32193	2.32193	2.32193	2.32193	2.32193	2.32193	2.32193	2.32193	2.32193	2.32193	2.32193	2.32193	2.32193	2.32193	2.32193	2.32193	2.32193	2.32193	2.32193	2.32193	15.0232	2.32193	2.32193	2.32193	2.32193	2.32193	2.32193	2.32193	2.32193
C11orf30	2.32193	15.521	2.32193	2.32193	2.32193	2.32193	2.32193	2.32193	2.32193	2.32193	2.32193	2.32193	11.388	2.32193	2.32193	2.32193	2.32193	2.32193	2.32193	2.32193	11.9622	11.0293	2.32193	2.32193	2.32193	2.32193	2.32193	2.32193	2.32193	2.32193	2.32193	2.32193	2.32193	2.32193	2.32193	2.32193	2.32193	2.32193	2.32193	2.32193	2.32193	2.32193	2.32193	2.32193	2.32193	2.32193	2.32193	2.32193	2.32193
C11orf31	17.2613	16.7292	19.6714	2.32193	16.8676	17.7229	15.9853	18.3749	19.2478	17.5969	17.2843	19.3129	19.9443	15.7933	16.694	16.5976	18.7914	19.5889	18.1749	17.2058	17.4924	2.32193	16.417	17.9608	2.32193	20.0981	2.32193	19.4767	2.32193	15.957	14.3142	17.7597	16.5247	17.7099	18.5638	16.744	17.4706	18.8961	17.3945	18.8116	18.3607	17.9873	15.9364	18.9832	17.8304	15.5663	18.7826	13.6584	19.5713
C11orf54	2.32193	16.6744	21.4194	15.577	14.9779	16.3658	14.4298	13.0067	16.0104	18.0969	19.0799	19.6409	18.4978	18.147	15.5597	20.4104	16.0885	18.5202	16.2758	14.4531	16.4688	18.809	15.919	15.2963	15.8635	15.6548	14.9472	2.32193	14.8998	2.32193	2.32193	2.32193	2.32193	16.5812	17.4003	14.9926	2.32193	2.32193	16.5257	16.9326	16.5042	17.2895	16.6167	2.32193	15.5805	17.2235	17.0732	2.32193	16.8995
C11orf58	17.0618	2.32193	2.32193	14.2213	2.32193	16.3026	15.1127	14.846	15.5925	2.32193	2.32193	2.32193	2.32193	2.32193	13.4383	2.32193	2.32193	2.32193	2.32193	2.32193	2.32193	2.32193	2.32193	17.8692	2.32193	16.4573	2.32193	17.4485	17.3976	15.4493	2.32193	17.4976	15.3363	15.3325	13.9935	16.5965	16.9523	17.4916	2.32193	17.9775	13.8908	2.32193	15.4745	15.3387	14.1373	15.7516	2.32193	14.7992	18.3704
C11orf68	16.1143	2.32193	15.5707	16.3277	2.32193	12.5817	2.32193	2.32193	2.32193	16.6623	13.0549	16.375	15.8899	2.32193	2.32193	13.7997	2.32193	15.5931	16.3351	2.32193	13.3663	15.6754	2.32193	16.7672	15.5737	2.32193	16.2665	2.32193	15.2924	2.32193	2.32193	16.2072	2.32193	2.32193	2.32193	16.4562	15.8213	15.7233	2.32193	13.3106	13.2906	2.32193	13.9739	16.8892	2.32193	15.2769	16.26	2.32193	2.32193
C11orf71	2.32193	2.32193	2.32193	2.32193	2.32193	2.32193	2.32193	2.32193	2.32193	2.32193	2.32193	2.32193	2.32193	2.32193	2.32193	2.32193	2.32193	2.32193	2.32193	2.32193	2.32193	2.32193	2.32193	2.32193	2.32193	2.32193	2.32193	2.32193	2.32193	2.32193	2.32193	2.32193	2.32193	2.32193	2.32193	2.32193	2.32193	2.32193	2.32193	2.32193	2.32193	2.32193	2.32193	2.32193	2.32193	2.32193	2.32193	2.32193	2.32193
C11orf73	2.32193	2.32193	16.3924	2.32193	2.32193	2.32193	2.32193	2.32193	2.32193	2.32193	2.32193	2.32193	2.32193	2.32193	2.32193	2.32193	2.32193	2.32193	2.32193	2.32193	2.32193	2.32193	2.32193	15.4392	2.32193	15.7445	2.32193	2.32193	2.32193	2.32193	2.32193	2.32193	2.32193	2.32193	2.32193	2.32193	2.32193	15.367	2.32193	2.32193	2.32193	2.32193	2.32193	2.32193	2.32193	2.32193	2.32193	2.32193	2.32193
C11orf83	2.32193	18.1052	20.6184	2.32193	16.1776	2.32193	18.5496	2.32193	2.32193	2.32193	16.6163	2.32193	2.32193	2.32193	2.32193	2.32193	2.32193	2.32193	2.32193	2.32193	16.3391	2.32193	2.32193	19.6475	2.32193	18.3162	2.32193	16.3639	2.32193	2.32193	17.0577	2.32193	17.4648	16.7731	17.1086	2.32193	2.32193	2.32193	2.32193	2.32193	2.32193	2.32193	2.32193	2.32193	2.32193	2.32193	15.4865	2.32193	17.1749
C11orf84	2.32193	2.32193	2.32193	2.32193	2.32193	2.32193	2.32193	2.32193	2.32193	2.32193	2.32193	2.32193	2.32193	2.32193	2.32193	2.32193	2.32193	2.32193	2.32193	2.32193	2.32193	2.32193	2.32193	2.32193	2.32193	2.32193	2.32193	2.32193	2.32193	2.32193	2.32193	2.32193	2.32193	2.32193	2.32193	13.3485	2.32193	12.8784	2.32193	2.32193	2.32193	2.32193	2.32193	2.32193	2.32193	2.32193	2.32193	2.32193	2.32193
C12orf10	17.6028	17.8345	18.0624	17.5588	17.689	18.8954	17.9346	17.4216	18.2522	18.3869	18.7032	18.796	16.9959	16.9849	16.0812	16.6787	17.8798	18.5375	17.0132	16.4185	17.0673	16.4514	13.981	17.7239	18.3095	18.9327	15.3478	18.1352	17.5829	17.0016	16.7649	17.7801	17.8744	18.0429	17.1144	19.2119	18.9352	18.391	16.8084	18.336	16.334	17.1757	17.2115	15.8618	14.7623	17.7724	18.6694	14.9613	18.5248
C12orf23	16.0804	15.2906	14.2725	2.32193	2.32193	15.9761	17.411	14.0258	2.32193	2.32193	14.3961	2.32193	2.32193	2.32193	2.32193	2.32193	2.32193	14.9617	2.32193	2.32193	2.32193	2.32193	2.32193	17.9105	2.32193	16.3586	2.32193	2.32193	2.32193	2.32193	2.32193	2.32193	2.32193	2.32193	2.32193	15.7196	15.0211	16.1157	18.4935	2.32193	2.32193	2.32193	15.3398	2.32193	2.32193	2.32193	2.32193	2.32193	2.32193
C12orf29	2.32193	2.32193	2.32193	2.32193	2.32193	2.32193	2.32193	2.32193	2.32193	2.32193	2.32193	2.32193	2.32193	2.32193	2.32193	2.32193	2.32193	13.8317	2.32193	2.32193	2.32193	2.32193	2.32193	16.9038	2.32193	2.32193	2.32193	2.32193	16.5513	2.32193	2.32193	2.32193	2.32193	2.32193	2.32193	2.32193	2.32193	2.32193	2.32193	14.0926	2.32193	2.32193	2.32193	2.32193	2.32193	2.32193	2.32193	2.32193	2.32193
C12orf4	2.32193	2.32193	2.32193	2.32193	2.32193	2.32193	2.32193	2.32193	2.32193	2.32193	2.32193	2.32193	2.32193	2.32193	2.32193	2.32193	2.32193	2.32193	2.32193	2.32193	2.32193	2.32193	2.32193	2.32193	2.32193	2.32193	2.32193	2.32193	2.32193	2.32193	2.32193	2.32193	2.32193	2.32193	2.32193	2.32193	2.32193	2.32193	2.32193	2.32193	2.32193	2.32193	2.32193	2.32193	2.32193	2.32193	2.32193	2.32193	2.32193
C12orf43	2.32193	2.32193	2.32193	2.32193	2.32193	2.32193	2.32193	2.32193	2.32193	2.32193	2.32193	2.32193	2.32193	2.32193	2.32193	2.32193	2.32193	2.32193	13.7503	2.32193	2.32193	2.32193	2.32193	2.32193	2.32193	2.32193	2.32193	2.32193	2.32193	2.32193	2.32193	2.32193	2.32193	2.32193	2.32193	2.32193	2.32193	13.2467	2.32193	12.7895	2.32193	2.32193	2.32193	2.32193	2.32193	2.32193	2.32193	2.32193	2.32193
C12orf44	2.32193	2.32193	2.32193	13.964	2.32193	14.9403	2.32193	2.32193	2.32193	2.32193	2.32193	2.32193	2.32193	18.8205	2.32193	2.32193	15.9759	2.32193	2.32193	2.32193	2.32193	2.32193	18.5952	2.32193	2.32193	2.32193	2.32193	2.32193	2.32193	2.32193	2.32193	2.32193	2.32193	14.1325	14.6948	2.32193	2.32193	14.8596	16.327	2.32193	2.32193	2.32193	15.4793	14.8799	17.417	16.1045	14.0659	14.6068	2.32193
C12orf45	2.32193	2.32193	2.32193	2.32193	15.0764	16.1682	2.32193	2.32193	2.32193	2.32193	2.32193	2.32193	2.32193	2.32193	2.32193	2.32193	2.32193	16.2298	14.6314	2.32193	2.32193	2.32193	18.164	2.32193	2.32193	15.5121	2.32193	2.32193	2.32193	2.32193	2.32193	2.32193	2.32193	2.32193	16.6104	16.5501	2.32193	15.6498	2.32193	2.32193	2.32193	2.32193	2.32193	2.32193	2.32193	2.32193	2.32193	2.32193	2.32193
C12orf5	2.32193	18.475	19.4105	16.3922	18.1093	19.3234	16.8064	17.1867	17.3665	16.8732	19.0812	19.2202	18.4982	18.7523	13.7793	17.8164	2.32193	18.8876	13.3691	18.1743	2.32193	16.216	2.32193	19.0106	12.9421	19.4118	17.4776	17.0663	13.2333	17.4821	17.2896	18.1852	17.709	19.6237	15.7994	19.8223	19.0879	19.5009	19.4062	14.9279	18.6852	2.32193	2.32193	18.9936	2.32193	2.32193	2.32193	2.32193	17.2407
C12orf57	2.32193	18.183	18.4648	16.5299	19.0973	16.8892	17.6982	18.0925	2.32193	18.6836	18.7147	2.32193	2.32193	18.6696	2.32193	16.2685	2.32193	2.32193	15.0566	2.32193	2.32193	2.32193	18.8636	16.8139	16.3894	2.32193	2.32193	2.32193	2.32193	2.32193	2.32193	2.32193	2.32193	2.32193	18.917	17.6546	19.9455	20.428	19.1397	2.32193	18.5623	2.32193	2.32193	2.32193	2.32193	15.6718	2.32193	2.32193	2.32193
C12orf75	2.32193	2.32193	2.32193	2.32193	2.32193	2.32193	2.32193	2.32193	2.32193	2.32193	2.32193	2.32193	2.32193	2.32193	2.32193	2.32193	2.32193	2.32193	2.32193	2.32193	2.32193	2.32193	2.32193	2.32193	2.32193	2.32193	2.32193	2.32193	2.32193	2.32193	2.32193	2.32193	2.32193	2.32193	2.32193	2.32193	2.32193	2.32193	2.32193	2.32193	2.32193	2.32193	2.32193	2.32193	2.32193	2.32193	2.32193	2.32193	2.32193
C14orf1	2.32193	2.32193	14.5693	2.32193	15.5118	2.32193	2.32193	2.32193	2.32193	15.8228	2.32193	2.32193	2.32193	2.32193	14.0843	2.32193	2.32193	2.32193	15.9336	2.32193	2.32193	2.32193	2.32193	2.32193	2.32193	15.8579	2.32193	2.32193	2.32193	2.32193	2.32193	15.1619	2.32193	2.32193	2.32193	2.32193	2.32193	2.32193	2.32193	2.32193	2.32193	2.32193	18.0783	2.32193	15.9235	2.32193	2.32193	2.32193	2.32193
C14orf105	2.32193	2.32193	2.32193	2.32193	17.3428	2.32193	2.32193	2.32193	2.32193	2.32193	2.32193	2.32193	2.32193	2.32193	2.32193	2.32193	2.32193	2.32193	2.32193	2.32193	2.32193	2.32193	2.32193	2.32193	2.32193	2.32193	2.32193	2.32193	2.32193	2.32193	2.32193	2.32193	2.32193	2.32193	2.32193	2.32193	2.32193	2.32193	2.32193	2.32193	2.32193	2.32193	2.32193	2.32193	2.32193	2.32193	2.32193	2.32193	2.32193
C14orf119	2.32193	2.32193	2.32193	2.32193	2.32193	2.32193	2.32193	2.32193	2.32193	2.32193	2.32193	2.32193	2.32193	2.32193	2.32193	2.32193	2.32193	2.32193	2.32193	2.32193	2.32193	2.32193	2.32193	2.32193	2.32193	15.2412	2.32193	2.32193	2.32193	2.32193	2.32193	14.1325	2.32193	2.32193	2.32193	2.32193	15.7615	2.32193	2.32193	2.32193	2.32193	2.32193	2.32193	2.32193	2.32193	2.32193	2.32193	2.32193	2.32193
C14orf142	19.882	2.32193	17.9576	2.32193	18.2379	2.32193	2.32193	2.32193	2.32193	17.1798	2.32193	17.6216	15.8472	17.7228	16.7279	17.4134	18.3353	18.3932	17.1139	17.3702	16.2922	17.3446	19.614	18.1483	16.8202	16.5696	17.1515	2.32193	18.1281	16.1713	17.0037	2.32193	2.32193	17.7653	17.876	18.2396	15.6288	2.32193	18.1355	2.32193	2.32193	18.5058	17.7978	16.3554	2.32193	19.0546	18.3187	20.6059	17.657
C14orf159	16.3919	2.32193	18.2792	14.0456	13.6405	20.0337	15.3244	15.3718	14.6517	2.32193	18.7941	15.8616	13.3035	2.32193	2.32193	2.32193	16.7473	15.9412	2.32193	13.4173	17.4748	2.32193	16.1548	15.3071	14.8899	15.3398	16.633	20.0509	13.5781	15.5642	15.6798	18.4693	14.5603	12.2348	11.9694	18.6456	13.043	19.7612	15.471	14.912	16.8108	13.8707	2.32193	16.2747	17.7471	16.8559	15.4809	13.5471	21.3034
C14orf166	17.9721	18.8878	20.3195	18.6637	18.5537	19.6637	19.6051	20.0185	19.1574	20.2083	20.3931	20.0247	19.9862	18.2799	19.7708	19.1254	18.7385	19.9947	18.5243	18.4614	19.0048	18.9757	18.7799	20.1077	20.0933	19.8513	19.2088	18.7898	19.7441	19.0318	19.3008	19.2982	18.2618	19.136	20.0283	19.7653	19.5552	19.5016	19.7414	16.4923	18.0739	20.4139	18.1223	17.9258	19.1081	18.4807	19.0243	18.142	17.6157
C14orf169	2.32193	2.32193	2.32193	2.32193	2.32193	2.32193	2.32193	13.4881	14.3505	2.32193	2.32193	2.32193	2.32193	2.32193	2.32193	2.32193	2.32193	2.32193	12.1799	2.32193	2.32193	2.32193	2.32193	2.32193	2.32193	2.32193	2.32193	2.32193	2.32193	2.32193	2.32193	2.32193	2.32193	2.32193	2.32193	2.32193	2.32193	2.32193	2.32193	2.32193	2.32193	2.32193	2.32193	2.32193	2.32193	2.32193	2.32193	2.32193	2.32193
C14orf2	2.32193	2.32193	19.3286	2.32193	2.32193	2.32193	2.32193	2.32193	2.32193	2.32193	2.32193	2.32193	2.32193	2.32193	2.32193	2.32193	2.32193	2.32193	2.32193	2.32193	2.32193	2.32193	2.32193	2.32193	2.32193	18.6451	2.32193	2.32193	2.32193	2.32193	2.32193	2.32193	2.32193	2.32193	2.32193	2.32193	2.32193	2.32193	2.32193	2.32193	2.32193	2.32193	2.32193	2.32193	2.32193	2.32193	2.32193	2.32193	2.32193
C14orf39	2.32193	2.32193	2.32193	2.32193	2.32193	2.32193	2.32193	2.32193	2.32193	2.32193	2.32193	2.32193	2.32193	2.32193	2.32193	2.32193	2.32193	2.32193	2.32193	2.32193	2.32193	2.32193	2.32193	2.32193	2.32193	2.32193	2.32193	2.32193	2.32193	2.32193	2.32193	2.32193	2.32193	2.32193	2.32193	2.32193	2.32193	2.32193	2.32193	2.32193	2.32193	2.32193	2.32193	2.32193	2.32193	2.32193	2.32193	2.32193	2.32193
C14orf93	2.32193	2.32193	2.32193	2.32193	2.32193	2.32193	2.32193	2.32193	2.32193	13.3853	2.32193	2.32193	2.32193	2.32193	2.32193	2.32193	2.32193	2.32193	2.32193	2.32193	2.32193	2.32193	2.32193	2.32193	2.32193	2.32193	2.32193	2.32193	2.32193	2.32193	2.32193	2.32193	2.32193	2.32193	2.32193	2.32193	2.32193	2.32193	2.32193	2.32193	2.32193	2.32193	2.32193	2.32193	2.32193	2.32193	2.32193	2.32193	2.32193
C15orf40	2.32193	2.32193	2.32193	2.32193	2.32193	2.32193	2.32193	2.32193	2.32193	2.32193	2.32193	2.32193	2.32193	2.32193	2.32193	2.32193	2.32193	2.32193	2.32193	2.32193	2.32193	2.32193	2.32193	2.32193	2.32193	2.32193	2.32193	2.32193	2.32193	2.32193	2.32193	2.32193	2.32193	2.32193	2.32193	2.32193	2.32193	2.32193	2.32193	2.32193	2.32193	2.32193	2.32193	2.32193	2.32193	2.32193	2.32193	2.32193	2.32193
C15orf48	18.0472	20.1179	21.8587	20.2664	19.0967	21.4173	19.4296	16.3581	18.4156	18.1586	20.2191	18.1218	18.869	17.5699	12.1799	15.0914	18.7312	19.3836	2.32193	17.4102	19.3524	15.4396	14.5699	21.4268	2.32193	18.5699	16.6777	18.2845	15.6351	19.8851	20.223	20.8518	19.4718	19.238	19.2833	21.2505	19.2796	19.6443	18.6682	20.0059	18.7678	18.9121	17.8828	21.3929	21.2634	20.7803	17.2294	18.937	18.9252
C15orf52	2.32193	2.32193	2.32193	2.32193	2.32193	2.32193	2.32193	2.32193	2.32193	2.32193	2.32193	2.32193	2.32193	2.32193	2.32193	2.32193	2.32193	2.32193	2.32193	2.32193	2.32193	2.32193	2.32193	2.32193	2.32193	2.32193	2.32193	2.32193	2.32193	2.32193	2.32193	2.32193	2.32193	2.32193	2.32193	2.32193	2.32193	2.32193	2.32193	2.32193	2.32193	2.32193	2.32193	2.32193	2.32193	2.32193	2.32193	2.32193	2.32193
C15orf57	2.32193	2.32193	2.32193	2.32193	2.32193	2.32193	2.32193	2.32193	2.32193	2.32193	2.32193	2.32193	2.32193	2.32193	2.32193	2.32193	2.32193	2.32193	2.32193	2.32193	2.32193	2.32193	2.32193	2.32193	2.32193	2.32193	2.32193	2.32193	2.32193	2.32193	2.32193	2.32193	2.32193	2.32193	2.32193	2.32193	2.32193	2.32193	2.32193	2.32193	2.32193	2.32193	2.32193	2.32193	2.32193	2.32193	2.32193	2.32193	2.32193
C16orf13	2.32193	2.32193	15.287	2.32193	14.7461	15.4997	2.32193	14.1453	15.1954	14.2205	14.122	14.1453	2.32193	15.6792	2.32193	14.356	16.2828	17.4561	15.4856	2.32193	13.9246	14.628	15.1151	2.32193	14.7024	2.32193	13.0102	15.1992	2.32193	13.8017	2.32193	16.6415	2.32193	14.4621	15.4821	14.5118	12.5864	13.5663	2.32193	2.32193	15.7685	2.32193	2.32193	15.9833	14.8425	16.0934	2.32193	16.6107	16.2186
C16orf54	2.32193	2.32193	2.32193	2.32193	2.32193	2.32193	2.32193	2.32193	2.32193	2.32193	2.32193	2.32193	2.32193	2.32193	2.32193	2.32193	2.32193	2.32193	2.32193	2.32193	2.32193	2.32193	2.32193	2.32193	2.32193	2.32193	2.32193	2.32193	2.32193	2.32193	2.32193	2.32193	2.32193	2.32193	2.32193	2.32193	2.32193	2.32193	2.32193	2.32193	2.32193	2.32193	2.32193	2.32193	2.32193	2.32193	2.32193	2.32193	2.32193
C16orf58	14.2423	2.32193	14.4061	14.7508	14.2586	2.32193	2.32193	15.2692	2.32193	13.6439	2.32193	2.32193	2.32193	15.6257	12.2167	13.9766	2.32193	2.32193	2.32193	2.32193	2.32193	14.345	13.8337	12.9801	12.6662	12.4742	11.7398	2.32193	2.32193	2.32193	2.32193	2.32193	16.8421	13.6718	2.32193	2.32193	15.1012	13.5471	15.0498	2.32193	15.5429	15.5393	2.32193	2.32193	2.32193	2.32193	2.32193	14.9752	14.0345
C16orf59	2.32193	2.32193	2.32193	2.32193	2.32193	2.32193	2.32193	2.32193	2.32193	2.32193	2.32193	2.32193	2.32193	2.32193	2.32193	2.32193	2.32193	2.32193	2.32193	2.32193	2.32193	2.32193	2.32193	2.32193	2.32193	2.32193	2.32193	2.32193	2.32193	2.32193	2.32193	2.32193	2.32193	2.32193	2.32193	2.32193	2.32193	2.32193	2.32193	2.32193	2.32193	2.32193	2.32193	2.32193	2.32193	2.32193	2.32193	2.32193	2.32193
C16orf62	13.8078	2.32193	2.32193	14.122	2.32193	2.32193	12.584	11.4147	2.32193	2.32193	18.902	2.32193	9.07682	11.6795	2.32193	2.32193	2.32193	2.32193	2.32193	2.32193	12.905	10.8455	2.32193	12.6528	12.1453	2.32193	10.8765	2.32193	2.32193	2.32193	9.49185	13.0084	19.1617	2.32193	2.32193	19.0269	10.5507	11.0634	11.7099	2.32193	12.8842	12.6551	2.32193	15.9719	11.0901	12.4691	9.99435	2.32193	2.32193
C16orf80	15.2863	2.32193	2.32193	14.118	15.8012	15.957	15.7209	15.5332	15.6913	15.9012	2.32193	15.4464	14.8765	2.32193	15.3408	2.32193	2.32193	14.6789	13.628	2.32193	2.32193	2.32193	2.32193	2.32193	15.2881	14.9806	2.32193	2.32193	13.0818	2.32193	2.32193	17.3943	16.9963	2.32193	2.32193	17.2283	16.2015	17.3723	2.32193	16.8093	2.32193	2.32193	2.32193	14.9218	2.32193	2.32193	15.291	2.32193	2.32193
C16orf87	2.32193	2.32193	2.32193	2.32193	2.32193	2.32193	2.32193	2.32193	2.32193	2.32193	2.32193	2.32193	2.32193	2.32193	2.32193	2.32193	2.32193	2.32193	2.32193	2.32193	2.32193	2.32193	2.32193	2.32193	2.32193	2.32193	2.32193	2.32193	2.32193	2.32193	2.32193	2.32193	2.32193	2.32193	2.32193	2.32193	2.32193	2.32193	2.32193	2.32193	2.32193	2.32193	2.32193	2.32193	2.32193	2.32193	2.32193	2.32193	2.32193
C16orf91	2.32193	2.32193	2.32193	2.32193	2.32193	2.32193	2.32193	2.32193	2.32193	2.32193	2.32193	2.32193	2.32193	2.32193	2.32193	2.32193	2.32193	2.32193	2.32193	2.32193	2.32193	2.32193	2.32193	2.32193	2.32193	2.32193	2.32193	2.32193	2.32193	2.32193	2.32193	2.32193	2.32193	2.32193	2.32193	2.32193	2.32193	2.32193	2.32193	15.6157	2.32193	2.32193	2.32193	2.32193	2.32193	2.32193	2.32193	2.32193	2.32193
C17orf104	2.32193	2.32193	2.32193	2.32193	2.32193	2.32193	2.32193	2.32193	12.1517	2.32193	2.32193	2.32193	2.32193	2.32193	2.32193	2.32193	2.32193	2.32193	2.32193	2.32193	2.32193	2.32193	2.32193	2.32193	2.32193	2.32193	2.32193	2.32193	2.32193	2.32193	2.32193	2.32193	2.32193	2.32193	2.32193	2.32193	2.32193	2.32193	2.32193	2.32193	2.32193	2.32193	2.32193	2.32193	2.32193	2.32193	2.32193	2.32193	2.32193
C17orf49	16.7475	18.3472	18.9105	18.4893	17.7485	17.446	17.7305	18.1679	15.9092	18.0648	18.4266	17.3725	16.469	2.32193	15.1745	17.2789	16.3249	17.9014	17.2734	18.1058	16.9175	15.4547	15.2412	18.7678	17.2206	17.022	14.5858	17.7836	17.8771	16.2434	16.0319	17.955	2.32193	17.7884	15.8103	17.8561	18.0786	18.1596	14.4831	18.5987	15.5274	2.32193	16.9731	17.83	16.69	2.32193	17.78	15.7342	17.9356
[truncated: 8,410 more rows]
[truncated: 172 more columns]
