# Supplementary material for: Proteomic characteristics reveal the signatures and the risks of T1 colorectal cancer metastasis to lymph nodes
Source: eLife. 2023 May 9;12:e82959. doi: 10.7554/eLife.82959 (PMC10234629; doi:10.7554/eLife.82959)
Supplement: Figure 2—source data 3. [file elife-82959-fig2-data3.zip › Figure2-source data3/Figure2-source data3.csv]

Figure 2- source data3: GSEA
ID	Description	setSize	enrichmentScore	NES	pvalue	p.adjust	qvalue	rank	leading_edge	core_enrichment
HALLMARK_EPITHELIAL_MESENCHYMAL_TRANSITION	HALLMARK_EPITHELIAL_MESENCHYMAL_TRANSITION	88	0.578317949	2.286374124	2.29E-09	1.03E-07	1.01E-07	1013	tags=55%, list=23%, signal=43%	SERPINE2/PDLIM4/PCOLCE/GPC1/CAP2/SDC4/ELN/COL5A1/PLOD1/PFN2/PLOD2/MMP14/NT5E/ITGA5/PDGFRB/THBS2/NNMT/POSTN/QSOX1/MMP2/MXRA5/PLOD3/COL4A2/WIPF1/LAMC2/LAMA2/BGN/VCAN/TPM2/MYL9/ENO2/COL5A2/ECM1/DPYSL3/COL12A1/TNC/FBLN1/LGALS1/PTX3/COL6A3/LRP1/BASP1/LUM/TAGLN/NID2/FN1/COL1A1/ANPEP
ssGSEA
PathwayID	Pathway.Name	Pathway.Class.1	Pathway.Class2	t	P.Value	adjP	B	Exp062470	Exp062497	Exp062500	Exp062502	Exp062504	Exp062505	Exp062506	Exp062507	Exp062509	Exp062512	Exp062514	Exp062515	Exp062516	Exp062517	Exp062518	Exp062520	Exp062521	Exp062523	Exp062525	Exp062526	Exp062527	Exp062533	Exp062535	Exp062536	Exp062539	Exp062540	Exp062542	Exp062543	Exp062544	Exp062548	Exp062551	Exp062552	Exp062553	Exp062554	Exp062557	Exp062559	Exp062560	Exp062561	Exp062563	Exp062566	Exp062572	Exp062573
hsa00590	Arachidonic acid metabolism	Metabolism	Lipid metabolism	2.790786314	0.0057088	0.015776531	-2.754848616	0.019061689	0.048246324	-0.245954091	-0.058730552	-0.2977339	0.109870614	-0.155050252	0.253161491	0.137563572	-0.043190967	0.094286069	-0.182074087	-0.310678852	0.178730971	-0.239481615	-0.000215799	0.109105779	-0.31391509	0.10127962	0.14025897	-0.145630712	0.274519754	0.125843229	0.126110088	0.145921836	0.077009776	0.334399077	-0.14886695	-0.31391509	-0.317151328	0.305228366	0.029490035	0.130509902	0.114358778	-0.147647719	0.126640924	0.15786428	0.143570122	0.114506219	0.119602854	0.082806862	-0.123845021
hsa04062	Chemokine signaling pathway	Organismal Systems	Immune system	4.335654983	2.19E-05	0.000262982	2.348855119	0.128443064	0.353276639	0.136992512	0.21173995	0.02795622	-0.165355964	0.232705509	-0.062093834	-0.054388848	-0.110010736	-0.081628273	-0.16600878	0.009918737	0.117883403	-0.215869774	0.036284275	0.099203473	0.104809177	-0.016412662	0.206441592	-0.108117556	0.00806729	-0.190041675	0.140241682	0.031983165	-0.06236024	0.149641928	0.091752229	0.161421853	0.156838436	0.188095219	0.153360261	-0.128964619	0.120389752	0.054541843	0.113153144	-0.033004828	0.207093925	-0.177603243	-0.142647686	-0.108345889	0.07783554
hsa03018	RNA degradation	Genetic Information Processing	Folding, sorting and degradation	2.317368287	0.021380983	0.045277376	-3.908901293	-0.326860042	-0.300970138	0.229772901	-0.320387566	-0.061488523	-0.398057279	-0.417474708	-0.398057279	-0.346277471	-0.080905951	-0.042071095	0.436892136	0.113268332	-0.365694899	-0.346277471	-0.31391509	0.055016047	-0.352749947	-0.100323379	-0.333332519	-0.28155271	0.029126142	-0.378639851	-0.423947184	-0.346277471	-0.391584803	-0.378639851	-0.307442614	-0.385112327	-0.404529756	-0.326860042	0.158575664	-0.31391509	-0.411002232	-0.385112327	-0.16504814	-0.197410521	-0.398057279	-0.346277471	0.31391509	-0.404529756	0.087378427
hsa04115	p53 signaling pathway	Cellular Processes	Cell growth and death	3.128893656	0.001986334	0.008938504	-1.808919471	0.130679163	-0.029354489	0.132656445	-0.003777247	0.362619715	0.466144235	0.032837741	0.26300115	0.432225022	0.232109401	0.420842842	0.338417115	-0.206739503	-0.048953872	0.239858147	0.309423114	0.397845346	0.402088184	0.488712164	0.403942592	-0.352749947	0.213587883	-0.024388533	0.279459008	-0.401293517	0.407343415	-0.420710946	0.134867635	0.092011659	0.187351794	0.472615906	0.444417764	0.408227314	0.165184997	0.121173046	0.019751112	0.039786768	0.392181305	0.220003612	0.315802799	0.245073359	-0.014914208
hsa04010	MAPK signaling pathway	Environmental Information Processing	Signal transduction	4.616865413	6.54E-06	0.000235606	3.482838613	0.105854692	0.124187142	0.10650694	0.150651107	0.137492697	0.08318456	0.222215109	0.118049955	0.174287399	0.24767029	-0.128479997	0.079939151	0.11442363	0.15911207	-0.009011688	0.076369258	0.269840863	0.026521106	0.239235972	0.142610053	0.004966707	0.014758039	0.113101666	0.266788132	0.108973897	0.296117934	0.066834183	0.319597325	0.411944846	0.166898068	-0.089296091	0.247545127	0.082225875	0.238587067	-0.047521665	0.141122647	0.393649718	0.179853913	0.316870148	0.147812172	-0.019403344	0.164331811
hsa04610	Complement and coagulation cascades	Organismal Systems	Immune system	3.530327353	0.000503137	0.003359611	-0.558272816	0.350741416	0.347843807	-0.057446381	0.373744992	0.008437633	0.158030749	0.303698193	0.094721167	0.286620974	0.222938436	0.138404744	0.184578679	0.283127001	0.286075099	0.101016932	0.174789407	0.202163584	0.105610338	0.253255182	0.395199429	0.236964177	0.336344106	0.375859693	-0.023660737	0.257691348	-0.146001386	0.428600213	0.018747866	-0.097742488	0.287511929	0.323315248	0.031022386	-0.09851788	0.089102098	0.180492226	-0.076974806	0.087972442	0.134908519	0.336723887	0.130737536	0.372432727	0.323880979
hsa00100	Steroid biosynthesis	Metabolism	Lipid metabolism	3.073823241	0.002374013	0.00949605	-1.969773702	-0.058520603	-0.245954091	-0.2977339	-0.323623804	0.059240738	-0.277036051	-0.394821041	-0.368931137	-0.006763119	0.053831612	-0.304803765	-0.378639851	0.072710701	-0.317151328	0.016301266	-0.275080234	0.058704351	0.009727522	0.178644564	0.104145509	-0.229772901	-0.080373587	-0.310678852	-0.401293517	-0.300970138	0.197245625	-0.045708869	-0.226536663	-0.359222423	-0.365694899	-0.268607758	-0.076056574	-0.082767009	-0.028844158	0.116508507	0.196383431	-0.076207551	-0.126499336	-0.012508403	-0.143706896	-0.333332519	0.121457036
hsa04650	Natural killer cell mediated cytotoxicity	Organismal Systems	Immune system	3.462671202	0.000639883	0.003359611	-0.778566742	0.122780094	0.287715938	0.190251044	0.202069825	0.208303161	0.069471109	0.149095504	0.069357167	0.106380272	0.13890891	-0.032067668	0.043288418	-0.010729834	-0.137947685	-0.076085341	0.051059754	0.145915958	0.156863943	-0.022349527	0.100001178	0.03676477	-0.070836265	-0.070878185	0.00344553	-0.114789002	0.207700153	-0.225437928	0.214283779	0.262452519	0.011989619	0.19707212	0.136423531	-0.013480719	0.276615485	-0.214738697	0.136439294	0.098858975	0.230615366	0.116627996	-0.05115888	-0.171288807	-0.242483911
hsa04210	Apoptosis	Cellular Processes	Cell growth and death	2.550516455	0.011419545	0.027406908	-3.36575642	0.260178234	0.19473604	0.136656891	0.394437844	0.262419443	0.370766436	0.180604246	0.197510089	0.213450694	0.330956095	0.073431734	0.122620886	0.044672772	-0.174756854	-0.003898406	0.078865089	0.423306132	0.083256481	0.059034846	0.163493959	0.109025784	-0.01135205	-0.054538725	0.280195777	0.100328276	0.315042352	-0.216827949	0.395199429	0.301526225	0.080517034	0.267872524	0.307540109	0.092388893	0.184227867	0.134822472	0.183169496	0.189305458	0.140148306	0.233453833	0.207296483	-0.207119235	-0.268607758
hsa04910	Insulin signaling pathway	Organismal Systems	Endocrine system	-2.96179004	0.003386167	0.012190202	-2.288900416	0.123304749	0.176722092	0.325512688	0.310184107	0.300100101	0.200320893	-0.082288846	0.242807424	0.071076927	0.409427309	0.209700644	0.215787494	0.138153607	-0.054417482	0.165133192	0.218105254	0.063117233	0.354798533	0.017173087	0.281671714	0.185261593	0.164774849	0.171281008	0.09994557	0.000558499	0.303304036	0.006749957	0.388017464	0.242462398	0.111488712	0.266599665	0.221351401	0.245341621	-0.083409394	-0.095123126	0.317291721	0.262614533	0.314088577	0.091251377	-0.013696701	0.167665603	0.048659924
hsa04640	Hematopoietic cell lineage	Organismal Systems	Immune system	-2.525468565	0.012241888	0.027544248	-3.42646751	0.215098776	0.210463421	-0.187701807	0.250009983	-0.271843996	-0.271843996	-0.138117595	0.123980941	-0.207119235	-0.192957503	-0.113854127	-0.304206376	0.086052198	-0.207119235	-0.18122933	0.066591092	-0.18122933	0.018142021	-0.288025186	0.138745123	-0.077669713	-0.213591711	-0.177993092	-0.265583022	-0.171520616	-0.271843996	-0.233009139	-0.074433475	0.096062398	0.099765123	-0.041652554	-0.26537152	-0.177993092	-0.034359848	-0.19461138	0.10728919	0.072349206	0.208426499	0.017748426	-0.190938045	0.230306078	-0.181173604
hsa00280	Valine, leucine and isoleucine degradation	Metabolism	Amino acid metabolism	-2.926866377	0.003774659	0.01235343	-2.386145226	0.100129601	0.026232509	0.144858109	-0.174756854	-0.021788202	0.045842297	-0.018094709	-0.111981959	0.208809396	-0.049931498	0.006869237	0.064023104	0.009370178	0.017176768	0.028683155	-0.061488523	0.21165759	-0.039458218	-0.220064187	0.016055796	0.144787054	-0.016228753	0.123594725	0.0859754	0.194770729	-0.073986974	-0.081911921	0.341230218	-0.210355473	-0.163817713	0.10783628	0.211736811	-0.059110929	-0.072531606	-0.258899044	-0.096174186	-0.294497662	-0.268607758	-0.016364744	-0.110032093	-0.006309341	-0.080994285
hsa04150	mTOR signaling pathway	Environmental Information Processing	Signal transduction	-4.419210214	1.54E-05	0.000262982	2.679582071	0.307491431	0.095124753	0.388975739	0.394845934	0.41188414	0.419033333	-0.096238291	0.379552889	0.248361344	0.46659698	0.413457114	0.314217996	0.327310949	0.096437579	0.376220794	0.440152117	0.24752458	0.428149698	0.188302806	0.35163903	0.398763551	0.359510061	0.395155853	0.277372997	0.160476921	0.398454392	0.169605078	0.411274205	0.290095423	0.301573243	0.346569312	0.326907766	0.469418511	-0.188171618	-0.058766558	0.402493785	0.369841045	0.413796607	0.279217509	0.150235136	0.222344091	0.224757199
hsa00260	Glycine, serine and threonine metabolism	Metabolism	Amino acid metabolism	-2.766562376	0.006135318	0.015776531	-2.818769854	-0.391584803	0.372167375	0.456309564	0.262135282	0.346277471	0.456309564	0.436892136	0.28155271	-0.029126142	0.43041966	0.365694899	0.443364612	0.326860042	0.236245377	0.423947184	-0.398057279	0.385112327	0.423947184	0.411002232	0.152103188	0.326860042	-0.391584803	0.417474708	0.423947184	-0.417474708	0.469254516	0.300970138	0.359222423	0.43041966	0.275080234	0.423947184	0.365694899	0.333332519	0.242717853	0.294497662	0.404529756	0.229772901	0.288025186	0.359222423	0.197410521	0.443364612	0.495144421
hsa00670	One carbon pool by folate	Metabolism	Metabolism of cofactors and vitamins	-2.766562376	0.006135318	0.015776531	-2.818769854	-0.391584803	0.372167375	0.456309564	0.262135282	0.346277471	0.456309564	0.436892136	0.28155271	-0.029126142	0.43041966	0.365694899	0.443364612	0.326860042	0.236245377	0.423947184	-0.398057279	0.385112327	0.423947184	0.411002232	0.152103188	0.326860042	-0.391584803	0.417474708	0.423947184	-0.417474708	0.469254516	0.300970138	0.359222423	0.43041966	0.275080234	0.423947184	0.365694899	0.333332519	0.242717853	0.294497662	0.404529756	0.229772901	0.288025186	0.359222423	0.197410521	0.443364612	0.495144421
[truncated: 179 more columns]
