# Supplementary material for: Proteomic characteristics reveal the signatures and the risks of T1 colorectal cancer metastasis to lymph nodes
Source: eLife. 2023 May 9;12:e82959. doi: 10.7554/eLife.82959 (PMC10234629; doi:10.7554/eLife.82959)
Supplement: Figure 3—source data 2. [file elife-82959-fig3-data2.zip › Figure3-source data2/Figure3-source data2.csv]

Figure 3-source data2: predicting risk score for LNM of each patient
Exp062470	0.046944113
Exp062497	0.334684415
Exp062500	0.04731555
Exp062502	0.156207889
Exp062504	0.13983219
Exp062505	0.022356897
Exp062506	0.233785492
Exp062507	0.180266407
Exp062509	0.184128324
Exp062512	0.023279546
Exp062514	0.304944093
Exp062515	0.123870019
Exp062516	0.158695416
Exp062517	0.341686375
Exp062518	0.23857616
Exp062520	0.223382037
Exp062521	0.064776988
Exp062523	0.164780165
Exp062525	0.059298347
Exp062526	0.141509176
Exp062527	0.141096111
Exp062533	0.350295337
Exp062535	0.1300335
Exp062536	0.120523152
Exp062539	0.148131785
Exp062540	0.036477979
Exp062542	0.147018789
Exp062543	0.090096186
Exp062544	0.134026549
Exp062548	0.451846037
Exp062551	0.449919886
Exp062552	0.1155754
Exp062553	0.280522826
Exp062554	0.075542904
Exp062557	0.49055944
Exp062559	0.068418307
Exp062560	0.143379685
Exp062561	0.226063639
Exp062563	0.329324508
Exp062566	0.082057702
Exp062572	0.149591402
Exp062573	0.05756006
Exp062574	0.031460857
Exp062575	0.174373993
Exp062577	0.141848395
Exp062578	0.468114468
Exp062579	0.213536581
Exp062580	0.080161635
Exp062581	0.078524001
Exp062583	0.170259405
Exp062586	0.17732424
Exp062587	0.117438162
Exp062589	0.117239828
Exp062595	0.160125539
Exp062601	0.234552655
Exp062605	0.190818153
Exp062620	0.043950047
Exp062621	0.173276466
Exp062623	0.064476872
Exp062624	0.27249302
Exp062626	0.398003567
Exp062634	0.353963587
Exp062636	0.233170888
Exp062637	0.104010483
Exp062638	0.025115194
Exp062639	0.071175153
Exp062640	0.122273558
Exp062641	0.056829444
Exp062642	0.104841218
Exp062643	0.134228243
Exp062482	0.986876627
Exp062498	0.934396251
Exp062499	0.835557335
Exp062501	0.860758784
Exp062503	0.685761576
Exp062508	0.79973999
Exp062511	0.699045649
Exp062513	0.672371715
Exp062519	0.800659155
Exp062522	0.643059845
Exp062524	0.746912604
Exp062528	0.660787549
Exp062529	0.69976374
Exp062530	0.747157361
Exp062531	0.768593697
Exp062532	0.761599123
Exp062534	0.72277683
Exp062537	0.762206713
Exp062538	0.732802942
Exp062541	0.689791039
Exp062545	0.783779006
Exp062546	0.753066701
Exp062547	0.761983307
Exp062549	0.767027064
Exp062550	0.776636
Exp062555	0.862525286
Exp062556	0.697345104
Exp062558	0.819086293
Exp062562	0.703369931
Exp062564	0.938720672
Exp062567	0.924234084
Exp062568	0.867602131
Exp062569	0.926968398
Exp062570	0.920175195
Exp062571	0.865476395
Exp062576	0.506058956
Exp062582	0.757064406
Exp062584	0.652843473
Exp062585	0.746648403
Exp062588	0.981655001
Exp062590	0.976270012
Exp062591	0.877067219
Exp062592	0.95418634
Exp062593	0.850330153
Exp062596	0.967823327
Exp062599	0.924735821
Exp062600	0.83863115
Exp062604	0.644008074
Exp062607	0.864514951
Exp062611	0.898842743
Exp062612	0.874949544
Exp062613	0.833896127
Exp062614	0.911764451
Exp062615	0.664705787
Exp062616	0.947156698
Exp062618	0.953330809
Exp062625	0.926830834
Exp062627	0.737969656
Exp062629	0.783098647
Exp062632	0.882763554
Exp062633	0.773211177
Exp081065	0.708419128
Exp062466	0.439937674
Exp062467	0.443459216
Exp062468	0.401132432
Exp062469	0.255458613
Exp062475	0.224830228
Exp062476	0.506605324
Exp062477	0.510816559
Exp062479	0.269186306
Exp062480	0.188732616
Exp062481	0.703971894
Exp062483	0.102895239
Exp062484	0.216280061
Exp062485	0.401584035
Exp062486	0.253478937
Exp062487	0.390555469
Exp062489	0.511102114
Exp062492	0.568370558
Exp062494	0.496956566
Exp062495	0.22657539
Exp062496	0.056889578
Exp062510	0.056031752
Exp062594	0.381219954
Exp062598	0.178785616
Exp062603	0.2205982
Exp062606	0.086794822
Exp062608	0.07817075
Exp062609	0.498432117
Exp062610	0.232482984
Exp062622	0.490752616
Exp062630	0.72300739
Exp081062	0.594461593
Exp081063	0.533749601
Exp081066	0.565746555
Exp081068	0.512019349
Exp081313	0.204137208
Exp062471	0.645026548
Exp062474	0.80706816
Exp062488	0.67202052
Exp062597	0.673608253
Exp062602	0.899149361
Exp062617	0.628349237
Exp062631	0.853418771
Exp062650	0.370772408
Exp062651	0.463512417
Exp062652	0.04902509
Exp062653	0.001553541
Exp062655	0.107678809
Exp062657	0.43280544
Exp062658	0.074506526
Exp062659	0.495474639
Exp062660	0.17087916
Exp062663	0.415455859
Exp081019	0.022063246
Exp081021	0.036092922
Exp081023	0.006951483
Exp081025	0.13980359
Exp081026	0.114386904
Exp081027	0.011826051
Exp081028	0.278185222
Exp081031	0.452792379
Exp081032	0.425085018
Exp081033	0.291874824
Exp081034	0.521289315
Exp081035	0.320043426
Exp081036	0.125582312
Exp081038	0.16255757
Exp081039	0.219640514
Exp081040	0.258053673
Exp081042	0.304166253
Exp081043	0.556283106
Exp081046	0.077635993
Exp081049	0.088790787
Exp081050	0.374766602
Exp081051	0.438027544
Exp081054	0.477062756
Exp081055	0.117374597
Exp081057	0.472141896
Exp081058	0.090260961
Exp081059	0.343063961
Exp081060	0.112138819
Exp062654	0.454796084
Exp062661	0.828944325
Exp081020	0.424654028
Exp081022	0.488847257
Exp081029	0.796553338
Exp081030	0.472865941
Exp081044	0.76070751
Exp081045	0.580560622
Exp081052	0.589735251
