# Supplementary material for: Proteomic characteristics reveal the signatures and the risks of T1 colorectal cancer metastasis to lymph nodes
Source: eLife. 2023 May 9;12:e82959. doi: 10.7554/eLife.82959 (PMC10234629; doi:10.7554/eLife.82959)
Supplement: Figure 4—source data 2. [file elife-82959-fig4-data2.zip]

Archive with 10 entries (9 files):
- Figure4-source data2/
- __MACOSX/._Figure4-source data2
- Figure4-source data2/Figure4-WB source images.pptx
- __MACOSX/Figure4-source data2/._Figure4-WB source images.pptx
- Figure4-source data2/WB_Figure4F.png
- __MACOSX/Figure4-source data2/._WB_Figure4F.png
- Figure4-source data2/WB_Figure4E_actin.png
- __MACOSX/Figure4-source data2/._WB_Figure4E_actin.png
- Figure4-source data2/WB_Figure4_RHOT2.png
- __MACOSX/Figure4-source data2/._WB_Figure4_RHOT2.png
